# Supplementary material for: Imbalanced sphingolipid signaling is maintained as a core proponent of a cancerous phenotype in spite of metabolic pressure and epigenetic drift
Source: Oncotarget. 2019 Jan 11;10(4):449–79. doi: 10.18632/oncotarget.26533 (PMC6355186; doi:10.18632/oncotarget.26533)
Supplement: Supplementary file 2 [file oncotarget-10-449-s002.xlsx]

## Sheet: SNPs per Gene
Supplementary Dataset 1: (A) Genome-wide nscSNPs per Gene.
Entrez Gene ID	hT-1	hT-2	hT-3	hT-4	pA-1	pA-2	pA-3	pB-1	pB-2	pB-3	pC-1	pC-2	pC-3	pD-1	pD-2
1	0	0	0.000108237	0.000216474	0	0.000108237	0	0	0	0	0	0	0	0.000108237	0
10	0	0	0	0	0	0	0	0	0	0	0	0.000491642	0	0	0
100	0.00106686	0.000711238	0.00142248	0.00142248	0.000355619	0.00177809	0.00106686	0.000355619	0.000355619	0.000711238	0.000711238	0.00177809	0.000355619	0.000355619	0.000711238
1000	0.000470736	0.000470736	0.000470736	0.000470736	0	0	0	0	0	0	0	0	0	0	0
10000	0	0	0	0	5.11e-05	0.000102244	0.000255611	0.000153366	5.11e-05	0	0.000204489	0.000255611	0.000102244	0	0
10001	0	0	0	0	0.000118991	0.000118991	0.000118991	0.000118991	0.000237982	0.000118991	0.000118991	0.000118991	0.000118991	0.000118991	0.000118991
10002	0	0	0	0	0	0	0	0	0	0	0	0.000284495	0	0	0
10003	0.000433952	0.000520743	0.000694324	0.000173581	0	0	0	0	0	0	0	0	0	0	0
100037417	0	0.000324254	0.000324254	0	0.000324254	0	0.000324254	0.000648508	0	0.000324254	0.000324254	0.000324254	0.000324254	0	0.000324254
100048912	0	0	0	0	0.000149948	0	0.000149948	0.000299895	0	0.000149948	0.000299895	0.000149948	0	0	0.000149948
10005	0.000215285	0	0	0	0	0.000215285	0.000107643	0	0.000107643	0	0.000107643	0.000107643	0	0	0
10006	0.000591646	0.000354988	0.000473317	0.000591646	0.000709975	0.000473317	0.000709975	0.000473317	0.000709975	0.000473317	0.000709975	0.000709975	0.000591646	0.000946634	0.000709975
10007	0.000218771	0.000109385	0.000218771	0.000109385	0.000109385	0.000109385	0.000109385	0.000109385	0.000109385	0.000109385	0.000109385	0.000109385	0.000109385	0.000109385	0.000109385
10009	0.000397246	0	0.000529661	0.000529661	0	0	0	0.000132415	0	0.000264831	0	0	0	0.000662076	0
1001	0	0	0	0	0.000241896	0.000120948	0	0	0	0.000483793	0	0	0.000241896	0.000120948	0.000120948
10010	0	9.28e-05	0.000185598	0.000185598	0	9.28e-05	0	0.000185598	0	9.28e-05	0.000278396	9.28e-05	0.000185598	9.28e-05	0
100101267	0.000427679	0.000598751	0.000940895	0.000684287	0.000855359	0.000598751	0.00102643	0.000684287	0.00111197	0.000598751	0.000684287	0.000513215	0.000598751	0.000598751	0.000427679
100101467	0.000244248	0.000195398	9.77e-05	0.000439646	9.77e-05	0.000146549	0.000195398	0.000341947	0.000146549	9.77e-05	0.000195398	9.77e-05	0.000244248	0.000244248	0.000293098
10011	0.000173974	0.000521921	0.000173974	0.000173974	0.000173974	0.000173974	0.000173974	0.000173974	0.000173974	0.000173974	0.000173974	0.000347947	0.000173974	0.000173974	0.000173974
100125288	0	0	0.000299133	0	0.000299133	0	0	0.000299133	0.000299133	0.000299133	0.000299133	0.000299133	0	0.000299133	0
100127889	0	0	0	0	0	0	0	0	0	0	0.000428449	0	0	0	0
100127983	0	0	0	0	0	0	0	0.00112613	0	0	0	0	0	0.00225225	0
100128071	0	0	0	0	0.000234962	0	0	0	0	0.000234962	0	0	0.000234962	0	0
100128553	0	0.000193274	0	0.000193274	0	0	0.000193274	0	0.00135292	0.000579822	0.000193274	0	0.00154619	0.000193274	0.00135292
100128569	0	0	0	0	0.00149254	0.00149254	0.00298507	0.00149254	0.00298507	0.00298507	0.00149254	0.00149254	0.00298507	0.00149254	0.00149254
100128927	0.000263227	0.000263227	0.000263227	0	0.000526454	0.000789681	0.000526454	0.000263227	0.000263227	0	0.000526454	0.000526454	0	0.000263227	0.000526454
100129278	0	0	0	0	0.000652422	0.000326211	0.000489317	0.000326211	0.000163106	0	0.000815528	0.00114174	0.000489317	0	0.000163106
100129361	0.000102114	0.000102114	0.000102114	0.000102114	0.000102114	0.000102114	0.000204228	0.000102114	0.000102114	0.000204228	0.000102114	0	0.000102114	0.000102114	0.000102114
100129405	0	0	0	0	0	0	0	0	0	0	0	0	0	0.000318269	0
100129480	0	0	0	0	0	0	0	0	0	0	0	0	0.000544366	0	0
100129583	0	0	0	0	0	0	0	0	0	0	9.14e-05	0	9.14e-05	9.14e-05	0.000182866
100129792	0.000478354	0	0	0	0.000239177	0	0	0	0.000239177	0.000717532	0	0.000239177	0	0.000717532	0.000239177
100129842	0	0	0	0	0	0.000232612	0	0	0	0	0	0	0	0.000232612	0
10013	0.000886211	0.000886211	0.000886211	0.000886211	0.00106345	0.000708968	0.00141794	0.000708968	0.000531726	0.000708968	0.000354484	0.00177242	0.00141794	0.000708968	0.000354484
100130348	0.000554324	0	0	0	0.000554324	0	0.000554324	0	0	0.000554324	0	0.000554324	0.000554324	0	0.000554324
100130519	0	0	0	0	0	0	0	0	0	0.000389864	0	0	0	0	0
100130733	0.000182482	0	0	0	0	0	0	0	0	0	0	0	0.000547445	0	0
100130742	0	0	0.000255102	0.000255102	0	0.000255102	0	0.000255102	0	0	0.000510204	0	0.000255102	0	0
100130771	0	0	0	0	0	0	0	0	0	0	0	0.000232342	0	0.000232342	0
100130827	0	0.000627746	0.000627746	0	0.00188324	0.00188324	0.00188324	0.00313873	0.00313873	0.00251099	0.00251099	0.00188324	0.00502197	0.00188324	0.00251099
100130958	0.000604595	0.000604595	0.00120919	0.000604595	0.00181379	0.000604595	0.00181379	0.00302297	0.00181379	0.00241838	0.00120919	0.00181379	0.00241838	0.00181379	0.00181379
100130987	0	0	0	0	0	0	0	0	0	0	0.000749625	0	0	0	0
100131017	0.0011048	0.000789141	0.000473485	0.00094697	0.00094697	0.000789141	0.00126263	0.00094697	0.00094697	0.000789141	0.000631313	0.000631313	0.00094697	0.000789141	0.00126263
100131211	0.00030689	0.000613779	0.000613779	0.000613779	0.000153445	0.000460335	0.000153445	0.000153445	0.000153445	0	0.000153445	0.000613779	0.00030689	0.000460335	0.000153445
100131378	0	0	0	0	0	0	0.000911577	0	0	0	0	0	0	0	0
100131755	6.11e-05	6.11e-05	0.000122175	0.000122175	0.000366524	0.000427611	0.000427611	0.000122175	0.000305437	0.000366524	0.000366524	0.000488699	0.000488699	0.000183262	0.000244349
100131827	0.00197006	0.00131337	0.00236407	0.00210139	0.000131337	0.000131337	0	0	0.000262674	0.000131337	0.000788022	0.000394011	0.000262674	0.000262674	0.000262674
100131897	0.000278707	0.000278707	0.000278707	0.000278707	0.000278707	0	0.000278707	0.00083612	0	0.00083612	0	0.00083612	0	0.00083612	0.00083612
100132074	0	0	0	0	0	0	0	0.000258465	0	0.000258465	0	0	0	0.000516929	0
100132247	0.000304704	0.000114264	0.00019044	0.00019044	0.000495144	0.000266616	0.000304704	0.000342792	0.00057132	0.000304704	0.000304704	0.000418968	0.000457056	0.00019044	0.000152352
100132406	0.00197274	0.00191296	0.00233142	0.00215208	0.00113582	0.00155428	0.00191296	0.00185318	0.0023912	0.00125538	0.00161406	0.00233142	0.00167384	0.0017934	0.00197274
100133315	0	0	0	0	0	0	0	0	0.000201857	0	0	0	0	0	0
100133941	0	0	0	0	0.00023855	0.000119275	0.000119275	0.000119275	0.000119275	0.00023855	0.000119275	0.000119275	0.000119275	0.000119275	0.000119275
100134934	0.000342466	0	0	0	0	0.000342466	0	0	0	0	0	0	0	0	0
100134938	0	0.000748503	0	0.00149701	0.000748503	0.000748503	0.000748503	0.00224551	0.000748503	0.00224551	0.00149701	0.00149701	0.00224551	0.00149701	0.00149701
100137047	0	0.000611621	0.00030581	0.000917431	0.00030581	0	0	0	0.000611621	0	0	0	0.00030581	0.00030581	0
100137049	0.000281294	0.000562588	0.000281294	0.000703235	0.000421941	0.000140647	0.000281294	0.000562588	0.000562588	0.000421941	0.000140647	0.000562588	0.000562588	0.000281294	0.000281294
10014	0.000158945	0.000238417	0.000238417	0.000476834	0.000317889	7.95e-05	0.000317889	0.000635778	0.000397362	0.000238417	0.000635778	0.000397362	0.000317889	0.000317889	0.000556306
10015	0.000306673	0.000306673	0.000306673	0.000306673	6.13e-05	6.13e-05	6.13e-05	6.13e-05	6.13e-05	6.13e-05	6.13e-05	6.13e-05	6.13e-05	6.13e-05	6.13e-05
10016	7.29e-05	7.29e-05	7.29e-05	7.29e-05	0.00014589	7.29e-05	7.29e-05	7.29e-05	7.29e-05	0.00014589	7.29e-05	7.29e-05	7.29e-05	7.29e-05	7.29e-05
100170229	0	0	0	0	0	0	0	0.000420168	0	0	0	0	0	0	0
100170841	0	0.000134481	0.000134481	0	0	0.000268962	0.000268962	0.000134481	0.000672405	0.000268962	0.000134481	0.000268962	0.000134481	0.000134481	0.000403443
10018	0	0.000131648	0	0	6.58e-05	6.58e-05	6.58e-05	0.000131648	6.58e-05	0.000131648	0.000197472	6.58e-05	0.000131648	6.58e-05	6.58e-05
10019	0.000134626	0.000269251	0.000403877	0.000269251	0.000134626	0.000134626	0.000538503	0.000538503	0.000134626	0.000673129	0.000538503	0.000403877	0.000269251	0.000403877	0.000269251
100191040	0	0	0	0	0	0	0	0	0.000569801	0.000569801	0	0.000569801	0	0.000569801	0.000569801
1002	0.000135575	0.000135575	0.000135575	0.000203362	0	0	0	0	0	0	0	0	0	0	0
10020	0.000209314	0.000313972	0.000313972	0.000209314	0	0	0	0	0	0	0	0	0	0	0
10023	0	0	0	0	0.000377644	0	0	0	0.000377644	0	0	0	0	0	0
10024	0.000325733	0.000651466	0.000108578	0.000108578	0.000434311	0.000325733	0.000325733	0.000434311	0.000108578	0.000217155	0.000434311	0.000325733	0.000542888	0.000651466	0.000542888
10025	0.000803037	0.00065703	0.00087604	0.000730034	0.000365017	0.00021901	0.00043802	0.000584027	0.000365017	0.000511024	0.00043802	0.000365017	0.000292013	0.000365017	0.000511024
10026	0.000156666	0.000156666	0.000156666	0.000156666	0.000156666	0.000156666	0.000156666	0.000156666	0.000156666	0.000156666	0.000156666	0.000156666	0.000156666	0.000156666	0.000156666
100271835	0	0.000139285	0.000139285	6.96e-05	0	0	0	0	0	0	6.96e-05	0	0	0	0
100271849	0	0	0	0	0.000608458	0.000304229	0	0	0.000304229	0.000608458	0	0	0	0.000304229	0
100271927	0.000757241	0.00113586	0.000820345	0.000504827	0.000315517	0.00018931	0.00018931	0.000252414	0.000441724	0.000441724	0.000252414	0.000315517	0.000504827	0.000567931	0.000567931
100287171	0.00881057	0.0121145	0.00605727	0.00825991	0.0121145	0.0104626	0.0148678	0.0121145	0.0137665	0.0115639	0.0126652	0.0104626	0.0115639	0.0121145	0.0154185
100287284	0	0	0	0	0.00392157	0.00196078	0.00196078	0.000980392	0.00392157	0	0	0	0.00294118	0.00294118	0.00196078
100287482	0	0	0	0	0	0	0.000687285	0	0	0	0.000687285	0	0	0	0.000687285
100288142	0.00117318	0.00130855	0.00171465	0.00139879	0.000496345	0.00171465	0.000902446	0.00139879	0.0020305	0.00108293	0.00112806	0.00148904	0.000767079	0.000812201	0.0016244
100288332	0.00074239	0.00074239	0.00074239	0.000371195	0	0	0.00074239	0.00074239	0	0	0.000371195	0.000371195	0	0	0
100288413	0	0	0	0	0	0	0.000147124	0.000147124	0	0	0	0	0	0	0.000294247
100288695	0.000372578	0	0	0.000372578	0	0	0	0	0	0	0	0	0	0	0
100288801	0	0	0	0	0	0	0	0	0	0.000465549	0	0	0	0	0
100289187	0	0	0	0	0	0	0	0.0004363	0	0	0	0	0	0	0
100289635	0.000170707	5.69e-05	0	0	0.000113804	0	0.000113804	0.000170707	0.000284511	0.000113804	0.000284511	0.000113804	5.69e-05	0	0.000113804
100289678	0	0	0	0.000224921	0.000224921	0.000449843	0.000224921	0	0.000224921	0.000674764	0	0.000224921	0	0	0.000224921
100293516	0.000547196	0.000547196	0.000820793	0.000410397	0.00150479	0.000820793	0.000683995	0.000683995	0.00123119	0.000273598	0.000820793	0.00177839	0.000410397	0.000410397	0.000547196
100302652	0.000326531	0.000489796	0.000163265	0.000163265	0.000163265	0.000163265	0.000163265	0.000326531	0.000163265	0.000163265	0.000326531	0.000163265	0.000163265	0.000163265	0.000163265
100302736	0	0	0.000127113	0	0	0.000127113	0	0.000127113	0	0	0.000127113	0.000254227	0	0.000254227	0
100303453	0	0	0	0	0	0	0	0	0	0.0002145	0	0	0	0	0
100303755	0.00028777	0	0.00028777	0	0	0	0	0	0	0.00028777	0	0	0.00028777	0.00028777	0
100310846	0.000797448	0.000797448	0.0015949	0	0.000797448	0.00239234	0	0.0015949	0.000797448	0.000797448	0.000797448	0.00239234	0.000797448	0.000797448	0.000797448
100316904	0.00040833	0	0	0	0	0	0	0	0	0	0	0	0	0	0
10036	0.00048646	0.00048646	0.00048646	0.000810767	0.00129723	0.000324307	0.000162153	0.000810767	0.000810767	0.00097292	0.000162153	0.000162153	0.00227015	0.000648614	0.00113507
100379661	0	0	0	0	0	0.000623053	0	0.000623053	0.000623053	0	0	0	0	0	0
10038	0.000155933	0.000155933	0.000155933	0.000311867	0.000311867	0.000311867	0.000311867	0.000311867	0.000311867	0.000311867	0.000311867	0.000311867	0.000311867	0.000311867	0.000311867
100381270	0.000470699	0.0023535	0.000235349	0.00117675	0.000941398	0.0018828	0.0023535	0.000941398	0.000706048	0.00164745	0.000706048	0.00164745	0.000706048	0.000941398	0.000706048
10039	0.000149343	0.000149343	0.000448029	0.000149343	0.000448029	0.000149343	0.000149343	0.000746714	0.000448029	0	0.000448029	0.000149343	0.000149343	0	0
1004	0.000582666	0.000509832	0.000582666	0.000509832	0.000582666	0.000436999	0.000436999	0.000364166	0.000291333	0.000655499	0.000364166	0.000364166	0.000801165	0.000291333	0.000291333
10040	0	0.000855066	0.00106883	0.0006413	0.000213767	0.000213767	0.000213767	0	0	0.000427533	0	0	0	0	0
10042	0.000466374	0.000652924	0.000466374	0.000466374	0.000839474	9.33e-05	0.000279825	0.000559649	0.000746199	0.000466374	0.000466374	0.000559649	0.000652924	0.0003731	0.0003731
10043	8e-05	0	0	0	8e-05	8e-05	0	0.000320128	0.000160064	0	0.000320128	0.000560224	0.000160064	0	0
10045	0.000351989	0.000351989	0.000351989	0.000469318	0.00011733	0.000234659	0	0	0.00011733	0	0	0	0.000351989	0.000234659	0.00011733
10046	0.000898652	0.000399401	0.000299551	0.0001997	0.000499251	9.99e-05	0.0001997	9.99e-05	0.0001997	0.000299551	0.000299551	0.000299551	0.000399401	0.0001997	0.000299551
100462977	0	0	0	0	0.00128866	0.00128866	0	0.00064433	0.00128866	0	0	0.00064433	0.00128866	0.00128866	0
100463486	0	0	0	0	0.0015361	0.000768049	0.0015361	0.000768049	0.0015361	0.000768049	0.000768049	0.000768049	0.000768049	0.000768049	0.000768049
10048	0.000823497	0.000274499	0.000274499	0.000274499	0.001098	0.000274499	0.000548998	0.000274499	0.000274499	0.000823497	0.000274499	0.000274499	0.000823497	0.000274499	0.000548998
10049	4.85e-05	0	4.85e-05	0.000194137	9.71e-05	9.71e-05	0	4.85e-05	0	0	4.85e-05	0.000145603	9.71e-05	4.85e-05	4.85e-05
100499483	9.71e-05	0	0	9.71e-05	4.85e-05	9.71e-05	9.71e-05	0.000194146	4.85e-05	0	0.00014561	0	0.000194146	0	9.71e-05
100505385	0	0	0	0	0.000144134	0	0	0.000288268	0.000432401	0.000432401	0.000720669	0.000576535	0.000144134	0.000144134	0.000576535
100505679	0	0.00201613	0.00201613	0.00403226	0	0	0	0.00201613	0	0	0	0	0.00201613	0	0
100506070	0.000113688	0.000113688	0.000113688	0.000113688	0.000113688	0.000113688	0.000113688	0.000113688	0.000113688	0	0.000113688	0.000113688	0.000113688	0.000227376	0.000113688
100506084	0	0	0	0	0.000141523	0.000141523	0	0	0.000141523	0	0.000283046	0	0	0	0.000141523
100506127	0	0	0	0	0	0	0	7.51e-05	0.000150297	7.51e-05	0	7.51e-05	0	0.000225445	0
100506144	0	0	0	0	0	0.00108814	0	0	0	0	0	0	0	0	0
100506540	0	0	0	0	0.000370096	0	0	0	0	0	0	0	0	0.000370096	0
100506581	0.00104239	0.000694927	0.000347464	0.000694927	0.000694927	0.000694927	0.000694927	0.000347464	0.000694927	0.00138985	0.00104239	0.00138985	0.00138985	0.000694927	0.000347464
100506627	0	0	0	0	0	0	0	0	6.69e-05	0	0	0	0	0	0
100506639	0	0.000333111	0	0.000333111	0	0	0	0	0	0	0	0	0	0.000333111	0
100506658	0	0	0.000130174	0.000260349	0.000650872	0	0.000260349	0	0	0	0.000130174	0.000130174	0.000130174	0.000130174	0.000130174
100506736	0	0	0	0	0.000131423	0	0	0	0.000131423	0.000131423	0.000262847	0.000262847	0	0.000262847	0.000131423
100506746	0.000193199	0.000193199	0.000193199	0.000386399	0	0	0.000193199	0	0	0	0.000193199	0.000193199	0	0.000193199	0.000193199
100507331	0	0	0	0	0	0	0	0	0	0.000430478	0	0	0	0	0
100507421	8.98e-05	8.98e-05	0.000179678	8.98e-05	0	0	8.98e-05	0	8.98e-05	0	0	0	0	0	0
100507436	0.00026617	0.000228146	0.000228146	0.000304194	0.000228146	0.000380243	0.000190121	0.000190121	0.000228146	0.000228146	0.000228146	0.00026617	0.000228146	0.000228146	0.00026617
100507462	0	0	0	0	0	0.000334896	0.000334896	0.000334896	0	0	0.000334896	0.000334896	0	0	0.000334896
100507588	0	0	0	0	0	0	0	0.00297619	0	0.0014881	0	0	0.000992063	0.000496032	0.000992063
100507607	0	0	0	0.000472813	0.000472813	0.000945626	0.000472813	0	0.000472813	0.00141844	0	0.000472813	0.00189125	0	0.000472813
10051	0	0	5.5e-05	0	0.000110047	5.5e-05	5.5e-05	5.5e-05	5.5e-05	0.000275118	5.5e-05	5.5e-05	5.5e-05	0.000110047	0.000110047
10052	0	0	0	0	7.01e-05	0.000140193	0.000140193	7.01e-05	0	0	0.000140193	0.000140193	0.000140193	0	0.000280387
100526664	0.000356443	0.000356443	0.000534664	0.000178221	0.000712885	0.000891107	0.000356443	0.000891107	0.000891107	0.00124755	0.00106933	0.000712885	0.00213866	0.00160399	0.00106933
100526693	0.000727802	0.000970403	0.000485201	0.000727802	0	0	0	0.000242601	0	0	0	0	0.000485201	0.000242601	0.000485201
100526694	0.000971345	0.00145702	0.000485673	0.000485673	0	0	0	0.000485673	0	0	0.000971345	0.000485673	0	0.000971345	0
100526739	0.000549602	0.000549602	0.000824402	0.000824402	0	0.000549602	0.000549602	0.000549602	0.0010992	0.000549602	0.000549602	0.0010992	0.000549602	0.000549602	0.000824402
100526740	0.00090009	0.00060006	0.00030003	0.00090009	0.00030003	0.00060006	0.00030003	0.00090009	0.00090009	0.00060006	0.00120012	0.00240024	0.00090009	0.00060006	0.00030003
100526760	0.00108932	0.000726216	0	0.000726216	0.000726216	0.000363108	0.000363108	0.000726216	0.000363108	0.00145243	0.000363108	0.000363108	0.000363108	0.000363108	0.000363108
100526761	0	0	0	0	0	0	0	0	0	0	0	0.0004914	0	0	0
100526767	0.00266193	0.000887311	0.000887311	0.000887311	0	0	0	0	0	0	0	0	0.000887311	0	0
100526772	0.000310366	0.000310366	0.000620732	0	0.000310366	0.000620732	0.000620732	0.000310366	0.00124146	0.000310366	0.000310366	0.000310366	0.000931099	0.000310366	0.000310366
100526783	0	0.000632511	0	0.000632511	0.000948767	0	0.000316256	0.000632511	0.00126502	0.000316256	0	0.000316256	0.000632511	0.000948767	0.000316256
100526794	0.000383877	0.000767754	0.000383877	0.000383877	0	0	0	0	0	0	0	0	0	0	0
100526825	0	0	0	0	0	0	0	0	0	0	0	0	0	0	0.000309693
100526832	0.000658111	0.000987167	0.00164528	0.000987167	0.000987167	0.000329056	0.000329056	0.00131622	0.000658111	0.00164528	0.000329056	0.000658111	0.000987167	0.00263245	0.00164528
100526833	0	0	0.000107701	0.000107701	0	0	0	0.000107701	0.000107701	0	0	0	0.000107701	0.000107701	0.000107701
100526835	0.000241975	8.07e-05	0.000161316	0.000241975	8.07e-05	8.07e-05	8.07e-05	8.07e-05	0.000403291	0	0.000241975	8.07e-05	0.000161316	8.07e-05	8.07e-05
100526836	0	0.00066291	0.00066291	0.000331455	0	0.000331455	0.000331455	0	0	0	0	0	0.00066291	0	0.000331455
100526837	0	0.00262812	0.00262812	0	0	0	0.00131406	0	0	0	0	0	0.00131406	0	0
100526842	0	0	0	0	0.000484496	0.000484496	0	0.000484496	0	0	0	0	0.000484496	0.000484496	0
100527943	0	0.00109529	0	0	0	0	0	0	0	0	0	0	0	0	0
100527950	0	0.000119218	0	0.000119218	0	0	0	0	0	0	0	0	0	0	0
100527960	0	0	0	0	0.000111495	0.000111495	0.000111495	0.000111495	0.000111495	0.000111495	0.000111495	0.000111495	0.000111495	0.000111495	0.000111495
100527963	0.000945776	0.000945776	0.000945776	0.00126103	0	0	0	0	0	0	0	0	0	0	0.000315259
100527978	0.00062383	0	0	0	0.00124766	0	0	0	0.00062383	0.00124766	0	0.00062383	0	0	0.00124766
100528007	0	0.000376648	0	0	0	0	0	0	0	0	0	0	0	0	0
100528016	0.000382922	0.000574383	0.000574383	0.000382922	0.000765843	0.000765843	0.000574383	0.000765843	0.000574383	0.000957304	0.000765843	0.000574383	0.000574383	0.000765843	0.000765843
100528017	0	0	0	0	0.00407056	0.00407056	0.00542741	0.00678426	0.00542741	0.0027137	0.00678426	0.00542741	0.00678426	0.00678426	0.00542741
100528019	0.00203562	0.00203562	0.00203562	0.00203562	0.00152672	0.00152672	0.00152672	0.00152672	0.00152672	0.00152672	0	0	0	0.00254453	0.00152672
100528021	0	0	0	0.000632111	0	0	0.000632111	0	0	0.000632111	0	0	0	0	0
100528022	0	0	0	0	0	0	0.000356062	0	0	0	0	0	0	0	0
100528030	0.000397193	0.000661989	0.000529591	0.00105918	0.000794386	0.000529591	0.000397193	0.000661989	0.000397193	0.000661989	0.000132398	0.000794386	0.000926784	0.000264795	0.000264795
100528031	0.000622278	0	0	0	0	0	0	0	0	0	0	0	0	0	0.000622278
100528064	0	0	0	0	0.000795545	0.000795545	0.000795545	0.000795545	0.000795545	0.00238663	0.000795545	0.000795545	0.00159109	0.000795545	0.00159109
100529063	0.000215983	0.000215983	0.000215983	0.000215983	0.000647948	0.000431965	0.000431965	0.000431965	0.000431965	0.000431965	0.000431965	0.000431965	0.000647948	0.000431965	0.000431965
100529067	0	0	0	0.000228363	0	0	0	0	0.000228363	0.000228363	0	0	0.000228363	0	0
100529097	0	0.00209864	0.00314795	0	0.00209864	0.00104932	0	0.00104932	0.00104932	0	0	0	0	0	0
100529144	0.000161935	0.000323869	0.000161935	0.000107956	0.000161935	0.000539782	0.000269891	0.000323869	0.000215913	0.000431826	0.000269891	0.000485804	0.000701717	0.000431826	0.000215913
100529145	0.000187021	0	0	0	0	0	0.000187021	0.000187021	0.000187021	0	0	0	0	0	0
100529207	0.00033389	0	0.00033389	0.00033389	0	0	0.00100167	0.00066778	0	0.00066778	0	0	0.00066778	0.00033389	0.00066778
100529209	0.000251446	0.000251446	0.000251446	0.000251446	0.000251446	0.000251446	0.000251446	0.000251446	0.000251446	0.000251446	0.000251446	0.000251446	0.000251446	0.000251446	0.000251446
100529211	0.000423908	0.000211954	0.000211954	0.000211954	0	0.000635863	0.000211954	0.000211954	0	0	0.000423908	0	0	0.000211954	0
100529215	0	0.000959079	0.000639386	0.000639386	0.000639386	0.000319693	0.000319693	0.00047954	0.00047954	0.000639386	0.000639386	0.000799233	0.000319693	0.00047954	0.000159847
100529239	0	0	0	0	0.0011534	0.00461361	0.0023068	0.0011534	0.0011534	0	0.0023068	0.00346021	0	0.0011534	0.0023068
100529240	0.000801282	0	0	0	0	0	0	0	0	0	0	0.00160256	0.000801282	0	0
100529257	0.00076864	0	0.00153728	0	0	0	0	0	0	0.00230592	0	0	0.00153728	0	0
100529261	0.000538696	0.000718262	0.000538696	0.000718262	0.000538696	0.000897827	0.000718262	0.00107739	0.000897827	0.00107739	0.000538696	0	0.000179565	0.000538696	0.000538696
100529262	0	0	0	0	0.000819672	0.000819672	0	0	0	0	0	0	0.000819672	0	0
100529264	0.000336474	0.000336474	0.000336474	0.000336474	0.000672948	0.000336474	0.000336474	0.000672948	0	0	0.000672948	0	0	0.000336474	0.000336474
100529855	0.000325309	0.000325309	0.000325309	0	0.000325309	0.000325309	0.000975927	0.000975927	0.00130124	0	0.000975927	0.000650618	0.000325309	0.000975927	0.00130124
10053	0	0.000190803	0	0	0	0	0	0	0	0	0	0.000190803	0	0	0
100532724	0.000374392	0.000249594	0.000124797	0.000998378	0.000249594	0.000124797	0.000374392	0.000124797	0.000748783	0.000124797	0.000499189	0.000374392	0.000374392	0.000249594	0
100532726	0.000926355	0.000926355	0.00138953	0.000926355	0.000463177	0.000463177	0.000463177	0.000463177	0.000463177	0.000463177	0.000463177	0.000926355	0.000463177	0.000463177	0.000463177
100532731	0	0	0	0	0	0	0	0	0	0.000448833	0	0	0	0	0
100532732	2.54e-05	0.000127226	0.000101781	5.09e-05	0.000101781	5.09e-05	0.000152672	5.09e-05	5.09e-05	0.000101781	5.09e-05	5.09e-05	2.54e-05	0.000101781	2.54e-05
100532735	0.000681431	0.000681431	0.000340716	0.000681431	0.00102215	0.000340716	0	0	0	0.00136286	0.00102215	0.000681431	0.000340716	0.000681431	0
100532736	0	0	0	0	0.00132066	0.000792393	0.000264131	0.000264131	0.000528262	0.00132066	0.000264131	0.000264131	0.00158479	0.000528262	0.000792393
100532737	0	0	0	0.000138581	6.93e-05	0	0	0.000138581	6.93e-05	0	0	0	0	0.000138581	0
100532746	9.79e-05	4.9e-05	6.53e-05	4.9e-05	0	0	3.26e-05	1.63e-05	0	0	1.63e-05	0	1.63e-05	0	1.63e-05
100533105	0.000502386	0.000502386	0.000251193	0.000251193	0	0	0	0	0	0	0.000251193	0.000251193	0	0.000251193	0
100533106	0.000965251	0.000482625	0.000482625	0	0.000482625	0	0	0	0	0	0	0	0	0	0
100533107	0.000646054	0.0013844	0.00110752	0.00101523	0.000830641	0.00110752	0.00027688	0.00110752	0.000830641	0.000830641	0.000369174	0.000553761	0.000830641	0.000461467	0.000646054
100533111	0.000583431	0.000583431	0	0	0.000583431	0.000875146	0.000583431	0.000583431	0.000875146	0.000583431	0.000583431	0.000583431	0.000583431	0.000583431	0.000583431
100533181	0	0	0	0	0	0	0	0	0	0	0.00103734	0	0	0	0
100533183	0	0	0	0	0.000591891	0.000295946	0.000295946	0.000295946	0.000591891	0.000295946	0.000295946	0.000295946	0.000295946	0.000295946	0.000295946
100533184	0.00137316	0.00137316	0.00205973	0.00137316	0.00102987	0.000686577	0.000686577	0.00137316	0.00102987	0.000686577	0.00102987	0.000343289	0.00137316	0.00102987	0.00137316
100533195	0	0	0.000345781	0	0.000691563	0	0	0	0	0	0.000345781	0.000345781	0.000345781	0	0.000691563
100533464	0.000937559	0.000562535	0.000375023	0.00131258	0.000937559	0.000750047	0.000750047	0.000562535	0.00131258	0.000937559	0.00112507	0.00131258	0.000750047	0.000562535	0.00112507
100533467	0.000241896	0.000483793	0.000967586	0.000483793	0.00338655	0.00120948	0.000967586	0.00145138	0.000483793	0.000967586	0.00193517	0.00193517	0.00266086	0.00266086	0.00145138
100533496	0.00104521	0.00104521	0.000522603	0.000522603	0	0.000522603	0	0	0	0.000261301	0.000261301	0.000783904	0.000522603	0	0
100533952	0	0	0.00192308	0.000961538	0.00288462	0.00192308	0.000961538	0.000961538	0.00288462	0.00384615	0.00288462	0.00288462	0.00576923	0.00288462	0.00480769
100533955	0	0	0.000285878	0	0	0.000285878	0.000285878	0	0.000285878	0	0.000285878	0.000285878	0	0	0
100533970	0	0	0	0	0.00030553	0.00030553	0	0.00030553	0	0.00030553	0.00030553	0.00030553	0.00030553	0.00091659	0.000152765
100534592	0	0	0	0	0	0	0	0	0	0	0	0	0.0020202	0	0.0020202
100534593	0.000297221	0.000297221	0.000297221	0.000297221	0.00014861	0.000297221	0.000297221	0.00014861	0.000445831	0.00014861	0.000445831	0.000445831	0.000594442	0.000594442	0.000445831
100534595	0	0	0	0.000226552	0.000226552	0	0.000453104	0	0.000226552	0	0.000679656	0.000226552	0.000226552	0	0.000226552
100534599	0	0	0	0.000205973	0	0	0.000411946	0	0	0	0.000205973	0	0.000411946	0	0
100534611	0	0.00149775	0.000499251	0.000998502	0.000998502	0.000499251	0	0.000499251	0.00149775	0.00149775	0.000499251	0.000499251	0.000998502	0.000499251	0.000998502
100534612	0.000292826	0.000292826	0.000292826	0	0	0	0	0	0	0	0	0	0	0	0
10054	0.000268132	0.000268132	0.000268132	0.000268132	0.000134066	0.000134066	0.000134066	0.000134066	0.000134066	0.000134066	0.000134066	0.000134066	0.000134066	0.000134066	0.000134066
10055	0.000126598	0.000126598	0.000126598	0.000126598	0.000126598	0	0.000126598	0.000126598	0.000126598	0.000126598	0.000126598	0.000126598	0.000126598	0.000126598	0.000126598
10056	0.000298329	0.000298329	0.000298329	0.000298329	0.000298329	0.000298329	0.000298329	0.000298329	0.000298329	0.000298329	0.000298329	0.000298329	0.000298329	0.000298329	0.000298329
10057	0.000288184	0.000172911	0.000403458	0.000115274	0.000288184	0.000461095	0.000345821	0.000345821	0.000576369	0.000403458	0.000345821	0.000288184	0.000403458	0.000403458	0.000461095
10058	0.000555335	0.000634669	0.000396668	0.000396668	0.000476002	0.000158667	0.000555335	0.000476002	0.000396668	0.000476002	0.000714002	0.000476002	0.000317334	0.000238001	0.000634669
10059	0	4.97e-05	0	0	0	0	0	0	0	0	0	0	0	0	0
1006	0	0	0	4.35e-05	0	0	0	0	0	0	0	0	0	0	0
10060	0.000166847	0.000333695	8.34e-05	0.000500542	0	0	0	0	0	0	0	0	0	0	0
10061	0.000389636	0.000389636	0.000389636	0.000389636	0.000389636	0.000389636	0.000389636	0.000389636	0.000389636	0.000389636	0.000389636	0.000584454	0.000389636	0.000389636	0.000389636
10062	0	0	0	0	0.000138188	6.91e-05	0.000138188	0.000138188	0.000138188	0.000138188	6.91e-05	6.91e-05	0.000138188	6.91e-05	6.91e-05
10063	0	0	0	0	0.00034965	0.00034965	0.00034965	0.00034965	0.00034965	0.00034965	0.00034965	0.00034965	0.00034965	0.00034965	0.00034965
100630923	0	0.000120424	0.000361272	0	0	0.000240848	0	0.000240848	0.000481696	0.000361272	0	0	0.000481696	0.000120424	0.000120424
100631383	0	0	0	0	0	0	0	0	0	0	0.000130565	0	0	0.000130565	0.000130565
100652748	0.000506329	0.000337553	0.000675105	0.000675105	0.000506329	0.000843882	0.000506329	0.000506329	0.000675105	0.00118143	0.00118143	0.000843882	0.000506329	0.00135021	0.000675105
10067	0	9.86e-05	0	0	0	0	0	0	0	0	0	0	0	0	0
10068	0	0	0	0	0	0	8.48e-05	8.48e-05	0	0	0	0	0	0	0
10069	0	0.000145985	0	0.000291971	0.000145985	0.000145985	0.000145985	0.000291971	0.000291971	0.000583942	0.000145985	0.000145985	0.000437956	0.000145985	0.000145985
10071	0	0	0	0	0	0	0	0	3.02e-05	0	3.02e-05	0	0	0	0
10072	0.000433651	0.00014455	0.00014455	0.00014455	0.000433651	0.000722752	0.000433651	0.000433651	0.000433651	0.000433651	0.000433651	0.000433651	0.000578202	0.000433651	0.000722752
10073	0.000124301	0.000497203	0.000248602	0.000372902	0	0	0.000124301	0	0	0.000372902	0	0	0.000124301	0	0
10075	0.000234423	0.000281307	0.000234423	0.000421961	0.000328192	0.000187538	0.000281307	0.000328192	0.000140654	0.000375076	0.000281307	0.000234423	0.000234423	0.000234423	0.000234423
10076	0	0	0	0	0.000787884	0.000700341	0.000700341	0.000700341	0.000525256	0.000437713	0.000350171	0.000350171	0.000350171	0.000700341	0.000962969
10077	0	0	0	0	0.000117966	0	0	0	0	0	0	0	0	0	0
10078	0.000218007	0.000109004	0.000218007	0.000109004	0.000109004	0.000109004	0.000109004	0.000109004	0.000109004	0.000109004	0.000109004	0.000109004	0.000218007	0.000109004	0.000109004
10079	0.000240558	0.000240558	0.000240558	0.000721674	0.000481116	0.000601395	0.000481116	0.000481116	0.000481116	0.000481116	0.000481116	0.000481116	0.000481116	0.000481116	0.000481116
1008	0	0	0.000156887	0	0	0	0	0	0	0	0	0	0	0	0
10081	0.000287191	0.000574383	0.000574383	0.000287191	0.00114876	0.000287191	0.000287191	0.000574383	0.00114876	0.00172315	0	0.000287191	0.000861574	0.000574383	0.00229753
10082	0	0	0	0	0.000147254	0.000147254	0.000147254	0.000294507	0.000147254	0.000147254	0.000294507	0.000147254	0.000294507	0.000294507	0.000147254
100820829	0.000245339	0.000736016	0.000245339	0.000736016	0.000490677	0.000490677	0.000490677	0.00147203	0.000981354	0.00122669	0.000490677	0.000490677	0.000490677	0.000490677	0.000490677
10083	0	0	0	0	0.000155063	0	0	0.000155063	0.000155063	0.000310126	0	0	0	0.000155063	0
10084	0	0	0.000153022	0	0.000306044	0	0	0.000306044	0.000306044	0.000306044	0	0.000306044	0.000306044	0	0
10085	0	0	0	0	0	0	0	0	0	0	0	0.000223714	0	0	0.000111857
100861412	0	0	0.000865052	0	0	0.000865052	0	0	0	0	0.000865052	0	0.000865052	0	0.0017301
100861437	0.000894454	0	0	0	0.000894454	0.000894454	0	0	0	0	0	0	0	0	0
100861540	0	0	0	0	0	0	0	0	0	0	0.000512821	0.000512821	0.00153846	0	0
100862671	0	0	0	0	0	0	0	0.00302419	0	0.00100807	0	0.00100807	0	0	0.00504032
10087	0.000514668	0.000772002	0.000514668	0.000643335	0.000514668	0.000514668	0.000128667	0.000514668	0.000386001	0.000514668	0.000386001	0.000514668	0.001158	0.000386001	0.000514668
100885848	0	0	0.000172295	0.00034459	0	0	0.00034459	0	0	0	0.00034459	0	0	0.00034459	0
100885850	0.000254972	0.000254972	0.000509944	0.000764916	0.000254972	0.000254972	0.000764916	0.000509944	0.000254972	0.000254972	0.000764916	0.000254972	0.000254972	0.000764916	0.000254972
1009	0.000285592	0.00035699	0.000285592	0.000285592	0	0	7.14e-05	0	0	0	0	0	0	0	0
10090	0.000199442	0	0.000598325	0	0.000199442	0	0	0	0.000199442	0	0.000398883	0.000398883	0	0	0
100913187	0	0	0	0	0.00036075	0.000721501	0	0	0	0	0.00036075	0	0	0	0.00036075
10092	0.000176866	0.000176866	0.000176866	0.000176866	0.000176866	0.000176866	0.000176866	0.000176866	0.000176866	0.000176866	0.000176866	0.000176866	0.000176866	0.000176866	0.000176866
10093	0	0	0	0.000176087	0	0	0	0	0	0	0	0	0	0.000176087	0
10094	0	0.000218436	0	0	0.000218436	0	0.000218436	0.000218436	0	0.000218436	0.000218436	0	0	0.000218436	0
10098	0.00010006	0	0	0	0	0.00010006	0.00030018	0.00030018	0.00040024	0	0.00010006	0.00030018	0.00020012	0.00040024	0.00020012
10099	0	0	0	7.7e-05	7.7e-05	0	0	0	7.7e-05	0	0	7.7e-05	0	0	0
100996634	0	0	0	0	0	0	0	0	0	0	0.000454545	0.000454545	0	0	0
100996693	0.00134771	0.00134771	0	0.000673854	0.000673854	0	0.000673854	0.000673854	0	0.000673854	0.000673854	0	0.000673854	0.000673854	0.000673854
101	0	0	0	0	0.000705467	0.000823045	0.000705467	0.000705467	0.000705467	0.000705467	0.000705467	0.000705467	0.000705467	0.000705467	0.000705467
1010	0	0	0	0	0	0	0	0	0	8.55e-05	0.000256542	0	0	0.000171028	8.55e-05
10100	0	0	0	0	0	0	0	0	0	0	0	0	0	0.000248016	0
10101	0.000472869	0.000236435	0.000354652	0.000354652	0	0	0	0	0	0	0	0	0.000236435	0.000354652	0
10102	0.00015674	0.00015674	0.00015674	0	0.00015674	0.00015674	0.00031348	0.00015674	0.00015674	0.000470219	0.00031348	0.00015674	0.00031348	0.00015674	0.00015674
10103	0	0	0	0	0	0	0	0	0	0	0	0.000201329	0	0	0.000201329
10105	0	0.000249563	0	0.000249563	0	0.000249563	0	0	0.000249563	0.000249563	0	0	0.000249563	0	0
101059918	0	0.000532765	0	0.000532765	0	0.00106553	0	0	0.000532765	0	0	0.000532765	0.000532765	0.000532765	0.00213106
101059938	0	0	0	0	0	0.000197941	0.000395883	0	0.000395883	0	0.000197941	0.000395883	0	0	0
10106	0	0	0	0	0	0	0.000102807	0	0	0	0	0	0	0	0
101060200	0	0	0	6.47e-05	0.000452986	0.000194137	0.000129425	0.000129425	0.000388274	6.47e-05	0.000194137	0.000194137	0.000194137	0	0.000323562
101060301	0	0	0	0	0.00227015	0	0	0	0	0	0	0	0	0	0
101060321	0	0	0	0.000113856	0.000113856	0.000113856	0	0.000113856	0.000113856	0.000113856	0	0	0.000113856	0	0
101060376	0	0	0	0	8.61e-05	0	0	0	8.61e-05	0.000516484	0	8.61e-05	8.61e-05	0	8.61e-05
101060389	0	0	0	0	0	0	0.000192012	0	0	0.000576037	0	0	0	0	0
10110	0	0	0	0	0	0	0	0	0.000119918	0	0	0	0	0	0
10111	8.77e-05	0	8.77e-05	0	0.000263135	0	0	0.000263135	8.77e-05	0.000175423	8.77e-05	0	0.000175423	0.000350846	8.77e-05
10112	0	0	0	0	0	0	0	0	0	0.000175747	0	0	0	0	0
10113	0	0	0	0.00020829	0	0	0	0	0	0.00020829	0	0	0.000312435	0	0.00020829
10114	0.000394011	0.00070922	0.000315209	0.000472813	0.000472813	0.000157604	0.000157604	0.000394011	0.000630418	0.000394011	0.000551615	0.00070922	0.000394011	0.000236407	0.000236407
10116	0.000120934	0.000120934	0.000120934	0.000120934	0.000120934	0.000120934	0.000241867	0.000120934	0.000120934	0.000120934	0.000120934	0.000241867	0.000120934	0.000120934	0.000241867
10117	0.00044603	0	0	0.000148677	0	0	0.00044603	0	0.00044603	0.00044603	0	0	0	0	0
101180901	0.000447828	0	0	0	0	0	0	0	0	0.000447828	0	0	0	0	0.000447828
1012	0.000193212	0.000257616	0.00032202	0.000257616	0	0	0	0	0.000128808	6.44e-05	0	0	0	0	0
10120	0.000533618	0.000533618	0.000533618	0.000800427	0	0.000800427	0	0	0	0	0	0.000266809	0.000266809	0	0
10123	0	0.000540906	0.000135227	0.000135227	0	0	0	0	0	0	0	0	0	0	0
10124	0	0	0	0	0	0	0	0.000363945	0.000121315	0.000121315	0	0	0	0	0
101243544	0.00127097	0.000762583	0.00127097	0.00152516	0.00101678	0.000762583	0.00127097	0.00152516	0.00127097	0.000254194	0.00177936	0.00203355	0.00101678	0.000508388	0.00177936
10125	9.19e-05	0	0.000275786	0	0	0	0	0	0	0	9.19e-05	9.19e-05	0	0	0
10126	0.000568666	0.000568666	0.000568666	0.000568666	0.000284333	0.000284333	0.000284333	0.000284333	0.000568666	0.000284333	0.000284333	0.000568666	0.000853	0.000284333	0.000284333
10127	0.000205571	0.000308356	0.000308356	0.000513927	0.000205571	0.000308356	0.000308356	0.000102785	0	0.000308356	0.000205571	0.000205571	0.000616713	0.000411142	0.000102785
10128	0.000327869	0.000327869	0.000327869	0.000327869	0.000245902	0.000245902	0.000245902	0.000245902	0.000245902	0.000245902	0.000245902	0.000245902	0.000245902	0.000245902	0.000245902
10129	0.000511057	0.000278759	0.000464598	0.000464598	0.000139379	0	0	0	0	0.000139379	0	0	0.000185839	4.65e-05	0.000139379
10130	0	0	0	0	0	0	0	0	0	0	0.000165153	0	0	0	0
10131	0	0	0.000125518	0	0.000125518	0.000125518	0.000125518	0.000125518	0.000125518	0.000125518	0.000125518	0.000125518	0.000125518	0.000125518	0.000125518
10133	0.000108826	0.000108826	0.000108826	0.000108826	0.000108826	0.000108826	0	0	0	0.000108826	0	0	0	0.000108826	0
10134	0	0	0	0	0	0	0	0	0	0.0004865	0	0.00024325	0	0.0004865	0
10135	8.92e-05	0.000178476	0.00044619	0.00044619	8.92e-05	8.92e-05	8.92e-05	8.92e-05	8.92e-05	8.92e-05	0.000178476	0.000267714	8.92e-05	0.000178476	8.92e-05
10137	0.000104243	0.000104243	0.000104243	0.000104243	0	0	0	0	0	0	0	0	0	0	0
10138	6.17e-05	0.000246959	0.000185219	0.00012348	6.17e-05	0.00012348	6.17e-05	0.000185219	0.000185219	6.17e-05	0.00012348	0.000185219	0.000185219	6.17e-05	0.000246959
10139	0	0	0	0	5.67e-05	5.67e-05	5.67e-05	5.67e-05	5.67e-05	5.67e-05	5.67e-05	5.67e-05	5.67e-05	5.67e-05	5.67e-05
10140	0	0.000218436	0.000218436	0	0.000218436	0.000218436	0.000218436	0.000218436	0.000218436	0.000218436	0.000218436	0.000218436	0.000218436	0.000218436	0.000218436
101410538	0.000298107	0.000298107	0.000596214	0.000149054	0	0	0	0	0	0.000447161	0	0	0	0.000149054	0.000149054
10142	0.000620059	0.000813827	0.000542552	0.000813827	0.000542552	0.00073632	0.000271276	0.000581305	0.00104635	0.000271276	0.000620059	0.000581305	0.000658813	0.000348783	0.000310029
10144	0.000245298	8.18e-05	4.09e-05	0.000122649	0.000122649	4.09e-05	0.000122649	0.000204415	0.000327065	8.18e-05	0.000327065	0.000204415	0.000122649	4.09e-05	8.18e-05
10146	0	0	0	0	5.72e-05	5.72e-05	5.72e-05	5.72e-05	5.72e-05	5.72e-05	5.72e-05	5.72e-05	5.72e-05	5.72e-05	5.72e-05
10147	0.000191388	0.000191388	0.000191388	0.000287081	9.57e-05	9.57e-05	9.57e-05	9.57e-05	9.57e-05	9.57e-05	9.57e-05	0.000191388	9.57e-05	9.57e-05	9.57e-05
10148	0	0.000645995	0	0	0	0	0	0	0	0	0	0	0	0	0
10150	0	0	0	0	0	0	0.000441599	0.000220799	0.000220799	0.0001104	0	0.000220799	0.000220799	0	0
10152	0	2.37e-05	0	0	2.37e-05	0	0	0	0	0	0	0	0	2.37e-05	0
10153	0.000418323	0.000209161	0.000209161	0.000209161	0.000627484	0.000627484	0.000627484	0.000418323	0.000418323	0.000627484	0.000418323	0.000418323	0.000418323	0.000627484	0.000418323
10154	0	0	0	0	8.22e-05	0	0	0	8.22e-05	0	8.22e-05	0.000164366	0	0.000164366	0.000246548
10155	0.000229384	0.000229384	0.000229384	0.000229384	0.000114692	0.000229384	0.000114692	0.000114692	0.000458768	0.000229384	0.000114692	0.000114692	0.000114692	0.000114692	0.000229384
10156	0.000306122	0.000408163	0.000306122	0.000408163	0.000102041	0.000102041	0.000102041	0.000306122	0.000102041	0.000306122	0.000204082	0.000204082	0.000408163	0.000306122	0.000510204
10157	0.000129166	0.000258331	0.000516662	0.000387497	0.000516662	0.000516662	0.000904159	0.000904159	0.000387497	0	0.000387497	0.000387497	0.000129166	0.000645828	0.000904159
1016	0	0.000110363	0	0	0	0	0	0	0	0	0	0.000110363	0	0.000220726	0.000110363
10160	0.000139483	0.000185977	0.000139483	9.3e-05	0.000185977	0.00032546	0.000185977	0.000278966	0.000139483	0.000232472	9.3e-05	0.000232472	0.000139483	0.00032546	0.000278966
10162	0.000236939	0.000236939	0.000236939	0.000236939	0.000118469	0	0	0	0	0	0	0	0	0	0
10163	0	0	0	0	0	0	0	0	0	0	0	0.000170039	0	0	0
10165	0.000465766	0.000776277	0.000621022	0.000465766	0.000310511	0.000155255	0.000155255	0.000776277	0.000931532	0.000465766	0.000155255	0.000155255	0.000465766	0.000776277	0.000465766
10166	0	0	0.000848176	0.000424088	0.000424088	0	0	0	0.000424088	0.000848176	0	0.000424088	0.00127227	0	0
10168	0	7.76e-05	0.000155195	0.000465585	0.000232793	0.000543183	0.000543183	0.000543183	0.000775976	0.000155195	0.000698378	0.000155195	0.000698378	0.000543183	0.000543183
10169	0.000207943	0.000207943	0.000207943	0.000207943	0.000207943	0.000207943	0.000311915	0.000207943	0.000311915	0.000311915	0.000311915	0.000207943	0.000311915	0.000311915	0.000207943
1017	8.76e-05	0	0	0	0	0	0	0	0	0	0	0	0	0	0
10170	0	0	0	0	0.000175408	0.000350816	0	0.000175408	0.000175408	0.000175408	0	0.000350816	0	0.000350816	0.000175408
10171	0	0	0.000326052	0.000163026	0	0	0	0	0	0	0	0	0	0	0.000326052
10172	0.000969697	0.000727273	0.00169697	0.000727273	0.000242424	0.00169697	0.000969697	0.00169697	0.00121212	0.000727273	0.00121212	0.000727273	0.000727273	0.00169697	0.00145455
101730217	0	0.000145794	0	0	0.000874763	0.000145794	0.000291588	0.00116635	0.000583175	0.000437382	0.000145794	0	0.000583175	0.000437382	0.000583175
10174	8.17e-05	8.17e-05	8.17e-05	8.17e-05	8.17e-05	0.000245078	0.000163385	0.000163385	0.000163385	8.17e-05	8.17e-05	0.000245078	0.000245078	8.17e-05	8.17e-05
101752399	7.59e-05	7.59e-05	0	0	0	0	7.59e-05	0.000151722	7.59e-05	0.000151722	0	0	7.59e-05	7.59e-05	0
10178	0	0	5.43e-05	0	0	0	0	0	0	0	0	0	0	0	0
1018	0.000506073	0	0	0	0	0	0.000506073	0.000506073	0.000506073	0	0	0	0	0	0
10180	0.000231535	0.000231535	7.72e-05	7.72e-05	0.000154357	7.72e-05	7.72e-05	0.000231535	0.000308713	0.00046307	7.72e-05	7.72e-05	0.000308713	0.000154357	0.000540249
10181	0.00016204	0.000108026	0.00016204	0.000108026	0.000108026	0.000108026	0.000108026	0.000108026	0.000108026	0.000324079	0.000108026	0.000108026	0.000108026	0.000108026	0.000108026
10184	7.19e-05	7.19e-05	0	0	0	0	7.19e-05	7.19e-05	0	7.19e-05	0.000143709	0	7.19e-05	0	0
10188	0.000173491	4.34e-05	0.000130118	0.000260236	0.000303609	0.000173491	0.000346981	0.000260236	0.000260236	0.000390354	0.000390354	0.000260236	0.000390354	0.000260236	0.000260236
10189	0.00102093	0.000510465	0.000510465	0	0.000510465	0	0	0	0	0.000510465	0	0	0.00204186	0	0.00102093
1019	0	0	0	0	0	0	0	0	0	0	0.000134156	0	0.000134156	0	0
101927136	0	0	0	0	0	0	0	0	0	9.1e-05	0	0	0	9.1e-05	0
101927423	0	0.00119118	0	0	0	0	0	0	0	0	0	0.00119118	0	0	0
101927726	0	0	0	0	0	0	0	0	0.000429738	0	0	0	0.000429738	0.000429738	0.000429738
101927750	0.000402253	0.000402253	0.000402253	0.000402253	0	0	0	0	0	0	0	0	0	0	0
101928269	0	0	0	0	0	0	0	0	0	0	0.000523286	0	0	0	0
101928527	0	0	0.000349773	0.000349773	0	0	0	0	0	0	0	0	0	0	0
101928841	0.000307661	0.000307661	0.000205107	0.000922982	0.000205107	0	0	0	0	0	0.000102554	0	0.000205107	0.000102554	0.000205107
101929613	0	0	0	0	0	0	0	0	0	0.00098668	0	0	0	0	0
10193	0	0	0	0	0	0	0	0	0	0	0	0	0	6.81e-05	0
10194	0.000986388	0.000493194	0.000493194	0.000690471	0.000493194	0.000591833	0.000591833	0.000591833	0.000690471	0.000493194	0.000887749	0.00078911	0.000493194	0.000197278	0.000295916
10195	0	0	0	0	0.000122055	0.000122055	0.000244111	0.000122055	0.000122055	0.000122055	0.000122055	0.000122055	0.000366166	0.000122055	0.000122055
10196	0.000232612	0.000581531	0.000116306	0.000116306	0.000116306	0.000116306	0.000116306	0.000116306	0.000116306	0.000116306	0.000116306	0.000116306	0.000116306	0.000232612	0.000116306
10197	6.94e-05	6.94e-05	0	0	0	0	6.94e-05	6.94e-05	0.000138706	0	6.94e-05	6.94e-05	0	0	0
10198	0.000253518	0.000443656	0.000633794	0.000633794	0.000697173	0.000253518	0.000190138	0.000887311	0.000316897	0.000316897	0.000316897	0.000507035	0.000316897	0.000190138	0.000443656
10199	0.000874126	0.00104895	0.000874126	0.00104895	0.00104895	0.000524476	0.000524476	0.000699301	0.000524476	0.00034965	0.000699301	0.000524476	0.000524476	0.000874126	0.00104895
102	4.38e-05	4.38e-05	4.38e-05	4.38e-05	4.38e-05	4.38e-05	4.38e-05	0.000131314	4.38e-05	4.38e-05	4.38e-05	4.38e-05	4.38e-05	4.38e-05	4.38e-05
1020	0	0	0	0.000281136	0	0.000281136	0	0	0	0.000281136	0.000281136	0	0.000281136	0	0
10200	0.000962001	0.000962001	0.000962001	0.000962001	0.0002405	0.0002405	0.0002405	0.0002405	0.0002405	0.0002405	0.0002405	0.0002405	0.0002405	0.0002405	0.0002405
10201	8.61e-05	8.61e-05	0	0	8.61e-05	0	0	0	0	8.61e-05	0	8.61e-05	0	0	8.61e-05
10202	0	0	0	0.000185117	0	0	9.26e-05	9.26e-05	0	0	0	0.000185117	9.26e-05	0	0
10205	0	0	0	0	0	0	0	0	0	0.000137363	0	0	0.000137363	0	0
10206	0	6.94e-05	0.000138802	0.000138802	0	6.94e-05	6.94e-05	0.000138802	0	0	0	0	0	0	0.000208203
10207	0.000572672	0.000629939	0.000572672	0.00040087	0.000801741	0.000801741	0.000687207	0.000859008	0.000916275	0.000916275	0.000744474	0.000801741	0.000973543	0.000687207	0.000916275
10208	0.0021025	0.000262812	0.000525624	0.00131406	0.00183968	0.00157687	0.00131406	0.00236531	0.00236531	0.00183968	0.00105125	0.00131406	0.00183968	0.00262812	0.0021025
1021	0.000147243	0	0	0	0.000220864	0	0	0.000220864	0.000147243	0.000220864	0	7.36e-05	7.36e-05	0	7.36e-05
10210	0.000789993	0.000394997	0.000526662	0.000789993	0.000394997	0.000263331	0.000131666	0.000263331	0.000789993	0.000526662	0.000263331	0.000131666	0.000394997	0.000789993	0.000263331
10211	0	0	0	0	0	0	0	0	0	0	0	0	0	2.53e-05	0
10212	0	0	0	0	9.51e-05	0	0	0	0	0	0	0	9.51e-05	0	0
102157402	0.000128766	0	0	0.000257533	0	0	0	0.000128766	0.000128766	0.000257533	0	0.000128766	0	0.000128766	0
10216	0	0	0	0.000132363	0	0.000132363	0	0	0	0	0	0	0	0	0.000132363
10217	0	0	0	0.000128419	0.000385257	0.000256838	0	0	0	0.000128419	0	0.000128419	0.000513677	0.000256838	0.000128419
1022	0.000179356	0.000179356	0.000269034	0.000269034	8.97e-05	8.97e-05	0	8.97e-05	8.97e-05	8.97e-05	8.97e-05	0	8.97e-05	8.97e-05	8.97e-05
10220	0	0.000105141	0	0	0.000210283	0.000105141	0.000105141	0.000210283	0	0.000210283	0.000105141	0	0.000105141	0.000315424	0.000105141
10221	0	0.000152277	0.000152277	0.000304553	0.000152277	0.000152277	0.000152277	0.000304553	0.000304553	0.000152277	0.000152277	0.000152277	0.000304553	0.000152277	0.000152277
10224	0.00180234	0.00240312	0.00210273	0.00240312	0.000600781	0	0.000901172	0.00120156	0.000901172	0	0.000901172	0.000600781	0.000600781	0.000600781	0.000901172
10225	0	0	0	0	0.0002145	0	0	0	0	0	0.00010725	0.0002145	0.0002145	0.00010725	0
10226	0.000746826	0.000746826	0.000746826	0.000746826	0.000597461	0.000597461	0.000597461	0.000597461	0.000597461	0.000597461	0.000597461	0.000597461	0.000597461	0.000597461	0.000597461
10227	0.000124735	0.000124735	0	0.000374205	0	0.000124735	0	0	0	0	0	0	0	0	0
10228	6.93e-05	6.93e-05	6.93e-05	6.93e-05	6.93e-05	6.93e-05	6.93e-05	6.93e-05	6.93e-05	6.93e-05	6.93e-05	6.93e-05	6.93e-05	6.93e-05	6.93e-05
102288414	0	0	0.00062422	0	0.00124844	0.00062422	0.00062422	0	0	0	0.00062422	0.00062422	0	0.00062422	0.00062422
10229	0.000267237	0.000267237	0.000267237	0.000534474	0.000668092	0.000400855	0.000267237	0.000267237	0.000267237	0.000534474	0.000267237	0.000267237	0.000400855	0.000267237	0.000400855
10231	0.000119446	0.000119446	0.000119446	0	0	0	0	0	0	0	0	0	0	0	0.000119446
10232	0.00021263	0	0.00021263	0	0	0	0	0	0	0	0	0	0	0	0
10233	0.000452694	0.000452694	0.000150898	0.000301796	0.000754489	0.000150898	0.000150898	0.000452694	0.000301796	0.000150898	0.000150898	0.000301796	0.000301796	0.000301796	0.000150898
10234	0	0	0	0.000244858	0	0	0	0	0	0	0	0	0	0	0
10236	0	0	0	0	0	0.000124595	0	0	0	0	0	0	0	0	0
10237	8.03e-05	8.03e-05	8.03e-05	8.03e-05	8.03e-05	0	0	0.000160643	0	0	0	0	0	0	0
10239	0	0.000185649	0	0	0	0	9.28e-05	0	0	0	0	0	0	0	9.28e-05
1024	0.000634417	0.000317209	0.000317209	0.000475813	0.000317209	0	0	0.000634417	0.000317209	0.000634417	0.000634417	0.000158604	0.000317209	0.000317209	0.000475813
10240	0.000691085	0.000691085	0.000345543	0.000345543	0.000691085	0.000345543	0.000345543	0.00103663	0.000345543	0.00138217	0.000345543	0.000345543	0.000345543	0.000345543	0.000345543
10241	7.61e-05	7.61e-05	7.61e-05	7.61e-05	0.0001523	0.0001523	0.0001523	0.0001523	0.0001523	0.00022845	0.0001523	0.0001523	0.00022845	0.0001523	0.0001523
10243	0.000325239	0.000325239	0	0.000433651	0.000108413	0.000216826	0	0	0	0.000216826	0.000108413	0	0.000433651	0.000433651	0.000108413
10244	0.000889482	0.000889482	0.000667111	0.000667111	0.000444741	0.00022237	0.00022237	0.00022237	0.00022237	0.00022237	0.00022237	0.00022237	0.00022237	0.00022237	0.00022237
10245	0.000211238	0.000211238	0.000211238	0.000422476	0	0.000211238	0	0	0	0	0	0	0.000211238	0	0
102467081	0	0	0	0	0	0	0	0.000180897	0.000180897	0	0	0	0.000180897	0	0
10247	0.00051164	0.00025582	0	0	0	0	0	0	0	0	0	0	0	0	0
1025	0	0	0	0.000246124	0	0	0	0	0	0	0	0	0.000492247	0	0
10250	0	6.73e-05	6.73e-05	0	6.73e-05	6.73e-05	0	6.73e-05	0	0.00020183	0	0.000134553	0.000134553	6.73e-05	6.73e-05
10252	0	0	0	0	0.00048714	0	0	9.74e-05	0	9.74e-05	0	9.74e-05	0.000194856	0	0.000194856
10253	0.000635459	0.000423639	0.0010591	0.000423639	0.000635459	0.000635459	0.000635459	0.000635459	0.000635459	0.000635459	0.000847278	0.000847278	0.000635459	0.000847278	0.000635459
10254	0	0	0	0	0	0	0.000239607	0.000479214	0.000119804	0.000239607	0.000119804	0.000239607	0.000359411	0.000119804	0
10256	0	0	0	0	0.000129769	0.000129769	0	0.000129769	0.000389307	0.000129769	0	0	0	0	0
10257	0.00131492	0.00109577	0.000986193	0.00164365	0.000657462	0.000438308	0.000767039	0.000876616	0.000876616	0.000876616	0.000547885	0.00109577	0.000547885	0.000657462	0.000876616
1026	0	0	0	0	0.000160591	0.000160591	0.000160591	0.000160591	0.000160591	0.000160591	0.000160591	0.000321182	0.000160591	0.000160591	0.000160591
10260	0.000333778	0.000500668	0.000751001	0.000917891	0.000500668	0.000333778	0.000500668	0.000500668	0.000584112	8.34e-05	0.00133511	0.000751001	0.000584112	0.000500668	0.000584112
10261	0	0	0	0	0	0	0	0	0	0	0	0	0.000236967	0	0.000236967
10262	0	0	0	0	0.00036049	0.00036049	0.00036049	0.00036049	0.00036049	0.00036049	0.00036049	0.00036049	0.00036049	0.00036049	0.00036049
10263	0	0	0	0	0	0	0	0.000203046	0	0	0	0	0	0.000203046	0
10265	0	0	0	0	0	0	0	0	0	0.000143349	0	0	0.000143349	0.000286697	0
10266	0	0	0	0	0	0	0	0	0	0.00036245	0.00036245	0.00036245	0	0.00036245	0.00036245
10267	0.00044603	0	0	0	0	0	0	0.00044603	0	0.00044603	0	0	0	0	0
10269	0	0	0	0	0.000235738	0.000235738	0.000235738	0.000235738	0.000235738	0.000235738	0.000235738	0.000235738	0.000471476	0.000235738	0.000235738
1027	0	0	0	0	0.000231803	0.000231803	0.000231803	0.000231803	0.000231803	0.000231803	0.000231803	0.000231803	0.000231803	0.000231803	0.000231803
10270	0.000429738	0	0.000429738	0.000429738	0	0	0	0.000286492	0	0.000286492	0	0	0.000286492	0	0.000429738
10272	0.000159439	0	0.000318878	0	0.000159439	0	0	0	0.000159439	0.000318878	0.000159439	0.000159439	0.000478316	0.000318878	0
102723553	8.52e-05	0	8.52e-05	0	0	0	0	8.52e-05	0	0	0	0	8.52e-05	0	0
102723859	0	0	0	0	0	0	0	0.000234907	0.000469814	0.000234907	0	0	0	0.000469814	0
102724428	0	0	0	0	0.000106508	0.000106508	0.000106508	0.000319523	0.000213015	0.000639046	0.000532538	0.000106508	0.000106508	0.000319523	0.000319523
102724594	0	0.000190349	0.000285524	0	0.000285524	0.000190349	0.000190349	0.000380699	0.000285524	0.000380699	0.000380699	0.000380699	0.000380699	0.000190349	0.000190349
102724862	0	0	0	0	0	0	0.000487567	0	0	0.000975134	0	0	0	0	0
10273	0.000147449	0.000147449	0.000147449	0.000147449	0.000147449	0	0.000147449	0	0	0	0	0	0	0	0
10274	0	0	0	0	0.000512783	7.33e-05	7.33e-05	0.000366274	0.000366274	0.000293019	0	7.33e-05	0.000512783	0.000586038	0.000219764
10276	0.000400481	0.00020024	0.000400481	0.00020024	0.000400481	0.00020024	0.00020024	0.00020024	0.00020024	0.00020024	0.00020024	0.00020024	0.00020024	0.00020024	0.00020024
10277	0.000268793	0.000358391	0.000447989	0.000447989	0.000806379	0.000537586	0.000537586	0.000627184	0.000806379	0.000358391	0.000537586	8.96e-05	0.000895977	0.000358391	0.000537586
10279	0	0	0	0	0	0	6.73e-05	0	0	0	0	0	0	0	0
1028	0	0	0	0	0.000235571	0	0	0.000235571	7.85e-05	0.000235571	0	0.000157048	0.000157048	7.85e-05	0.000157048
10280	0	0	0	0	0	0	0.000193125	0	0	0	0	0	0.000193125	0	0
10282	0.00012577	0	0	0	0	0	0	0	0	0	0	0	0	0	0.00012577
10283	0.000215843	0.000215843	0.000215843	0.000215843	0.000431686	0.000431686	0.000431686	0.000431686	0.000431686	0.000647529	0.000431686	0.000431686	0.000431686	0.000431686	0.000431686
10284	0.000146028	0.000146028	0.000146028	0.000146028	0.000146028	0.000146028	0.000146028	0.000146028	0.000146028	0.000146028	0.000146028	0.000146028	0.000146028	0.000146028	0.000146028
10285	0.000146499	0.000146499	0.000146499	0.000146499	0	0	0	0	0	0	0	0	0	0	0
10287	0.000411184	0.000411184	0.000822368	0.000822368	0	0	0	0	0	0	0	0	0	0	0
1029	0.000134807	0	0	0.000134807	0	0	0	0	0	0	0	0	0	0	0
10290	0.000871293	0.000766738	0.000836441	0.000662182	3.49e-05	6.97e-05	0	0.000104555	6.97e-05	6.97e-05	0	0	6.97e-05	0.000104555	0.000139407
10293	0.000154392	0.000463177	0.000308785	0.000154392	0.000308785	0.000308785	0	0.000308785	0.00061757	0.000154392	0	0.000308785	0.000308785	0.000463177	0.000463177
10295	0	0	0.000131372	0	0.000131372	0.000262743	0.000131372	0.000131372	0.000131372	0.000262743	0.000131372	0.000131372	0.000262743	0.000131372	0.000131372
10296	5.11e-05	0.000102265	0.000102265	0.000102265	5.11e-05	0	0	0	0	5.11e-05	0	0	5.11e-05	0	0
10297	0	0.000131328	0.000131328	0	0.000131328	0	0	0	6.57e-05	0	0.000196993	6.57e-05	6.57e-05	6.57e-05	0.000131328
10298	7.79e-05	7.79e-05	0.000233845	0.000155897	0	0.000233845	0	0.000155897	0	0	7.79e-05	0.000155897	7.79e-05	0	7.79e-05
103	0.00019305	0.00019305	0.00019305	0.00019305	0.0002574	0.00019305	0.00019305	0.00019305	0.00019305	0.0002574	0.00032175	0.00019305	0.0002574	0.00019305	0.00019305
1030	0	0	0.00020982	0.00020982	0.00020982	0	0	0.00020982	0	0	0	0	0	0.00020982	0
10300	0.000539084	0.000673854	0.000943396	0.000404313	0	0	0.000134771	0	0.000134771	0	0.000134771	0	0.000404313	0	0.000134771
10301	8.3e-05	0	0	0	8.3e-05	0	0	8.3e-05	0	0	0	0	0	0	0
10307	0.00015722	0.000235831	0.00015722	0.000314441	0.000235831	0.000393051	0.00015722	0.000314441	0.000471661	0.00015722	0.000393051	0.000235831	0.000235831	0.000393051	0.000314441
10308	0.00146904	0.000839454	0.000629591	0.00104932	0.000629591	0.00167891	0.00167891	0.00209864	0.000839454	0.000419727	0.00188877	0.000629591	0.0023085	0.000419727	0.000839454
10309	0	0	0	0	0	0.000442478	0.000442478	0.000884956	0.000442478	0.000884956	0.000884956	0.000442478	0.000442478	0.000442478	0.000884956
1031	0.000187899	0.000187899	0.000187899	0.000187899	0	0.000751597	0	0	0	0	0	0.000187899	0.000187899	0	0.000375799
10312	0.000491099	0.000368324	0.000491099	0.000368324	0.000368324	0.000245549	0.000245549	0.000122775	0.000245549	0.000368324	0.000491099	0.000491099	0.000245549	0.000122775	0.000122775
10313	6.21e-05	6.21e-05	0.000186231	0.000186231	0.000124154	6.21e-05	0.000124154	6.21e-05	0.000124154	0	0.000124154	0.000124154	0.000124154	0.000186231	6.21e-05
10314	0	0	0	0	0	0	0	0	0	0.000153728	0	0	0	0	0
10316	0	0	0	0	0	0	0	0	0	0	0	0	0.00030349	0	0
10317	0	0	0	0	0.000163506	0.000163506	0.000109004	0.000109004	0	5.45e-05	0.000163506	0.000163506	0	0.000109004	0.000109004
10318	0.000179356	8.97e-05	0.000179356	0.000179356	0.000179356	0.000179356	0.000179356	0.000179356	0.000179356	8.97e-05	0.000179356	0.000179356	8.97e-05	0.000179356	0.000179356
1032	0.000799041	0.000799041	0.000799041	0.000799041	0.000399521	0.000399521	0.000399521	0.00119856	0.000399521	0.000399521	0.000799041	0.000399521	0.000399521	0.000799041	0.000399521
10322	0	0	0	0.000210393	0.000210393	0.000210393	0.000210393	0.000210393	0.000420787	0.000210393	0.000210393	0.000210393	0.000210393	0.000210393	0.000210393
10325	0	0.000232829	0	0.000931315	0.000232829	0.000232829	0	0	0.000232829	0	0.000465658	0.000232829	0.000232829	0.000698487	0.000931315
10326	0.000808764	0.000808764	0.00073524	0.000588192	0.000514668	0.000514668	0.000588192	0.00036762	0.000441144	0.000588192	0.000514668	0.00073524	0.000588192	0.00102934	0.000882288
10327	0.000156421	0.000156421	0.000156421	0.000156421	0	0	0	0	0.000156421	0	0	0	0	0.000312842	0
10328	0	0	0	0	0.000238379	0	0	0	0	0	0	0	0	0	0
10329	0	0	0.000271039	0	0	0.000271039	0	0.00013552	0	0.00013552	0	0	0.00013552	0	0.00013552
1033	0	0	0	0	0	0	0	0	0	0.000275786	0	0	0	0	0
10330	0	0	0	0	0.000142066	0	0	0	0.000142066	0	0.000142066	0.000142066	0	0	0
10331	0	0	0	0	0	0	0	0	0	0	0	0	0.000233973	0	0
10333	0	0.000145328	0.000290655	0.000145328	0.000871966	0.000290655	0.000435983	0.000435983	0.000581311	0.000435983	0.000290655	0.000581311	0.00130795	0.000726639	0.000435983
10335	0.000575668	0.000639632	0.000639632	0.00108737	0	0	0	0	0	0	0	0	0	0	0
10336	0	0	0	0	0.000148423	7.42e-05	0.000148423	7.42e-05	0	0	7.42e-05	0	7.42e-05	7.42e-05	0
10342	9.71e-05	0.000194288	9.71e-05	9.71e-05	9.71e-05	9.71e-05	9.71e-05	9.71e-05	9.71e-05	9.71e-05	9.71e-05	9.71e-05	9.71e-05	9.71e-05	9.71e-05
10343	0.000130005	0	0	0	0	0	0	0.000130005	0.000130005	0	0	0	0.000130005	0	0
10344	0.00117371	0	0	0	0	0	0	0	0.00117371	0	0	0.00234742	0	0	0
10346	0.000455633	0.000455633	0.000455633	0.000455633	0	0	0	0	0	0	0	0	0.000113908	0	0
10347	0	0	7.58e-05	0.000227428	0.000833902	0.000303237	0.000227428	0.000682283	0.000682283	0.00098552	0.000303237	0.000530665	0.000758093	0.00113714	0.000682283
10349	0	0	0	0	0	7.99e-05	0.000239636	0.000399393	7.99e-05	0.000159757	0.000159757	0.000159757	0	7.99e-05	0.000239636
10350	0	0	0	0	0	0	0	8.56e-05	8.56e-05	8.56e-05	0	0	8.56e-05	0	8.56e-05
10351	0	0	9.11e-05	9.11e-05	0	0	0	0	0	0	0	0	0	0	0
10352	0.000156299	0.000468897	0.000312598	0.000625195	0.000156299	0.000156299	0.000156299	0.000156299	0	0.000937793	0.000156299	0.000156299	0.000468897	0.000156299	0.000156299
10361	0	0	0	0	0	0	0	0	0	0.000226296	0	0	0.000226296	0	0
10362	0	0	0	0	0	0.000199223	9.96e-05	0	0	0	9.96e-05	0	0	0	0
10363	0	9.26e-05	0	0	0	0	0	0.000185117	0	0.000185117	9.26e-05	0	0	9.26e-05	0.000277675
10365	0.000388048	0.00116414	0.00155219	0.000776096	0.000776096	0.000388048	0	0.00155219	0.000776096	0.000776096	0.000776096	0.000776096	0.00155219	0.000776096	0.000776096
10367	0	0.000126711	0	0	0	0	0	0	0	0	0	0	0	0	0
10370	0	0	0.000195084	0.000195084	0	0	0	0.000195084	0	0.000195084	0.000585252	0.000585252	0.000195084	0	0
10371	0.000109373	0.000218747	0.00032812	0.00032812	0.000546866	0.000218747	0.00032812	0.000546866	0.00065624	0.000437493	0.000109373	0.000437493	0.000437493	0.000218747	0.000109373
10376	0	0	0	0	0.000246124	0.000246124	0.000246124	0.000246124	0.000246124	0.000246124	0.000246124	0.000246124	0.000246124	0.000246124	0.000246124
10379	0	0	0	0	0.000255232	0	0	0.000255232	0.000255232	0.000255232	0	0.000127616	0.000255232	0	0
10380	0.000302801	0.000302801	0.000302801	0.0001514	0.0001514	0.0001514	0.000302801	0.000302801	0.000302801	0	0.0001514	0.0001514	0.0001514	0	0.0001514
10381	7.57e-05	7.57e-05	7.57e-05	0	7.57e-05	0	0	7.57e-05	7.57e-05	0.000151446	0	7.57e-05	0	7.57e-05	7.57e-05
10382	0	0	0	0	0	0	0	0	0	0.000214892	0	0	0.000214892	0.000429784	0.000322338
10384	0.000210956	0.000281274	0.000140637	0.000421911	0.000140637	7.03e-05	7.03e-05	7.03e-05	0.000351593	0	0.000351593	7.03e-05	0.000140637	7.03e-05	0.000281274
10385	0.000193199	0.000193199	0.000193199	0.0001288	0.0001288	0.0001288	0.000193199	0.000257599	6.44e-05	0.000193199	0.0001288	0.000193199	0.000321999	6.44e-05	0.000321999
10388	0.000237248	0.000237248	0	0.000237248	0.00059312	0.00059312	0.000355872	0.000237248	0.000237248	0.000355872	0.000118624	0.000474496	0.000474496	0.00059312	0.000948992
10389	0.000318218	0.000159109	0.000477327	0	0.000159109	0.000318218	0.000477327	0.000159109	0.000318218	0.000477327	0.000159109	0.000318218	0.000159109	0	0.000159109
1039	0	0.000462214	0.000924428	0	0.000231107	0	0	0.000231107	0	0	0	0.000231107	0	0.000231107	0.000231107
10390	0.00024052	0.00024052	8.02e-05	8.02e-05	0	0	0	0	0	0	0	0	0	0	8.02e-05
10391	0	0	0.000168237	0.000168237	0.000672948	0.000841184	0.000168237	0	0	0.000504711	0.000841184	0.000336474	0.00134589	0.000672948	0.000336474
10392	0.000446748	0.000536097	0.000536097	0.000625447	0	8.93e-05	0	0.000178699	8.93e-05	8.93e-05	0.000357398	8.93e-05	8.93e-05	0	0.000446748
10395	0.000458216	0.000458216	0.000286385	0.000343662	0.000229108	0.000171831	0.000229108	0.000458216	0.000171831	0.000229108	0.000515493	0.000515493	0.000171831	0.000229108	0.000114554
10396	0.000176325	0.000293876	0.000235101	0.000293876	0	0	0.000235101	0.00011755	0.00011755	5.88e-05	5.88e-05	0	0.00011755	0	5.88e-05
10397	0	0	0	0	0	7.4e-05	7.4e-05	0	0	0	0	0.00014794	0	0	0
10398	0	0	0	0	0.000275558	0.000275558	0.000551116	0	0.000551116	0.000275558	0.000275558	0	0.000275558	0	0
10399	6.37e-05	0.00012738	6.37e-05	6.37e-05	0.000318451	0	0.00012738	0.000318451	0.000191071	6.37e-05	0.000254761	0.000254761	0.000318451	0.000191071	0.00012738
104	6.61e-05	6.61e-05	0.000132258	0.000132258	0.000264515	0.000264515	0.000198386	0.000529031	0.000132258	0.000264515	0.000198386	0.000198386	0.000198386	6.61e-05	6.61e-05
1040	0	0	0	0	0.000415455	0	0	0	0	0	0	0.000207727	0.000415455	0.000207727	0.000207727
10400	0.000588062	0.000588062	0.000588062	0.000588062	0	0	0	0	0	0	0	0	0	0	0
10401	0	0	0.000117744	0	0	0.00058872	0.000470976	0.000117744	0.000117744	0.000117744	0.000117744	0.000117744	0.000470976	0	0
10402	7.41e-05	0	0	7.41e-05	7.41e-05	0	7.41e-05	0.000148148	0.000148148	7.41e-05	7.41e-05	0.000444444	0	0.000148148	7.41e-05
10403	0.000255232	0.000255232	0.000255232	0.000510465	0.000255232	0.000255232	0.000255232	0.000255232	0.000255232	0.000765697	0.000255232	0.000510465	0.000255232	0.000255232	0.000255232
10404	0.000675219	0.00033761	0.00033761	0.00033761	0.00033761	0.00033761	0.000168805	0.000168805	0.00033761	0.000506415	0.000168805	0.00033761	0.00033761	0.000844024	0.00033761
10409	0	0	0.00025113	0	0	0	0	0	0	0	0	0	0	0	0
1041	0	0.000197031	0	0	0	0	0	0	0	0	0	0	0	0	0
10410	0.00187882	0.00187882	0.00187882	0.00187882	0.00187882	0.000469704	0.000939408	0.000939408	0.000939408	0.000939408	0.000939408	0.000939408	0.000939408	0.00187882	0.00187882
10411	9.17e-05	0.00013752	9.17e-05	9.17e-05	4.58e-05	0	0	9.17e-05	9.17e-05	0	4.58e-05	4.58e-05	4.58e-05	4.58e-05	4.58e-05
10413	0	0	0	0	0	9.56e-05	0	0	0	9.56e-05	9.56e-05	9.56e-05	9.56e-05	9.56e-05	0
10417	0	0	0.000109146	0.000109146	0	0	0	0	0	0	0	0	0	0	0.000109146
10419	0	0	0	0	0	0	0	8.55e-05	0	8.55e-05	0	0	0	0	0
10420	0.000358102	0.000358102	0	0.000179051	0.000358102	0	0.000179051	0.000358102	0.000179051	0.000895255	0.000179051	0	0.000716204	0.000537153	0.000895255
10421	0	0	0	0	0.000451773	0	0	0	0	0	0	0	0	0	0
10422	0.000470921	0.00023546	0.00023546	0.00023546	0.00023546	0.00023546	0.00023546	0.00023546	0.00023546	0.00023546	0.00023546	0.00023546	0.00023546	0.00023546	0.00023546
10423	8.44e-05	0	0	0	0	0	0	0	0	0	0	0	0	0	8.44e-05
10424	0.00014828	7.41e-05	0.00029656	0	0.00014828	0	0	7.41e-05	0.00022242	0.00014828	7.41e-05	0	0.00022242	0.00014828	7.41e-05
10425	0	0	0	0	0	0	0	0	0	0	0	0	6.96e-05	0	6.96e-05
10426	8.37e-05	0	8.37e-05	0.000167462	0.000334924	0.000502386	0.000251193	0.000669848	0.000418655	0.000251193	0.000251193	0.000418655	0.000334924	0.000418655	0.000167462
10427	0	0	0.000329435	0	0.000164718	0.000494153	0	0.000823588	0.000329435	0.00115302	0.000329435	0.000164718	0.000329435	0.00115302	0.000164718
10428	0.000175747	0.000175747	0.000175747	0.000351494	0.000175747	0.000175747	0.000175747	0.000175747	0.000175747	0.000175747	0.000351494	0.000351494	0.000175747	0.000175747	0.000175747
1043	0.00152672	0	0	0	0.000763359	0	0	0.00152672	0.00152672	0.00152672	0.000763359	0	0.000763359	0	0
10432	0.000133869	0	0	0.000669344	0	0	0	0	0.000133869	0	0.000133869	0	0.000267738	0.000133869	0.000267738
10434	0	0	0	0.000104091	0	0	0	0	0	0	0	0	0	0	0
10435	0	0	0	0	0	0	0	0.000303214	0	0	0	0	0	0	0
10436	0	0	0	0	0	0	0	0	0	0.000123244	0	0	0	0	0
10437	0.000660066	0.000660066	0.000660066	0.000990099	0	0	0	0	0	0.000330033	0	0	0.000330033	0	0
10438	0	0.000157208	0	0.000157208	0.000157208	0.000314416	0.000314416	0.000157208	0.000157208	0.000314416	0.000157208	0.000157208	0.000157208	0.000157208	0.000157208
10443	4.07e-05	4.07e-05	4.07e-05	8.15e-05	8.15e-05	0	0	8.15e-05	0	4.07e-05	0	4.07e-05	0	4.07e-05	0
10444	0.0003885	0.000971251	0.0019425	0.000971251	0.0003885	0.000777001	0.000582751	0	0	0	0.0003885	0.00019425	0.000582751	0	0
10445	0.000114705	0	0	0	0.000114705	0	0	0	0.000114705	0	0	0	0	0.00022941	0
10447	0.000487924	0.000243962	0.000487924	0	0.000487924	0.000243962	0.000975848	0	0.000243962	0.000731886	0.000731886	0	0.000487924	0.000243962	0.000243962
10449	0	0	0	0.000143637	0	0	0.000143637	0.000430911	0	0	0	0	0	0	0
1045	0	0	0	0	0.000223065	0.000223065	0.000223065	0.000223065	0	0.000223065	0	0.000223065	0.000223065	0.000223065	0.000669195
10450	9.76e-05	0	0	9.76e-05	0	9.76e-05	0	0	0	9.76e-05	0	0	0	0	0
10451	0	0	0	0	0	0	0	0	0	0	0	0	8.21e-05	0	0
10452	0.000568586	0.000710732	0.000426439	0.000710732	0.000426439	0.000710732	0.000426439	0.000284293	0.000426439	0.000284293	0.000568586	0.000426439	0.000852878	0.000284293	0.000568586
10454	0.000200361	0.000801443	0.000400721	0.000601082	0.000400721	0.000400721	0.000400721	0.000601082	0.000601082	0	0.0010018	0.000801443	0	0	0.000200361
10455	0.000120221	0.000240442	0.000120221	0.000120221	0	0	0	0	0	0	0	0	0	0	0
10457	0	0	9.39e-05	0.000187864	9.39e-05	0	9.39e-05	0	0	0	0	9.39e-05	0	0	9.39e-05
10458	0	6.12e-05	6.12e-05	0	6.12e-05	0.000183576	6.12e-05	0.000122384	0.000122384	0	6.12e-05	6.12e-05	6.12e-05	0.000183576	6.12e-05
10459	0	0	0	0	0.000174034	0	0	0	0	0	0	0	0	0	0
10460	0.000232883	0.000232883	0.000232883	0.000232883	0.000698649	0.000698649	0.000698649	0.000815091	0.000698649	0.000815091	0.000698649	0.000698649	0.000698649	0.000698649	0.000698649
10461	0	0	0	0	0.00109445	0.000547226	0.000656671	0.000875561	0.000656671	0.000766116	0.000656671	0.00109445	0.0012039	0.000766116	0.000656671
10463	0.000466418	0.000466418	0.000466418	0.000466418	0.000466418	0.000466418	0.000466418	0.000466418	0.000466418	0.000816231	0.000466418	0.000466418	0.000466418	0.000466418	0.000466418
10464	0.000537442	0.000895736	0.000716589	0.000895736	0.000895736	0.000179147	0.000537442	0.00179147	0.000537442	0.000537442	0.000716589	0.000179147	0.000537442	0.000179147	0.000537442
10465	0.00100705	0.000503525	0.000503525	0.00100705	0.000503525	0.000503525	0.000503525	0.000503525	0.000503525	0.000503525	0.000503525	0.000503525	0.000503525	0.000503525	0.00100705
10466	9e-05	9e-05	9e-05	9e-05	0	0	0	0.000269881	0	0.000269881	9e-05	9e-05	0	0	0
10468	0.000179856	0.000539568	0.000359712	0.000179856	0	0.000359712	0	0	0	0.000179856	0	0.000179856	0	0	0.000539568
10469	0.000284172	0.000426257	0.000284172	0.000426257	0	0	0	0	0	0	0	0	0	0	0.000142086
1047	0	0.000298954	0	0.000298954	0.000298954	0.000298954	0	0.000597907	0.00149477	0.000597907	0.000896861	0	0	0.000896861	0.00149477
10471	0	0	4.07e-05	0	0	4.07e-05	0	0	0	0	0	0	0	0	4.07e-05
10472	0.000131804	0.000527218	0.000790826	0.000527218	0.000790826	0.000131804	0.000395413	0.000790826	0.000131804	0.000131804	0.000131804	0.000395413	0.000790826	0.000131804	0
10473	0.000749625	0.000749625	0.000749625	0.000749625	0.000749625	0.000749625	0.000749625	0.000749625	0.000749625	0.000749625	0.000749625	0.000749625	0.000749625	0.000749625	0.000749625
10474	0	0	0	0	0.000136203	0	0	0	0	0	0	0	0	0	0
10475	0.000106326	0.000106326	0.000106326	0.000212653	0	0.000106326	0.000744285	0.000531632	0.000212653	0.000212653	0.000106326	0.000212653	0	0	0.000106326
10477	0	0.000171321	0	0	0	0	0	0	0	0	0	0	0	0	0
10478	0	0	0.00011302	0	0	0	0	0.00011302	0	0.00045208	0	0	0.00022604	0.00011302	0
10479	0.000335796	0.000251847	0.000167898	0.000167898	0	0.000251847	0.000251847	0.000167898	0.000335796	8.39e-05	0.000167898	0	0	0	0
10482	0.000274148	9.14e-05	9.14e-05	9.14e-05	9.14e-05	0.000182765	9.14e-05	9.14e-05	9.14e-05	9.14e-05	9.14e-05	9.14e-05	0.000182765	9.14e-05	0.000182765
10483	0.000166168	0.000166168	0.000166168	0.000166168	0.000166168	0.000166168	0.000166168	0.000166168	0.000166168	0.000166168	0.000166168	0.000166168	0.000166168	0.000166168	0.000166168
10484	0.000142328	0.000142328	0.000142328	0.000142328	0.000142328	0.000142328	0.000142328	0.000142328	0.000142328	0.000142328	0.000142328	0.000142328	0.000142328	0.000142328	0.000142328
10486	0	0	0	0	0.000409277	0.000545703	0.000272851	0.000409277	0.000136426	0.000409277	0.000272851	0.000136426	0.000136426	0.000136426	0.000272851
10487	0.000581001	0.000581001	0.000581001	0.000581001	0.000581001	0.000581001	0.000581001	0.000677835	0.000677835	0.000677835	0.000581001	0.000581001	0.000581001	0.000581001	0.000581001
10488	0	0	0	0	0	0	0	0	0.00022941	0	0	0	0.000458821	0	0
10489	0	0	0	6.36e-05	0	0.000127129	0	0	0	0	0	6.36e-05	0	0	0
10490	0.000125723	0	0	0	0	0	0	0	0	0	0	0	0	0	0
10491	0.000500688	0.000500688	0.000625861	0.000625861	0.000250344	0.000876205	0.000751033	0.000250344	0.000250344	0.000250344	0.000250344	0.000250344	0.000250344	0.000250344	0.000250344
10492	0.000295508	0.000221631	0.000221631	0.000295508	0.000147754	0.000295508	0.000221631	7.39e-05	0.000221631	0.000295508	0.000295508	0.000221631	0.000369385	0.000295508	7.39e-05
10493	0.000165371	0.000165371	0	0.000165371	0.000165371	0.000496114	0.000330743	0.000165371	0.000165371	0.000165371	0.000330743	0.000165371	0.000330743	0.000165371	0.000165371
10494	0	0	0	0	4.73e-05	0	0	0	0	0	0	0	0	0	0
10495	0.000368324	0	0.000184162	0	0.000184162	9.21e-05	9.21e-05	0.000184162	0.000368324	9.21e-05	9.21e-05	0.000552486	0	0	9.21e-05
10497	0.000779575	0.00126681	0.0016566	0.000779575	0.000487234	0.000487234	0.000584681	0.000877022	0.000487234	0.000682128	0.000682128	0.000682128	0.000584681	0.000194894	0.000194894
10498	0	0.000106633	0	0	0.000106633	0	0	0	0.000106633	0	0	0	0	0	0.000106633
10499	0.000949668	0.000593542	0.000593542	0.000356125	0.000593542	0.000237417	0.000356125	0	0.000237417	0	0.000712251	0.000712251	0.000237417	0.000237417	0.000593542
1050	0	0	0	0	0	0	0	0	0	0	0	0	0	0.000380228	0.000380228
10500	0.000204228	0.000306341	0	0.000102114	0	0	0	0.000102114	0.000306341	0.000408455	0	0	0.000204228	0.000204228	0.000306341
10501	0	0.000205465	0	0.000205465	0.000410931	0.000205465	0.000205465	0.000205465	0.000205465	0.000410931	0.000616396	0.000205465	0.000410931	0.000410931	0.00123279
10505	0.000152091	0.000380228	0.000152091	7.6e-05	0	0.000152091	7.6e-05	0	7.6e-05	7.6e-05	7.6e-05	7.6e-05	0.000152091	0.000152091	0.000304183
10507	0	0	0	0	6.79e-05	6.79e-05	6.79e-05	0.000101798	6.79e-05	0.000169664	0.000101798	0.000101798	0.000169664	3.39e-05	0.000135731
10509	0.000310231	0.000248185	0.000372278	0.000248185	0.000310231	0.000434324	0.00049637	0.000310231	0.000248185	0.000248185	0.000372278	0.000434324	0.000310231	0.000434324	0.000620463
1051	0.00153453	0.00204604	0.00306905	0.00153453	0.000511509	0.00255755	0.00204604	0.000511509	0.000511509	0.000511509	0.00306905	0.00153453	0.00306905	0	0.000511509
10512	0.000516863	0.000516863	0.000516863	0.000516863	0.00116294	0.000646078	0.00142137	0.000516863	0.000775294	0.00090451	0.00090451	0.000775294	0.000775294	0.00103373	0.000646078
10513	0.00024854	0.00012427	0	0	0.00012427	0	0	0.00024854	0.00024854	0.00062135	0.00012427	0	0.00024854	0	0.00012427
10514	0.000250836	0.00041806	0.000250836	0.000250836	0.000334448	0.000250836	0.000250836	0.000250836	0.000250836	0.000501672	0.000250836	0.000250836	0.000501672	0.000250836	0.00041806
10516	0.000116604	0.000233209	0.000233209	0.000583022	0	0	0	0	0	0	0	0	0	0.000116604	0.000349813
10517	0	0	0	0	0	0	0	0	0.000121153	0	0	0	0	0	0
10518	0.000201816	0	0.000201816	0.000403633	0	0	0	0	0	0	0	0	0.000201816	0	0
10519	0	0	0	0.000579039	0	0	0	0	0.000579039	0	0	0	0	0	0
1052	0.000918695	0	0	0	0.000459348	0.000459348	0.00137804	0	0	0	0.000918695	0.000459348	0	0.000918695	0
10520	6.14e-05	0	6.14e-05	6.14e-05	0.000613648	0.000552283	0.000429553	0.000552283	0.000490918	0.000552283	0.000552283	0.000675012	0.000429553	0.000552283	0.000675012
10522	0.000536409	0.000938715	0.000268204	0.000402307	0.000804613	0.000536409	0.00134102	0.000536409	0.000804613	0.000536409	0.000402307	0.000670511	0.000268204	0.000402307	0.000670511
10523	0.000319625	0.000213083	0.000319625	0.00063925	0.000426167	0.000213083	0.000745792	0.000106542	0.000319625	0.000532708	0.000213083	0.000106542	0.00063925	0.000213083	0.000532708
10524	0	0	0	0.00023183	0	0	0.000115915	0	0.000115915	0	0	0	0.000115915	0	0.000115915
10525	0.000126879	0.000126879	0.000126879	0.000126879	0.000190319	0.000190319	0.000190319	0.000190319	0.000190319	0.000190319	0.000190319	0.000190319	0.000190319	0.000190319	0.000190319
10526	0.000115221	0.000115221	0.000115221	0	0	0	0	0	0	0.000115221	0	0	0	0	0
10527	0.000376223	0.000250815	0.000125408	0.000125408	0.000250815	0.000125408	0.000125408	0.000125408	0.000125408	0.000376223	0.000250815	0.000125408	0.000125408	0.000125408	0.000376223
10528	8.87e-05	8.87e-05	8.87e-05	8.87e-05	0.000443616	0.000443616	0.000443616	0.000443616	0.000443616	0.000443616	0.000443616	0.000443616	0.00053234	0.000443616	0.000443616
10531	0.00103125	0.00113437	0.00103125	0.00103125	0.000928122	0.00103125	0.00103125	0.000928122	0.00103125	0.000928122	0.000928122	0.00103125	0.00113437	0.00103125	0.00103125
10533	0.00025113	8.37e-05	8.37e-05	0.00025113	0.00033484	0	0	0	8.37e-05	0	0	0	8.37e-05	0	0
10534	0	0	0	0	0.00025641	0.00025641	0.00025641	0.000512821	0.00025641	0.00025641	0.00025641	0.00025641	0.00025641	0.00025641	0.00025641
10536	0.000381243	0.000254162	0.000127081	0.000127081	0.000762486	0.000254162	0.000127081	0.000635405	0.000254162	0.000127081	0.000381243	0.000254162	0.000381243	0.000127081	0.000381243
10537	0	0	0	0	0.000142592	0	0	0.000427777	0	0	0	0.000142592	0.000427777	0	0
10538	0	0	0	0	0	0	0.000542005	0	0	0	0.000542005	0.00108401	0	0	0
10539	0	0	0	0	0	0	0.000188218	0	0	0	0.000188218	0	0	0	0
10540	0.000106826	0.000106826	0	0	0.000106826	0.000106826	0.000106826	0.000106826	0.000106826	0.000106826	0.000106826	0.000106826	0.000106826	0.000106826	0.000213652
10542	0	0	0	0	0	0	0	0	0	0	0	0	0	0.000208899	0
10544	0.000466418	0.000466418	0.000932836	0	0	0	0	0.000932836	0	0	0	0	0	0	0
10548	0.000155183	7.76e-05	7.76e-05	0.000155183	7.76e-05	7.76e-05	7.76e-05	7.76e-05	0	0	0	0	0	0	0
10549	0	0	0	0	0	0	0	0	0	0	0.000351865	0	0	0	0
10551	0	0	0	0	0.000257268	0	0	0	0	0	0.000514536	0.000771803	0.000257268	0	0
10553	0.000255754	0.000127877	0.000127877	0.000255754	0	0	0	0	0	0	0	0	0	0	0.000127877
10555	0.000252653	0.000252653	0.000505306	0	0	0	0	0	0	0	0	0	0	0	0
10556	0	0	0	0	0	0	0	0.000152114	0.000152114	0.000304229	0	0	0.000304229	0	0
10557	0.000147863	0.00044359	0.00044359	0	0.000147863	0	0	0	0	0.000295727	0	0	0.000147863	0	0
10558	0.000221729	0	0.000221729	0	0	0	0	0	0.000221729	0	0	0	0	0	0
10559	0	0.000588928	0.000392619	0.000392619	0.000392619	0.000196309	0.000588928	0.000196309	0.000196309	0	0	0.000588928	0.000392619	0.000196309	0.000785238
10560	0.000164447	0.000164447	0.000164447	0.000164447	0.000328893	0.00049334	0.000328893	0.00049334	0.000657787	0.000328893	0.000822233	0.00049334	0.000328893	0.000328893	0.00049334
10561	0	0.000880282	0	0.00132042	0	0.000440141	0	0	0	0	0	0	0	0	0
10564	0.00055212	0.000883392	0.000331272	0.000772968	0.000110424	0.000110424	0.000220848	0.000110424	0.000110424	0.00055212	0.000110424	0.000110424	0.000110424	0.000110424	0.000110424
10565	0.000200978	0.000401956	0	0.000200978	0.000133985	0.000468949	0.000870905	0.00073692	0.000334963	0.000468949	0.000669927	0.000334963	0.000803912	0.000200978	0.000803912
10566	0	0	0	0	0.000180734	0.000361468	0	0	0.000542201	0	0	0	0	0.000903669	0.000180734
10569	0.000145858	0.000145858	0.000145858	0.000145858	0.000145858	0.000145858	0.000145858	0.000145858	0.000145858	0.000291715	0.000145858	0.000145858	0.000145858	0.000145858	0.000145858
10572	0	0	0	0.000127372	0.000127372	0.000127372	0.000127372	0.000127372	0.000127372	0.000127372	0.000127372	0.000127372	0.000127372	0.000127372	0.000127372
10573	0.000161186	0.000161186	0.000161186	0.000161186	0.000161186	0.000161186	0.000161186	0.000161186	0.000161186	0.000161186	0.000161186	0.000161186	0.000161186	0.000161186	0.000161186
10574	0.000161525	0.000161525	0.000161525	0.000161525	0.000161525	0.000161525	0.000161525	0.000161525	0.000161525	0.000161525	0.000161525	0.000161525	0.000161525	0.000161525	0.000161525
10576	0	0	0	0	0.000143616	0.000143616	0.000143616	0.000143616	0.000143616	0.000143616	0.000143616	0.000143616	0.000143616	0.000143616	0.000143616
10577	0.000194363	0.000194363	0.000194363	0.000194363	0	0	0	0	0	0	0	0	0	0	0
10578	0	0	0	0	0.000103745	0	0	0	0.000103745	0	0	0	0	0	0
10579	0.000163127	0.000261003	0.000228378	0.000391504	0.000228378	0.000261003	0.000261003	0.000261003	0.000293628	0.000195752	0.000163127	0.000293628	0.000358879	0.000163127	0.000293628
1058	0	0	0	0.000254259	0	0.000254259	0	0	0.000254259	0.000254259	0	0	0.000254259	0	0
10580	0	4.88e-05	4.88e-05	9.77e-05	9.77e-05	0.000244212	0.000146527	0.000146527	0.000146527	0	0.00019537	0.00019537	9.77e-05	0.000146527	0.00019537
10581	0.00268714	0.00307102	0.00268714	0.00268714	0.00230326	0.00230326	0.00230326	0.00230326	0.00230326	0.00230326	0.00230326	0.00268714	0.00230326	0.00230326	0.00230326
10584	0	0	0.000578704	0	0.00173611	0	0	0	0	0	0	0	0.000578704	0	0
10585	0.000302969	0.000908907	0.000706928	0.000403959	0.000504948	0.000605938	0.000504948	0.000302969	0.000706928	0.000807918	0.000605938	0.000807918	0.000605938	0.000908907	0.0010099
10587	0.000131208	6.56e-05	0.000131208	0.000196812	0.000524831	0.000393623	0.000459227	0.000393623	0.000524831	0.000656039	0.000393623	0.000459227	0.000459227	0.000459227	0.000656039
10588	0	0	0	0.00125786	0	0	0	0.000628931	0	0	0	0	0	0	0.000628931
1059	0.00105671	0.00140895	0	0.000352237	0.00105671	0.00105671	0.000704473	0.000704473	0.00211342	0.00140895	0.000704473	0.00211342	0.00105671	0.00105671	0.000704473
10591	0	0	0	0	0	0	0	0	0	0.000412541	0	0	0	0	0
10592	9.67e-05	0.000290135	0.000290135	0.000193424	0.000483559	0.000483559	0.000386847	0.000483559	0.000290135	0.000483559	0.000290135	0.000386847	0.000870406	0.000773694	0.000580271
10594	0	0	3.22e-05	0	0	0	0	3.22e-05	0	0	0	0	0	3.22e-05	0
10595	0	0	0	0	0	0	0	0	0	0.000125345	0	0	0	0	0
10597	0.00821918	0.00821918	0.00958904	0.00410959	0.00410959	0.00410959	0.00547945	0.00547945	0.00410959	0.00273973	0.00410959	0.00684931	0.00410959	0.00684931	0.00273973
10598	0	0	0	0	0.000848416	0.000848416	0.000848416	0.000848416	0.000848416	0.000848416	0.000848416	0.000848416	0.000848416	0.000848416	0.000848416
10599	0	0	0	0	0	0	0	0	0	0	0.00135501	0	0	0	0
1060	0.000586453	0.000586453	0.000684195	0.000684195	0.000488711	0.000390969	0.000781937	0.000684195	0.000586453	0.000488711	0.000586453	0.000684195	0.000293226	0.000293226	0.000390969
10600	0.000152068	0.000152068	0.000152068	0.000152068	0	0	0	0	0	0.000456204	0	0	0	0.000304136	0
10602	7.52e-05	0	0	7.52e-05	0	0	0	0	0	0	0	0	0	0	0
10603	0	0	0	0	0.00119427	0	0.000796178	0.00159236	0.00119427	0.00119427	0.00159236	0.000398089	0.000796178	0.000796178	0
10605	0.000301159	0.000301159	0.000301159	0.00015058	0	0	0	0.000301159	0.00015058	0	0.00015058	0.00015058	0.00015058	0.000301159	0.00015058
10606	0	0	0	0	0	0	0	0	0	0	7.69e-05	7.69e-05	0	0	0
10607	0.00123153	0.000923645	0.0011289	0.0011289	0.000102627	0.000102627	0.000102627	0.000102627	0.000102627	0.000102627	0.000102627	0.000102627	0.000102627	0.000410509	0.000102627
10608	0.000109421	0.000109421	0.000109421	0	0	0	0	0	0	0	0	0	0	0	0
10609	0.000290824	0.000145412	0.000290824	0.000290824	0.000145412	0.000290824	0.000290824	0.000145412	0.000436237	0.000290824	0.000290824	0.000290824	0.000436237	0.000436237	0.000290824
10611	0.000165522	0.000165522	0.000165522	0.000248283	0.000124141	0.000124141	0.000124141	0.000124141	0.000124141	0.000124141	0.000124141	0.000165522	0.000165522	0.000124141	0.000124141
10612	0.000278493	0.000487363	0.00062661	0.00041774	0.00020887	6.96e-05	0.000139247	6.96e-05	6.96e-05	0.000139247	0.000139247	0	0	6.96e-05	0
10613	0.000150512	0.000150512	0.000150512	0.000150512	0	0	0	0	0	0	0	0	0	0	0
10614	0	0	0	0	0	0	0	0	0	0	0	0	0.000277855	0	0.000277855
10615	0.00017646	0	0	8.82e-05	8.82e-05	8.82e-05	0	0	0	0	0	0	0	0	0.00017646
10616	0.000211932	0.000105966	0.000211932	0.000105966	0.000317898	0.000317898	0.000423864	0.000211932	0.000423864	0.000211932	0.000423864	0.000211932	0.000211932	0.000211932	0.000211932
10618	9.88e-05	9.88e-05	9.88e-05	9.88e-05	0.000246962	0.00019757	0.00019757	0.00019757	0.00019757	0.00019757	0.00019757	0.00019757	0.00019757	0.00019757	0.00019757
1062	0.000929525	0.00109853	0.00101403	0.00177455	0.00126753	0.00118303	0.00177455	0.00245057	0.000929525	0.000253507	0.000929525	0.00135204	0.00109853	0.000507014	0.00177455
10620	9.96e-05	9.96e-05	0	0.000199183	0.000298775	0	0	9.96e-05	0.000298775	0.000199183	0.000199183	0.000199183	9.96e-05	9.96e-05	9.96e-05
10621	0.000231589	0.000926355	0.000231589	0.000231589	0.000231589	0.000231589	0.000231589	0.000231589	0.000231589	0.000231589	0.000231589	0.000231589	0.000231589	0.000231589	0.000231589
10622	0.000267058	0.000133529	0	0	0	0	0.000133529	0	0.000133529	0.000267058	0.000133529	0	0.000133529	0.000133529	0.000267058
10623	0	0	0	0	0	0	0	0	0	0	0	0	0.000536625	0	0
10625	0	0	0	0	0	0	0	0	0	0	0	0	0	0	8.23e-05
10626	0	0	0	0	0.000490436	0.000245218	0.000326958	0.000408697	0.000245218	0.000245218	0.000326958	0.000326958	0.000245218	0.000326958	0.000326958
10628	0.000187371	0.000562114	0.000187371	0	0	0	0	0	0	0	0	0	0	0	0
10629	0.000226091	0.000452182	0.000226091	0.000678273	0.000226091	0.00135655	0.000226091	0	0.00158264	0.000452182	0.000226091	0.000226091	0.000452182	0.000904364	0.000904364
1063	0.00236462	0.00236462	0.00244345	0.00267991	0.000394104	0.000315283	0.000315283	0.000394104	0.000315283	0.00126113	0.000315283	0.000315283	0.00157642	0.000472925	0.000394104
10631	0.000179372	0	0.000269058	0	0	0	0	0	0	0	0	0	0	0	0
10633	0	0	0	0	0	0	0	0	0	0	0	0	0	0	0.000239464
10634	0.000298151	0.000198768	0.000397535	0.000298151	9.94e-05	0.000298151	9.94e-05	0.000298151	0.000298151	0.000298151	0.000198768	0.000198768	0.00109322	0.000198768	0.000496919
10635	0.000123518	0.000123518	0.000247036	0.000123518	0	0	0	0.000123518	0	0.000123518	0	0	0.000123518	0.000370553	0
10636	0	0.000116225	0	0	0.000348675	0.00023245	0.000116225	0.000581125	0.000348675	0.000348675	0.000348675	0.00069735	0.000348675	0.000116225	0.000348675
10637	0	0	0	0	0	0	0.000306373	0	0	0	0	0	0	0	0
10638	0	0	0	0	0	0	0	0	0	0	0.0015456	0.0015456	0.0015456	0	0
10640	4.21e-05	8.42e-05	0	0	0	0	0	8.42e-05	0	0.000168449	4.21e-05	0	8.42e-05	0.000126337	4.21e-05
10641	0.000131251	0.000131251	0	6.56e-05	0	0.000196876	6.56e-05	0	0	0.000131251	0	0	6.56e-05	0.000131251	0
10642	0.000284306	9.48e-05	0.000284306	9.48e-05	0	0	0	0	0	0	0	0	0	0	0
10643	0.000142328	0.000142328	7.12e-05	7.12e-05	0	0	0	7.12e-05	7.12e-05	0.000355821	0	0	7.12e-05	0	0
10644	0	0.000125063	0	0	0.000125063	0	0	0	0.000375188	0.000250125	0	0.000125063	0.000125063	0.000125063	0.000125063
10645	0.00011994	0.00017991	0.00029985	0.00023988	0.00017991	0.00011994	0.00011994	0.00011994	0.00017991	0.00041979	0.00011994	0.00017991	0.00011994	0.00017991	6e-05
10650	0	0	0.000323887	0	0	0	0	0.000161943	0	0.000161943	0.000161943	0.000161943	0.00048583	0	0
10651	0	0	0	0	0	0	0.000339443	0	0	0	0	0	0	0	0
10653	0	0	0	0	0	0.000205128	0	0	0	0	0	0	0.000102564	0	0
10654	0.000784314	0	0.000784314	0	0	0	0	0	0	0.00156863	0	0	0.00235294	0	0
10656	0	0	0	0	0.000191791	0.000383583	9.59e-05	9.59e-05	9.59e-05	0.000287687	0.000383583	0.000479478	0	0	0
10657	0	0	0	0.000155183	0	0	0	0	0.000155183	0.000155183	0	0.000155183	0	0	0
10658	0.000109027	0.000109027	0.000109027	0.000109027	0	0	0	0	0	0	0.000109027	0.000109027	0	0.000109027	0.000163541
1066	0	0	0	9.79e-05	0	0	0	0	0	0	0	0	0	0	0
10664	0.000367985	0.000183993	0.000183993	0.000183993	0.000367985	0	0	0	0	0.000183993	0	0	0	0	0
10667	0.000712251	0.00106838	0.00106838	0.00106838	0.000712251	0	0.000712251	0.000356125	0.0014245	0.00106838	0.000712251	0.000712251	0.000356125	0	0.00106838
10668	0.000126502	0.000506009	0.000126502	0.000126502	0.000126502	0	0	0.000126502	0.000253004	0.000253004	0.000126502	0.000253004	0.000126502	0.000126502	0
10669	0	0	0	0	0.000237332	0.000237332	0.000355999	0.000355999	0.000474665	0.000237332	0.000711997	0.000711997	0.000474665	0.000593331	0.000593331
10672	0	0	0	0.000162866	0	0	0	0.000162866	0	0	0	0	0.000162866	0	0.000162866
10675	0	0.00014476	0	0	0.00014476	0.00014476	0.00014476	0.00014476	0.00014476	0.00014476	0.000289519	0.00014476	0.000289519	0.000579039	0.00014476
10677	0	0	0	0	0	0	0.000109745	0.000219491	0	0	0	0	0	0.000109745	0.000109745
10678	0.000192493	0.000577478	0.000192493	0	0.000192493	0.000192493	0.000192493	0	0.000384986	0	0.000192493	0.000192493	0	0.000384986	0.000384986
106780802	0.00026688	0	0	0	0	0	0	0	0.00026688	0	0	0	0	0	0
10681	0	0	0	5.32e-05	5.32e-05	5.32e-05	0	0	0	0	0	0	0	0	0
10682	0.000478011	0	0	0	0.000239006	0.000239006	0.000239006	0.000239006	0.000239006	0.000239006	0.000239006	0.000239006	0.000239006	0.000239006	0.000239006
106821730	0	0	0	0	0	0.000333723	0	0.000667445	0	0.000166861	0	0.000166861	0.000333723	0.000500584	0.000166861
10683	0	0	0	0	0	0.000257202	0.000257202	0.000771605	0	0	0	0	0.000257202	0	0
10687	0	0.00024175	0.00024175	0.00024175	0	0	0	0	0.000362625	0.000362625	0.000483501	0.00024175	0.000362625	0	0
10690	0	0	0	0	0	0	7.29e-05	0	0	0	7.29e-05	7.29e-05	7.29e-05	7.29e-05	0
10691	0.00052263	0.000104526	0.000313578	0.000313578	0	0.000313578	0.000418104	0.00052263	0.000313578	0.00052263	0.000313578	0.000209052	0.000104526	0.000313578	0.000104526
10693	0.000171468	0	0.000171468	0.000171468	0.000342936	0.000171468	0	0.000171468	0	0.000342936	0.000342936	0.000171468	0.000171468	0.000342936	0.000342936
10694	0	0	0	0	0	0	0	0	0	0	0	0	0	0	0.000175747
10695	0	0	0	0	0	0.000416493	0	0	0	0	0	0	0	0	0
10699	0.000407636	0.000203818	0.000407636	0.000203818	0	0	0	0	0	6.79e-05	0	0	0	0	0
107	0	0	0	0	0.000273093	0.000136547	6.83e-05	0.00020482	0.000136547	0.000273093	0.00020482	0.000341367	6.83e-05	0.000273093	6.83e-05
1070	0	0	0	0	0.000205677	0.000205677	0.000205677	0.000205677	0.000205677	0.000205677	0.000205677	0.000205677	0.000205677	0.000205677	0.000205677
107080638	0	0	0.000512426	0.000512426	0	0.000256213	0.000256213	0.00076864	0.000256213	0	0.00076864	0.00128107	0.000256213	0.00076864	0
1071	0	0	0	0.000369549	0	0	0.000369549	0	0	0	0	0	0	0.000369549	0.000369549
10712	0.000235705	0.000235705	0.000377127	0.000282845	0.000329986	0.000235705	4.71e-05	9.43e-05	0.000188564	9.43e-05	0.000141423	0.000235705	0.000141423	4.71e-05	4.71e-05
10713	0.000103691	0.000103691	0.000103691	0.000103691	0.000103691	0.000103691	0.000103691	0.000103691	0.000103691	0.000103691	0.000103691	0.000103691	0.000103691	0.000103691	0.000103691
10714	0	0.000240356	0.000240356	0.000360534	0.00144213	0.000600889	0.000120178	0.000360534	0.000600889	0.000480711	0.000360534	0.000240356	0.000480711	0.000480711	0.000600889
10715	0	0	0	0	0	0	0.000785752	0.000261917	0	0.000261917	0	0	0.000261917	0.000523834	0.000261917
10717	0.000505476	0.000168492	0.00042123	8.42e-05	0.00042123	8.42e-05	8.42e-05	0.000168492	8.42e-05	8.42e-05	8.42e-05	8.42e-05	0.000336984	0.000252738	0.000336984
1072	0.000103455	0.000103455	0.000103455	0.000103455	0.000103455	0.000103455	0.000103455	0.000103455	0.000103455	0.000103455	0.000103455	0.000103455	0.000103455	0.000103455	0.000103455
10721	0.00125089	0.00169764	0.00214439	0.000893495	0.000536097	0.000714796	0.00107219	0.000893495	0.00107219	0.000268049	0.00169764	0.00187634	0.000536097	0.000714796	0.000536097
10723	0	0	0	0	0.000288538	0.000865614	0.000360672	0.00064921	0.000865614	0.000432807	0.000577076	0.000360672	0.000288538	0.000360672	0.000288538
10724	0.000270538	0.000270538	0.000360718	0.000360718	0.000180359	0.000270538	0.000180359	0.000270538	0.000270538	0.000270538	0.000180359	0.000180359	0.000270538	0.000270538	0.000270538
10725	0.000128793	0.000206069	0.000257586	0.000206069	2.58e-05	0.000103034	0.000103034	5.15e-05	0	2.58e-05	5.15e-05	0.000103034	0	5.15e-05	7.73e-05
10728	0.000125976	0	0.000251953	0.000125976	0.000125976	0.000125976	0.000125976	0.000251953	0.000125976	0.000251953	0.000125976	0.000125976	0.000251953	0.000251953	0.000125976
107282092	0.000330907	0.00049636	0.000330907	0.000330907	0.00049636	0.000330907	0.00049636	0.000165453	0.000330907	0	0.000165453	0.000827267	0.00049636	0.000165453	0.000330907
1073	0	0	0	0	0	0	0	0	8.1e-05	0	0	0	0	0	0
10730	0	0	0	9.35e-05	0.000186951	9.35e-05	0.000186951	9.35e-05	0.000186951	9.35e-05	9.35e-05	9.35e-05	0.000280426	9.35e-05	9.35e-05
107303344	0.00185254	0.00111152	0.00185254	0.00222305	0	0	0	0.000370508	0	0	0.00111152	0.00111152	0.00111152	0	0.000741015
10732	0.00116652	0.00262467	0.00116652	0.00145815	0.00174978	0.00058326	0.00145815	0.00116652	0.000874891	0.00174978	0.000874891	0.00058326	0.00145815	0.00058326	0.00116652
10733	0.000216802	0.000216802	0.000216802	0.000650407	0.000867209	0.000433604	0.000433604	0.00108401	0.000433604	0.000325203	0.000325203	0.000650407	0.000867209	0.000758808	0.000758808
10734	0	0	0	9.81e-05	0	9.81e-05	0	0	0	9.81e-05	9.81e-05	0	9.81e-05	0	9.81e-05
10735	0	0.000177857	0	8.89e-05	8.89e-05	8.89e-05	0.000266785	0.000177857	8.89e-05	8.89e-05	8.89e-05	8.89e-05	8.89e-05	0.000355714	8.89e-05
10736	0	0	0	0	0.000453926	0.000453926	0	0	0.000907853	0	0.000453926	0	0	0.000453926	0.000453926
10741	0	0	0.000178923	0.000178923	0.000178923	0	0	0	0	0.000357846	0	0	0	0	0
10743	0.000430169	0.000932033	0.000932033	0.000788644	0.000501864	0.000358474	0.000573559	0.000716949	0.000716949	0.000358474	0.000860338	0.00100373	0.000573559	0.000430169	0.000645254
10744	0.00289855	0.00724638	0.00724638	0.0057971	0.00869565	0.00724638	0.0057971	0.0057971	0.00724638	0.0101449	0.0057971	0.00289855	0.00724638	0.0057971	0.00289855
10745	0.000169219	0.000338438	0.000592267	0.000253829	0.000169219	0.000253829	0.000169219	0.000761486	0.000169219	0.000338438	8.46e-05	0.000253829	0.000423048	0.000338438	0.000423048
10746	8.35e-05	8.35e-05	0	0.00025048	0.00025048	0	0.00075144	8.35e-05	0.000417467	0.000417467	0.000417467	0	0.00050096	0.000333973	8.35e-05
10747	0.00020429	0	0.00020429	0	0	0.00020429	0.00040858	0.00020429	0	0	0.00040858	0.00020429	0.00020429	0	0
10749	0.000110448	0.000110448	0.000110448	0.000110448	0.000110448	0.000110448	0.000110448	0.000110448	0.000110448	0.000110448	0.000110448	0.000110448	0.000110448	0.000110448	0.000110448
1075	6.91e-05	0.000138284	6.91e-05	0.000207426	0.000138284	0.000138284	0.000138284	0.000138284	0.000138284	0.000138284	0.000138284	0.000138284	0.000138284	0.000138284	0.000138284
10753	0	0.000301932	0.000301932	0	0	0	0	0	0	0	0	0	0	0	0
10755	0.000283407	0.000283407	0.000283407	0.000283407	0.000283407	0.000283407	0.000283407	0.000283407	0.00042511	0.00042511	0.000283407	0.000283407	0.00042511	0.00042511	0.00042511
10758	0.000165481	0.000165481	8.27e-05	8.27e-05	0.000248221	0.000165481	0.000248221	0.000248221	0.000248221	8.27e-05	0.000165481	0.000330961	8.27e-05	0.000165481	0.000165481
10761	0	0	0	0	0	0	0	0	0	0	0	0	0.000313676	0	0
10762	0	0	0	0	0.000135621	6.78e-05	6.78e-05	0.000135621	0.000271242	0.000135621	6.78e-05	6.78e-05	0.000203431	0.000339052	0.000135621
10763	0.0021606	0.00252071	0.0018005	0.00234066	0.0018005	0.00198056	0.00234066	0.0014404	0.0018005	0.0021606	0.0018005	0.00198056	0.00198056	0.00126035	0.0010803
10765	0.000898992	0.000449496	0.000577923	0.000706351	0.000256855	0.000256855	0.000256855	0.000256855	0.000321069	0.000385282	0.000321069	0.000256855	0.000321069	0.000256855	0.000256855
10766	0.000374953	0.00056243	0.000187477	0.000374953	0.000374953	0.000187477	0.000374953	0.000187477	0.000187477	0.000187477	0.000187477	0.000187477	0.000187477	0.000187477	0.000187477
10767	0	6.13e-05	0	0	6.13e-05	6.13e-05	0.000122504	0	0	0.000122504	0	6.13e-05	0.000122504	6.13e-05	6.13e-05
10769	9.67e-05	0.000193498	0.000386997	0.000677245	9.67e-05	9.67e-05	0.000193498	0.000483746	0.000967492	9.67e-05	9.67e-05	9.67e-05	9.67e-05	9.67e-05	9.67e-05
10771	7.81e-05	0.000156274	7.81e-05	7.81e-05	0.000234412	0.000156274	7.81e-05	0.000390686	0.000312549	0.000156274	0.000234412	7.81e-05	0.000156274	7.81e-05	7.81e-05
10772	0.000209074	0.000261342	0.000156805	0.000261342	0.000313611	0.000261342	0.000209074	0.000156805	0.000261342	0.000209074	0.000261342	0.000261342	0.000261342	0.000313611	0.000104537
10773	0.000487329	0.000730994	0.000730994	0.000730994	0.000730994	0	0	0.000730994	0	0.000243665	0.000487329	0.000243665	0.000243665	0.000974659	0.000243665
10775	0	0	0	0	0.000107158	0.000107158	0.000107158	0.000107158	0.000107158	0.000107158	0.000107158	0.000107158	0.000107158	0.000107158	0.000107158
10776	5.16e-05	0	0	0	0	0	0	0	0	0	0	0	0	0	0
10780	0.000550737	0.000413052	0.000688421	0.000413052	0.000550737	0.000963789	0.000413052	0.000688421	0.000963789	0.000275368	0.000550737	0.000826105	0.000413052	0.000550737	0.000688421
10781	0.000287853	0.000143926	0.000431779	0.000431779	0.000143926	0.000143926	0.000359816	0.000287853	0.000287853	7.2e-05	0.000215889	0.000359816	7.2e-05	0.000287853	0.000215889
10782	0.000240891	0.000361337	0.000301114	0.000180668	0.000180668	0.000120446	6.02e-05	0.000180668	6.02e-05	0	0.000180668	0	0	0	0
10783	0.000145264	0.000145264	0.000145264	0.000145264	0.000145264	0.000145264	0.000145264	0.000145264	0.000145264	0.000290529	0.000290529	0.000145264	0.000145264	0.000145264	0.000145264
10785	0.000270197	0.00108079	0.000540394	0	0.000270197	0	0	0	0	0.000540394	0	0	0	0.000270197	0.00108079
10786	0	0.000167196	0	0	0.000167196	0	0	0	0	0	0	0	0	0	0.000167196
10787	4e-05	4e-05	4e-05	4e-05	4e-05	4e-05	4e-05	4e-05	4e-05	4e-05	4e-05	4e-05	4e-05	4e-05	4e-05
10788	7.86e-05	0	7.86e-05	0	0.000707658	0.00062903	0.000393144	0.000471772	0.0011008	0.00062903	0.000393144	0.000157257	0.000235886	0.000157257	0.000550401
10791	0	0	0.00240385	0	0	0.00240385	0	0	0.00160256	0	0	0	0.00160256	0	0
10793	0.000106998	0	0.000534988	0.000320993	0.000106998	0.000213995	0.000106998	0.000213995	0.000106998	0.000106998	0.000106998	0.000106998	0.000213995	0.000106998	0.000213995
10794	0.000176025	0	0.000176025	0	0.000352051	0.000704101	0.0014082	0.000528076	0.000704101	0.000528076	0.000528076	0.00105615	0.000528076	0.000880127	0
10795	0.000213038	0.000284051	0.000142025	0.000142025	0.000177532	0.000142025	0.000106519	0.000213038	0.000142025	7.1e-05	0.000355063	0.000248544	3.55e-05	0.000213038	0.000142025
10799	0.000298597	0.00119439	0	0	0.000597193	0.000298597	0	0.00089579	0.000298597	0.000597193	0.000597193	0.000298597	0.00089579	0.00149298	0.00119439
108	0	0	0	0	0	0	0	0	0	0	0	5.39e-05	5.39e-05	0	0
1080	0	0	0	0	0	0	0	0	0	0	0	0.000380084	0	0	0
10801	6.73e-05	6.73e-05	6.73e-05	0.00010099	3.37e-05	3.37e-05	3.37e-05	3.37e-05	3.37e-05	3.37e-05	3.37e-05	3.37e-05	3.37e-05	3.37e-05	3.37e-05
10802	0.000263227	0	0	0.000921295	0	0	0	0	0	0.000263227	0.000131614	0	0	0	0
10806	0.000435996	0.000435996	0.000610394	0.00113359	0.000871992	0.000610394	0.000959191	0.000784792	0.000261597	0.000697593	0.000610394	0.000435996	0.000959191	0.000261597	0.000610394
10807	0.000365898	0.000243932	0.000243932	0.000243932	0.000121966	0	0	0	0	0.000121966	0.000121966	0	0.000121966	0	0.000243932
10808	0	6.7e-05	0	0	0	6.7e-05	0	6.7e-05	0	0	0	0	0	0	0
10809	9.54e-05	0	0	9.54e-05	0	9.54e-05	0.000190858	0.000381716	0.000286287	0	9.54e-05	0.000286287	0.000190858	0.000286287	0.000286287
10810	0.000350918	0.000350918	0.000584864	0.000350918	0.000116973	0.000233945	0.000350918	0.000467891	0.000233945	0.000233945	0.000467891	0.000233945	0.000467891	0.000233945	0.000350918
10811	0	0	0	0	0	0	0	0	0	0	0	0.000459348	0.000459348	0.00137804	0.000459348
10813	0	0.000393159	0.000393159	0	0.00019658	0	0.00019658	0.000589739	0.000393159	0.000393159	0	0.00019658	0.000393159	0.00019658	0.000589739
10817	0	0.000317763	0	0.000317763	0.000953289	0	0.000317763	0.000317763	0.000317763	0.00158881	0.000953289	0.000317763	0.000635526	0.000953289	0.000317763
10818	0.000192814	0.000578443	0.000128543	0.000192814	0.000192814	0.000192814	0.000385629	6.43e-05	0.000128543	0.000128543	0.000321357	0.000192814	0.000192814	0.000192814	0.000257086
10825	7.94e-05	0.00015873	7.94e-05	7.94e-05	0.00015873	0.00031746	0.00015873	0.000396825	0.00015873	0.000555556	0.00015873	7.94e-05	0.000238095	0.000238095	0.000238095
10826	0	0	0	7.08e-05	0.000141563	0	0	0	0	0	0	7.08e-05	7.08e-05	0	0
10827	0.000224081	0.000149388	7.47e-05	0.000149388	0.000298775	0.000149388	0.000448163	0.000224081	0.000298775	0.000149388	0.000149388	0.000149388	0.000149388	0.000149388	0.000298775
10838	8.17e-05	8.17e-05	0	8.17e-05	0.000245238	0.000163492	0.000163492	0.000245238	0.000163492	0.000245238	0.000245238	0.000572223	0.000245238	0.000326984	8.17e-05
10840	0	0	5.4e-05	0	0	0	0	0	0	0	0	0	0	0	0
10841	0	0	0	0	0	0	0	0.000132345	0	0	0	0	0.00026469	0.000132345	0.000132345
10844	0.000199203	0.000199203	0.000199203	0.000199203	0.000398406	0.000398406	0.000398406	0.00059761	0.000398406	0.000298805	0.000398406	0.000298805	0.00059761	0.000498008	0.000398406
10845	0.000704126	0.000140825	0.000140825	0.00028165	0.000140825	0.000140825	0.000140825	0.000140825	0.000140825	0.000140825	0.000140825	0	0	0.000140825	0
10846	0.000153198	0.000153198	0.000153198	0.000306396	7.66e-05	0	0	0	0	7.66e-05	7.66e-05	0	0	0	0
10847	0.000580696	0.000871044	0.000912522	0.000622174	0.000663653	0.000456261	0.000539218	0.000580696	0.000497739	0.000663653	0.000539218	0.000497739	0.000954001	0.000788087	0.000705131
10848	0	0.000110902	0.000110902	0	0.00066541	0.000332705	0.000221803	0.00144172	0.000332705	0.000110902	0.000110902	0.000221803	0.000332705	0.000110902	0.000110902
10849	0.000306984	0.000153492	0.000460476	0.000153492	0.000460476	0.000460476	0.000460476	0.000460476	0.000460476	0.000613968	0.000460476	0.000460476	0.000613968	0.000460476	0.000613968
10855	0.000180734	0.000542201	0.000542201	0.000180734	0	0.000180734	0	0	0.000180734	0.000180734	0.000180734	0.000180734	0.000361468	0.000361468	0.000180734
10856	0.000377644	0.000377644	0.000377644	0.000377644	0.000377644	0.000377644	0.000377644	0.000377644	0.000377644	0.000377644	0.000377644	0.000377644	0.000377644	0.000377644	0.000377644
10859	0	0	0	0	0	0	0	0	0	0	0	0	2.56e-05	0	0
10861	0.000142308	0.000142308	0	0.000569233	0	0	0	0	0.000284616	0	0	0.000142308	0	0	0.000426925
10863	0	0	0	0	8.42e-05	0	8.42e-05	0	8.42e-05	0	0	8.42e-05	0	0.000168322	0.000168322
10865	0.000139353	0.00041806	0.000557414	0.000139353	0.000278707	0.00041806	0.000139353	0.000139353	0.000278707	0.00041806	0.000278707	0.000139353	0	0.000278707	0.000139353
10867	0.000102775	0.000102775	0.000102775	0.00020555	0	0.00020555	0	0.000102775	0.000102775	0	0.00020555	0	0.00020555	0.00020555	0
10868	0.000524769	0.000734677	0.000734677	0.000944584	0.000944584	0.000734677	0.000839631	0.00104954	0.00104954	0.00125945	0.00115449	0.00115449	0.000944584	0.00146935	0.000944584
10869	0.00111701	0.000744671	0.000558503	0.000279252	0.000279252	0.000186168	0.000279252	9.31e-05	0.000372335	9.31e-05	0	0	0.000558503	0.000465419	0
10870	0	0	0	0	0	0	0	0	0	0	0	0	0	0.00117096	0
10873	0.000154226	0	0.000771129	0	0.000771129	0.00107958	0.000925355	0.00138803	0.000925355	0.000925355	0.000771129	0.000925355	0.000771129	0.00123381	0.000925355
10874	0	0	0	0	0.000455166	0.000910332	0.000910332	0.000910332	0.000455166	0.000455166	0.000910332	0.000455166	0.0013655	0.0013655	0.000910332
10877	0	0	0	0	0	0	0	0	0	0.000428816	0	0	0	0	0
10878	0	0	0	0	0.000354296	0	0	0	0.000177148	0	0	0	0	0	0.000177148
1088	0.00033557	0	0	0.00033557	0	0	0	0	0	0	0	0	0	0	0
10884	0	0.00030722	0	0.00030722	0	0	0	0	0	0	0	0	0	0	0
10885	0	0.000285334	0.000190223	0	0.000190223	0.000190223	0	9.51e-05	0.000190223	0.000190223	0.000190223	0.000190223	0	0	0.000190223
10891	0	0	0	0	0.000212179	0	0	0	7.07e-05	0	0	0	0	0	0.000212179
10892	0	0	0	0	0	0.000152847	0.000152847	0.000152847	0.000305694	0.000305694	0.000305694	0.000382117	0.000305694	0.000382117	7.64e-05
10893	0.000227015	0	0	0	0	0	0	0	0	0	0	0	0	0	0
10896	0	0	0.0011325	0	0	0	0	0	0	0	0	0	0	0	0
10898	0.000129719	0.000259437	0.000129719	0.000129719	0.000259437	0	0	0	0.000129719	0.000129719	0	0.000259437	0.000389156	0.000129719	0.000129719
109	0.000342436	0.000428046	0.000599264	0.000513655	0.000770482	0.000599264	0.000428046	0.000599264	0.000599264	0.000856091	0.000599264	0.000428046	0.00119853	0.000856091	0.000684873
10900	0	0	0	0	0	0	0	0	0	0	0	0	0.000230947	0.000115473	0
10901	0	0	0.00022805	0	0	0	0	0	0.00022805	0.00022805	0.00022805	0	0	0.00022805	0
10902	8.29e-05	0.0003314	0.00024855	0.0004971	8.29e-05	8.29e-05	8.29e-05	0	0	0.0001657	0	0	0	0	0
10903	0.000318776	0.000212517	0.000318776	0.000106259	0.000212517	0.000212517	0.000106259	0.000106259	0.000318776	0.000425035	0.000106259	0.000106259	0.000318776	0.000531293	0.000318776
10904	0.000231107	0.000231107	0.000231107	0.000231107	0.000346661	0.000231107	0.000115554	0.000462214	0.000231107	0.000346661	0.000115554	0.000115554	0.000346661	0.000346661	0.000346661
10905	0.000361468	0.000542201	0.000451834	0.000451834	0.000361468	0.000451834	0.000632568	0.000813302	0.000451834	0.00126514	0.000451834	0.000451834	0.000813302	0.000722935	0.000722935
10906	0.000450113	0.000300075	0.00060015	0	0.000450113	0.000150038	0	0	0.00060015	0.000150038	0	0.000150038	0.000450113	0	0.000300075
10907	0.00019478	0	9.74e-05	0	0	0	0	0	0	0	0	0	0	0	0
10908	0.000162694	8.13e-05	0.000162694	0.000244041	0	8.13e-05	0	0	0	0	8.13e-05	8.13e-05	0	0	0
10910	6.73e-05	0	0	6.73e-05	0	0	0	0	0	0	0	0	0	0	0
10911	0	0	0	0	0.00044287	0.00044287	0.00088574	0.00088574	0.00044287	0.00044287	0.00044287	0.00044287	0.00044287	0.00088574	0.00044287
10912	0	0	0	0	0.000397772	0	0	0	0	0	0	0	0	0	0
10913	0	0	0	0	0	0	0	0	0	0	0.000130327	0	0	0	0
10914	0	0	0	0	0	0	0	0	0.000152835	5.09e-05	0	5.09e-05	0	0.00010189	0
10915	6.93e-05	0.000138533	0.000138533	6.93e-05	0.000138533	6.93e-05	0.000207799	6.93e-05	0.000138533	0.000138533	0.000415599	0.000207799	0.000207799	0.000138533	0.000138533
10916	0	0	0	0	0.000601866	0.000601866	0.000601866	0.000601866	0.000601866	0.000601866	0.000601866	0.000752332	0.000601866	0.000601866	0.000601866
10919	0.000120433	6.02e-05	0.000120433	0.000105379	0.000135487	0.000105379	0.000150541	0.000105379	0.000150541	0.000105379	0.000135487	7.53e-05	0.000150541	0.000120433	6.02e-05
10920	0	0	0	0	0	0.000128982	0	0	0	0	0	0	0	0	0.000128982
10921	0	0	5.39e-05	5.39e-05	0	0	0	5.39e-05	5.39e-05	0	0	0	5.39e-05	5.39e-05	0
10922	0	0	0	0	0.00027137	6.78e-05	6.78e-05	0	0.000135685	6.78e-05	0.000203528	0.000135685	0.000203528	6.78e-05	0
10924	0.00112202	0.000841515	0.00112202	0.000841515	0.00056101	0.00056101	0.000280505	0.00056101	0.000280505	0.00056101	0.00056101	0.000841515	0.000280505	0.000280505	0.000841515
10926	0.000214293	0.000428587	0.00032144	0.000428587	0.000857173	0.000428587	0.00032144	0.00064288	0.00032144	0.00032144	0.00032144	0.000214293	0.000535733	0.00096432	0.00064288
10929	0	0	0.000248324	0	0	0	0	0.000744971	0	0.000248324	0	0.000248324	0	0.000248324	0.000496648
10933	0	0	0	0	0.000156372	0.000156372	0.000234558	0.000234558	0.000312744	0.000234558	0.000312744	0.000312744	0.000312744	0.000312744	0.000234558
10935	0.00023218	0.00023218	0.00023218	0.00023218	0.00023218	0.00023218	0.00023218	0.00023218	0.00023218	0.00023218	0.00023218	0.00023218	0.00023218	0.00023218	0.00023218
10936	0.000473261	0	0.000946522	0	0	0.000946522	0.000473261	0	0.000473261	0.000473261	0.000473261	0.000946522	0	0	0
10938	0.000128518	0.000128518	0.000128518	0.000128518	0.000128518	0.000128518	0.000128518	0.000128518	0.000128518	0.000128518	0.000128518	0.000128518	0.000128518	0.000128518	0.000128518
10939	0.000547121	0.000410341	0.000683901	0.000410341	0.000410341	0.000410341	0.000410341	0.000410341	0.00027356	0.000547121	0.000410341	0.00027356	0.000410341	0.000410341	0.000820681
10940	0.000490036	0.000490036	0.000490036	0.000653381	0.000653381	0	0.000326691	0.000326691	0.000816727	0.000980072	0.000326691	0	0.000490036	0.000490036	0.000816727
10942	0	0	0	0	0.000205931	0.000205931	0.000205931	0.000205931	0.000205931	0.000205931	0.000205931	0.000205931	0.000205931	0.000205931	0.000205931
10943	8.66e-05	0.00017316	0.00025974	0.00034632	0.00017316	8.66e-05	0	0.00034632	8.66e-05	0.00034632	0.00017316	0	8.66e-05	8.66e-05	8.66e-05
10945	0	0	0	0	0.000231374	0	0	0	0	0	0	0	0	0	0
10947	0	7.8e-05	7.8e-05	0.000156091	7.8e-05	7.8e-05	0.000312183	0.000234137	0.000156091	0	0	0.000312183	0	0.000234137	0
10948	6.48e-05	0.000129542	6.48e-05	6.48e-05	6.48e-05	6.48e-05	0.000129542	0.000129542	6.48e-05	6.48e-05	0.000129542	6.48e-05	6.48e-05	0	6.48e-05
10950	0	0	0.000163881	0	0.000327761	0.000327761	0.000327761	0.000327761	0.000327761	0.000327761	0.000327761	0.000327761	0.000655523	0.000327761	0.000327761
10951	0	0.000269469	0	0	0.000269469	0.000269469	0.000269469	0.000269469	0.000269469	0.000269469	0	0.000269469	0.000269469	0.000269469	0
10954	0.000404285	0.001415	0.000606428	0.000606428	0.000404285	0.000404285	0.000404285	0.000404285	0.000404285	0.000404285	0.000404285	0.000808571	0.000404285	0.000606428	0.000404285
10955	0	0	0	0.000183891	0	0	0	0	0	0	0	0	0.000183891	0.000183891	0
10956	6.86e-05	6.86e-05	6.86e-05	6.86e-05	0	0	0	0	0	0	0	0	0	0	0
10957	0.000236967	0.000473934	0.000236967	0.000236967	0.000947867	0.000473934	0.000947867	0.000236967	0.0007109	0.000236967	0.000947867	0.000473934	0.0014218	0.000473934	0.000473934
10961	0	0	0	0	0.000171939	0.000171939	0.000171939	0.000171939	0.000171939	0.000171939	0.000171939	0.000171939	0.000171939	0.000171939	0.000171939
10963	0	0	0	0.000147275	0.000147275	0	0.000147275	0.000147275	0	0	0	0	0	0.000147275	0
10964	0.000281254	7.03e-05	0.000210941	0.000210941	0.000210941	0.000210941	7.03e-05	0.000281254	0.000210941	0.000562509	0.000210941	0.000210941	0.000421882	0.000351568	0.000281254
10965	0.000625652	0.000625652	0.000625652	0.000834202	0.000625652	0.000625652	0.00104275	0.000625652	0.000834202	0.00104275	0.000834202	0.000834202	0.000625652	0.000834202	0.000834202
10966	0	0	0	0	0.000109325	0	0.000109325	0	0.000109325	0.000109325	0.000327976	0.000109325	0.000218651	0.000109325	0
10970	0.000918695	0.000918695	0.00114837	0.000918695	0.000459348	0.000459348	0.000689022	0.00137804	0.000918695	0.000689022	0.000689022	0.000689022	0.000689022	0.000459348	0.000918695
10973	0.00020744	0.000138293	0.000138293	0.000276587	0.000691467	0.000276587	0.000276587	0.000622321	0.000553174	0.000829761	0.000345734	0.000691467	0.0010372	0.0010372	0.000691467
10974	0	0	0	0	0.000748503	0.000748503	0	0.000748503	0.000748503	0.000748503	0.000748503	0.00149701	0.000748503	0.000748503	0.000748503
10978	0.000129618	0.000518471	0.000388853	0.000129618	0.000129618	0	0	0.000518471	0.000129618	0.000129618	0	0.000129618	0.000388853	0.000907323	0.000388853
10979	8.38e-05	0.000251446	0.000251446	8.38e-05	0.000335261	0.000502892	0.000251446	0.000167631	0.000167631	0.000251446	0.000251446	0.000167631	0.000251446	0.000335261	0.000251446
10981	0	0	0	0	0	0	0	0	0	0	0	0.000823723	0.000823723	0	0
10982	0	0	0	0	0.0001716	0	0	0.0001716	0	8.58e-05	0	0	0.0002574	8.58e-05	0
10983	0	0	0	0.000163452	0.000163452	0	0	0	0	0.000163452	0	0	0.000326904	0.000163452	0.000163452
10985	0.000444326	0.000355461	0.000266596	0.000977517	0.000355461	0.000355461	0.000355461	0.000355461	0.000355461	0.000444326	0.000355461	0.000355461	0.000444326	0.000444326	0.000355461
10987	0	0	0	0	0	0	0	0	0	0	0	0	0	0	7.44e-05
10988	0.000109111	0.000109111	0.000109111	0.000109111	0	0	0.000109111	0	0	0	0	0	0.000109111	0	0
10989	0.000228676	0.000228676	0.000228676	0.000228676	0.000457352	0.000457352	0.000457352	0.000457352	0.000457352	0.000457352	0.000457352	0.000457352	0.000457352	0.00057169	0.000457352
10992	0	7.71e-05	0	0	0.000154261	7.71e-05	7.71e-05	0.000154261	7.71e-05	0.000154261	7.71e-05	7.71e-05	7.71e-05	7.71e-05	7.71e-05
10993	0	0	0	0	0	0	0	0	0	0	0	0	0	0	0.000263158
10994	0.000289045	0.000481742	0.000289045	0.000481742	0.000289045	0.000385394	0.000289045	0.000289045	0.000289045	0.000289045	0.000289045	0.000289045	0.000385394	0.000289045	0.000289045
10998	0	0	0.000425351	0	0	0	0	0	0	0	0	0	0	0	0
10999	0.000234962	0	0.000234962	0	0.000469925	0.000469925	0	0	0	0	0	0	0.00093985	0	0
11000	3.36e-05	3.36e-05	3.36e-05	0	0	0	0	6.72e-05	6.72e-05	3.36e-05	3.36e-05	0	3.36e-05	3.36e-05	0
11001	0	0	0	0	0.00044603	0.000892061	0.000892061	0.000669045	0.000669045	0.000223015	0.00133809	0.00044603	0.000223015	0.000223015	0
11004	0.000629459	0.000629459	0.000629459	0.000629459	0	0	0.00020982	0	0	0	0	0	0	0	0.00020982
11007	0	0	0	0	0	0.0013132	0	0	0	0	0	0	0	0	0
11009	0.000244021	0.000244021	0.000244021	0.000488043	0	0	0	0.000244021	0	0	0	0	0	0	0
11010	0.000137779	0.000137779	0.000137779	0.000137779	0	0	0	0	0	0	0	0	0.000137779	0	0
11011	9.72e-05	0.000486098	0.000291659	0.000291659	0.000583317	0.000291659	0.000291659	0.00106941	0.000874976	0.000583317	0.000388878	0.000680537	0.000486098	0.00116663	0.000583317
11014	0.000148633	0.000148633	0.000148633	0.000148633	0	0	0	0	0	0	0	0	0	0	0
11015	0.000351247	0.000351247	0.000351247	0.000351247	0	0.000351247	0	0	0	0	0	0.000351247	0	0	0
11016	0.000203307	0	0.000203307	0.000406614	6.78e-05	6.78e-05	0.000203307	0.000135538	0.000135538	0.000135538	6.78e-05	0.000135538	6.78e-05	0	6.78e-05
11019	0	0.000208768	0.000208768	0.000417537	0	0	0	0.000626305	0	0	0.000208768	0	0.000208768	0	0
1102	0.000349223	0	0.000174611	0.000174611	0	0	0	0	0.000523834	0	0.000174611	0.000174611	0	0.000174611	0
11020	0	0	0	0	0	8.44e-05	0	0	0	0.000168819	0	0	8.44e-05	0	0
11022	0	0	0	0	0.000254777	0.000339703	0.000169851	0.000169851	8.49e-05	0.000254777	0.000424628	0.000254777	0.000339703	0.000169851	0.000934183
11025	0	0	0	0	0	0	0	0	0	4.24e-05	0	0	0	0	0
11027	0	0	0	0	4.19e-05	0	0	4.19e-05	0	4.19e-05	0	4.19e-05	4.19e-05	0	4.19e-05
11030	6.5e-05	0	6.5e-05	6.5e-05	6.5e-05	0	0	0.000130073	6.5e-05	6.5e-05	0.000130073	6.5e-05	0.000195109	0	0
11031	0	0	0	0.000126727	0	0.000126727	0	0	0	0	0	0	0	0	0
11033	0	0	0.000187319	9.37e-05	0.000280978	0.000187319	0.000280978	0.000187319	9.37e-05	9.37e-05	9.37e-05	0.000280978	9.37e-05	0.000280978	0.000187319
11034	0	0	0	0	0	0.000182315	0.000182315	0.000364631	0	0.000546946	0	0	0	0	0.000546946
11036	0	0.00029824	0	0	0	0	0	0	0.00029824	0.00029824	0	0	0	0.00029824	0
11037	0.000100594	0.000301781	0.000201187	0.000201187	0.000201187	0	0	0.000402374	0.000201187	0.000201187	0	0	0.000201187	0.000201187	0.000502968
1104	0.000125109	0.000125109	0.000125109	0.000125109	0	0	0	0	0	0	0	0	0.000125109	0	0
11040	0	0	0	0	0	0.000272628	0	0.000545256	0.000817884	0.000272628	0.000272628	0.000272628	0.000817884	0	0
11041	0.000966184	0	0.00144928	0	0.000483092	0.00144928	0	0	0	0.000483092	0.00144928	0.000966184	0	0.000483092	0.00144928
11043	0	0.000232234	0.000464468	0.000464468	0.00116117	0	0.000464468	0.000232234	0.000696702	0.000464468	0.000696702	0.000928936	0.00116117	0.000464468	0
11044	0.000214477	0.000321716	0.000214477	0.000107239	0.000428954	0.000214477	0.000107239	0.000214477	0.000214477	0.000536193	0.000536193	0.000536193	0.000214477	0.000321716	0.000428954
11045	0	0	0	0	0.000472813	0	0	0	0	0	0	0	0	0	0
11046	0	0.000279096	0.000279096	0	0.000279096	0	0.000558191	0	0	0.000558191	0.000279096	0	0	0	0.000279096
11047	0.00187617	0.00187617	0.00187617	0.00187617	0.000750469	0.000750469	0.000750469	0.000750469	0.000750469	0.000750469	0.000750469	0.000750469	0.000750469	0.000750469	0.000750469
1105	6.41e-05	0.000576664	0.000384443	0.000256295	0	0	6.41e-05	0	0	0.000768886	6.41e-05	0	6.41e-05	0.000576664	0.000192221
11052	0.000216967	0.000108483	0.000108483	0.000216967	0.000108483	0.00032545	0.000108483	0.000108483	0.000108483	0.00032545	0.000108483	0.000108483	0.000216967	0.000108483	0.000108483
11054	0.00133824	0.00133824	0.00100368	0.00150552	0.00016728	0.00016728	0.00016728	0.00016728	0.00016728	0.00033456	0.00016728	0.00033456	0.00016728	0	0.00016728
11056	0.000190307	0.000158589	0.000126871	6.34e-05	0.000126871	0.000126871	9.52e-05	6.34e-05	0.000126871	0.000222025	9.52e-05	0.000158589	9.52e-05	0.000222025	0.000253743
11057	0	0	8.23e-05	0	0	0	8.23e-05	0	0.00016469	0	0.00016469	0.000247036	0	0.000329381	8.23e-05
11059	0.000607607	0.000243043	0.000243043	0.000121521	0.000729129	0.000121521	0.000243043	0.000243043	0.00085065	0.000486086	0.000607607	0.000364564	0.000486086	0.000729129	0.000243043
1106	0.000306102	0.000204068	0.000102034	0.00027209	0.000374124	0.000374124	0.000442147	0.000510169	0.000442147	0.000578192	0.000544181	0.000612203	0.000204068	0.000340113	0.000374124
11060	0.000201342	0.000201342	0.000201342	0.000268456	0.000604027	0.000469799	0.000268456	0.000402685	0.000268456	0.000604027	0.00033557	0.000268456	0.000671141	0.000402685	0.000939597
11062	8.84e-05	0	0.000176835	0.000353669	8.84e-05	0	8.84e-05	0.000265252	0.000265252	0	0	0.000265252	8.84e-05	0	0.000176835
11063	0	0	0	0.000190042	0	0	0	0	0	0	0	0	0	0.000190042	0
11064	0.0005652	0.000807428	0.000726686	0.0005652	0.000968914	0.000484457	0.000403714	0.0011304	0.000726686	0.000161486	0.000403714	0.000645943	0.000726686	0.000322971	0.0005652
11065	0	0	0	0.000417014	0	0	0	0.000417014	0	0	0	0	0	0	0
11066	0.000279759	0.00013988	0.00013988	0	0.00013988	0.00013988	0	0	0	0.000279759	0	0.00013988	0.00013988	0	0
11067	0	0.000556328	0	0.000278164	0.000278164	0	0	0.000278164	0.000278164	0.000556328	0	0	0.000278164	0.000278164	0.000278164
11068	0.000213516	0.000106758	0.000106758	0	0	0	0	0	0	0	0	0	0.000213516	0.000106758	0
11069	0.000102354	0	0.000102354	0	0	0	0	0	0	0	0	0	0	0	0
1107	0.000353932	7.08e-05	7.08e-05	0.000141573	0.000353932	0.000283146	0.000495505	0.000353932	0.000212359	0.000849437	0.000353932	0.000283146	0.000353932	7.08e-05	0.000424719
11072	0	0	0	0	0.000128601	0.000128601	0.000128601	0.000128601	0.000128601	0.000257202	0.000128601	0.000128601	0.000128601	0	0
11073	0.000657246	0.000985869	0.000657246	0.000657246	0.000328623	0.000438164	0.000328623	0.000547705	0.000328623	0.000328623	0.000328623	0.000438164	0.00120495	0.00109541	0.000547705
11074	0	0	0	0	0	2.23e-05	0	0	0	0	0	0	0	0	0
11076	0	0	0	0	0.000166168	0	0	0.000332336	0	0.000166168	0.000332336	0	0.000166168	0.000498504	0
11077	0	0	0	0	0.000448833	0	0	0.000448833	0	0	0	0	0.000448833	0	0
11078	5.14e-05	0	5.14e-05	0.000102838	0.000257096	0.000359934	0.000257096	0.000308515	0.000668449	0.000411353	0.000205677	0.000411353	0.000205677	0.000257096	0.000308515
11079	8.87e-05	0	0	0	0	0	0	0	0	0	0	0	0	0	0
1108	9.04e-05	9.04e-05	9.04e-05	9.04e-05	0.000180734	0	0	0	9.04e-05	0.000180734	0	0	0	0	0
11080	0	0	0	0	0.000314762	0.000314762	0	0.000157381	0.000472144	0.000629525	0.000314762	0.000472144	0.000314762	0.000314762	0.000157381
11082	0	0	0	0	0	0.00024426	0	0.00048852	0.00048852	0	0	0	0.00024426	0	0
11083	0.000519064	0.000660627	0.000613439	0.000849377	0.000613439	0.000471876	0.000235938	0.000660627	0.000424689	0.000235938	0.000377501	0.000377501	0.000330313	0.000519064	0.000613439
1109	0	0	0	0	0	0	0	0	0	0.000572082	0	0	0	0	0
11091	0.000252972	0.000252972	0.000252972	0.000252972	0	0	0	0	0	0	0	0	0	0	0
11092	0	0	0	0	0.000329056	0	0.000329056	0.000329056	0.000329056	0.000987167	0.000658111	0.000987167	0.000329056	0.000658111	0.000329056
11093	0	0	0	0.000273598	0.000136799	0	0	0.000136799	0	0.000136799	0	0	0	0.000136799	0.000547196
11094	0.000153233	0.000153233	0.000153233	0.000153233	0.000153233	0.000153233	0	0.000153233	0.000153233	0.000612933	0.000153233	0.000153233	0.000306466	0.000153233	0.000306466
11096	0	0.000110522	0.000110522	0.000442087	0	0	0	0	0	0	0	0	0	0	0
11097	0.000293571	0.000195714	0.000293571	0.000195714	9.79e-05	9.79e-05	0	0.000195714	0	9.79e-05	9.79e-05	0	0	0	0
11098	0	0	0	6.37e-05	0	0	0	0	0	0	0	0	0	6.37e-05	0
11099	0.000488838	0.000570311	0.000651784	0.000570311	0.000325892	0	0.000488838	0.000325892	0.000162946	0.000162946	0.000244419	0.000162946	0.000244419	0.000325892	0.000325892
111	0	0	0	0	0	0	0	0	0	0	0	0	0	9.18e-05	0
11100	0.000175932	0.000263899	0.000175932	0.000175932	0.000175932	0.000263899	0.000175932	0.000175932	0.000263899	0.000175932	0.000263899	0.000263899	0.000263899	0.000175932	0.000175932
11101	0.000375446	0.00065703	0.000281584	0.00065703	0.000375446	0.000375446	0.000375446	0.000563169	0.000281584	0.000563169	0.000375446	0.000375446	0.000469307	0.000281584	0.000281584
11102	0	0.000224883	0.000112442	5.62e-05	0.000112442	5.62e-05	0	0	0.000168663	0.000168663	5.62e-05	0	0.000112442	0	0.000168663
11103	0.00016292	0.00016292	0.00016292	0.00016292	0	0	0	8.15e-05	0	0	0	0	0	0	0
11104	0	0.00024079	0	0.000722369	0.000722369	0.00024079	0.00048158	0.000722369	0.00048158	0.00048158	0.00024079	0.00024079	0.00048158	0.00024079	0.00048158
11107	0.000154012	0.000231018	0.000231018	7.7e-05	7.7e-05	0.000308024	7.7e-05	0.000693054	0.00038503	0	0.000539042	0.000231018	0.00038503	7.7e-05	0.000231018
11108	0	0.000282446	0.000282446	0	0.000423669	0.000423669	0.000141223	0.000423669	0.000282446	0	0.000423669	0.000141223	0.000988561	0.000282446	0.000423669
1111	8.12e-05	8.12e-05	8.12e-05	8.12e-05	8.12e-05	8.12e-05	8.12e-05	0.000243724	0.000162483	0.000243724	8.12e-05	0.000162483	0.000162483	0.000162483	8.12e-05
11112	0.000256476	0.000256476	0.000256476	0.000256476	0.000256476	0.000256476	0.000256476	0.000256476	0.000512952	0.000256476	0.000256476	0.000256476	0.000256476	0.000256476	0.000256476
11113	0.000700464	0.000525348	0.000831801	0.000612906	0.000788022	0.00043779	0.000350232	0.000525348	0.00087558	0.000350232	0.000656685	0.000831801	0.000569127	0.000218895	0.000262674
11116	0	0	0.00010577	0.00010577	0.000158655	5.29e-05	0	5.29e-05	5.29e-05	5.29e-05	5.29e-05	0	0.000158655	0	0
11117	0.000196425	0.000196425	0	0.0007857	0	0	0	0	0	0	0	0	0	0	0.000196425
11118	0.000189376	0.00047344	0.000284064	0.000378752	0	0.000189376	0.000189376	9.47e-05	0.000284064	9.47e-05	0	0.00047344	9.47e-05	0	0.000189376
11119	0.000327815	8.2e-05	0.000327815	0.000573676	0.000163908	8.2e-05	0.000163908	0	0.000245861	0.000163908	8.2e-05	0.000245861	0.000163908	0.000163908	0.000245861
1112	0	0	0	0	0.000153901	0.000102601	0.000153901	0.000153901	0.000102601	0.000102601	5.13e-05	0.000153901	0	0.000153901	0
11120	0	0	0	0	0.000287384	0.000383178	0.000383178	0.000191589	0.000478973	0.000287384	0.000287384	0.000191589	0.000191589	0.000191589	0.000287384
11123	8.82e-05	0.000176367	8.82e-05	0.000176367	0	0	0	8.82e-05	0	8.82e-05	0.00026455	8.82e-05	0	0.000176367	0.000529101
11127	0.000394089	0.000591133	0.0008867	0.000788177	0.000689655	0.000689655	0.0008867	0.000788177	0.000492611	0.000788177	0.000788177	0.000985222	0.000985222	0.000492611	0.00137931
11128	0.000930617	0.000827215	0.00051701	0.000310206	0.000413608	0.000206804	0.000206804	0.000310206	0.000310206	0.000310206	0.000206804	0.000310206	0.000827215	0.000206804	0.000206804
11129	0.000363284	0	0	0.000242189	0.000121095	0.000363284	0.000242189	0.000605473	0.000242189	0.000121095	0.000484379	0.000121095	0.000242189	0.000242189	0.000121095
11130	0.000123824	0.000123824	0.000123824	0.000123824	0.000123824	0.000123824	0.000123824	0.000123824	0.000123824	0.000247647	0.000123824	0.000123824	0.000247647	0.000123824	0.000123824
11132	0.000391389	0.000684932	0.000293542	0.000489237	0.000587084	0.000293542	0.000293542	0.000978474	0.000684932	0.000293542	0.000391389	0.000391389	0.000587084	0.000391389	0.000391389
11133	0.00023015	0.00023015	0.000690449	0.00023015	0.00023015	0.00023015	0.000460299	0	0	0.00023015	0	0.00023015	0.000690449	0	0.000690449
11135	0.00148405	0.00123671	0.000742023	0.00148405	0.000742023	0.000247341	0	0.000247341	0	0	0	0	0.000494682	0	0
11138	0.000578787	0.000144697	0.000289394	0.000144697	0.000723484	0.000723484	0.000723484	0.00101288	0.000868181	0.000578787	0.00115758	0.00101288	0.000723484	0.000723484	0.000578787
1114	0	0	0	0	0.000539763	0.000539763	0.000719683	0.000899604	0.000539763	0.000719683	0.000539763	0.000359842	0.000539763	0.00107953	0.000899604
11140	0	0	0	0	0	0	0.000309406	0	0	0.000154703	0	0.000154703	0	0	0
11141	0	0	0	0	0.000221877	0	0.000221877	0.000443754	0.000221877	0	0	0.000221877	0.000443754	0.000887508	0.000221877
11142	0	0	0	0	0	0	0	0.000321543	0	0.000321543	0	0	0	0	0
11143	0.000113623	5.68e-05	0.000113623	5.68e-05	0.000113623	0.000113623	0.000113623	0.000170435	0.000113623	0.000113623	0.000113623	0.000113623	0.000113623	0.000170435	0.000170435
11144	0	0	0	0	0	0	0	0	0	0	0	0.000655451	0	0	0
11146	0.000285714	0.00114286	0.000857143	0.00114286	0.000285714	0	0	0	0.000285714	0.000571429	0	0	0	0.000857143	0
11147	0	0	0	0	0.000758534	0	0.000505689	0.00126422	0	0.000252845	0	0	0.000758534	0.000252845	0.000758534
11149	0	0.000147493	0.000147493	0	0.000147493	0.000147493	0	0	0.000147493	0	0	0	0	0	0.000294985
11151	9.43e-05	9.43e-05	9.43e-05	0	9.43e-05	0	0.00018859	9.43e-05	0.000377181	9.43e-05	9.43e-05	0.00018859	9.43e-05	9.43e-05	0.000282885
11152	0	0	0.000106236	0	0	0	0	0	0	0	0	0	0	0	0
11153	0	0.000172563	0.000517688	0.000345125	0.000517688	0.000172563	0.000172563	0	0	0.000345125	0	0	0.000172563	0.000345125	0.000172563
11154	0.000141543	7.08e-05	7.08e-05	0	0	7.08e-05	7.08e-05	0	7.08e-05	7.08e-05	7.08e-05	7.08e-05	7.08e-05	0.000212314	7.08e-05
11155	0	9.07e-05	9.07e-05	0	0	0	0	0	0	0	0	0	0	0	0
11156	0	0	0	0	0	0	0	0.000109541	0.000109541	0	0	0	0	0	0.000109541
11158	0	0.000149109	7.46e-05	0.000149109	0.000223664	0.000223664	0.000149109	7.46e-05	7.46e-05	7.46e-05	0	7.46e-05	0.000149109	0.000223664	7.46e-05
11159	0.000189705	0.00025294	0.000379411	0.000189705	0	6.32e-05	0.000316176	0.000189705	0.000189705	6.32e-05	0.000189705	0.00025294	0.00012647	0.00012647	0.00025294
11160	0	0	0	0	6.3e-05	6.3e-05	0	0.000125913	6.3e-05	6.3e-05	0	0	6.3e-05	0	0
11161	0	0.000380518	0.000380518	0	0	0	0.000380518	0.000380518	0	0	0	0	0	0	0
11162	9.75e-05	0.00019497	0.000292455	0.00019497	0.00019497	0	0	9.75e-05	0.000292455	0	0.00019497	9.75e-05	0.00019497	0	9.75e-05
11163	4.98e-05	9.95e-05	0	9.95e-05	4.98e-05	9.95e-05	0	0	4.98e-05	0	0.000199015	9.95e-05	4.98e-05	9.95e-05	0
11164	0.000168407	0.000336814	0.000168407	0.000336814	0.000168407	0.000168407	0.000336814	0.000168407	0.000168407	0.000336814	0.000168407	0.000336814	0.000168407	0.000168407	0.000168407
11165	0	0	0	0	0	0	0	0	0	0	0	0	0	0	0.00020202
11166	0	0	0	0	0.000360101	0	0.000360101	0	0.000360101	0	0.000360101	0	0	0.000360101	0.000360101
11167	0	0	0	0	9.14e-05	0	9.14e-05	0	0	9.14e-05	0	0.000274198	0.000182799	0	0
11168	0	0	0	0.000102312	0.000511561	0.000204625	0.000102312	0.000102312	0.000204625	0.000409249	0.000102312	0.000102312	0.000102312	0.000306937	0.000102312
11169	0.000361664	0.000120555	0.000120555	0.000361664	0.000361664	0.000120555	0.000120555	0.000482218	0.000120555	0.000361664	0.000241109	0.000120555	0.000482218	0.0013261	0.000482218
11173	0.0024256	0.00205243	0.00233231	0.00186585	0.0012128	0.000186585	0.000373169	0.000559754	0.000466461	0.000839631	0	9.33e-05	0.000839631	0.00177255	0.00158597
11174	0.00073793	0.000421674	0.00126502	0.000316256	0.000210837	0.000316256	0.000421674	0.000632511	0.000210837	0.000316256	0.000421674	0.000421674	0	0.00073793	0.000527093
11176	0.000151431	0.000302862	0.000605724	0.000353339	0.000151431	0.000100954	0	0	0	0.000100954	0	0.000151431	0.000100954	0	0
11177	0.00066589	0.000582654	0.000582654	0.000582654	0.000499417	8.32e-05	8.32e-05	0.000332945	0.000332945	0.000749126	0.000332945	0.000332945	0.000332945	0.000249709	0.000332945
11178	0.000430787	0.000574383	0.000430787	0.000143596	0	0	0	0	0	0	0	0	0	0	0
11179	0.000159872	0.000479616	0.000159872	0.000159872	0	0	0.000319744	0.000159872	0	0	0.000159872	0.000319744	0	0.000479616	0
11180	8.65e-05	8.65e-05	0.00017301	0.000129758	4.33e-05	0	4.33e-05	0	0.000129758	0.00017301	4.33e-05	0	0	0.000129758	0
11181	0	0	0.000216403	0	0	0	0	0	0	0	0	0	0	0	0
11182	0.00187735	0.00104297	0.000834376	0.00104297	0.000625782	0.000625782	0.000417188	0.00146016	0.00125156	0.000834376	0.00166875	0.00146016	0.00104297	0.00125156	0.00104297
11183	0	0	0	0	0	0	0	0	0	0.000580439	0	0	0.00019348	9.67e-05	0
11184	0	0	0	0	0	0	0	0.000142776	0	0	0	0	0	0	0
11186	0.000103552	0	0.000103552	0	0.000207104	0	0	0	0	0	0	0	0.000103552	0	0.000103552
11187	0.00105541	0.00105541	0.000659631	0.000791557	0.000923483	0.000527704	0.000791557	0.00171504	0.00184697	0.00105541	0.000923483	0.000791557	0.000791557	0.000923483	0.000791557
11188	0.00097047	0.000901151	0.000554554	0.000485235	0.000762512	0.000623874	0.000485235	0.000901151	0.000623874	0.000623874	0.000693193	0.000762512	0.00110911	0.000415916	0.000485235
1119	0.000166889	0.000166889	0.000333778	0	0	0	0	0	0	0.000333778	0	0.000166889	0.000500668	0	0.000166889
11190	0.00055269	0.000230287	0.00036846	0.000690862	0.00073692	0.000460575	0.00092115	0.000875092	0.000506632	0.00073692	0.000782977	0.00055269	0.000506632	0.00073692	0.000598747
11193	0.000382702	0	0.000382702	0.000382702	0.00267891	0.00114811	0.00191351	0.00229621	0.000765404	0.000765404	0.00114811	0.000382702	0.000765404	0.00114811	0.00229621
11194	0.00050286	0.000440003	0.000628575	0.00050286	6.29e-05	0.000125715	0.00025143	0.000125715	0	0.000188573	6.29e-05	0.000188573	0	0	0.000125715
11196	0.000108519	0.000217037	0.000108519	0.000108519	0.000108519	0.000108519	0.000108519	0.000108519	0.000108519	0.000434075	0.000108519	0.000108519	0.000108519	0.000325556	0.000108519
11198	0.000200682	0.000200682	0.000200682	0.000301023	0.000200682	0.000200682	0.000200682	0.000200682	0.000200682	0.000200682	0.000200682	0.000200682	0.000200682	0.000200682	0.000301023
11199	0.00076365	0.000381825	0	0.00114547	0.00076365	0.00076365	0.00076365	0.00076365	0.00076365	0.00076365	0.00076365	0.00076365	0.00076365	0.00190913	0.0015273
112	0.00022069	0.000386207	0.000275862	0.000331034	0.000441379	5.52e-05	0.000331034	0.000662069	0.00022069	0.000551724	0.000386207	0.000331034	0.000331034	0.000275862	0.00022069
1120	0.00022735	0.00022735	0.000113675	0.00022735	0	0	0.00022735	0.00022735	0.000341025	0.000113675	0.000568376	0	0.00022735	0.000113675	0.000341025
11200	0	0.000838574	0.000279525	0	0.000279525	0	0.000419287	0.000139762	0.00055905	0.000279525	0.000279525	0.000419287	0.000419287	0.000838574	0.000279525
11201	0.000123175	0.000123175	6.16e-05	0.000184763	6.16e-05	0	0.000123175	6.16e-05	6.16e-05	6.16e-05	6.16e-05	0	6.16e-05	0.000123175	0.000123175
1121	0.000368222	0.000460278	9.21e-05	0.000552334	0.000552334	0.000184111	0	0.000552334	0.000368222	0	0.000184111	0.000368222	0.000368222	0.000276167	0.000460278
11212	0	0.000178891	0	0	0	0	0	0	0	0	0	0	0	0	0.000178891
11213	0	0	0	0	0.000180489	0.000180489	0.000270734	0.000360978	0.000270734	0.000451223	9.02e-05	0.000451223	0.000721957	0.000451223	0.000451223
11214	0.000957101	0.000922919	0.00140147	0.00078619	0.000991284	0.000957101	0.00116219	0.000991284	0.00109383	0.000957101	0.000957101	0.00109383	0.000991284	0.00116219	0.00123056
11215	0.000605632	0.00080751	0.000302816	0.00080751	0.00111033	0.00080751	0.000302816	0.000908449	0.000403755	0.000302816	0.000908449	0.000302816	0.000908449	0.000706571	0.000201877
11216	0.000398406	0.000796813	0.000929615	0.000664011	0.000796813	0.000531208	0.000265604	0.000796813	0.000132802	0.000265604	0.000796813	0.000132802	0.000531208	0	0.000132802
11217	0.000146028	0.000146028	0.000146028	0.000146028	0.000219042	0.000292056	0.000219042	0.000219042	0.000219042	0.000292056	0.000219042	0.000219042	0.000219042	0.000219042	0.000219042
11218	0.000305344	0	0.000203562	0.000101781	0.000407125	0.000508906	0.000305344	0.000305344	0.000305344	0.000712468	0.000508906	0.000407125	0.000712468	0.000407125	0.000814249
1122	0.000423908	0.000282606	0.000282606	0.000423908	0.000141303	0.000141303	0.000141303	0.000141303	0.000141303	0.000141303	0.000141303	0.000141303	0.000141303	0.000282606	0.000282606
11221	0.000802085	0.000401043	0.000601564	0.000401043	0.000200521	0.000401043	0.000200521	0.000200521	0.000200521	0.000601564	0.000601564	0.000401043	0.000601564	0.000802085	0.000401043
11222	0	0	0	0	0.000370096	0.000370096	0.000370096	0.000370096	0.000370096	0.000370096	0.000370096	0.000370096	0.000370096	0.000370096	0.000370096
11224	0	0	0	0	0.000412541	0	0	0	0	0	0	0	0	0	0
11226	0	0	7.35e-05	0.000220442	0.000220442	0.000440885	0.000220442	0.000367404	0.000367404	0.000440885	0.000293923	0.000220442	0.000367404	0.000661327	0.000293923
11227	0.000146499	0.000146499	0.000146499	0.000585995	0.000439496	0	0.000146499	0	0	0.000146499	0.000439496	0.000292997	0.000439496	0.000146499	0.000146499
11228	0	0.000179587	0	0	5.99e-05	5.99e-05	5.99e-05	5.99e-05	5.99e-05	5.99e-05	5.99e-05	5.99e-05	5.99e-05	5.99e-05	5.99e-05
1123	0	0	0	9.01e-05	0	0	9.01e-05	0.000450369	0	0.000270222	0	0	0	0.000360295	0.000180148
11230	0.000264971	0.000529942	0.00105988	0	0.000529942	0	0.000529942	0	0	0	0.00158983	0.000529942	0	0	0.000264971
11231	0.000180668	0.000271003	0.000271003	0.000180668	0.000271003	0.000180668	0.000180668	9.03e-05	9.03e-05	0.000451671	9.03e-05	9.03e-05	9.03e-05	0.000180668	0.000271003
11232	0	0.000195542	0.000391083	0	0	0.000195542	0	0.000391083	0	0.000782167	0.000391083	0.000391083	0	0.000782167	0.000586625
11234	0.000103595	0.000103595	0.000103595	0.000207189	0.00113954	0.000310784	0.000207189	0.00103595	0.000621568	0.000932353	0.000207189	0.000103595	0.000828758	0.000310784	0.000414379
11236	0.000322581	0.000967742	0.000645161	0.000645161	0.000645161	0.000967742	0.000645161	0.000967742	0.000967742	0.000967742	0.000645161	0.000645161	0.000645161	0.000645161	0.000967742
11237	0	0	0.000142714	0.000142714	7.14e-05	0	0	7.14e-05	7.14e-05	0	0	0	7.14e-05	0	7.14e-05
11238	0	8.34e-05	8.34e-05	0.000417223	0.000166889	0.000333778	0.000333778	8.34e-05	0.000166889	0.000417223	0.000250334	0.000250334	0.000333778	0.000166889	0.000333778
112398	0	5.52e-05	0	0	0.000110363	5.52e-05	5.52e-05	5.52e-05	5.52e-05	5.52e-05	0.000110363	0.000110363	5.52e-05	5.52e-05	0.000110363
112399	0	0	0	0	0	0	0	0	0	0	0	0	0.000210571	0	0
1124	0	0	0	0	0.000198781	0.000198781	0.000132521	0.000132521	0.000265041	0.000132521	0.000198781	0.000198781	6.63e-05	0.000198781	0.000132521
11240	0	0	0	0	9.88e-05	9.88e-05	0.000197511	0	0	9.88e-05	0	0	9.88e-05	0.000197511	9.88e-05
11243	0.000860585	0.000860585	0.000860585	0.000860585	0	0	0	0	0	0	0	0	0	0	0.000286862
11244	0.000288962	0.000288962	0	9.63e-05	0.000192641	0	9.63e-05	0.000577923	0.000288962	0.000385282	0	0	0	9.63e-05	0.000385282
11245	0	0	0	0	8.64e-05	8.64e-05	8.64e-05	0.00025909	0.000345453	8.64e-05	0.000172726	8.64e-05	8.64e-05	8.64e-05	0
112464	0.000319081	0.000638162	0.000319081	0.000319081	0.00127632	0.00127632	0.00127632	0.00127632	0.00127632	0.00127632	0.00127632	0.00127632	0.00159541	0.00127632	0.00127632
11247	0.000673552	0.000449035	0.000224517	0.000449035	0.000449035	0	0	0.000224517	0.000224517	0.000224517	0	0	0.000449035	0	0
112476	0	0	0	0	0.000101667	0	0	0	0.000101667	0.000203335	0	0	0.000101667	0.000101667	0.000203335
112479	0.000186231	0.000248308	0.000186231	0.000248308	0.000124154	0.000310385	0.000310385	0.000248308	0.000372463	6.21e-05	0.000186231	0.000248308	0.000310385	0.000372463	0.000248308
11248	0	0	0	0.000269978	0	0	0	0	0	0	0	0	0	0	0
112483	0.000128667	0.000128667	0.000128667	0.000128667	0.000128667	0	0.000128667	0.000128667	0	0.000128667	0	0	0	0	0.000128667
112487	0	0	0	0.000182916	0.000182916	0	0.000182916	0.000182916	0.000365831	0	0	0	0	0.000182916	0.000182916
112495	0	0	0	0	0.00283019	0.00283019	0.00283019	0.00283019	0.00283019	0.00283019	0.00283019	0.00283019	0.00283019	0.00377358	0.00283019
11253	0.000338132	0.000338132	0.000289827	0.000338132	0.000144914	0.000144914	0.000289827	0.000193218	0.000144914	0.000144914	0.000193218	0.000241523	0.000193218	0.000144914	0.000144914
112574	0.000535676	0.000428541	0.000535676	0.000642811	0.000642811	0.000321406	0.000642811	0.000428541	0.000535676	0.000428541	0.000428541	0.000321406	0.000535676	0.000321406	0.000535676
11259	0	5.68e-05	0	5.68e-05	5.68e-05	0	0	0	0.000113604	5.68e-05	5.68e-05	5.68e-05	0.000113604	0	5.68e-05
11260	0.00023571	0.000117855	0	0.000117855	0.000117855	0	0	0.000117855	0.000117855	0.000117855	0	0	0	0	0.000117855
112611	0.000267308	0	0.000267308	0	0	0.000267308	0	0.000267308	0.000534616	0	0.000534616	0.000801925	0.000267308	0.000267308	0.000534616
112616	0.000427472	0.000142491	0	0.000142491	0	0.000142491	0	0	0	0	0	0	0.000142491	0	0
11262	0.000102997	0.000205994	0.000102997	0.000205994	0.000205994	0.000411989	0.000308992	0.000102997	0.000617983	0.000102997	0.000205994	0.000823978	0.000102997	0.000102997	0.000102997
11264	0.000133032	0.000133032	0.000133032	0.000532127	0.000133032	0.000133032	0.000266064	0.000133032	0.000266064	0.000133032	0.000266064	0.000266064	0.000133032	0.000266064	0.000133032
11266	0.000331126	0.000331126	0.000331126	0.000331126	0.000331126	0.000331126	0.000331126	0.000331126	0.000331126	0.000331126	0.000331126	0.000662252	0.000331126	0.000331126	0.000331126
11267	0.000103821	0.000103821	0.000207641	0.000103821	0.000103821	0.000207641	0.000207641	0.000207641	0.000207641	0.000103821	0.000207641	0.000103821	0.000103821	0.000103821	0.000103821
11269	0.000670991	0.000670991	0.000670991	0.000670991	0.000670991	0.000670991	0.000670991	0.000782823	0.000670991	0.000782823	0.000670991	0.000894654	0.000782823	0.000670991	0.000670991
11270	0	0	0	3.21e-05	6.41e-05	3.21e-05	3.21e-05	0	3.21e-05	3.21e-05	0	3.21e-05	3.21e-05	0	6.41e-05
112703	0	0	0	0	0.000252972	0	0	0.000505945	0	0	0	0.000252972	0.000252972	0.000252972	0.000252972
112714	0	0.000650618	0	0	0	0	0	0	0	0	0	0	0	0	0
11272	0.000184519	0.000184519	0.000184519	0.000184519	9.23e-05	9.23e-05	0.000184519	9.23e-05	9.23e-05	9.23e-05	0.000184519	0.000276778	9.23e-05	9.23e-05	9.23e-05
112724	2.36e-05	2.36e-05	4.72e-05	2.36e-05	0.000117905	9.43e-05	0.000141486	0.000141486	0.000141486	0.000117905	0.000117905	0.000165067	0.000117905	9.43e-05	9.43e-05
11273	5.67e-05	0.000283366	0.000113347	0.000283366	0.000113347	0.000113347	5.67e-05	0.000113347	0.00017002	0.000396713	0.00017002	0.000283366	0.000113347	0.000113347	0.000113347
11274	0.000472144	0	0.000472144	0	0.000472144	0.000472144	0.000472144	0.000472144	0.000944287	0.000472144	0.000472144	0	0	0.000472144	0.000472144
112744	0	0	0	0	0	0	0	0	0	0	0.00233645	0.00233645	0	0	0
11275	0	0	0.000235433	0	0.000470865	0.000235433	0.000470865	0.000706298	0.000824014	0.000470865	0.000470865	0.000588582	0	0.000117716	0.000353149
112752	0.000438532	0.000292355	0.000146177	0.000146177	0	0	0	0	0	0	0	0	0	0	0
112755	0	0	0.000102291	0	0	0	0	0.000102291	0.000102291	0	0	0	0	0	0
11276	0.000269694	0.000441317	0.000269694	0.000269694	0.000318729	0.000245176	0.000637458	0.000171623	0.000196141	0.000122588	0.000343247	0.000367764	0.000269694	0.000343247	0.000171623
11277	0.000114982	0.000114982	0.000344947	0	0.000114982	0.000114982	0.000114982	0.000574911	0.000229964	0.000344947	0.000459929	0.000344947	0.000229964	0.000229964	0.000229964
112770	0.000241809	0.000241809	0.000241809	0.000241809	0.000120904	0	0.000120904	0	0	0.000120904	0	0.000120904	0.000120904	0	0
11278	0.000173611	0.000260417	0.000260417	8.68e-05	0	0	0	0	0	0	0	0	0	8.68e-05	0.000260417
11280	0	0	0	0	0	0	0	0	0	0	0	0	0	0	0.00010798
112812	0.000466708	0.000311139	0.000466708	0.000311139	0	0	0	0	0	0	0	0.000155569	0	0	0
11282	0.000281452	0	9.38e-05	9.38e-05	9.38e-05	0	0	9.38e-05	0	9.38e-05	0	0	0	0.000281452	0.000187635
11284	0.000208442	0	0.000104221	0.000104221	0.000104221	0.000104221	0.000312663	0.000104221	0.000104221	0.000208442	0.000208442	0.000104221	0	0	0
112840	0.000184026	0	0	0.000184026	0.000184026	0.000184026	0	0.000736106	0.000552079	0	0	0.000184026	0.000552079	0.000184026	0.000184026
112849	0.000645369	0.000645369	0.000484027	0.000322685	0.000161342	0	0	0.000484027	0	0	0.000161342	0	0.000161342	0.000322685	0.000161342
11285	0.000312956	0.000208638	0.000208638	0.000312956	0.000417275	0.000208638	0.000208638	0.000208638	0.000208638	0.000417275	0.000417275	0.000312956	0.000312956	0.000208638	0.000208638
112858	0	0.000362122	0	0	0.000362122	0	0.000181061	0.000181061	0	0.000362122	0	0	0	0	0
112869	0.000816771	0.000816771	0.000816771	0.00108903	0	0	0	0.000816771	0.000272257	0	0	0	0	0.00136129	0
112885	0	0	0	0	0	0	0	0	0	0	0.000114038	0	0.000114038	0	0
1129	0	0	0.000137656	0	0	0	0	0	0	0	0	0	0	0	0
112936	0	0	0	0	0	0	0	0	0	0	0	0	0	0.000109004	0.000218007
112937	0	0	0	0	0.000399627	0.000399627	0.000466232	0.000133209	0.000466232	0.000133209	0.000266418	0.000133209	0.000133209	0.000333023	0.000266418
112939	0	0	0.000201167	0.000402334	0	0.000402334	0	0	0	0	0	0	0	0	0
112942	0.000582185	0.000388123	0.000388123	0.000388123	0.000582185	0.000582185	0.000388123	0.000388123	0.000388123	0.000388123	0.000388123	0.000582185	0.000388123	0.000194062	0.000388123
112950	0	0.000215517	0.000215517	0.000215517	0.000215517	0	0.000215517	0.000215517	0.000215517	0.000215517	0.000215517	0.000215517	0	0.000215517	0.000215517
112970	0.000583771	0.00175131	0.00291886	0	0.000583771	0.000583771	0	0	0	0.000583771	0	0	0.00116754	0.00116754	0.000583771
113	0.000203252	0.000203252	0.000203252	0.000406504	0.000338753	0.000406504	0.000203252	0.000542005	0.000135501	0.000406504	0.000474255	0.000677507	0.000474255	0.000474255	0.000135501
1130	0.000343879	0.000458505	0.000343879	0.000382088	0.000267461	3.82e-05	7.64e-05	0.000267461	0.000382088	0.000343879	0.000191044	0.000114626	0.000496714	0.000114626	0.000267461
113000	0	0	0.000357441	0.000119147	0.000357441	0	0	0.000119147	0	0.000119147	0	0	0	0.000119147	0
113026	0.000206058	0.000515145	0.000515145	0.000206058	0.000103029	0.000103029	0.000103029	0.000206058	0.000309087	0.000103029	0.000309087	0.000103029	0.000103029	0.000103029	0.000103029
11311	0	0	0	0	9.16e-05	9.16e-05	0	9.16e-05	0	0.000183167	0	0	0	0	0
113115	0.000974421	0.000243605	0.000243605	0.000974421	0.000487211	0	0	0.000730816	0.000487211	0.000243605	0	0	0.000243605	0.00194884	0.000487211
11313	0.000179437	0	0.00053831	0	0	0	0.000179437	0.000897183	0	0	0	0	0	0	0.000179437
113130	0.000140371	0	0.000280741	0.000140371	0	0	0.000280741	0.000280741	0	0.000140371	0.000280741	0.000140371	0.000280741	0.000280741	0.000140371
113146	0.00203295	0.00182173	0.00216496	0.00195374	0.00282501	0.00250819	0.00205935	0.00311543	0.00282501	0.00311543	0.00232337	0.00248178	0.00327384	0.00248178	0.00242898
11315	0	0	0	0	0	0	0	0	0.000400962	0.000601443	0	0	0	0.000200481	0
11316	0.000308214	0.000308214	0.000308214	0.000308214	0	0	0	0	0	0	0	0	0	0	0
113174	0.000442739	0.000737898	0.000590319	0.000590319	0.000885478	0.000442739	0.000590319	0.000442739	0.000885478	0.000885478	0.000737898	0.000590319	0.000737898	0.000590319	0.00103306
113177	0	0	0	0	0.00019982	9.99e-05	0.00019982	0	0.00019982	0.00019982	0.00039964	0	0.00019982	0.00019982	0
113178	0	0	8.95e-05	8.95e-05	0.000178955	0	0	0	0	0	0	0	0.000447387	0	0
113179	0	0	0	0	0	0.000384763	0	0	0	0	0.000384763	0.000384763	0	0	0
11318	0	0	0	0	0	0.000289939	0	0	0	0	0	0	0	0	0
113189	0	0.000559754	0	0	0.000839631	0.000559754	0	0	0.000839631	0.000279877	0.000279877	0.000559754	0.000559754	0	0
11319	0	0	0	0	0.000395023	0	0	0	0.000197511	0	0	0	0	0	0
1132	0	0	0	0	0	0	0	0	0	0.000662252	0	0	0	0.000662252	0
113201	8.78e-05	0	0	0	0	0	0	0	0	0	0	0	0	0	0
11321	0.000139005	0.000139005	0.000139005	0.000139005	0	0	0	0	0	0	0	0	0	0	0
11322	0	0	0	0	0.00013836	0.000622622	0.000345901	0.00013836	0.00013836	0.000207541	0.000276721	0.000276721	0.00013836	0.000415081	0.000345901
113220	0	0	0	0	0	0	0	0	0	0.000264901	0	0	0	0	0
113230	0	0	0	0	0.000279018	0.000279018	0	0	0.000279018	0.000279018	0.000279018	0.000837054	0.000279018	0.000279018	0.000279018
113235	0	0	0	0	0	0.000199389	0.000132926	0	6.65e-05	0.000132926	0.000132926	6.65e-05	0.000132926	0	6.65e-05
11325	0	0	0	0	0	0	0	0	0	0.000275043	0	0	0	0	0
113251	4.44e-05	4.44e-05	4.44e-05	0	4.44e-05	4.44e-05	8.88e-05	8.88e-05	4.44e-05	8.88e-05	4.44e-05	4.44e-05	4.44e-05	4.44e-05	8.88e-05
113263	8.29e-05	0.000248674	0.000165782	8.29e-05	0	8.29e-05	0	8.29e-05	0.000165782	8.29e-05	0.000248674	0	0	8.29e-05	0
113277	0	0.000319183	0.000159591	0.000319183	0	0.000159591	0	0.000159591	0	0	0.000159591	0	0	0.000159591	0
11328	0	0	9.38e-05	9.38e-05	0	9.38e-05	0	0.000187547	0	0	9.38e-05	0	0	0	0
11329	0	0	0	0	0.00112297	0	0.000842223	0.000561482	0.000280741	0.000561482	0.000561482	0	0.000561482	0.000280741	0.00112297
11330	0	0	0	0	0	0	0	0	0	0	0	0	0.00026096	0	0
11331	0	0.000118399	0.000118399	0.000118399	0.000118399	0.000355198	0.000118399	0.000236798	0.000118399	0.000236798	0.000118399	0.000118399	0.000118399	0.000236798	0.000236798
11334	0.000261986	0.000523972	0	0	0	0	0	0	0	0.000261986	0	0	0	0	0
11335	0	0.00014043	0.00014043	0	0.00014043	0.00014043	0.00014043	0.00014043	0.00014043	0.00014043	0.00014043	0.00014043	0.00014043	0.00014043	0.00014043
11336	7.66e-05	7.66e-05	7.66e-05	0.00015321	0.00015321	7.66e-05	0.00015321	7.66e-05	7.66e-05	0.00015321	0.00015321	7.66e-05	0.000383024	0.00015321	7.66e-05
11338	0.000165563	0.000165563	0.000165563	0.000165563	0.000165563	0.000165563	0.000165563	0.000165563	0.000165563	0.000165563	0.000165563	0.000165563	0.000165563	0.000165563	0.000165563
11339	0.00127796	0	0.000638978	0.000638978	0.000638978	0	0.000638978	0.000638978	0	0.000638978	0.000638978	0	0.00127796	0	0
1134	0	0	0	0	0	0	0.000227118	0	0.000227118	0.000227118	0.000454236	0.00136271	0	0	0.000454236
11340	0	0	0	0	0.000187652	0.000187652	0.000187652	0.000187652	0.000187652	0.00075061	0.000187652	0.000187652	0.000187652	0.000187652	0.000187652
113402	0.000159693	0.000159693	0.000159693	0.000159693	0.000159693	0.000159693	0.000159693	0.000159693	0.000159693	0.000159693	0.000159693	0.000159693	0.000159693	0.000159693	0.000159693
11341	0	0.000172563	0	0	0	0	0	0	0	0	0	0	0	0	0
113419	8.2e-05	8.2e-05	8.2e-05	8.2e-05	0	0	0	0	0	0	0	0	0	0	0
11342	0	9.54e-05	0	0	0.000190821	0.000190821	9.54e-05	0.000477054	0.000572464	0.000572464	9.54e-05	9.54e-05	0.000286232	0.000190821	9.54e-05
11343	0	0	0	0	0	0	6.45e-05	0	0.000129091	0	0	0	0	0	0
11344	0.000358038	0.000358038	0.000358038	0.000358038	0	0	0	0	0	0	0	0	0	0	0
113451	0	0	0	0	0	5.64e-05	0.000112759	5.64e-05	5.64e-05	0	0.000225517	0.000169138	0.000338276	0.000112759	0.000169138
113452	0	0	0	0	0	0.000392157	0	0	0	0	0	0	0	0	0
113457	0	0.000537346	0	0	0.000537346	0	0	0	0	0	0	0	0	0	0
11346	4.67e-05	4.67e-05	0.000139984	9.33e-05	0	0	4.67e-05	0.000186646	0	0.000139984	4.67e-05	0	4.67e-05	9.33e-05	9.33e-05
113510	0.000799872	0.00143977	0.00175972	0.000799872	0.000639898	0.000479923	0.00111982	0.000319949	0.000799872	0.000159974	0.000799872	0.000319949	0.000479923	0.000319949	0.000159974
113540	0	0	0	0	0.000247402	0	0.000247402	0.000247402	0.000247402	0.000247402	0.000247402	0.000247402	0.000247402	0.000247402	0.000247402
1136	0	0	0	0	0	0	0	0.000156079	0.000156079	0	0	0	0	0	0
113612	0.000115554	0.000231107	0.000115554	0.000115554	0	0	0	0	0	0	0	0	0	0	0
113622	0.00035791	0	0	0	0	0	0	0	0	0	0	0	0.00071582	0	0.00071582
113655	0	0	0.000446429	0.000446429	0.000223214	0.000223214	0.000446429	0.000669643	0.000669643	0.00111607	0.000446429	0.000223214	0.000223214	0.000223214	0.000223214
113675	0.000326584	0.000653168	0.000326584	0.000979752	0	0.000653168	0	0.000979752	0.000653168	0.000326584	0	0.000326584	0.000326584	0	0
113730	0	0	0	0.000334448	0	0	0	0	0	0	0	0	0	0	0
113763	0	0	0	0	0	0	0.000341064	0.000682128	0	0	0	0.000341064	0	0	0
113791	9.39e-05	9.39e-05	9.39e-05	9.39e-05	9.39e-05	0	0	9.39e-05	9.39e-05	0.000281849	0	0	0.000187899	9.39e-05	0.000187899
1138	0	0	0.000176741	0	0	0.000176741	0.000353482	0.000176741	0	0.000176741	0.000176741	0.000176741	0.000176741	0.000176741	0.000176741
113802	0	0	0	0	0	0	0.0002442	0	0	0.0002442	0.0002442	0	0.0004884	0.0004884	0
113828	0	0	0	0	0	0	0.000117199	0.000292997	0.000234398	0	0.000117199	0.000117199	0.000117199	0	0
113829	0.000102135	0	0	0	0.000102135	0	0	0.000102135	0.000102135	0	0	0	0	0	0
113835	0	0	0.000208203	0	0	0	0	0	0	0	0	0	0	0	0
113878	0.000631194	0.000631194	0.000757432	0.000694313	0.000504955	0.000504955	0.000504955	0.000568074	0.000568074	0.000441836	0.000504955	0.000504955	0.000504955	0.000694313	0.000441836
1140	0.000253229	0.000126614	0.000379843	0.000126614	0.000253229	0	0.000253229	0.000633072	0.000126614	0.000506457	0.000253229	0.000506457	0.000379843	0.000126614	0.000253229
114034	0.000853606	0.000640205	0.000640205	0.000640205	0.00106701	0.000213402	0	0.000213402	0.000213402	0	0	0	0.00106701	0.000213402	0.000213402
114049	0	0	0	7.99e-05	0	0	0	7.99e-05	0	7.99e-05	7.99e-05	7.99e-05	7.99e-05	0.000159834	0
114088	0	0	0	0	8.86e-05	8.86e-05	8.86e-05	0.000620183	0.000177195	8.86e-05	0.000177195	0	0.000177195	0.000265793	0
114112	0.00230574	0.000691722	0.000691722	0.00161402	0.000230574	0.000461148	0.000230574	0.00138345	0.000922297	0.000461148	0.000461148	0.000922297	0.000461148	0.000461148	0.000461148
114134	0.000282832	0	0	0.000188555	0.000377109	0.000188555	0.000188555	0.000282832	9.43e-05	9.43e-05	0.000188555	0.000282832	0.000282832	0	0.000188555
114294	0.000790045	0.000790045	0.000592534	0.000987557	0.000987557	0.000790045	0.00118507	0.000987557	0.000987557	0.000987557	0.000790045	0.000790045	0.000592534	0.000790045	0.000987557
114299	0.000133976	0.000133976	0.000267953	0.000133976	0.000133976	0	0	0.000401929	0.000133976	0.000267953	0.000401929	0.000535906	0.000267953	0	0.000535906
1143	0	0	0	0	0.000174672	0	0	0	0.000174672	0.000349345	0	0	0	0	0
114327	0.000252717	0.000252717	0.000252717	0.000252717	0.000336956	8.42e-05	0.000168478	0.000168478	0.000168478	8.42e-05	0.000252717	0.000673911	0.000336956	0.000505433	0.000336956
1145	0	0	0	0	0	0	0	0	0.000259	0	0	0	0	0	0.000259
114548	0.000267451	0.000267451	0.000267451	0.000267451	0.000178301	0.000267451	0.000178301	0.000445752	0.000534902	0.000356602	0.000178301	0.000178301	0.000178301	0	0
114609	0.00014039	0	0	0.00014039	0.00014039	0.00014039	0	0.000280781	0.00014039	0	0.00014039	0.00014039	0.00014039	0	0
114625	0.000192883	0.000385765	0.000192883	0.000192883	0.000192883	0.000192883	0.000192883	0.000385765	0.000192883	0	0.000192883	0.000289324	0.000289324	0.000385765	0.000482207
114659	0.000126151	6.31e-05	6.31e-05	0.000252302	6.31e-05	6.31e-05	0.000126151	0.000126151	6.31e-05	6.31e-05	6.31e-05	6.31e-05	0	6.31e-05	0.000126151
1147	0.00021411	0.000107055	0.000107055	0.000107055	0	0.000107055	0.000107055	0	0	0.000321165	0	0	0	0	0
114757	0	0	0	0	0.000454856	0.000454856	0.000682283	0.000454856	0.000454856	0.000682283	0.000454856	0.000454856	0.000454856	0.000454856	0.000454856
114769	0.000412882	0.000825764	0.000412882	0	0	0.000412882	0.000412882	0.000412882	0	0	0	0	0.000412882	0	0
114780	0	0	0	0	8.72e-05	0	0	4.36e-05	0	0.000217998	0	0	4.36e-05	4.36e-05	4.36e-05
114781	8.75e-05	8.75e-05	0	0.00026249	0	0	0	8.75e-05	8.75e-05	0	8.75e-05	0.000174993	0	0.000174993	8.75e-05
114783	0	0	0	0	0	0	0	0	0	0	0	0	0	0	0.00019015
114785	0.00041511	0.000207555	0.000311333	0.000207555	0.00041511	0	0.000622665	0.000933998	0.000726443	0.000622665	0.000518888	0.000726443	0.000726443	0.00041511	0.000311333
114786	0.000126156	0.000126156	0.000168209	0.000126156	0	0	0	0	0	0	0	0	0	0	0
114787	0.000950344	0.000950344	0.000475172	0.000475172	0.000237586	0.000475172	0.000950344	0.000950344	0.000950344	0.00118793	0.000475172	0.000712758	0.000950344	0.00118793	0.0016631
114789	0.000478126	0.000478126	0.000597657	0.000358594	0.000478126	0.000358594	0.000239063	0.000597657	0.000358594	0.000239063	0.000597657	0.000597657	0.000717189	0.000239063	0.000358594
114790	0.000479846	0.000599808	0.000839731	0.000479846	0.000839731	0.000479846	0.000959693	0.000839731	0.00107965	0.00071977	0.00071977	0.00107965	0.00071977	0.00107965	0.000839731
114791	0.000338945	0.000395436	0.000451926	0.000395436	0.000451926	0.000395436	0.000395436	0.000338945	0.000338945	0.000169472	0.000225963	0.000395436	0.000338945	0.000508417	0.000451926
114793	0.000987817	0.000768302	0.0015366	0.00120733	0.000768302	0.000768302	0.000548787	0.000987817	0.000768302	0.000878059	0.000658545	0.000878059	0.000658545	0.000658545	0.000987817
114794	0	0	0	0	4.99e-05	9.98e-05	0.000149716	0.000299431	0.000249526	4.99e-05	0.000199621	0.000249526	9.98e-05	0.000299431	0.000399241
114799	0.000502765	0.000125691	0.00100553	0.000754148	0.000879839	0.000377074	0.00113122	0.00163399	0.000502765	0.000502765	0.00100553	0.00100553	0.000628457	0.000502765	0.000628457
114800	0.000161681	0.000161681	0.000323363	0.000323363	0	0	0	0	0	0	0	0	0	0	0
114801	0	0	0	0	0	0	0	0.000886034	0.000221508	0.000443017	0	0	0	0	0
114803	0.00046322	0.00023161	0.000370576	0.000416898	0.000324254	0.000277932	0.000324254	0.000370576	0.000277932	0.00023161	0.000277932	0.00069483	0.00023161	0.000277932	0.000416898
114804	0	0	0	0	9.62e-05	0.000192437	0.000384874	0.000288656	0	9.62e-05	0.000288656	0.000192437	0	0.00067353	0.000865967
114805	0	0	0	0	0	0	0	0	0	9.53e-05	0	0	0	0	0
114818	0.000344045	0.000275236	0.000206427	0.000137618	0.000344045	0.000344045	0.000275236	0.000481662	0.000412854	0.000688089	0.000206427	0.000275236	0.000344045	0.000275236	0.000344045
114822	0	0	0	0	0.00042526	0.00042526	0.000318945	0.000318945	0.000637891	0.00042526	0.000318945	0.000637891	0.000850521	0.000318945	0.000106315
114823	0.000126339	0.000277946	0.000126339	0.000101071	0.000101071	0.000151607	0.000252678	0.000151607	0.000126339	0.000101071	0.000126339	0.000227411	0.000126339	0.000126339	0.000202143
114825	0.000216521	0.000216521	0.000324781	0.000324781	0.000324781	0.000541301	0.000324781	0.000324781	0.00010826	0.000216521	0.000216521	0.00010826	0.000216521	0.000433041	0.000541301
114826	0.000805895	0.000921022	0.00103615	0.000805895	0.00103615	0.000921022	0.000805895	0.00138153	0.000575639	0.000460511	0.000690767	0.00115128	0.000805895	0.000690767	0.000921022
114827	0	5.17e-05	0	0	0	0.000206857	0	0.000103429	5.17e-05	0	5.17e-05	5.17e-05	0	0.000155143	5.17e-05
114876	8.64e-05	0.000431965	0.000259179	8.64e-05	0.000345572	0.000518359	0.000259179	0.00112311	0.000518359	0.000345572	0.000604752	0.000345572	0.000604752	0.000431965	0.000604752
114879	0.000580594	0.000508019	0.000362871	0.000145148	0.000145148	7.26e-05	0	7.26e-05	7.26e-05	0	7.26e-05	0.000362871	0	0.000145148	0.000290297
114880	0.000351782	0.000351782	0.000293152	0.000234522	5.86e-05	0.000351782	0.000175891	0.000293152	0.000234522	0.000410413	0.000117261	0.000293152	0.000175891	0.000175891	5.86e-05
114881	0.000146585	7.33e-05	7.33e-05	0.000146585	7.33e-05	0.000293169	0.000219877	0.000293169	7.33e-05	0.000146585	7.33e-05	7.33e-05	0.000146585	7.33e-05	7.33e-05
114882	0	0	0	0	5.59e-05	0	0	0	0	5.59e-05	0	0	0	0	5.59e-05
114883	7.11e-05	0	0	7.11e-05	0	0	0	0.000213174	7.11e-05	0	7.11e-05	0	0	0.000142116	7.11e-05
114884	0.000461823	0.000461823	0.000307882	0.000307882	0.000410509	0.000461823	0.000513136	0.000410509	0.000307882	0.000359195	0.000307882	0.000256568	0.000256568	0.000410509	0.000307882
114885	0.000478698	0.00119674	0.00191479	0.00119674	0.00191479	0.000478698	0.00167544	0.00119674	0.00143609	0.000478698	0.00119674	0.00191479	0.000957396	0.000718047	0.000718047
114897	0	0	0	0	0.000245118	0.000245118	0.000245118	0.000326824	0.000245118	0.000326824	0.000326824	0.000245118	0.000245118	0.000245118	0.000245118
114898	0.000829531	0	0.000829531	0	0	0	0	0	0	0	0	0	0	0	0
114899	0	0.00012734	0	0	0	0	0	0	0	0	0	0	0	0	0
114902	0.000114626	0.000114626	0.000114626	0.000114626	0	0	0	0	0	0	0	0	0	0	0
114904	0.000241507	0.000161005	0.000161005	0.000161005	8.05e-05	8.05e-05	0	8.05e-05	0	0	0	0	0	0	8.05e-05
114905	0	0	0	8.66e-05	0	0	0	0	0	0	0	0	0	0	0
114907	0	0.00010553	0	0.00021106	0.00010553	0.00010553	0.00010553	0.00021106	0.00010553	0.00010553	0.00010553	0.00010553	0.00010553	0.00010553	0.00010553
114908	0.000115634	0.000115634	0.000115634	0.000115634	0	0	0	0	0	0	0	0	0	0	0
114926	0	0	0	0	0	0.000150218	0	0.000150218	0	0.000150218	0	0	0	0	0
114928	0.000626488	0.000375893	0	0.00050119	0.000375893	0.000626488	0.000250595	0.00050119	0.000125298	0	0.00050119	0.000751785	0.000751785	0.000250595	0.000250595
114932	0	0	0	0	0	0	0	0	0	0.00125707	0	0	0	0	0
114971	0.000163506	0	0	0	0	0.000163506	0	0	0.000163506	0	0	0.000163506	0	0	0
114987	0	0	0	0	0	0.000101235	0.000101235	0	0	0	0.00020247	0	0	0.00020247	0
114990	0.000356633	0.000356633	0.000356633	0.000356633	0.000356633	0	0.000178317	0.000178317	0.00053495	0.000356633	0.000356633	0.000356633	0.00053495	0.00053495	0
114991	0.000477631	0.000716446	0.000636841	0.000557236	0.000238815	0.000238815	0.000318421	0.000318421	0.000477631	0.000716446	0.000636841	0.000636841	0.000398026	0.000398026	0.000398026
115	0.000882223	0.00132333	0.000882223	0.00121306	0.000330834	0.000330834	0.000441112	0.000771945	0.000441112	0.000882223	0.000992501	0.000882223	0.00055139	0.000441112	0.000441112
115004	0.000927644	0.00111317	0.0012987	0.00111317	0.000742115	0.000556586	0.000742115	0.0012987	0.000927644	0.000742115	0.00111317	0.000556586	0.000742115	0.000927644	0.000556586
115019	0	0	0	0	0	0	0	0	0	0	0	0	0	7.78e-05	0
115024	0.000129769	0.000129769	0.000129769	0.000129769	0.000519076	0.000519076	0.000519076	0.000519076	0.000519076	0.000519076	0.000519076	0.000519076	0.000519076	0.000129769	0.000129769
115098	0.000399042	0.000399042	0.000399042	0.000399042	0	0	0	0	0	0	0	0	0	0	0
115106	0	0.000238039	0	0.000238039	0	0	0	0	0	0.000238039	0	0	0.000238039	0	0
115123	0.000298954	0.000298954	0	0.000149477	0	0	0	0	0	0.000149477	0.000149477	0	0	0	0.000298954
115196	0.00020829	0.00020829	0.000104145	0.00020829	0.00020829	0	0.000104145	0.000104145	0	0.000104145	0.000104145	0.000104145	0.00020829	0.000104145	0.00020829
1152	0	0	0	0.000108802	0.000217604	0.000217604	0.000217604	0.000217604	0.000217604	0.000217604	0.000326406	0.00054401	0.000217604	0.000217604	0.000217604
115201	0.000594884	0.000892326	0.000594884	0.000594884	0.000297442	0.000297442	0.000594884	0.00118977	0.000297442	0.000297442	0.000892326	0.000594884	0.00178465	0.000297442	0.000297442
115207	0	0	0	0	0.000158655	0	0	0	0	0	0	0.000158655	0	0	0
115209	0.000804182	0	0	0.000804182	0.000201045	0	0.000201045	0.000402091	0.000201045	0.000603136	0.000402091	0.000603136	0.000804182	0.000402091	0.000804182
115286	0.000137118	0	0.000137118	0.000274236	0.000137118	0.000274236	0.000137118	0.000411353	0.000137118	0.000274236	0.000137118	0.000274236	0.000137118	0.000137118	0.000137118
115290	0.000235599	0.000235599	0.000353399	0.000353399	0.000235599	0.000353399	0.000353399	0.000588998	0.000235599	0.000235599	0.000706797	0.000471198	0.000588998	0.000471198	0.000353399
115294	0.000307645	0.000461467	0.000307645	0.000307645	0.000307645	0.000153822	7.69e-05	0	7.69e-05	0.000153822	0	0.000230734	0.000153822	0.000153822	7.69e-05
1153	0.000171622	8.58e-05	0.000128717	0.000128717	8.58e-05	8.58e-05	0.000128717	0.000128717	0.000171622	0.000128717	8.58e-05	0.000128717	0.000128717	0.000128717	0.000214528
115361	0.000313627	0.000784068	0.000470441	0.000940881	0	0	0	0.000156814	0.000156814	0.000627254	0.000313627	0.000470441	0.000470441	0.000784068	0
115362	0.00010143	0	0.00010143	0	0	0	0	0	0	0	0	0	0	0	0
115399	0	0	0	0.000362976	0.000362976	0.000181488	0.000544465	0	0	0	0.000181488	0	0.000181488	0.000362976	0.000181488
1154	0	0	0	0	0.000110828	0.000110828	0	0	0	0.000110828	0	0	0	0	0
115416	0	0	0	0	0	0	0	0	0	0.000198965	0	0	0	0.000397931	0
115426	0	7.92e-05	0	0	7.92e-05	0.000158491	0	0.000158491	0	0	0	0	0	7.92e-05	0.000158491
1155	0	0	0	0	0	0	0	0.000316606	0	0	0	0	0	0	0.000158303
115509	0	0.000100685	0.000100685	0.000302054	0.000201369	0.000402739	0.000201369	0.000201369	0	0.000201369	0.000100685	0.000201369	0.000100685	0.000201369	0
115548	0.000276663	0.00179831	0.000553327	0.000553327	0.00082999	0.000553327	0.00152165	0.000553327	0.000276663	0.000414995	0.000691659	0.00082999	0.000968322	0.000691659	0.00110665
115557	0.000162549	0.000487646	0	0.000162549	0.00130039	0.000812744	0.000812744	0.000812744	0.000650195	0.000325098	0.000812744	0.00162549	0.000812744	0.000487646	0.000487646
115560	0.000203087	0.000609261	0.000406174	0.000609261	0.000203087	0	0.000203087	0	0	0	0	0.000203087	0.000203087	0	0
115572	0	0.000422654	0	0.000845309	0	0	0	0.000422654	0.000422654	0	0	0	0	0.000422654	0
115584	0	0	0	0	0	0	0	0	0	0	0	0.000161473	0	0	0
115650	0	0	0	0	0	0	0	0	0.000253743	0	0	0	0	0	0
115677	0	0	0	0	7.86e-05	7.86e-05	0.000157282	0.000157282	0.000157282	7.86e-05	7.86e-05	7.86e-05	0.000235923	7.86e-05	7.86e-05
115701	0.00199568	0.00207883	0.00207883	0.00224514	0	0	0	0	8.32e-05	0	0	8.32e-05	0	0	0
115703	0	0	0	0	0.000105141	0	0	0.000105141	0	0.000105141	0	0	0	0	0.000315424
115704	0.000258431	0.000775294	0.000646078	0.00090451	0.00090451	0.000775294	0.000516863	0.000775294	0.00090451	0.000775294	0.000516863	0.00090451	0.00129216	0.000516863	0.00103373
115708	0.000920245	0.000306748	0.00122699	0.000613497	0.000920245	0.000306748	0.000306748	0.000306748	0.000306748	0.000920245	0.000306748	0.000306748	0.00122699	0.000613497	0.000306748
115749	0	0	0	0	0.000791139	0.000791139	0.000791139	0.00039557	0.000791139	0.000527426	0.00118671	0.000659283	0.000791139	0.000527426	0.000659283
115752	0.000290867	0.000387822	9.7e-05	9.7e-05	0.000387822	0.000484778	0.000193911	0.000775645	0.0008726	0.000387822	0.000193911	0.000193911	0.0008726	0.000581734	0.000484778
1158	0	0	0	0	0	0	0	0	0.000606428	0	0	0	0	0	0
115811	0	0	0	0	0.000250941	0	0.000752823	0	0.000501882	0.000752823	0.000501882	0.00100376	0	0.00150565	0.00100376
115817	0	0	0	0.000225479	0.00011274	0.000225479	0.000225479	0.00011274	0	0	0.00011274	0	0.000225479	0	0
115825	0	0	0	0	0.000121021	0.000302554	0.000423575	0.000242043	0.000121021	0.000181532	0.000181532	0.000423575	6.05e-05	0.000242043	6.05e-05
115827	0	0	0	0	0	0	0	9.77e-05	0	9.77e-05	0	0	0	0	9.77e-05
115861	0	0	0	0	0	0	0	0	0	0.000545852	0	0	0	0	0
1159	0	0	0	0	0.000324149	0	0	0.000324149	0.000324149	0.000324149	0.000324149	0.000324149	0	0.000324149	0
115908	0.000340832	0.000340832	0.000340832	0.000340832	0.000340832	0.000340832	0.000340832	0.000340832	0.000681663	0.000340832	0.000681663	0.000681663	0.000340832	0.000340832	0.000340832
115939	0	0	0.00198282	0.000660939	0	0	0.000660939	0	0.000660939	0.00132188	0.00132188	0.000660939	0.000660939	0	0
115948	0	0	0	0	0	0	0	0	0	0	0	0	0	0.000249314	0
115950	0.000327386	0.000327386	0	0.000491079	0.000163693	0.000163693	0	0.000491079	0.000654772	0.000163693	0.000327386	0.000163693	0.000163693	0.000491079	0.000327386
115992	0.000101	0.000202	0.000202	0.000202	0.000303	0.000404	0.000303	0.000202	0.000202	0.000202	0.000202	0.000404	0.000101	0.000404	0.000101
1160	0	0	0	0	0	0	0	0	0	0	0	0	0	0.000215657	0
116028	0	0	0	0	0.000242072	0	0.000242072	0.000726216	0.000242072	0.000242072	0	0	0.000242072	0.000242072	0
116039	0	0	0	0	0	0	0	0	0	0.000135062	0	0	0	0	0
116064	0.000126598	0.000253197	0.000126598	0	0	0.000126598	0	0	0	0.000506393	0	0	0.000126598	0.000126598	0.000126598
116068	0	0	0	0	0.000107898	0.000215796	0.000431593	0.000323694	0.000215796	0.000323694	0.000107898	0.000107898	0.000107898	0.000215796	0.000215796
116071	0	0	0	0.00017304	0	0.00017304	0	0	0	0	0.00017304	0	0.00017304	0	0
116092	0.000447427	0.000447427	0.000447427	0.000447427	0.000447427	0.000447427	0.000447427	0.000447427	0.000447427	0.000894855	0.000447427	0.000447427	0.000447427	0.000447427	0.000447427
1161	0.000549224	0.000137306	0.000137306	0.000411918	0	0.000137306	0	0.000274612	0	0	0	0	0.000274612	0.000137306	0
116113	0.000197824	0.000131883	0.000197824	0.000263765	0.000131883	6.59e-05	0.000131883	0.000593472	0.000263765	0.000131883	0.000131883	0.000197824	0.000131883	0.000395648	0.000395648
116115	0.000222222	0.002	0.000222222	0.000888889	0.000666667	0.000666667	0.000888889	0.000888889	0.000666667	0.000888889	0	0.000666667	0.000666667	0.000666667	0.00177778
116143	0.000401123	0.000668539	0.000267415	0.000267415	0.000668539	0.000401123	0.000401123	0.000267415	0.000267415	0.000267415	0.000267415	0.000401123	0.000534831	0.000401123	0.000802246
116150	0.000214087	0.000428174	0.000642261	0.000856348	0.000214087	0.00128452	0.000642261	0.00128452	0.000856348	0.000428174	0.00107044	0.000856348	0.000856348	0.000642261	0.00149861
116151	0.000547196	0.00109439	0.000273598	0.000273598	0	0.000273598	0	0.000273598	0	0.000547196	0	0	0	0	0
116211	0	0.0013624	0.000454133	0.000908265	0.000908265	0.000454133	0	0.000454133	0.000908265	0.000908265	0.000454133	0.000454133	0.000908265	0.000454133	0.000908265
116224	0	0	0.000219635	0.000439271	0.000658906	0	0.000439271	0.00131781	0	0	0	0.000439271	0	0.000219635	0.000219635
116225	0	0.000380807	0	0	0	0	0	0	0	0	0	0	0	0	0
116236	0.000835655	0.000557103	0.000557103	0.000835655	0.000557103	0.000557103	0.000278552	0.00139276	0.000278552	0.000278552	0.000557103	0.00111421	0.000278552	0.000278552	0.000557103
116238	0.00147131	0.000490436	0.000980873	0.000490436	0.00147131	0.00147131	0.000490436	0.000490436	0.000490436	0.000980873	0.000490436	0.000490436	0.000490436	0	0.000490436
116254	0	0.000436872	0	0	0	0	0	0.000436872	0	0	0	0	0.000436872	0	0
1163	0.000205719	0	0	0	0	0	0	0	0	0	0	0.000205719	0	0.000205719	0
116328	8.17e-05	0.000163372	8.17e-05	0.000163372	8.17e-05	0	0	0	0	0	0	0	0.000163372	0	0
116362	0	0	0	0	0.00205973	0	0.00102987	0	0.00102987	0.00102987	0	0	0.00102987	0.00102987	0.00205973
116369	0	0	0	0	0	0	0	9.03e-05	0	0	0	0	0	0	0
116372	0	0	0	0	0	0	0	0	0.000359583	0.000719166	0	0	0	0	0
116412	0	0.000249938	0	0	0	0	0	0.000749813	0.000499875	0	0.000249938	0.000249938	0	0.00174956	0.00149963
116441	0	0	0	0	0	0	0	0	0	0.000181094	0	0	0	0	0
116447	0.000205529	0.000513822	0.000411057	0.000719351	0.000308293	0.000308293	0.000308293	0.000308293	0.000308293	0.000308293	0.000308293	0.000308293	0.000308293	0.000308293	0.000308293
116461	0	0	0	0	0.000314911	0.000314911	0.000314911	0.000314911	0.000314911	0.000314911	0.000314911	0.000314911	0.000314911	0.000314911	0.000314911
116496	0.00018596	0.00027894	0.00018596	9.3e-05	0	0.00018596	0.0004649	0.00027894	0	0	0.00027894	9.3e-05	0	9.3e-05	9.3e-05
116535	0.000379219	0.000379219	0.000568828	0.000758438	0	0	0	0	0	0.000189609	0	0	0	0	0
116540	0	0	0	0	0.000390016	0.000390016	0.000390016	0.000390016	0.000390016	0.000390016	0.000390016	0.000390016	0.000390016	0.000390016	0.000390016
116541	0.000899281	0.000899281	0.000899281	0.000899281	0.000899281	0.000899281	0.000899281	0.000899281	0.000899281	0.000899281	0.000899281	0.000899281	0.000899281	0.000899281	0.000899281
116832	0	0	0	0	0	0	0	0	0	0	0	0	0	0	0.000754148
116835	0	0	0	0	0.000310463	0	0	0	0	0	0	0	0	0.000310463	0.000310463
116840	0.000447427	0.000536913	0.000536913	0.000894855	0.000805369	0.000357942	0.000447427	0.000536913	0.000626398	0.000447427	0.000715884	0.00098434	0.000536913	0.000894855	0.000626398
116841	0.000349895	0.000349895	0.000466527	0.000583158	0	0	0	0	0	0	0.000116632	0	0.000116632	0	0
116843	0	0	0	0	0.00144928	0.000362319	0	0.00253623	0.00108696	0	0.000724638	0	0.000724638	0.000362319	0.000724638
116844	0	0	0	0	0	0	0	0	0	0.000277624	0	0	0	0	0
116931	0	0	0	0	6.87e-05	0.000137419	0.000137419	0.000206129	0	6.87e-05	0	0	6.87e-05	6.87e-05	6.87e-05
116966	0	0	0	0	0.000100664	0.000201329	0.000100664	0.000201329	0.000503322	0.000201329	0.000301993	0.000201329	0.000100664	0.000100664	0.000301993
116969	0	0	0	0	0	0	0	0	0	0	0	0	0.000459348	0	0
116983	0.000141004	7.05e-05	0.000211506	0.000211506	0.000141004	0.000211506	7.05e-05	0.000282008	7.05e-05	0.00035251	0.000141004	0	7.05e-05	0.000493514	0.000634518
116984	0.000579183	0.000579183	0.000744663	0.00115836	0.000413702	0.000330961	0.000827404	0.000413702	0.000330961	0.000330961	0.000579183	0.000661923	0.000579183	0.000330961	0.000330961
116985	0.000495997	0.000708567	0.000566853	0.000566853	0.000141713	0.000495997	0.000283427	0.000354283	0.000354283	0.00042514	0.000779423	0.000921137	0.000283427	0.00042514	0.00063771
116986	0	0	0.000105899	0.000105899	0.000105899	0.000317696	0.000105899	0.000105899	0	0	0.000105899	0	0.000423594	0	0
116987	0.000293643	0.000195762	0.000195762	0.000195762	9.79e-05	0.000146821	9.79e-05	0.000195762	9.79e-05	9.79e-05	0.000195762	0.000146821	0.000195762	0.000244702	0.000195762
116988	0.000275588	0.000110235	0.000165353	0.000275588	0.000220471	0.000220471	0	0.000110235	0.000110235	0.000110235	0.000220471	0.000330706	0.000165353	0.000165353	0.000440941
117143	0.000632111	0.000316056	0.000316056	0.00126422	0.00126422	0.000316056	0	0.000316056	0	0.000316056	0.000316056	0	0.00158028	0.000316056	0.000948167
117144	0.000665779	0.000665779	0	0.000332889	0.000332889	0.000665779	0.000998668	0.000665779	0.000332889	0.000332889	0.000332889	0.000332889	0.000665779	0.000332889	0.000665779
117145	0.000584795	0.000584795	0.000730994	0.000584795	0.000584795	0.000438596	0.000584795	0.000438596	0.000584795	0.000730994	0.000438596	0.000438596	0.000730994	0.000438596	0.000438596
117153	0	0	0.000198216	0	0	0	0	0	0	0	0	0	0	0	0
117154	0	0	0	9.46e-05	0	0	0	0	0	0	0	0	0	0	0
117155	0	0	8.5e-05	0	0	0	0	0.000169938	0	0	0	0	8.5e-05	0	8.5e-05
117156	0.000811688	0	0	0	0	0	0	0	0	0	0	0	0	0	0
117157	0	0	0	0	0	0	0	0	0	0	0	0.000322685	0	0	0
117166	0.000493583	0	0	0	0	0	0	0.000987167	0	0	0	0	0	0	0
117177	4.35e-05	4.35e-05	8.7e-05	0.000130492	8.7e-05	4.35e-05	4.35e-05	8.7e-05	0	4.35e-05	4.35e-05	0	0	0	8.7e-05
117178	0.000248385	0.000331181	0.000413976	0.000331181	0.000248385	0.00016559	0.000248385	0.000331181	0.000248385	0.000248385	0.00016559	0.000248385	0.000496771	0.000331181	0.000413976
117245	0	0	0	0	0	0	0	0.00013344	0	0	0	0	0	0	0
117246	0.000233209	0.000233209	0.000233209	0.000233209	0.000233209	0.000233209	0.000233209	0.000233209	0.000233209	0.000233209	0.000233209	0.000233209	0.000233209	0.000233209	0.000233209
117247	0	0	0	0	7.3e-05	0	0.000145921	0.000145921	0	0	0	0	0	0	0
117248	0.000100573	0	0.000100573	0.000201147	0	0	0	0	0	0	0	0	0	0	0
1173	0.00038666	0.000289995	0.00038666	0.000289995	0.00019333	0.00019333	0.00019333	0.00019333	0.00019333	0.00019333	0.00019333	0.00019333	0.00019333	0.00019333	0.00019333
1175	0.000261506	0.000523013	0.000261506	0.000261506	0.000261506	0.000523013	0.000523013	0.000523013	0.000784519	0.000261506	0.000261506	0.000261506	0.000523013	0.000261506	0.000523013
117581	0	0.000533333	0	0.000533333	0	0	0	0	0	0	0	0	0	0	0
117583	0.000542299	0.000464828	0.000309885	0.000387357	0.000154943	0.000154943	7.75e-05	0.000387357	0.000619771	0.000154943	0.000232414	7.75e-05	0	0.000464828	0.000464828
117584	0	0	0	0.00022792	0.00017094	0.00011396	0.00011396	0.00017094	5.7e-05	0.0002849	0.00017094	5.7e-05	0.00017094	0.0002849	5.7e-05
117608	0.0005997	0.00029985	0.0017991	0.00029985	0.00029985	0.00029985	0	0.0005997	0	0	0.00029985	0.00029985	0.0011994	0	0.00029985
117854	0.000330863	0.00026469	0.00026469	0.00026469	0.000132345	0	0	0.00026469	0.00026469	6.62e-05	0	6.62e-05	6.62e-05	0.000198518	0.000132345
118	0	3.61e-05	0	0	0	0	0	0	0	3.61e-05	0	3.61e-05	7.22e-05	0	0
1180	0	0	0	0	0	0	0	0.000292141	0	0	0	0	0.000292141	0	0.000584283
1181	0.000131683	0	0	0.000526732	0.000131683	0	0.000131683	0.000131683	0.000263366	0.000263366	0.000131683	0.000658415	0	0	0
1182	0.00016701	0.00016701	0.00016701	0.00016701	0.00038969	0.00044536	0.00016701	0.00038969	0.00027835	0.00022268	0.00011134	0.00022268	0.00027835	5.57e-05	5.57e-05
1183	0.000260044	0.000520088	0.000130022	0	0.000390066	0.000130022	0	0.000130022	0.000130022	0.000130022	0	0.000910155	0.000130022	0.000520088	0
1184	0	8.07e-05	0.000161421	0	0.000161421	0.000161421	0.000242131	0.000322841	8.07e-05	8.07e-05	8.07e-05	0.000161421	8.07e-05	8.07e-05	8.07e-05
118424	0	7.7e-05	0	0	0	7.7e-05	0	0	0	0	0	0	0	0	7.7e-05
118426	0.000338467	0.000169233	0.000169233	0.000169233	0.000169233	0	0.000169233	0.0005077	0.000338467	0.000169233	0	0.000169233	0.000169233	0	0
118429	0.000160992	0.000160992	8.05e-05	8.05e-05	8.05e-05	8.05e-05	8.05e-05	8.05e-05	8.05e-05	8.05e-05	8.05e-05	8.05e-05	0.000160992	8.05e-05	8.05e-05
118460	0.000194099	0.000194099	0.000194099	0	0.000194099	0.000194099	0.000194099	0.000388199	0.000388199	0.000194099	0.000388199	0.000194099	0.000388199	0.000388199	0.000194099
118471	0.000451467	0	0	0	0	0	0	0	0.000451467	0	0	0	0.000451467	0	0
118472	0.00025025	0	0	0	0.00025025	0.00025025	0.00025025	0.000500501	0.00025025	0.00025025	0.00025025	0.00025025	0.00025025	0.00025025	0.00025025
118487	0	0	0	0	0	0	0	0	0	0	0	0	0	0.000492126	0
118490	0	0	0	0.000229621	0	0	0	0	0	0	0	0	0	0	0
118491	0	0	0	0	0	0	0	0	0	0	0	0	0	0	0.000107158
1185	0.000182782	0.000274173	0.000274173	0.000182782	0.000274173	9.14e-05	9.14e-05	9.14e-05	0.000365564	0.000182782	0.000548346	0.000182782	0.000365564	0.000456955	0.000365564
1186	0.000236995	0.000414741	0.000651736	0.000177746	0.000355492	0.000177746	0.000177746	0.000236995	0.000177746	0.000236995	0.000118497	0.000118497	0.000414741	0.000177746	0.000236995
118663	0	0	0	0	0.00190186	0.00114112	0.00152149	0.00190186	0.00190186	0.00114112	0.000380373	0.00114112	0.00152149	0.00190186	0.000760746
118672	0.000442136	0.000442136	0.000442136	0.000331602	0.000442136	0.000442136	0.000442136	0.000552669	0.000331602	0.000442136	0.000331602	0.000552669	0.000442136	0.000442136	0.000331602
118738	0	0	0	0	0.000145709	0.000437127	0.000145709	0.000291418	0.000291418	0.000145709	0.000145709	0.000145709	0.000145709	0.000145709	0.000145709
118788	0	0	0	0	0.000672676	0.000403606	0.000538141	0.000403606	0.000403606	0.000403606	0.000538141	0.000403606	0.000403606	0.000403606	0.000403606
118812	0	0	0.000347222	0	0.000694444	0	0	0.000347222	0	0.000347222	0	0	0.000694444	0	0
118813	0.000218412	0.000327618	0.000327618	0.000327618	0.000218412	0	0	0.000109206	0	0.000327618	0.000109206	0	0	0	0.000327618
118856	0	0	0	0	0	0	0	0	0.00104602	0	0	0	0	0	0
118881	0	0.000261097	0	0	0.00104439	0.000522193	0.00104439	0.000522193	0.000261097	0.000261097	0.000522193	0.000522193	0.000522193	0.000522193	0.000261097
118924	0.000296033	0.000493389	0.000493389	0.000394711	0.000394711	0.000296033	0.000296033	0.000296033	0.000394711	0.000690744	0.000394711	0.000296033	0.000296033	0.000296033	0.000296033
118932	0	0	0	0	0.000979432	0.00146915	0.000489716	0.000489716	0.000489716	0	0.000489716	0.000979432	0	0.000489716	0.000489716
118980	0.000157592	7.88e-05	0	0	0.000157592	7.88e-05	7.88e-05	7.88e-05	7.88e-05	0	7.88e-05	0.000236388	0	0	0.000157592
118987	0.000257998	0.000343997	0.000343997	0.000257998	0.000257998	0.000601995	0.000257998	0.000687994	0.000343997	0.000429997	0.000343997	0.000171999	0.000601995	0.000687994	0.000257998
119016	0.00118119	0.000236239	0.000472478	0.000708717	0.000472478	0.000590598	0.000354359	0.000354359	0.000590598	0.00011812	0.000236239	0.000472478	0.000354359	0.000354359	0.000354359
119032	0	0.000288101	0	0	0	0	0	0	0	0	0	0	0	0	0
1191	9.12e-05	0.000273573	9.12e-05	0.000182382	9.12e-05	0.000182382	9.12e-05	0.000364764	9.12e-05	9.12e-05	0.000364764	0.000638337	0.000273573	0.000182382	0.000364764
1192	5.34e-05	5.34e-05	0	0	0	0	0	0	0	0	0	5.34e-05	0	5.34e-05	0
1193	0	0	0	0	0	0	0	0	0	0.000277546	0	0	0	0	0
119391	8.7e-05	0	0	8.7e-05	0.000174049	0.000174049	0.000174049	0.000174049	0.000348099	0.000174049	0.000174049	0.000174049	0.000261074	0.000174049	0.000261074
119392	0.00103734	0.000518672	0.00103734	0.000518672	0.00103734	0.000518672	0.00103734	0.000518672	0.000518672	0.000518672	0.000518672	0.000518672	0.000518672	0.000518672	0.000518672
119395	0	0	0	0	0.00242571	0.00121286	0.00121286	0.00181928	0.00121286	0.00121286	0.00181928	0.00181928	0.00121286	0.000606428	0
1195	0.000161799	8.09e-05	8.09e-05	8.09e-05	8.09e-05	0	0	0	0	8.09e-05	0	0	0	8.09e-05	0
119548	0.00128096	0.00128096	0.00128096	0.00128096	0.00128096	0	0.00128096	0.00128096	0.00128096	0	0	0	0	0.00128096	0.00128096
119559	0.00155569	0.000622278	0.00186683	0.000933416	0.000622278	0.000622278	0.000622278	0.000622278	0.000933416	0.000622278	0.000622278	0.000622278	0.000622278	0.000933416	0.00124456
119587	0	0	0	0	0	0	0	0	0	0.000177085	0	0	0	0	0
1196	0.000702686	0.000234229	0.000546533	0.000312305	7.81e-05	0.000546533	0.000234229	0.000312305	0.000546533	0.000312305	0.000546533	0.000468457	0.000546533	0.000468457	0.000312305
119710	0.000238493	0.000715478	0	0	0	0	0	0	0	0.000715478	0	0	0	0.000953971	0.000476985
1198	0	0	7.28e-05	0	0	7.28e-05	0	0	3.64e-05	0	0	0	3.64e-05	0	0
12	0	0	0	0	0	0	0	0.000100715	0.000100715	0.00020143	0	0	0.000100715	0	0
120	0	0	0	0	0	0	0	0	0	0	0	0	8.26e-05	0	0
1200	0	8.21e-05	0	0	8.21e-05	0.000328246	0.000164123	8.21e-05	8.21e-05	0.000164123	8.21e-05	0.000492368	8.21e-05	0.000164123	8.21e-05
120071	0	0	0	0	0.000756888	0.000454133	0.000302755	0.000151378	0.000151378	0.000454133	0.000151378	0.000151378	0	0.000151378	0.000756888
1201	0.00027931	0	0	6.98e-05	0.000209483	0.000209483	0.00027931	0.000209483	0.000139655	0.000139655	0.00027931	6.98e-05	0.00027931	0	0.00027931
120103	0.000417676	0.000334141	0.000250606	0.000250606	0.00016707	0	0	0.000501211	0.000334141	0.00016707	0.000250606	0.000334141	8.35e-05	0.000250606	0.00016707
120227	0	0.000408455	0	0.000204228	0.000204228	0	0.000102114	0.000306341	0.000306341	0.000102114	0.000204228	0	0.000102114	0.000102114	0.000204228
1203	0	0	0.000162893	0	0	0	0.000325786	0.00130314	0	0.000162893	0	0.000325786	0.000162893	0	0.000325786
120379	0.000225479	0.000225479	0.000225479	0	0	0.000225479	0.000225479	0.000225479	0	0	0.000450958	0	0	0	0
120406	0	0.000535619	0	0.000535619	0	0	0	0	0	0	0	0	0	0	0
120526	0	0	0.000102891	0	0	0	0	0	0	0	0	0	0	0	0.000102891
120534	0	0.000150218	0	0	0	0	0	0	0	0	0	0	0	0	0
120863	0	0	0.000221779	0	0	0	0	0.000221779	0.000665336	0	0.000221779	0	0	0	0.000221779
120892	0.000726825	0.000670916	0.000838645	0.000670916	0	0	0	0	0	0	0	0	0	0	0
1209	0.000578168	0.000578168	0.000578168	0.000578168	0.000115634	0.000115634	0.000115634	0.000115634	0.000115634	0.000115634	0.000115634	0.000115634	0.000115634	0.000115634	0.000115634
120935	0	0	0	0	0	0	0	0	0.000139938	0	0	0	0	0	0
121006	0	0	0	0	0	0	0	0	0.000214915	0	0	0	0	0	0
121053	0.000538213	0.000538213	0.000538213	0.000538213	0	0	0	0	0	0	0	0	0	0	0
1211	0.000147449	0.000147449	0	0.000147449	0.000294898	0.000294898	0.000147449	0.000147449	0.000294898	0.000294898	0.000294898	0.000147449	0.000147449	0.000147449	0.000589797
1212	0	0	0	0.000227687	0	0	0	0	0	0	0.000227687	0.000227687	0	0	0.000227687
121227	0.000118427	0.000118427	0.000118427	0.000118427	0.000710564	0.000355282	0.000355282	0.000355282	0.000118427	0.000118427	0.000710564	0.000118427	0.000236855	0.000355282	0.000710564
121260	0.000280217	0.000467028	0.000186811	0.000467028	0.000280217	0.000186811	0.000186811	0.000373622	0.000186811	0.000186811	0.000653839	0.000186811	0.000280217	0.000467028	0.000280217
121268	0	0	0	0	0	0.00036075	0	0.000721501	0	0	0.000721501	0	0	0.000721501	0.00036075
121274	0.000124704	0.000124704	0.000124704	0.000124704	6.24e-05	0	6.24e-05	6.24e-05	6.24e-05	0	0.000187056	6.24e-05	0.000124704	6.24e-05	6.24e-05
1213	0	0	0	0	5.14e-05	0	0	0	0	5.14e-05	0	0	0.00010287	0	0
121441	0	0.00010826	0	0	0.00010826	0.00010826	0.000216521	0	0.00010826	0.000541301	0.00010826	0	0	0.000216521	0
121504	0	0	0	0	0	0	0	0	0	0	0	0.00173611	0	0	0
121512	0.000169654	0.000113103	5.66e-05	0.000113103	5.66e-05	0	5.66e-05	0	5.66e-05	0	0	0	0	5.66e-05	0.000169654
121536	9.29e-05	0.000278759	0.000185839	9.29e-05	0.000185839	0.000371678	0.000185839	0.000185839	0	0.000185839	0.000371678	0.000278759	0.000185839	0.000185839	9.29e-05
121551	0	0	0	0	0.000437025	0.000262215	0.000437025	0	0	8.74e-05	0.00017481	0	8.74e-05	0.00034962	0.00052443
121642	0.000159974	0.000319949	0.000159974	0	0	0.000159974	0	0.000159974	0.000159974	0	0.000159974	0	0	0	0
121665	0.000121862	0.000121862	0.000121862	0	0	0	0	0.000243724	0	0.000121862	0	0	0.000243724	0	0.000121862
122011	0.0012474	0.0016632	0.0016632	0.0012474	0.0012474	0.0012474	0.0012474	0.0012474	0.0012474	0.0024948	0.0012474	0.0012474	0.0024948	0.0012474	0.0012474
122060	0	0	0	0	9.23e-05	9.23e-05	0	0.000184672	0	0	0.000184672	0	0	9.23e-05	0.000277008
122416	8.72e-05	0.000174383	8.72e-05	0	0	0	0	0.000174383	8.72e-05	8.72e-05	8.72e-05	8.72e-05	0.000174383	0.000261575	0.000174383
122481	0	0	0	0	0.000344649	0.000516974	0	0.000172325	0.000861623	0.000689299	0.000689299	0.000344649	0.00120627	0.0013786	0.00120627
122509	0.00010917	0.00010917	0	0.000436681	0.00010917	0.000218341	0.00010917	0	0	0	0.000218341	0.00010917	0	0	0
122525	0.000709824	0	0.00028393	0.000567859	0	0	0.000141965	0.00028393	0	0.000141965	0	0	0.000141965	0.00028393	0
122553	0	0	0	0	0	0	0	0	0	9.85e-05	0	0	0	9.85e-05	9.85e-05
122616	9.3e-05	9.3e-05	0	9.3e-05	0.000186098	0.000186098	0.000186098	9.3e-05	9.3e-05	9.3e-05	0.000186098	0.000186098	9.3e-05	0.000372197	0.000186098
122618	0.000110803	0	0	0	0	0	0	0	0	0	0	0	0	0	0
122622	0	0	0	0	0.00033799	0.000112663	0	0.000112663	0.000112663	0.000225327	0.000225327	0.000112663	0.000225327	0.000112663	0.000112663
122704	0.000239206	0.000239206	0.000239206	0.000239206	0.000239206	0.000239206	0.000239206	0.000239206	0.000239206	0.000239206	0.000239206	0.000239206	0.000239206	0.000239206	0.000239206
122769	0.000226757	0	0	0	0.000453515	0	0	0	0.000226757	0	0	0.000226757	0.00136054	0	0.000453515
122773	0.000239006	0.000239006	0	0.000239006	0	0	0	0	0	0	0.000239006	0	0.000478011	0.000239006	0.000239006
122786	4.46e-05	4.46e-05	4.46e-05	4.46e-05	0.000133881	0.000133881	0.000133881	0.000133881	0.000133881	0.000133881	0.000133881	0.000133881	0.000133881	0.000178508	0.000133881
122809	5.6e-05	0	0	0.000168124	0	0	0	0.000168124	5.6e-05	0.000112082	0	0	0	0.000224165	0
122830	0	7.7e-05	0.000153941	7.7e-05	7.7e-05	0.000153941	0	0.000153941	0.000153941	0	0	0.000153941	7.7e-05	0	0.000153941
122953	8.54e-05	0.00017078	8.54e-05	8.54e-05	0	0	0	0	0	0.00017078	0	0	8.54e-05	0.000256169	0
122961	0	0	0	0	0	0	0	0	0	0.000218771	0	0	0	0	0
122970	0	0	0	0	0.00127173	0.000847817	0.000847817	0.00254345	0.00169563	0.000847817	0.000847817	0.00127173	0.000423908	0.000847817	0.00127173
123	0.000369208	0.000369208	0.000369208	0.000369208	0	0	0	0	0	0	0	0	0	0	0
123016	0.000159058	0.000238588	7.95e-05	0.000159058	0.000318117	0.000159058	0	0.000159058	0	0.000636233	0	7.95e-05	0.000238588	0	0
123036	0	0	0	0	4.03e-05	0.000120778	0.000161037	4.03e-05	0	8.05e-05	0	0	4.03e-05	8.05e-05	0
123096	0	9.86e-05	4.93e-05	0.000147958	0.000147958	0.000147958	9.86e-05	0.000345236	0.000147958	0.000246597	0.000197278	9.86e-05	0.000246597	0.000147958	0.000197278
123099	0	0	0	0	0.00017838	0	0	0.00017838	0	0	0	0	0	0.00017838	0
123169	0	0	0	0.000638978	0	0	0	0	0.000319489	0	0	0	0.000319489	0	0
1232	0	0	0	0	0	0	0	0	0	0	0.000132714	0	0	0	0
123207	5.97e-05	0.000119346	0.000119346	0.000119346	5.97e-05	0.000179019	5.97e-05	0.000238692	0.000119346	5.97e-05	0.000119346	5.97e-05	5.97e-05	5.97e-05	0.000179019
123228	0.000265041	0.000132521	0.000132521	0.000132521	0.000132521	0.000132521	0.000132521	0.000530082	0.000265041	0.000132521	0.000132521	0.000132521	0.000265041	0.000132521	0.000132521
123263	0.000496607	0.000165536	0.000496607	0.000165536	0	0.000165536	0	0	0	0.000165536	0	0	0	0	0
123283	0.0011994	0.000749625	0.00134932	0.00089955	0.0005997	0.000449775	0.000749625	0.000749625	0.00089955	0.0005997	0.00029985	0.00029985	0.00089955	0.000449775	0.00029985
123355	0.000546299	0	0.000136575	0.000136575	0	0	0.000136575	0	0	0.000273149	0	0	0.000136575	0.000273149	0.000136575
1235	0	0	0	0	0	0	0	8.14e-05	0	0	0	0	0	0	0
123591	0	0	0	0.000138543	0	0	0	0	0	0	0	0	0	0	0.000138543
1236	0	0.000418673	0	0	0	0	0.000209336	0.000209336	0	0	0.000209336	0	0	0	0
123606	0.000107556	0.000376445	0.000215112	0.000107556	0.000215112	0.000268889	0.000215112	0.000161334	0.000161334	0.000161334	0.000268889	0.000161334	0.000161334	0.000107556	0.000215112
123688	0	0	0.000129769	0	0	0.000129769	0	0	0.000129769	0	0.000129769	0.000129769	0	0.000129769	0
123720	0.00152614	0.00209844	0.0011446	0.0011446	0.000763068	0.000763068	0.000953834	0.000572301	0.000572301	0.000953834	0.000572301	0.000763068	0.00133537	0.0011446	0.000763068
123745	0	0	0	0	0	0	0	0	0	0	0	0.000116117	0	0	0
123775	0	0	0	0	0.000609385	0	0.000203128	0.000406256	0.000609385	0	0.000406256	0.000406256	0.000203128	0.000609385	0.000609385
1238	0	0	0	0	0	0	0	0	0	0	0	0	0	7.95e-05	0
123803	0	0	0	0	0	0	8.65e-05	0	0	8.65e-05	8.65e-05	0	0	0	8.65e-05
123811	0.000156031	7.8e-05	7.8e-05	7.8e-05	7.8e-05	7.8e-05	0	0	7.8e-05	0.000234046	7.8e-05	0	7.8e-05	7.8e-05	0
123872	0	0	0	0	0.00012207	0	0	0	0	0.00012207	0	0	0.00012207	0	0
123879	0.000787712	0.000262571	0.000131285	0.000131285	0.000393856	0.000525141	0.000131285	0.000525141	0.000393856	0.000656426	0.000262571	0.000131285	0.000131285	0.000262571	0.000262571
123920	0.00042346	0	0.000105865	0.000105865	0.000105865	0.000105865	0.000105865	0.000105865	0.000105865	0.000105865	0.000105865	0.000105865	0.000317595	0.000105865	0.000105865
124044	0.00087925	0.00117233	0.00087925	0.00117233	0.000293083	0	0.000293083	0.00087925	0.000293083	0.00117233	0	0.000293083	0.000293083	0	0.000586166
124045	7.8e-05	0.000155921	7.8e-05	0	0.000155921	7.8e-05	7.8e-05	7.8e-05	0.000155921	0	0.000155921	7.8e-05	7.8e-05	7.8e-05	7.8e-05
124056	0	0	0	0.000230627	0	0	0	0	0	0.000230627	0	0	0	0	0
124093	0	0	0	6.29e-05	0.00012577	0	0	0	0	0	0	0	0	6.29e-05	0
1241	0	0	0	0	0.000154631	0.000463894	0	0.000154631	0.000309262	0.000309262	0	0	0.000154631	0.000154631	0.000154631
124152	0.000111707	0	0.000335121	0	0.000223414	0.000446828	0.000111707	0	0.000111707	0.000223414	0.000223414	0	0.000223414	0.000335121	0.000335121
124220	0	0	0	0	0	0	0	0	0	0	0	0	0	0	0.000453926
124222	0.000277855	0.000694637	0.000694637	0.000416782	0	0.000138927	0.000277855	0	0.000277855	0.000277855	0.000138927	0.000277855	0.000138927	0.000138927	0.000138927
124245	0.0001443	0.0001443	0.0002886	7.22e-05	0.0002886	7.22e-05	7.22e-05	0.0001443	7.22e-05	7.22e-05	7.22e-05	7.22e-05	0.000721501	7.22e-05	0.00021645
124359	0.00049169	0.000590029	9.83e-05	0.000196676	0	0	0	0.000295014	0	9.83e-05	0	0.000196676	0	9.83e-05	0
1244	0.000149858	0	0.000149858	0.000149858	0	0	0	0	0	0	0	0	0.000149858	0	0
124401	0.000190223	0.00025363	0.000190223	0.000317038	0.000190223	0.000317038	0.00050726	0.000380445	0.000317038	0.000317038	0.000190223	0.000443853	0.00025363	0.00025363	0.000317038
124402	0	0	0	0.000740375	0	0.000246792	0	0.000246792	0	0	0	0.000246792	0.000246792	0.000740375	0
124411	5.85e-05	5.85e-05	0.000117021	5.85e-05	5.85e-05	0	5.85e-05	0	0	5.85e-05	0	5.85e-05	0	5.85e-05	5.85e-05
124446	0	0	0	0	0.000243309	0	0	0	0	0	0	0	0	0.000243309	0
124454	0.000395757	0.000316606	0.000316606	0.000633212	0.00055406	0.000237454	0.000237454	0.000237454	0.000237454	0.000395757	0.000237454	0.000316606	0.000633212	0.000395757	0.000395757
124491	0.000137533	0	6.88e-05	0.000206299	0	0	0	0	0	6.88e-05	6.88e-05	0	0	0	0
124540	0.000120127	0.000180191	0	0.000120127	6.01e-05	6.01e-05	0	6.01e-05	0	0	6.01e-05	0	0	0	0
124565	0.000484355	0.000774969	0.000484355	0.000968711	0.000484355	0.000290613	0.000387484	0.000581226	0.000290613	0.000581226	0.000678097	0.000968711	0.000387484	0.000387484	0.000581226
124583	0	0	0	0	0.000259381	0.000172921	0.000259381	0.000172921	0.000172921	0.000172921	0.000172921	0.000172921	0.000172921	0.000172921	0.000172921
124637	0.000280387	0	0.000560774	0	0.000140193	0.00042058	0.000140193	0.00042058	0.00042058	0.000140193	0.000280387	0.000140193	0.000280387	0.000140193	0.000140193
124641	0.000597372	0	0.000597372	0	0	0.000597372	0.000597372	0	0.000597372	0	0.00119474	0.00119474	0.000597372	0	0
124739	0	0	0	0	0.000400721	0.000200361	0.000200361	0.000200361	0.00010018	0.00010018	0.000200361	0.000400721	0.00010018	0.000200361	0.000300541
124751	0	0.000263054	0.000131527	0.000263054	0.000394581	0	0	0.000131527	0	0	0	0	0.000131527	0	0
124790	0	0	0.000189322	0	0.000189322	0	0.000378644	0.000567967	0	0	0	0.000378644	0.000378644	0	0.000189322
124801	0.000369617	0.000184809	0.000184809	0.000184809	0	0.000184809	0	0.000184809	0.000184809	0	0	0	0	0.000369617	0
124808	0	0	0	0	0	0	0	0	0.000143225	0	0	0	0	0	0.000143225
124872	0	0	0	0	0	0	0	0	0	0	0.000102407	0.000102407	0	0	0
124923	0	0	0.00011236	0.000449438	0.000224719	0.000224719	0.000224719	0.000561798	0.000224719	0.000224719	0.00011236	0	0.000337079	0.000449438	0.000224719
124930	0	0	0	0.00014892	0.000446761	0.000446761	0.000297841	0.000446761	0.000297841	0.000446761	0.000297841	0.000297841	0.000446761	0.000446761	0.00014892
124935	3.69e-05	0	0	0	0	0	3.69e-05	3.69e-05	3.69e-05	3.69e-05	3.69e-05	0.000110571	7.37e-05	0	0
124936	0	0	0	0	0.000229358	0.000229358	0.000458716	0.000229358	0.000458716	0.000229358	0.000229358	0.000229358	0.000229358	0.000458716	0.000917431
124944	0.00020141	0.00020141	0.00020141	0.00020141	0.00020141	0.00020141	0.00020141	0.00020141	0.00020141	0.00020141	0.00020141	0.00020141	0.00020141	0.00020141	0.00020141
124961	0	0	0	0	0	0	0.00019216	0	0	0	0	0	0	0	0
124976	0	0	0	0.000137589	0.000137589	0.000137589	0.000137589	0.000550358	0.000137589	0.000412768	0.000137589	0.000137589	0.000137589	0.000550358	0.000275179
124989	0.000119933	0.000119933	0.000119933	0.000359799	0	0	0	0.000239866	0.000119933	0	0	0	0.000119933	0	0.000119933
124995	0	0	0.000147623	0	0	0	0	0	0.000295247	0	0	0	0	0	0
124997	0.000321271	8.76e-05	0.000116826	0.000204445	0.000262858	0.000292065	0.000438097	0.000467303	0.000321271	0.000292065	0.00040889	0.000525716	0.000321271	0.000350478	0.000379684
125058	0.000281875	0.000281875	0.000234896	0.000422813	0.000234896	0.000140938	9.4e-05	0.000140938	0.000281875	0.000187917	0.000187917	0.000281875	0.000422813	0.000375834	0.000140938
125061	0.000134716	0.000134716	0	0	0.000134716	0.000134716	0.000269433	0.000134716	0.000134716	0.000134716	0.000134716	0.000134716	0.000538866	0.000269433	0.000269433
125111	0	0	0.00113122	0	0.00113122	0	0	0.00226244	0	0.00113122	0	0	0	0.00113122	0
125113	0	0	0	0	0	0	0	0	0.000143906	0	0	0	0	0	0
125150	0.000234028	0	0.000234028	0.000351041	0.000351041	0.000351041	0.000234028	0.000117014	0.000819097	0.000468055	0.000351041	0.000117014	0.000468055	0.000117014	0.000351041
125170	0.000194534	0.0002918	0.000194534	0.000194534	0.000194534	9.73e-05	0.000194534	0.000194534	0.000486334	0.000194534	0.000194534	0.0002918	0.000389067	0.000778134	0.0002918
125206	0	0	0	0.000131944	0.000131944	0	0.000131944	0	0	0	0.000131944	0	0	0.000131944	0
125228	0.000176336	8.82e-05	0.000176336	0.000264504	0	0	0	8.82e-05	0	8.82e-05	0	0	0	0	0.000264504
125476	0	0.000118737	0.000118737	0	0	0.000237473	0	0	0	0.000118737	0	0	0	0	0
125488	0.000392812	0.000491014	0.000392812	0.000491014	0.000196406	0.000196406	0.00068742	0.000491014	0.000589217	0.000294609	0.000785623	0.000392812	0.000392812	0.000196406	0.000491014
1258	0	0	0	0	0	0	0	0	0	0	0	0	0	0	0.000108968
125875	0	0	0	0.000589971	0.00117994	0	0	0	0	0	0.00176991	0	0.000589971	0	0
125893	0.000417653	0.000278435	0.000278435	0.00055687	0.000139218	0.000417653	0.000417653	0.000417653	0.000974523	0.000417653	0.000835306	0.000835306	0.000696088	0.000139218	0.000835306
1259	0	0	0	0	0	0	0.000125094	0	0.000125094	0.000250188	0	0.000125094	0.000125094	0.000125094	0.000125094
125919	0.000820793	0.00164159	0.00109439	0.000820793	0.000820793	0.00109439	0.00136799	0.00136799	0.00109439	0.000820793	0.00136799	0.00109439	0.00109439	0.00164159	0.00136799
125931	0	0	0	0	0	0	0	0	0.000421763	0	0	0	0	0	0
125950	0.000328569	0.000246427	0.000246427	0.000574996	8.21e-05	0.000410711	0	0	0	0.000246427	0.000164285	8.21e-05	0.000410711	0	0.000164285
125965	0	0	0	0	0	0	0	0	0.000150105	0.000150105	0	0	0.000150105	0	0
125972	0	0	0	0	0	0	0	0.000503271	0	0	0	0.000503271	0	0.000503271	0.000503271
126	0	0	0	0	0	0	0	0	0.000399521	0	0	0	0	0	0
126003	0	0	0	0	0.000255722	0.000383583	0.000383583	0.000255722	0.000255722	0.000255722	0.000255722	0.000255722	0.000383583	0.000255722	0.000255722
126006	0	0	0	0	0	0	0	0.00101317	0	0	0	0	0	0	0.00101317
126014	0	0	0	0	5.2e-05	2.6e-05	2.6e-05	2.6e-05	5.2e-05	2.6e-05	2.6e-05	2.6e-05	5.2e-05	5.2e-05	5.2e-05
126017	0.00014537	0.00029074	0	0.00014537	0	0	0	0	0.00014537	0	0.00014537	0.00014537	0.00014537	0	0
126068	0.000134409	0.000268817	0.000403226	0.000268817	0.000134409	0.000134409	0	0.000134409	0.000134409	0	0.000134409	0.000134409	0.000134409	0.000268817	0.000268817
126069	0	0	0	0	0	0	0	0	0	0	0.000259	0	0	0	0
126070	0.000150716	0.000301432	0.000301432	0.000301432	0.000301432	0.000150716	0.000301432	0.000301432	0.000904295	0.000150716	0.000452148	0.00075358	0.000150716	0.000452148	0.000301432
126074	0	0	0	0	0	0	0.00118906	0	0.00059453	0.00059453	0.00118906	0	0	0	0
126075	0.000169952	0.000339905	0.000169952	0.000169952	0	0	0.000169952	0	0	0	0	0	0	0.00067981	0
126119	0	0	0.00116099	0	0	0	0	0.00116099	0.000386997	0	0.000386997	0.000386997	0.000386997	0	0
126129	7.8e-05	0	7.8e-05	0	0	0	0	0	0	7.8e-05	0	0	0	0	7.8e-05
126133	0.000630279	0.00100845	0.000756334	0.000630279	0.000378167	0.000504223	0.000378167	0.000378167	0.000378167	0.000756334	0.000378167	0.000378167	0.00088239	0.000378167	0.000378167
126208	0.000504923	0	0.00100985	0.000252461	0.00100985	0.000252461	0.00126231	0.00100985	0.000757384	0.000504923	0.00100985	0.000504923	0.000757384	0.000252461	0.000757384
126231	0.000302709	0.000302709	0.000302709	0.000454064	0	0.000151355	0.000151355	0.000151355	0	0	0	0.000151355	0.000151355	0	0.000454064
126248	0	0	0	0.000441696	0	0	0.000441696	0.000883392	0	0	0	0	0	0.000441696	0
126272	0.000536481	0.000536481	0	0.000536481	0.00107296	0.00107296	0	0.00160944	0.00107296	0.00107296	0.000536481	0.000536481	0.00107296	0.00107296	0.00107296
126282	0	0.000252908	0	0	0	0	0	0	0	0.000505817	0	0	0.000252908	0	0
126295	0.0005	0.0005	0.0005	0.000333333	0.000833333	0.0005	0.001	0.001	0.001	0.0005	0.0005	0.00116667	0.000833333	0.000666667	0.000666667
126298	0.000243922	8.13e-05	0.000162615	8.13e-05	0.000406537	0	0.000406537	0.000162615	0.00032523	0.000162615	0.000243922	0.00032523	0.000650459	0.00032523	0.000162615
126299	0.000385505	0	0	0.000385505	0	0.00077101	0.000385505	0.000385505	0	0	0.000385505	0.00077101	0.000385505	0	0.000385505
1263	0.000816193	0.000489716	0.000979432	0.00130591	0.000163239	0.000652955	0.000489716	0.000326477	0.000326477	0.000163239	0.000652955	0.000489716	0	0.00130591	0.000489716
126308	0.000262812	0.000131406	0.000131406	0.000131406	0	0	0.000131406	0	0	0	0	0	0	0	0
126321	0.000301932	0.000301932	0.000150966	0.000150966	0.000150966	0.000452899	0	0.000150966	0.000150966	0.000452899	0.000150966	0.000452899	0.000301932	0.000301932	0.000905797
126328	0	0.000154895	0	0	0	0	0	0	0.000154895	0	0	0	0.000154895	0.000154895	0
126353	0	0	0	0	0.000828043	0	0.000552029	0.000552029	0.000276014	0.000276014	0.000552029	0.00110406	0.000552029	0.000552029	0.00138007
126374	0.00036135	0.00036135	0.00028908	0	0.00014454	0	7.23e-05	0	0.00014454	0	0	7.23e-05	0	7.23e-05	7.23e-05
126375	0.000620251	0.000310126	0.000465188	0.00108544	0.000310126	0.000465188	0.000620251	0.000620251	0.000310126	0.000465188	0.000775314	0.000775314	0.000310126	0.0012405	0.000620251
126382	0.000336247	0.000168124	0.000336247	0.000504371	0.000168124	0.000504371	0.000336247	0.000336247	0.000336247	0.000336247	0.000336247	0.000336247	0.000336247	0.000336247	0.000336247
1264	0.000149298	0.000149298	0	0	0	0	0	0	0	0	0	0	0	0	0
126432	0	0	0	0	0.00046332	0	0.00015444	0	0.00015444	0.00015444	0.00046332	0.00015444	0	0.00030888	0
126433	0	0	0	0	0.000337724	0.000168862	0.000337724	0.000337724	0.000337724	0.000337724	0.000337724	0.000675447	0.000675447	0.00101317	0.000506586
1265	0.00125089	0.00125089	0.00125089	0.00125089	0.000536097	0.000357398	0.000178699	0.000178699	0.000536097	0.000357398	0.000178699	0.000178699	0.000357398	0.000357398	0.000178699
126520	0	0	0	0	0.000313185	0	0	0	0.000313185	0.000313185	0	0	0	0.000313185	0.000313185
126526	0	0	0.00021297	0.00021297	0.00021297	0.000319455	0.000319455	0.000106485	0.00042594	0.000319455	0.000106485	0.00021297	0.00042594	0	0
126549	0	0	0	0	0.000268204	0.000402307	0.000268204	0.000670511	0.000402307	0.000268204	0.000134102	0.000402307	0.000134102	0.000268204	0.000134102
126626	0	0.000434896	8.7e-05	0	0	0	8.7e-05	0.000260938	0.000173958	0	0.000173958	8.7e-05	0	8.7e-05	0
126669	0	0	0	0	0	0	7.34e-05	0	0	0	0.0001468	0	0	0	0
126695	0	0	0	0	0	0	0	0	0	0.00029753	0	0	0	0	0
1267	0	0	0	0	7.5e-05	7.5e-05	7.5e-05	7.5e-05	7.5e-05	7.5e-05	7.5e-05	7.5e-05	7.5e-05	7.5e-05	7.5e-05
126731	0.000116707	5.84e-05	5.84e-05	0.000116707	5.84e-05	0.000116707	0.000116707	0.000116707	5.84e-05	5.84e-05	0.000116707	5.84e-05	5.84e-05	0.000233413	0.000116707
126789	0	0.000213675	0.000213675	0.000213675	0.00042735	0.000213675	0	0	0.000213675	0	0.00042735	0.00042735	0	0	0.000213675
126792	0.000360231	0.000720461	0	0	0.000720461	0	0	0	0	0	0	0	0	0.000720461	0.00144092
126820	0.000192049	0	0	0	0	0	0	0	0	0	0	0	0	0	0
126823	0	0	0	0	0.000506586	0	0	0	0.000253293	0	0	0.000253293	0	0.000253293	0.000253293
126859	0	0	0	0	0	0	0.000122971	0	0.000122971	0.000122971	0	0	0	0	0
126917	0	0	0.000144113	0.000144113	0.000144113	0	0	0	0.000144113	0.000144113	0.000432339	0.000432339	0.000144113	0.000144113	0.000432339
126969	0.000223864	0.000447728	0.000447728	0.000447728	0.000223864	0	0	0	0	0.000447728	0.000223864	0	0.000223864	0.000447728	0.000223864
1270	0	0.000528541	0	0	0	0	0	0	0.000528541	0	0	0	0	0	0
127002	0	0.000297885	0	9.93e-05	0.00019859	0.00019859	0.000496475	0.000297885	0.00039718	0.00019859	0.00059577	0.000496475	0	9.93e-05	0.00019859
127018	0.0002151	0.0004302	0.0004302	0.0002151	0.0002151	0.0002151	0.0002151	0.0002151	0.0002151	0.0002151	0.0002151	0.0002151	0.0002151	0.0002151	0.0002151
127064	0	0.002079	0	0.002079	0	0	0	0	0	0	0	0	0	0	0
127253	0	0	0	0	0.000156593	0.000156593	0.000156593	0.000156593	0.000156593	0.000156593	0.000156593	0.000156593	0.000156593	0.000156593	0.000156593
127254	0	0	0	0	0	0	0	0	0	8.59e-05	0	0	0	0	0
127255	0	0	0	0	0	0	0	0	0	0	0	0.000263505	0	0	0
127262	0	0	0.000379939	0	0.00113982	0.000379939	0	0	0	0.00151976	0	0	0	0.000379939	0
127281	0	0	0.000146574	7.33e-05	0	3.66e-05	7.33e-05	3.66e-05	7.33e-05	3.66e-05	0.000146574	3.66e-05	7.33e-05	0	0.00010993
127294	0	0	0	0.000263922	0.000791766	0.00114366	0.00114366	0.00114366	0.00105569	0.000703792	0.000967714	0.00087974	0.000703792	0.000791766	0.000791766
127396	0	0	0.000354359	0.000177179	0.000177179	0.000177179	0.000177179	0.000177179	0.000531538	0.000177179	0.000531538	0.000177179	0.000177179	0.000177179	0.000177179
127428	0	0.000226826	0	0	0	0	0.000151217	7.56e-05	0.000226826	7.56e-05	0	0.000151217	0	7.56e-05	0
127435	0.00109559	0.00191728	0.00191728	0.00109559	0	0	0	0	0.000136949	0	0	0	0	0	0
127495	0	0.000400962	0	0.000400962	0	0.000801925	0	0.000400962	0	0.000400962	0	0	0	0.000400962	0.000400962
127544	0.000483325	0.0019333	0.00144998	0.000724988	0.000241663	0	0.000241663	0.000724988	0.000241663	0.000483325	0.000241663	0.000241663	0.000241663	0.000483325	0.000483325
127579	0.000220022	0	0	0	0	0	0	0	0	0	0.000220022	0	0	0	0
127602	0	8.17e-05	0	0	0.000204349	0.000326958	0.000163479	0.000163479	0.000163479	8.17e-05	8.17e-05	0.000245218	0.000204349	0.000122609	0.000408697
127670	0	0	0	0	0	0	0	0	0	0	0	0	0	0.00040016	0
127687	0	0	0	0.00023546	0.00023546	0	0.00023546	0	0.00023546	0	0	0	0.00023546	0	0
1277	0.000154991	7.75e-05	7.75e-05	0.000154991	0	0	7.75e-05	7.75e-05	7.75e-05	7.75e-05	7.75e-05	7.75e-05	0.000154991	0	0.000154991
127700	0	0	0	0.000191608	0.00076643	0.00076643	0.00076643	0.00076643	0.00076643	0.000574823	0.000958038	0.00076643	0.000383215	0.000958038	0.00114965
127703	0.000467181	0	0	0.000467181	0	0	0	0.00023359	0.00023359	0.000700771	0.00023359	0	0	0.00023359	0.000467181
1278	0.000121551	0.000121551	0.000121551	0.000121551	0	0	6.08e-05	0	0	0	0	0	0	0	0
127933	0	0	0	0	0	5.21e-05	0	0	0	5.21e-05	0	0	0	0	0
127943	0.000210615	0.000631845	0.00042123	0.00042123	0.000631845	0.000210615	0.000210615	0.000631845	0.000631845	0.00042123	0.000631845	0.00084246	0.000631845	0.000210615	0.000210615
128025	0	0	0.000142572	0	0	0	0	0	0	0	0	0	0	0	0
128061	0	0.000264585	0.000132293	0.000396878	0.000661463	0.000132293	0.000132293	0.000132293	0.000396878	0.000132293	0.000264585	0.000132293	0.000529171	0.000264585	0.000264585
128077	0.000503905	0.000251953	0.000251953	0.000251953	0	0	0	0	0.000251953	0	0	0	0	0	0.00100781
1281	0.000215308	0.000215308	0.000215308	0.000215308	0	0	0	0.000107654	0	0.000107654	0	0	0	0	0.000107654
128153	0	0	0	0	0	0.000266064	0.000266064	0.000266064	0.000399095	0.000266064	0	0.000266064	0.000532127	0.000399095	0.000266064
128178	0	0	0	0	0.000476985	0.000476985	0.000476985	0.000953971	0.000715478	0.000715478	0.000238493	0.000476985	0.000715478	0.000476985	0.000476985
1282	0.000671066	0.00078291	0.000671066	0.00078291	0	0	0	0	0	0.000111844	0	0.000111844	0	0	0
128209	0	0	0	0	0	0.000523834	0.000785752	0	0	0	0	0.000785752	0.000523834	0.000523834	0
128239	0.00176612	0.000756907	0.00100921	0.00138766	0.00189227	0.00151381	0.00239687	0.00201842	0.00113536	0.00189227	0.00138766	0.00214457	0.00138766	0.00100921	0.00113536
128240	0.00150285	0.00150285	0.00150285	0.00120228	0.00150285	0.00150285	0.00150285	0.00150285	0.00150285	0.00150285	0.00150285	0.00150285	0.00150285	0.00150285	0.00150285
128272	0.000353982	0.000353982	0.000530973	0.000353982	0.000176991	0.000353982	0.00159292	0.000884956	0.000530973	0.000176991	0.00141593	0.000707965	0.000530973	0.000353982	0.000530973
128308	0	0.000103391	0	0	0	0	0	0.000103391	0	0	0	0.000103391	0	0	0.000206782
128344	0	0	0	0	0	0	0	0	0	0	0	0	0.000188218	0	0
128387	0.000214385	0.000750348	0.000214385	0.000535963	0.000214385	0	0.000107193	0	0	0.000107193	0	0	0.000214385	0.000214385	0
1284	0.00112397	0.00112397	0.00112397	0.00112397	0.000112397	0	0	0.000112397	0.000337192	0	0.000224795	0	0	0.000112397	0.000112397
128486	0	0.000435256	0.000435256	0.000217628	0	0	0.000870511	0.000217628	0	0	0.000435256	0.000217628	0	0	0.000217628
128497	0	0	0	0	0	0	0	0	0	0	0.0013245	0	0	0	0
1285	0	0	0	0	0.000100959	0	0	0	0	0	0	0	0	0.000201918	0.000100959
128553	0	0	0	0	0	0	0	5.89e-05	0	0	0	0	0	0	0
1286	0.000304661	0.000203108	0	0.000101554	0	0	0	0.000203108	0.000203108	0	0	0.000101554	0	0	0
128637	0	0	9.56e-05	0.000191278	9.56e-05	0	0	0	0	0	0	0	0	0	0
128646	0	0	0	0	0.00130208	0.000868056	0.000868056	0.000434028	0.000868056	0.000434028	0.000434028	0.000434028	0.000868056	0	0.000434028
1287	0.000575753	0.000493502	0.000329001	0.000658003	0.000411252	0.000329001	0.000493502	0.000575753	0.00106926	0.000246751	0.000329001	0.000822504	0.000904754	0.000493502	0.000493502
128710	0	0	0	0	0	0.000308547	0.000154273	0.000154273	0.000154273	0	0.000154273	0.000154273	0.00046282	0.000154273	0.000154273
1288	0.000155533	0.0002333	0.000155533	7.78e-05	0.0002333	7.78e-05	7.78e-05	0.000311066	0.000466599	0	0.000155533	0.000311066	0.000311066	0.000155533	0
128864	0	0	0	0	0	0	0	0	0	0	0	0	0	0.00175747	0
128869	0.000301205	0.000301205	0	0	0.000301205	0.000301205	0	0	0.000301205	0.000301205	0.000301205	0	0.00060241	0.000301205	0.00060241
1289	0.00013077	0.000196155	6.54e-05	6.54e-05	0	0	0	0	0	0	0	0	0	0.000196155	0
128977	0	0	0	0.00013776	0.00013776	0	0.00027552	0.00013776	0	0.00013776	0	0	0.00027552	0	0.00041328
128989	0.000100462	0	0	0.000100462	0.000200924	0.000301386	0	0.000200924	0.000100462	0.000100462	0	0.000200924	0	0.000100462	0
1290	0.000314005	0.000314005	0.000314005	0.000314005	0	0.000104668	0	0	0.000104668	0	0.000104668	0	0.000104668	0.000209336	0.000209336
129080	0	0	0	0	0	0	0.000146284	0.000292569	0	0	0	0	0	0	0.000146284
1291	0.000542814	0.000542814	0.000542814	0.000542814	0.000271407	0.000135704	0.000271407	0.000135704	0.000271407	0.000271407	0.000135704	0.000135704	0.000135704	0.000135704	0.000271407
129138	0.000255558	0.000255558	0	0	0.000511117	0	0.000127779	0.000255558	0.000766675	0	0.000255558	0.000255558	0	0.000383338	0.000127779
1292	0.00099194	0.00099194	0.00099194	0.00099194	0.000247985	0.00049597	0.00049597	0.000743955	0.000743955	0.00049597	0.00049597	0.00049597	0.000247985	0	0.000247985
129285	0.000161421	0.000645682	0.000807103	0	0.000968523	0.000322841	0.000484262	0.000968523	0.000645682	0.000968523	0.000645682	0.000161421	0.000322841	0.000968523	0.000807103
129293	0.00018596	0	0	9.3e-05	0.00027894	9.3e-05	0	9.3e-05	9.3e-05	0.00027894	0	0.00037192	9.3e-05	0.00027894	0.00027894
1293	0.000500925	0.000462392	0.000500925	0.000462392	0.000269729	0.000192663	0.000154131	0.000231196	0.000231196	0.000192663	0.000192663	0.000385327	0.000231196	0.000115598	0
129303	0.000109987	0.000109987	0	0.000109987	0.000219974	0.000109987	0.000109987	0.000109987	0	0	0.000109987	0	0.000219974	0	0.000109987
1294	0.00120391	0.000902935	0.00165538	0.00105342	0.000451467	0.000902935	0.000677201	7.52e-05	7.52e-05	0.00082769	0.00142965	0.00150489	0.000752445	0.000376223	0.000225734
129401	0	0.000155642	0	0.000622568	0.000155642	0	0	0.000311284	0	0	0.000155642	0.000155642	0	0.000155642	0.000311284
129446	0	0	0	0	0	0	0	5.47e-05	0	0	0	0	0	0	0
129450	0	6.86e-05	0.000137108	0.000274217	6.86e-05	0.000274217	6.86e-05	6.86e-05	6.86e-05	6.86e-05	0	6.86e-05	6.86e-05	0	6.86e-05
1295	0	0	0	0	0	0	0	0	7.96e-05	0	0.000238854	0.000318471	0.000159236	0.000238854	0.000398089
129531	0	0.000136036	0	0	0	0	0	0	0	0	0	0	0	0	0
129563	0.000161342	0.000376466	0.000268904	0.000268904	0.000322685	0.000268904	0.000107562	0.000268904	0.000107562	0.000268904	0.000161342	0.000215123	0.000268904	0.000268904	0.000161342
1296	0	0	0	0	0.000162655	0	0	0	8.13e-05	0.000162655	0	0	0	8.13e-05	8.13e-05
129607	0	0	0	0	0	0	0	0	0	0	0	0	0	0	0.000126438
129642	0.000258465	0.000258465	0.000129232	0.000129232	0.000129232	0	0	0.000775394	0.000387697	0.000258465	0.000387697	0.000387697	0.000516929	0.000258465	0.000387697
129684	0	0	0	0	0	0	0	0	0	0	0	0.000178126	0	0	0
129685	8.3e-05	8.3e-05	0.000166058	8.3e-05	0.000166058	0.000166058	0.000498173	0.000415144	0.000166058	8.3e-05	0.000166058	8.3e-05	8.3e-05	8.3e-05	0.000166058
129787	9.09e-05	0.00036357	0.000272678	9.09e-05	9.09e-05	0.00036357	0.000181785	0.000181785	9.09e-05	0.00036357	0.000181785	0.000454463	9.09e-05	0.000181785	9.09e-05
1298	0	0	0	0	0.000307929	0	0.000153965	0.000307929	0.000153965	0.000615858	0	0.000153965	0.000461894	0.00107775	0.000461894
129804	0	0	0	0	0	9.7e-05	0	0	0	0	0	0	0	0	0
129831	0.000624707	0.000780884	0.000624707	0.000937061	0.000312354	0.000312354	0.000312354	0.000624707	0.000312354	0	0.000780884	0.00046853	0.000780884	0.000624707	0.000312354
129852	0	0	0	0.00042517	0.000212585	0	0	0	0	0	0	0	0.000212585	0	0.000637755
129880	0	0	0	0	0.000118878	0.000118878	0.000118878	0.000475511	0.000356633	0	0.000118878	0.000356633	0.000118878	0.000237756	0.000237756
129881	0	0.000370096	0	0	0	0	0	0	0	0	0.000370096	0	0	0	0
1299	0	0	0	0	0.000564844	0	0	0.000338906	0.000112969	0.000903751	0.000112969	0.000225938	0.000903751	0.000903751	0.000112969
13	0	0	0	0	0	0.000485201	0.0014556	0.000485201	0	0.000485201	0	0	0	0.000485201	0.0014556
1300	0	0	0	0	0	0.000133761	0.000133761	0.000267523	0	0	0.000133761	0.000267523	0	0.000133761	0
130026	0	0	0	0	4.76e-05	0	4.76e-05	0	0	0	0	4.76e-05	0	0	0
130074	0	0	0	0	0	0	0	0	0	0	0	0	0	0	0.00106724
1301	0.00054331	0.000465694	0.000620925	0.000310463	0	0	7.76e-05	0	0	0	0	0	0	0	0
130132	0.00013552	0.00013552	0.00013552	0.000271039	0	0	0	0	0	0	0	0	0	0	0
130162	0.000475135	0.000475135	0.000950269	0.000791891	0.000475135	0.000316756	0.000158378	0.000475135	0.000158378	0	0.000316756	0.000158378	0.000316756	0.000316756	0.000475135
130271	0.000336304	0.000336304	0.000336304	0.00042038	0	0.000168152	0	0.000252228	0.000252228	0.000252228	0.000168152	8.41e-05	0.000588532	8.41e-05	0.000252228
1303	0.000197589	0.000197589	0.000197589	0.000197589	0.000461042	0.00105381	0.000856221	0.00164658	0.000856221	0.000987947	0.000263453	0.000395179	0.00118554	0.000922084	0.0012514
130340	0	0.00013421	0.00026842	0.00013421	0	0.00013421	0	0	0.00026842	0.000402631	0.00013421	0	0.00013421	0	0
130355	0.00212089	0.00212089	0.00318134	0.00318134	0.00318134	0.00212089	0.00212089	0.00212089	0.00212089	0.00212089	0.00212089	0.00212089	0.00212089	0.00212089	0.00318134
130367	0.00030021	0.00030021	0	0.00030021	0.00030021	0.00030021	0.00030021	0	0	0	0	0	0.00030021	0	0
130399	0	0	0	0.000103724	0	0	0	0.000103724	0	0	0	0	0	0.000103724	0.000103724
130497	0.000163881	0.000491642	0	0.000163881	0	0	0.000163881	0	0	0	0	0.000163881	0	0	0
1305	0.000794642	0.000567601	0.000908162	0.000681122	0.000794642	0.000567601	0.0011352	0.00136224	0.000908162	0.000794642	0.00102168	0.000908162	0.00102168	0.000794642	0.00124872
130502	0	0	0	0	0.000696621	0.000696621	0.000348311	0.000696621	0.000348311	0.000348311	0.00104493	0.000696621	0.000348311	0.000348311	0.000348311
130507	0.000272079	0.000489743	0.000163248	0.000272079	0.000217663	0.000217663	0.000598574	0.000761822	0.000544158	0.000326495	0.000544158	0.000598574	0.000544158	0.000108832	0.000272079
130535	0.00272758	0.00102284	0.00204569	0.00170474	0.000681896	0.000681896	0.00102284	0	0.000340948	0.000340948	0.000340948	0.000340948	0.000340948	0.000340948	0.000340948
130540	0.000365764	0.000182882	0	0	0	0	0	0	0	0	0.000182882	0	0	0	0
130557	0.00088164	0.00088164	0	0.00044082	0	0.00022041	0.00044082	0.00044082	0.00022041	0.00066123	0	0	0.00110205	0.00154287	0.00088164
130574	0	0	0	0	0	0	0.000110546	0	0	0.000110546	0.000331638	0.000110546	0.000221092	0.000110546	0
130576	0	0	0	0	0.000168776	0	0.000168776	0.000168776	0.000168776	0	0	0	0	0	0
130589	0.000238777	0	0	0	0.000716332	0.000238777	0.000238777	0.000238777	0	0.000238777	0.000477555	0.000238777	0.000238777	0.00095511	0
1306	0	0	0	0.000627746	0	0	0	0.000125549	0.000125549	0.000125549	0.000251099	0.000251099	0	0	0
130612	0.000575816	0.000383877	0.000383877	0.000191939	0.000383877	0.000383877	0.000383877	0.000383877	0.000383877	0.000383877	0.000383877	0.000383877	0.000575816	0.000383877	0.000383877
130617	0.000164474	0	0.000164474	0	8.22e-05	0	0	8.22e-05	8.22e-05	0.000246711	0	0.000164474	0	0	8.22e-05
1307	0.00111693	0.000687344	0.00120285	0.00103102	0	0	0	0.000257754	8.59e-05	0.000171836	0	8.59e-05	8.59e-05	0.000257754	8.59e-05
130733	0	0	0	0	0	0	0	0	0	0	0	0	0.000225276	0	0
130749	0	0	0	0.00166667	0	0	0	0	0	0	0	0	0	0	0
130752	0	0	0	0	0.000402414	0.000402414	0.000201207	0.000402414	0.000201207	0	0.000201207	0.000201207	0.000201207	0	0
1308	0.000270307	0.000135153	0.000135153	0.000135153	0.00040546	0.000270307	0.000135153	0.00081092	0.00081092	0.000270307	0.00040546	0.00040546	0.000135153	0.000135153	0.000270307
130814	0	0	0	0.000153327	0.000306654	0	0	0	0.000153327	0	0	0.000153327	0.000153327	0	0.000153327
130827	0.000278707	0.000278707	0.000278707	0.000278707	0.000278707	0.00083612	0.000278707	0.000278707	0.000278707	0.000278707	0.000278707	0.000278707	0.000278707	0.000278707	0.000557414
130888	0	0	0	0	0.000164528	0	0	0.000164528	0	0	0	0	0	0.000164528	0
130916	7.99e-05	7.99e-05	0.000119899	7.99e-05	0.000239799	0.000159866	0.000119899	7.99e-05	7.99e-05	7.99e-05	0.000119899	7.99e-05	7.99e-05	7.99e-05	0.000199832
130940	0.000137099	0	0.000137099	0.000137099	0	0	0	0	0	0	0	0	0	0	0
130951	0	0	0	0	0.000658183	0	0.000438789	0.000658183	0.000219394	0.00153576	0.00131637	0.000438789	0.000438789	0.00109697	0.000438789
1310	0	0	0.00011489	0.00011489	0	0	0	0	0	0	0	0	0	0	0
131034	0	0	0	0	0	0	0	0	0	0	0	0	0	7.12e-05	0
131076	0	0	0	0	0	0	0	0.000327439	0	0	0	0	0	0	0.000327439
131118	0.000121374	0	0	0.000242748	0	0	0.000121374	0.000242748	0.000121374	0	0	0.000121374	0	0.000121374	0
1312	0.000118343	0.000236686	0.000236686	0.00035503	0.000236686	0.000236686	0.000236686	0.00035503	0.000236686	0.000236686	0.000236686	0.00035503	0.000236686	0.000236686	0.000236686
131368	0	0	0	0.000581846	0	0	0	0	0	0	0	0	0	0	0
1314	0.000272554	0.000272554	0.000272554	0.000272554	0.000272554	0.000272554	0.000136277	0.000272554	0.000272554	0.000272554	0.000272554	0.000272554	0.000408831	0.000272554	0.000272554
131408	7.13e-05	0.000142694	7.13e-05	0.000142694	0.000142694	0.000142694	0	0	7.13e-05	0	0.000142694	0	0.000142694	0.000142694	7.13e-05
131450	0	0	0	0	0	0.000285185	0.000142592	0	0.000142592	0.000142592	0	0.000142592	0.000142592	0	0
131474	0	0	0	0.000622084	0	0	0.000311042	0	0	0	0	0	0	0	0
131544	0.001393	0.00156712	0.00191537	0.00165419	0.000609438	0.000957688	0.00121887	0.00104475	0.00121887	0.00034825	0.001393	0.00113181	0.000957688	0.0006965	0.000783563
131566	6.65e-05	6.65e-05	6.65e-05	6.65e-05	0.000199548	0.000199548	0.000199548	0.000199548	0.000199548	0.000332579	0.000199548	0.000199548	0.000332579	0.000199548	0.000199548
131578	0.000109577	0.000109577	0.000109577	0.000328731	0	0	0	0	0	0	0	0	0	0	0
131583	0.000802246	0.000802246	0.000401123	0.000401123	0	0	0	0.000802246	0	0	0	0	0	0.00120337	0.000802246
1316	7.4e-05	0	0	0	0	0	0	0	0	7.4e-05	7.4e-05	0	0	0	0
131601	0	0	0	0	0	0	0.000119275	0	0	0	0	0	0	0	0
131616	0.00028885	0	0.000577701	0	0	0.00028885	0.00028885	0.00028885	0.00028885	0	0	0	0	0	0
1318	0.000754148	0.000377074	0.000377074	0.000754148	0	0.000377074	0	0	0	0	0	0	0	0.000377074	0
131831	0	0	0	0	0	0.000341763	0.000341763	0.000341763	0	0.000341763	0.000341763	0.000341763	0.000341763	0	0.000341763
131870	0	0.000150094	0	7.5e-05	0.000300188	0.000225141	0.000150094	0.000150094	7.5e-05	0.000225141	0.000150094	7.5e-05	0.000225141	0.000150094	0.000150094
131873	0	0	8.34e-05	0.000166708	0	0	0	0	0	0	0	0	0	0	0
131965	0	0.000267809	0.000401714	0	0	0.000133905	0	0.000267809	0.000401714	0.000133905	0	0	0.000535619	0	0.000267809
132001	0.000215285	0.000430571	0.000215285	0.000215285	0.000107643	0	0	0.000322928	0.000107643	0.000215285	0	0	0	0	0
132014	0	0.000210526	0.000105263	0.000105263	0	0	0.000105263	0	0	0.000105263	0	0.000105263	0	0.000210526	0
132158	0.000116387	0.000465549	0.000232775	0.000232775	0.000116387	0.000116387	0	0.000232775	0	0	0.000232775	0.000349162	0.000116387	0	0.000116387
132160	0.000146263	0.000438789	0.000146263	0.000438789	0.000146263	0.000292526	0.000146263	0.000292526	0.000292526	0.000438789	0.000877578	0.000292526	0.000438789	0.000146263	0.000731315
132204	0	0.000198	0	0	0	0	0	0	0	0	0	0	0	0	0
132299	0	0	0	0.000215703	0	0	0	0	0	0	0	0	0	0	0
132320	0.000164596	0.000411489	0.000246893	0.00074068	0.000576084	0.000164596	0.000411489	0.000246893	0.000329191	0.000493787	0.000905275	0.000329191	0.000246893	0.000411489	0.000411489
132321	0.000336436	0.000224291	0.000112145	0.000224291	0	0	0.000112145	0	0.000112145	0	0	0	0.000224291	0	0.000112145
132332	0.000178094	0.000178094	0.000178094	0.000178094	0	0	0	0	0	0	0	0	0	0	0
1325	0.00177305	0.00177305	0.00177305	0.00177305	0	0.00177305	0.00177305	0.00177305	0.00177305	0.00177305	0.00177305	0.00177305	0.00177305	0.00177305	0.000886525
1326	0.00043209	0.00057612	0.00043209	0.00028806	0.00057612	0.00057612	0.00028806	0.00028806	0.00028806	0.00028806	0.00043209	0.00028806	0.00043209	0.00028806	0.00057612
132660	0.00019173	0.00038346	0.00019173	0.00025564	0.00019173	0.00025564	0.00019173	0.00044737	0.00025564	6.39e-05	0.00025564	0.00019173	6.39e-05	0.00019173	0.00019173
132671	0.000109565	0	0	0	0	0	0	0	0	0	0	0	0	0	0
1327	0.000184094	0.000184094	0.000184094	0.000184094	0.000368189	0.000184094	0.000368189	0.000368189	0.000460236	0.000368189	0.000368189	0.000368189	0.000368189	0.000460236	0.000368189
132720	0.000112372	0.000112372	0.000112372	0.000112372	0.000112372	0.000112372	0.000112372	0.000112372	0.000112372	0.000224744	0.000112372	0.000112372	0.000112372	0.000112372	0.000112372
132789	0	0	0	0	0	0	9.13e-05	0	0	0	0	0	0	0	0
132851	0	0	0	0	0	0.000310655	0	0	0	0	0	0.000310655	0	0.000310655	0.000621311
132864	0.000408378	0.000116679	0.000175019	0.000408378	0.000175019	0	0	0.000175019	0.000175019	0.000116679	0.000291698	0.000116679	0.000233359	0.000116679	0.000116679
132884	0.0011008	0.00062903	0.000786287	0.00062903	0	0	0	0	0	0	0	0	0	0	0
132946	0	0	0	0	0.000797448	0.0015949	0	0	0	0	0.000797448	0.000797448	0	0	0
132949	0.000635082	0.000381049	0.000635082	0.000635082	0.00127016	0.00114315	0.00139718	0.00139718	0.00139718	0.000889115	0.00127016	0.0015242	0.000889115	0.000762098	0.00139718
132989	0.00025113	0.00025113	0.00025113	0.00050226	0	0	0.00025113	0	0	0	0.00025113	0.00025113	0	0.00025113	0.00025113
133	0	0	0	0	0	0	0	0.00011157	0	0	0.00011157	0	0	0	0
133015	0.000121087	6.05e-05	0.000121087	6.05e-05	0	6.05e-05	0	0.000181631	0	0	0.000121087	0	6.05e-05	6.05e-05	0.000181631
133022	0	0	0	0.00049456	0	0	0	0	0	0	0	0	0	0	0
133308	0.000504923	0.000883615	0.000378692	0.000378692	0.000252461	0.000252461	0.000378692	0.000378692	0.000378692	0.000504923	0.000126231	0.000504923	0.000504923	0.000126231	0.000252461
133383	0.000489317	0.000652422	0.000326211	0.000489317	0.00114174	0.000326211	0.000326211	0.000489317	0.000163106	0.000326211	0.000163106	0.000163106	0.000326211	0.000326211	0.000652422
133396	0	0	0	0	0.000785176	0.000628141	0.000628141	0.000471106	0.000785176	0.00109925	0.000942211	0.00109925	0.000942211	0.000785176	0.000471106
133418	0	0.0002442	0.0001221	0.0002442	0	0	0	0	0	0	0	0	0	0	0.0001221
133522	0	0	0	0	0.000193125	6.44e-05	0.000450624	0.00012875	0.000193125	0.000193125	0.00012875	0.0002575	6.44e-05	0	0
133619	0	0	0	0	7.72e-05	7.72e-05	7.72e-05	7.72e-05	7.72e-05	7.72e-05	7.72e-05	7.72e-05	7.72e-05	7.72e-05	7.72e-05
133686	8.45e-05	0.000422333	8.45e-05	8.45e-05	8.45e-05	0	0.000168933	0	0	0.000337866	8.45e-05	0	8.45e-05	0.000168933	0.000168933
133746	0.000423819	0	0.000105955	0	0.00127146	0.000741683	0.000423819	0.00105955	0.0011655	0.000953592	0.000953592	0.000953592	0.000635728	0.000635728	0.000317864
133923	0	0	0	0.000288101	0	0	0	0	0	0	0	0	0	0	0
133957	0	0.000100878	0	0	0	0	0	0	0	0.000100878	0	0	0	0	0
134145	0.00061287	0.00040858	0.00040858	0.00040858	0.00040858	0.00061287	0.00040858	0.00061287	0.00040858	0.00020429	0.00081716	0.00040858	0.00040858	0.00061287	0.00040858
134147	0.000890472	0.000222618	0.000222618	0.000445236	0	0	0	0	0	0	0	0	0	0	0
134218	9.55e-05	0.000190913	9.55e-05	0.000190913	0.000286369	9.55e-05	0	0.000190913	9.55e-05	0	9.55e-05	0	0	0	0
134265	0	0	0	0	0	0.000377287	0	0	0	0	0	0	0	0	0
134266	0.000187091	0.000374181	0.000187091	0	0.000374181	0	0	0	0.000187091	0	0.000187091	0	0	0.000935454	0
134285	0.00103842	0	0.00155763	0.00103842	0	0	0	0	0	0	0	0	0	0	0
134353	0.000151976	0	0.000607903	0	0.000151976	0	0.000151976	0.000303951	0.000303951	0.000759878	0.000303951	0.000303951	0.000607903	0.000151976	0.000303951
134359	0.000601775	0.000451331	0.000451331	0.000601775	0.000601775	0.000150444	0.000451331	0.000451331	0.000601775	0.000902663	0.000300888	0.000150444	0.000752219	0.000902663	0.000451331
134429	0	0	0	0	7.18e-05	7.18e-05	0.000215471	0	0.000143647	7.18e-05	0	0	7.18e-05	7.18e-05	0
134430	0.000308705	0.000617411	0.000308705	0.000514509	0.000205804	0.000102902	0.000102902	0.000205804	0.000102902	0.000617411	0.000102902	0.000102902	0.000308705	0.000205804	0.000102902
1345	0.000257599	0.000257599	0.000257599	0.000257599	0	0	0	0	0	0	0	0	0	0	0
134510	0	0	0	0	0	0	0	0	0	0.000747757	0	0	0.000747757	0	0
134549	0.000296296	0.000395062	9.88e-05	0.000296296	0.000395062	0.000296296	0.000395062	0.000592593	0.000691358	0.000395062	0.000493827	0.000691358	0.000395062	0.000296296	0.000395062
134553	0	7.14e-05	7.14e-05	0	7.14e-05	7.14e-05	7.14e-05	7.14e-05	7.14e-05	7.14e-05	7.14e-05	7.14e-05	7.14e-05	7.14e-05	7.14e-05
134637	0.000115154	0.000115154	0	0	0.000230309	0.000115154	0	0	0	0.000115154	0.000345463	0	0.000115154	0.000230309	0.000115154
1347	0.000269687	0	0	0	0	0	0	0	0	0.000269687	0	0	0	0	0
134728	0	0.000120875	0.00024175	0.00024175	0.000120875	0.000362625	0.00024175	0.000120875	0.00024175	0	0.000120875	0.00024175	0	0	0
134957	0.000269906	0.000179937	0.000269906	0.000269906	0.000179937	0.000179937	0.000449843	0.000809717	0.000179937	0.000179937	0.000449843	0.000269906	0.000179937	0.000269906	0.000179937
135	0	0	0	0	0	0	0	8.68e-05	0	0	0	0	0	0	0
135112	0.000161799	0.000323598	0.000242699	0.000485398	0.000323598	8.09e-05	0.000323598	0.000323598	0.000566297	0.000323598	0.000566297	0.000566297	0.000242699	0.000323598	0.000404498
135114	0.000302206	0.000604412	0.000604412	0.000906618	0.000604412	0.000302206	0.000302206	0.000906618	0.000302206	0.000302206	0.000906618	0.000302206	0.000906618	0.000604412	0.000302206
135154	0	0.000696379	0	0	0	0	0.00139276	0	0	0	0.00278552	0.000696379	0	0	0
1352	0.000975229	0.000780183	0.000975229	0.000975229	0.000390092	0.000585138	0.000390092	0.000585138	0.000390092	0.000585138	0.000390092	0.000390092	0.000195046	0.000975229	0.000390092
135228	0.000607287	0.000674764	0.00107962	0.0011471	0.000337382	0.000134953	6.75e-05	0.000472335	6.75e-05	0.000404858	6.75e-05	6.75e-05	6.75e-05	0.000202429	6.75e-05
135250	0	0	0	0	0.000461681	0.000692521	0.000692521	0.0011542	0.000461681	0.00023084	0.0011542	0.000923361	0.00023084	0.00023084	0.000461681
135293	0	0.000212721	0	0.000638162	0.000638162	0.000212721	0	0.000425441	0	0.000212721	0	0.000212721	0.000638162	0	0.000212721
135295	0	0	0	0	0	0	0	0	0	0	0	0	0.000159949	0	0
135398	0	0	0	0	0.00138026	0.00138026	0.00207039	0.000690131	0.00138026	0.00138026	0.00138026	0.00207039	0.000690131	0.00138026	0.000690131
135458	0.000976563	0	0	0.000976563	0	0.000976563	0.00195312	0	0.000976563	0.00195312	0	0.000976563	0.000976563	0	0
1355	0.00050226	0.00075339	0.00100452	0.00100452	0.00025113	0.00025113	0.00025113	0.00025113	0.00025113	0.00050226	0.00025113	0.00025113	0.00025113	0.00025113	0.00025113
1356	0	0	0	0	8.72e-05	0.000348979	0.000959693	0.00017449	0.00017449	8.72e-05	8.72e-05	0.00017449	0.00017449	0.000348979	0.000348979
135886	0	0	0	0	0	0	0	0	0	0	0	0	0.000724638	0	0.000724638
136	0.00115407	0	0	0.000577034	0	0	0	0	0	0	0	0.00115407	0	0	0
1360	0.000141824	0	0	0	0	0	0	0	0	0	0	0	0	0	0
136051	0	0	0	0.000117716	0.000117716	0.000353149	0.000353149	0.000235433	0.000117716	0	0.000117716	0.000588582	0	0	0.000117716
1361	0	0	0	0	0.000814001	0.000814001	0	0.000814001	0	0	0	0	0	0	0
1362	0	0.000134825	0	6.74e-05	0.000134825	0	6.74e-05	0	6.74e-05	6.74e-05	0	0	0.000202238	6.74e-05	0.000134825
136288	0.00016469	0.00016469	0	0	0	0.00016469	0	0.00016469	0.00016469	0.00016469	0.00016469	0.00016469	0.00016469	0	0.00016469
1363	0.000590319	0	0	0	0.000590319	0.000295159	0	0.00118064	0.000295159	0	0.000885478	0	0.000295159	0.000295159	0.000295159
136332	0	0	0.000282965	0	0	0	0	0	0	0	0	0	0	0.000565931	0
1366	0	0	0	0	0.000285919	0.000285919	0.000285919	0.000285919	0.000285919	0.000714796	0.000285919	0.000428878	0.000571837	0.000142959	0
1368	0	0	6.38e-05	6.38e-05	0	6.38e-05	6.38e-05	0.000319081	0.000191449	6.38e-05	0.000127632	6.38e-05	0.000127632	6.38e-05	0.000127632
136853	0	0	0	0	0	0	0	0	0	0	0	0.000345662	0.000345662	0	0
136895	0.000328138	0.000164069	0.000328138	0.000328138	0.000492207	0.000656276	0.000492207	0.000492207	0.000492207	0.000820345	0.000820345	0.000492207	0.000492207	0.000492207	0.000820345
136991	0	0	0	0	0	0	0	0	0	0	0.000195503	0	0.000195503	0	0
137075	0	0	0	0	0	0	0	0	0	0	0	0	0	0	0.000461255
1371	0.000396197	0.000396197	0.000792393	0.000396197	0.000396197	0.000396197	0.000990491	0.000396197	0.000792393	0.000396197	0.000792393	0.000594295	0.000594295	0.000594295	0.000594295
137209	0	0	0	0	0.000305623	0	0.000305623	0.000305623	0.000305623	0	0.000305623	0.000305623	0	0.000305623	0.000305623
1373	0.000842389	0.00117935	0.00176902	0.000926628	0.000673911	0.000842389	0.000673911	0.000926628	0.000926628	0.000673911	0.000926628	0.00075815	0.000589672	0.00160054	0.000505433
137392	0.000166611	0.000333222	0.000249917	0.000166611	0.000333222	0.000166611	0.000166611	0.000166611	0.000166611	0.000333222	0	0	0.000166611	0.000166611	0.000166611
1374	0.000396773	0.000396773	0.000396773	0.000132258	0.000132258	0.000132258	0.000396773	0.000132258	0.000132258	0.000396773	0.000396773	0.000132258	0.000132258	0.000132258	0.000132258
137492	0.000173898	0.000173898	0.000173898	0.000173898	8.69e-05	8.69e-05	0	0.000434745	0	0	8.69e-05	0	0	0	8.69e-05
1375	0	0	0	0.000142025	0.000284051	0.000284051	0.000568101	0.000426076	0.000426076	0.000710126	0.000142025	0.000426076	0.000284051	0.000284051	0.000284051
1376	0.00133761	0.00133761	0.000802568	0.000267523	0.00107009	0.000267523	0.000267523	0.000267523	0.000535045	0.00214018	0.000802568	0.00133761	0.000535045	0.000267523	0.000267523
137682	0.000541345	0.000406009	0.000541345	0.000676682	0.000676682	0.000406009	0.000947354	0.000270673	0.000947354	0.000406009	0.000812018	0.000406009	0.000406009	0.000541345	0.000270673
137695	0.000118941	0.000356824	0.000118941	0	0	0	0	5.95e-05	0	0	5.95e-05	0	0	5.95e-05	0
1378	0	0	0	0	0	0	0	0	7.28e-05	0	0	0	0	0	0
137835	0.000352858	0.000529287	0.000176429	0.000176429	0	0	0	0	0.000176429	0.000176429	0	0	0	0.000176429	0.000176429
137886	0	0.000160591	0	0	0.000802955	0.000321182	0.000160591	0.000963546	0.000481773	0.000160591	0	0.000642364	0.000160591	0	0.000160591
137964	0	0	0	7.83e-05	7.83e-05	0	0	0	0	0	0	0	0	0	7.83e-05
137994	0.000194194	0	9.71e-05	0	0	0	0	0	0	0	9.71e-05	0	0	9.71e-05	0.00029129
1380	0	0	0	0	0	0	0	0	0	0	0	0	0	0.000178859	0
138050	0.000157146	0.000157146	0.000157146	0.000235719	7.86e-05	0.000157146	0.000157146	0.000235719	0.000235719	7.86e-05	7.86e-05	0.000157146	0.000157146	0.000235719	0.000235719
138151	0.000680921	0.000272368	0.000272368	0.000408552	0.000272368	0.000272368	0.000408552	0.000544736	0.000544736	0.000953289	0.000272368	0.000544736	0.000544736	0.000544736	0.000544736
138162	0	0	0	0	0	0	0	0.000335008	0.000670017	0	0	0	0	0	0.000335008
138199	0.000561377	0	0.000374251	0.000561377	0.000561377	0	0.000187126	0.000374251	0	0.000561377	0	0	0	0.000187126	0.000748503
1382	0	0	0	0	0	0	0	0	0	0	0	0.000839278	0	0	0
138241	0	0	0.000153728	0	0	0	0	0	0	0	0	0	0	0	0
138311	0	0	0	0.000257931	0.00128966	0.000773794	0.000515863	0.00103173	0.000257931	0.000773794	0.000257931	0.000515863	0.000257931	0.000515863	0.000515863
1384	0.000306232	0.000306232	0.000918695	0.000153116	0.000459348	0.000918695	0.000612464	0.000306232	0.000306232	0.000306232	0.00122493	0.00107181	0.000306232	0.000306232	0.000306232
138428	0	0	0.000185908	0	0	0	0	0	0	0.000371816	0	0	0.000185908	0	0
138429	0.000339328	0.000169664	0	0.000169664	0	0	0	0	0	0	0	0	0.000169664	0	0
138474	0.00498793	0.00353982	0.00337892	0.00418343	0.00498793	0.00466613	0.00498793	0.00466613	0.00563154	0.00353982	0.00402253	0.00627514	0.00370072	0.00289622	0.00337892
1385	0.000140578	0.000281156	0.000140578	7.03e-05	7.03e-05	0	0	0	0	0.000210867	0	0	0	0.000281156	7.03e-05
1386	0	6.79e-05	0	6.79e-05	0	0	6.79e-05	0	6.79e-05	0.000203721	0	0	0	0.000339536	0.000135814
138639	9.13e-05	0	0.000273873	9.13e-05	0.000182582	0.000547745	0.000456454	0.000182582	0.000182582	0.000456454	0.000182582	0.000365163	9.13e-05	0.000182582	0.000182582
1387	0.000146506	0.000439518	0.000146506	0.000341847	0.000195341	0.000488353	0.000634859	0.000732529	0.000488353	0.000244176	0.000586023	0.000732529	0.000488353	0.000537188	0.000195341
138716	0	0.000884956	0.00265487	0.00176991	0.00176991	0.000884956	0.000884956	0	0	0.000884956	0	0	0.000884956	0	0
138724	0.000111919	0	0	0	0	0	0	0	0	0	0	0	0	0	0
1388	4.49e-05	0	4.49e-05	8.98e-05	0.000359131	0.000224457	0.000134674	0	8.98e-05	8.98e-05	0	0.000134674	4.49e-05	4.49e-05	4.49e-05
1390	0	0	3.38e-05	6.77e-05	6.77e-05	0.000101482	3.38e-05	0.000135309	3.38e-05	3.38e-05	6.77e-05	0.000101482	0.000135309	6.77e-05	3.38e-05
139231	0	0.000105009	0.000105009	0	0	0.000105009	0	0	0	0.000105009	0	0	0	0.000105009	0.000105009
139285	8.37e-05	0	0	0	0.000251004	0.00041834	0.000753012	8.37e-05	0.000251004	8.37e-05	0.00041834	0.000251004	0.000167336	0.000334672	8.37e-05
139322	0.000279486	0.000279486	0.000139743	0	0	0	0	0	0.000279486	0.000558971	0	0.000139743	0	0.000139743	0.000279486
139324	7.06e-05	7.06e-05	0.000141233	0.000211849	0.000211849	0.000141233	0.000141233	0	0	0	0	0.000141233	0.000211849	7.06e-05	7.06e-05
139341	0	0	0	0	0	0.000487092	0	0	0.000487092	0	0	0	0.000487092	0	0
139596	0.000141764	0.000283527	0.000425291	0.000567054	0.000283527	0.000425291	0.000141764	0.000567054	0.000141764	0.000141764	0.000283527	0.000567054	0.000141764	0.000567054	0.000283527
1396	0.000149298	0.000298597	0.000149298	0.000298597	0	0	0	0	0	0	0	0	0	0	0
1397	0	0	0	0	0	9.93e-05	0	9.93e-05	0.000198551	9.93e-05	0	9.93e-05	9.93e-05	0	0
139716	0	0	8.78e-05	0	8.78e-05	0	0	8.78e-05	0	8.78e-05	0	0	0.00017567	0	0
139793	0	0	0.000926784	0.000926784	0	0	0	0	0	0	0	0	0	0	0
1398	0.000155328	0.000155328	0.000155328	0.000155328	0.000310655	0.000155328	0.000155328	0.000310655	0.000310655	0.000465983	0.000465983	0.000310655	0.000310655	0.000310655	0.000465983
139818	0.000875328	0.000625234	0.00137552	0.00100037	0.000625234	0.000625234	0.000375141	0.000750281	0.000375141	0.000500188	0.000750281	0.000500188	0.000625234	0.000125047	0.000500188
139886	0.000486204	0.000243102	0.000121551	0.000121551	0.000243102	0.000364653	0.000121551	0.000121551	0.000364653	0	0.000121551	0	0.000121551	0.000121551	0
1399	0	0	0	0	0	0	0	0.000145138	0.000145138	0	0	0	0	0	0
14	0	0	0	0	0	0	0.000113908	0	0	0	0	0	0	0	0
1400	0.000111657	0	0.000111657	0.000111657	0	0	0	0	0	0	0.000223314	0	0	0	0
140032	0	0	0.00127388	0.00127388	0	0	0	0	0	0	0	0	0	0	0
140290	0	0.000279877	0	0.000279877	0	0	0	0	0	0	0	0	0.000559754	0.000559754	0
1404	0.000116959	0	0	0.000116959	0	0	0	0	0	0	0.000350877	0.000116959	0	0	0
140458	0	0	0	0.000256674	0	0	0	0	0	0	0	0	0	0	0
140459	0.000597372	0.000448029	0.000597372	0.000298686	0.000597372	0.000298686	0.000298686	0.000448029	0.000298686	0.000448029	0.000298686	0.000298686	0.000597372	0.000298686	0.000298686
140460	0.000236323	0.000118161	0	0	0	0	0	0.000118161	0.000236323	0	0.000118161	0	0	0	0
140461	0.000174932	0	0.000262398	0.000262398	0.000174932	0	0	0.000174932	0.000174932	0	0	0.000174932	0.000174932	0	0
140462	0	0	0	0	0.000192938	0	0.000771754	0.000192938	0	0.000192938	0	0.000385877	0.000578815	0.000578815	0.000192938
140465	0.000174398	0	0.000174398	0	0	0	0	0	0	0	0	0	0	0	0
140467	0.000276014	0	0	0.00110406	0.000276014	0.00220812	0.00110406	0	0.00165609	0.000276014	0.000552029	0.000276014	0.00165609	0.000276014	0
140469	0	0	0	0	0	0	0	0	0	0	0	0	0.000290923	0	0
140545	0.000121892	0.000243784	0.000243784	0.000243784	0.000487567	0.000487567	0.000365675	0.000487567	0.000365675	0.000243784	0.000365675	0.000365675	0.000365675	0.000487567	0.000487567
140564	0	0	0	0	0.000533049	0.000266525	0.000266525	0.000266525	0	0.000266525	0.000266525	0.000266525	0.000533049	0.000533049	0.000533049
140578	0	0	0	0	0	0	0	0	0	0.000174034	0	0	0	0	0
140609	0	0	0	0	0.000145243	0	0	0	0	0.00043573	0	0	0	0.000290487	0
140612	0.00066313	0.000530504	0.000530504	0.00066313	0	0	0	0	0	0	0	0	0	0	0
140628	0	0	0	0	0	0	0	0.000386399	0	0	0	0	0	0.000386399	0
140680	0.00207792	0.00155844	0.00207792	0.0025974	0.0025974	0.0025974	0.0025974	0.00207792	0.00363636	0.0025974	0.00467533	0.00311688	0.00311688	0.00415584	0.0025974
140685	0.000172607	8.63e-05	8.63e-05	0.000258911	8.63e-05	0	0	0.000431518	0.000258911	0.000172607	8.63e-05	8.63e-05	0.000172607	0.000258911	0.000431518
140686	0	0	0	0	0	0.000515597	0	0	0	0	0	0	0	0	0
140687	0	0	0	0	0	0.000661813	0.000330907	0	0.000330907	0	0	0.000661813	0	0.000330907	0.000330907
140688	0.000122519	6.13e-05	0.000122519	0.000245038	0.000122519	0.000183778	0.000122519	0.000367557	0.000122519	0.000183778	0.000183778	6.13e-05	0.000183778	0.000183778	0.000183778
140699	0.000689299	0.000172325	0.000516974	0.000172325	0.000344649	0	0.000172325	0	0	0	0.000172325	0	0	0	0.000344649
1407	0.000134935	0.000404804	0.000134935	0.000269869	0.000134935	0.000134935	0.000134935	0.000134935	0.000134935	0.000134935	0.000269869	0.000134935	0.000134935	0.000134935	0.000269869
140700	0	0	0	0.000343171	0	0	0.000343171	0.000343171	0.000343171	0	0.000686342	0	0	0.000686342	0.000343171
140701	0	0	0	0.000671141	0	0	0	0.000671141	0	0	0	0.000671141	0	0	0.00201342
140707	0	0	0	0.000150489	0.000300978	0	0	0.000150489	0	0.000300978	0	0.000150489	0.000150489	0	0.000451467
140710	0.000443976	0.000221988	0.000443976	0.000388479	0.000110994	0.000110994	5.55e-05	0.000610467	0.000332982	0.000110994	0.000332982	5.55e-05	5.55e-05	0.000332982	0.000110994
140733	0	0	0	0	0	0	0	0	7.29e-05	0	0	0	0	0	7.29e-05
140739	0	0	8.18e-05	0	0	8.18e-05	0	0	0	0	0	0	0	0	8.18e-05
140766	0.000185391	0	0	0	0	0	0	0	0	0	0	0.000185391	0	0.00111235	0.000741565
140775	0.00120817	0.000845717	0.000604084	0.00120817	0.00036245	0.000241633	0.00036245	0.000483267	0.000604084	0.000241633	0.00036245	0.00036245	0.00036245	0.000483267	0.0007249
1408	0	0.000188342	0	9.42e-05	0.000282512	9.42e-05	0.000188342	0.000188342	0.000188342	0	0.000188342	0.000282512	0.000188342	0	0.000188342
140803	0	0	0	0	0	0	0	0	0	0	0.000105219	0	0	0	0
140807	0	0	0	0	0.000427077	0.000427077	0.000427077	0	0.000213538	0.000427077	0.000427077	0.000427077	0.000427077	0.000640615	0.000427077
140809	0	0	0	0	0	0.000184945	0.000184945	0	0	0	0.000184945	0	0	0.000184945	0.000184945
140825	0	0	0	0	0	0	0	0	0	0	0	0	0	0.000566893	0
140831	0.000721761	0.00216528	0.00108264	0.000721761	0.000721761	0.00108264	0.000721761	0.000721761	0.00108264	0.00108264	0.00252616	0.000721761	0.000721761	0.000721761	0.0018044
140832	0	0	0	0	0	0	0	0	0.00142045	0	0	0	0	0	0
140838	0.000504796	0.000504796	0.000252398	0.000504796	0.000252398	0	0	0.000252398	0	0.000757193	0.000252398	0.000252398	0.000252398	0.000252398	0.000757193
140862	0	0	0	0	0	0	0.000773096	0	0	0	0.000386548	0	0	0	0
140876	0	0	0	0	0.00034965	0.00034965	0.0004662	0.000582751	0.000815851	0.00034965	0.0004662	0.000582751	0.0002331	0.00011655	0.0002331
140883	0	0	0	0	3.78e-05	3.78e-05	7.56e-05	3.78e-05	0	3.78e-05	7.56e-05	3.78e-05	0	0	0
140885	0.00116009	0.000676721	0.000580046	0.00106342	0.000290023	0.000290023	0.000773395	0.000386698	0	0.000193349	9.67e-05	0.000386698	9.67e-05	0.000580046	0.000386698
140890	3.35e-05	0	3.35e-05	3.35e-05	6.69e-05	3.35e-05	0	3.35e-05	3.35e-05	0.000167252	0	0	3.35e-05	0.000100351	0.000133802
140901	0	0.000132926	0.000265851	0.000132926	0.000531703	0.000398777	0.000664628	0.000398777	0.000132926	0.000398777	0.000265851	0.000664628	0.000398777	0.000265851	0.000531703
141	0	0	0	0	0.000111508	0.000223015	0.000334523	0.000111508	0.000111508	0.000111508	0.000111508	0.000223015	0.000334523	0.000223015	0.000111508
1411	0	0	0	0	0	0.000918274	0	0	0	0	0	0	0	0	0
1415	0	0	0	0	0	0	0	0	0	0	0	0	0.00227273	0	0
1417	0	0	0	0	0	0	0	0.0008285	0	0	0	0	0	0	0
142	0.000206164	0.000103082	0.000103082	0.000103082	0.000103082	0.000103082	0.000103082	0.000103082	0.000103082	0.000103082	0.000103082	0.000103082	0.000103082	0.000103082	0.000103082
142678	0.000187512	0.000281268	0.000140634	0.00023439	0.000328146	4.69e-05	0.000187512	0.000187512	0.000468779	0.000328146	0.000281268	0.000375023	0.000421901	0.000375023	0.000375023
142679	0.000160256	0.000160256	0	0.000320513	0.000160256	0	0.000160256	0	0.000160256	0.000160256	0	0	0	0	0
142680	0	0	0	0	0	0	0	0.000413565	0	0	0	0	0	0	0
1428	0	0	0	0.000171028	0	0	0	0	0	0	0	0	0	0	0
142891	0	0	0	7.23e-05	0	0	0	0	0	0	7.23e-05	0	0	0	0
1429	0.000121847	0.000121847	0.000121847	0.000121847	0.000243694	0.000243694	0.000243694	0.000243694	0.000243694	0.000243694	0.000243694	0.000243694	0.000243694	0.000243694	0.000243694
142940	0.000522603	0.00104521	0.000522603	0.000522603	0	0	0	0.000522603	0	0.000261301	0	0	0.000261301	0	0
143	0.00262467	0.00277906	0.00262467	0.00262467	0.00216149	0.00216149	0.00216149	0.00216149	0.00216149	0.00231589	0.00216149	0.00216149	0.00216149	0.00216149	0.00216149
143098	0.000393391	0.000295043	0.000295043	0.000393391	9.83e-05	0	0	0	0	0	0	0	0	0	0
143187	0	0	0	0.000181357	0.000181357	0	0	9.07e-05	9.07e-05	0	9.07e-05	0	0	0	0.000181357
1432	0	0	0	0	8.65e-05	8.65e-05	0	0	0	0	0	0	0	0	0
143244	0.00130242	0.00130242	0.00130242	0.00130242	0.00130242	0.00130242	0.00130242	0.00130242	0.00130242	0.00130242	0.00156291	0.00130242	0.00130242	0.00130242	0.00130242
143279	0.000164953	0.000164953	0.000439875	0.000274922	0.000109969	5.5e-05	5.5e-05	5.5e-05	0.000164953	0	0.000109969	0.000109969	0.000164953	5.5e-05	5.5e-05
143282	0	0	0	0.000393236	0	0	0	0	0	0	0	0	0	0	0
143379	0	0	0	0	0	0	0	0.000224669	0.000224669	0	0	0	0	0	0
143384	0	0.000125826	0.00044039	6.29e-05	0	0	0	0	0	0	0	0	6.29e-05	0	0
1434	0.000193498	0	0	0.000193498	0.000193498	0.000193498	0.000193498	0.000193498	0.000193498	0.000193498	0.000193498	0.000193498	0.000193498	0.000193498	0.000193498
143425	0	0	0	0	0.00028082	0.00014041	0.00014041	0.00028082	0.00014041	0	0.00014041	0	0	0.00014041	0.00014041
143458	0.000157953	0	0	0.000157953	0.000631812	0.000947718	0.000315906	0.000473859	0.000789765	0.000315906	0.000473859	0.000473859	0.000631812	0.000315906	0.000157953
1435	0.000380856	0.000380856	0.000380856	0.000761711	0.000380856	0.000507808	0.000253904	0.000761711	0.000507808	0.000380856	0.00101562	0.000380856	0.000253904	0.000507808	0.000507808
143570	5.02e-05	0.000150512	5.02e-05	0.000100341	0.000250853	0.000250853	0.000301023	0.000501706	0.000250853	0.000602047	0.000351194	0.000301023	0.000100341	0.000250853	0.000301023
1436	0	0	0	0.000150784	0	0	0	0	0	0	0	0	0	0.000150784	0.000150784
143630	0	0	0	0.000432526	0	0	0	0	0	0	0	0	0	0	0
143678	0	0	0	0	0	0	0	0.00273224	0	0	0	0	0	0	0
143684	0.000212993	0.000141995	0.000354988	0.000212993	0.000141995	0.000212993	0.000354988	0.000212993	0.00028399	7.1e-05	0.000141995	0.000141995	0.000141995	0.000141995	0.000141995
143689	0.000194326	0	0	0.000194326	0	0	0	0	0.000194326	0	0	0.000194326	0	0	0.000388651
1437	0	0	0	0.00255428	0	0	0	0	0	0	0	0	0	0	0
1438	0	0	0	0	0	0	0	6.94e-05	0	0	0	0	0	0	6.94e-05
143872	0.000599281	0.000399521	0.000499401	0.000499401	0.000399521	0.000399521	0.000499401	0.00029964	0.00019976	0.000499401	0.000399521	0.000399521	0.000399521	0.00019976	0
143879	0	0.00023183	0	0.000115915	0	0	0	0.000347745	0.00023183	0	0	0	0	0	0
143884	0.00157511	0.000984446	0.00118133	0.000590667	0.000590667	0.000590667	0.00118133	0.00157511	0.000984446	0.00137822	0.000393778	0.000984446	0.000590667	0.000984446	0.000590667
143888	9.13e-05	9.13e-05	0.000182632	0.000182632	0.000273948	9.13e-05	0.000273948	0.000365263	0.000273948	9.13e-05	0	9.13e-05	0.000456579	0	0.000273948
143903	0.000106678	0.000106678	0.000106678	0.000106678	0.000426712	0	0.000106678	0.000213356	0.000106678	0.000320034	0.000106678	0.000213356	0.000106678	0.000213356	0.000106678
1440	0	0	0	0	0	0	0	0.00016728	0	0.00033456	0	0.00033456	0	0	0
144097	0.000323102	0.000323102	0.000323102	0.000323102	0.000323102	0.000323102	0.000323102	0.00129241	0.000323102	0.000646204	0.000646204	0.000646204	0.000323102	0.000646204	0.000969305
144100	0.000180756	0.000421763	0.000482015	0.000421763	0.000542267	0.000482015	0.000542267	0.000723022	0.000542267	0.000241007	0.000542267	0.000482015	0.000723022	0.00102428	0.000542267
144108	0.000448565	0.00134569	0.000448565	0.000448565	0.000598086	0.000448565	0.000747608	0.00119617	0.000448565	0.000598086	0.000448565	0.000598086	0.000448565	0.000747608	0.000448565
144110	0	0.000186185	0	0	0	0	0	0	0	0	0	0	0	0	0
144132	7.07e-05	2.36e-05	4.72e-05	0.000117916	0.000282999	0.000188666	0.000141499	0.000212249	0.000306582	0.000282999	0.000141499	0.000165083	0.000282999	0.000235832	0.000235832
144165	0.00031998	6.4e-05	0.000127992	6.4e-05	0.000191988	0.000191988	0.00031998	0.000127992	0.000127992	0.000255984	0.000447971	0.000255984	0.000127992	0.000127992	0.000255984
144193	0	0	0	0	0.000744971	0.000496648	0	0.000496648	0.000744971	0.000248324	0.000496648	0.000248324	0.000248324	0.000744971	0.000248324
144233	0	0.000228415	0.000228415	0.000685244	0.000228415	0.000228415	0.00045683	0.00045683	0.00045683	0	0.00045683	0.000685244	0.000228415	0.00045683	0.00045683
144245	0.000143205	0.000143205	0.000358012	0.000143205	0.000214807	0.000214807	0.000358012	0.00028641	0.000429615	0.000143205	0.00028641	0.000143205	0.000358012	0.00028641	0.000358012
144321	0	0	0	0.000176118	0	0	0	0	0	0	0	0	0	0	0
144347	0	0	0	0	0.000794123	0.000198531	0.000198531	0.000595593	0.000397062	0.000198531	0.000397062	0.000198531	0.000198531	0.000397062	0.000198531
144348	0	0	0	0	0	0	0	0	0	6.41e-05	0	0	0	0	6.41e-05
144363	0.000130327	0.000260654	0	0	0	0	0	0	0	0	0	0	0	0	0
144402	0.00024024	0.00048048	0.000600601	0.00012012	0.00036036	0.000600601	0.00036036	0.000600601	0.00024024	0.000720721	0.00036036	0.00012012	0.000600601	0.00036036	0.00048048
144404	0.000162311	0.00056809	0.000486934	0.000162311	0.000405778	0.000324623	0.000162311	0.00056809	0.000162311	0.000243467	0.000162311	0.000243467	0.000243467	0.00056809	0.00056809
144406	0.000307866	5.13e-05	0.000102622	0.000153933	5.13e-05	0	0	0	0	5.13e-05	0.000102622	0.000102622	0	0	0
144448	0	0	0	0	0.000173671	0	0	0	0	0	0	0	0.000173671	0	0
144453	0	0	0	0	0	0	0	0	0	0	0	0	8.63e-05	0	0
144455	0.000178158	0.000178158	0.000267237	0.000267237	0.000623552	0.000356316	0.00080171	0.000534474	0.000178158	0.000445395	0.000445395	0.000356316	0.000712631	0.000178158	0.000356316
1445	0	0	0	0	0	0	0	0	0	0.000195867	0	0	0.000195867	0	0
144501	0.000325027	0.000108342	0.000650054	0.000325027	0.000216685	0.000216685	0.000216685	0.000216685	0.000216685	0.000216685	0.000216685	0.000216685	0.000216685	0.000216685	0.000216685
144535	0	7.04e-05	0	7.04e-05	0	0	0	7.04e-05	0.00021106	0	0.000140706	0.000140706	7.04e-05	0.00021106	0.000140706
144577	0.000106678	0.000213356	0.000106678	0.000213356	0.000320034	0.000320034	0.000106678	0.000106678	0.000426712	0.000213356	0.000320034	0.000426712	0.000106678	0.000106678	0.000320034
144608	0	0.000190985	0.000190985	0.000572956	0.000190985	0	0.000190985	0.000190985	0	0	0.000190985	0	0.000190985	0	0
144699	0	0.000948317	0.00142248	0.000474158	0.000948317	0	0.000474158	0.00189663	0.000474158	0.000474158	0.00142248	0.000948317	0	0.000474158	0.00189663
144715	0	0	0	0	0	0	0	0	0	0	0	0	0.000156986	0.000156986	0
144717	0	0	0.000104701	0.000104701	0	0	0	0.000104701	0	0	0	0	0.000104701	0	0
144811	0	0.000430988	0.000323241	0.000107747	0	0	0	0.000107747	0	0	0	0.000107747	0.000107747	0	0
145173	0.000859107	0.00064433	0.00128866	0.000429553	0.000214777	0.00064433	0.000429553	0.000429553	0.00064433	0.000429553	0.000214777	0.000859107	0.000429553	0.000214777	0.000214777
1452	8.27e-05	0	0	0	8.27e-05	8.27e-05	0	0.000165494	0.000248242	8.27e-05	0	0	8.27e-05	0	8.27e-05
145258	0	0	0	0	0	0	0	0	0	0	0	0.00237906	0	0	0
145270	0	0	0	0	0	0	0	0	0	0	0	0.000110448	0	0	0
145282	0.00011999	0	8e-05	0.000239981	4e-05	0.000199984	0.00011999	0.00011999	0.00011999	4e-05	4e-05	0.00011999	8e-05	0	8e-05
1453	0	0	0	0	0	0	0	0	0	0	0	0	0	4.73e-05	4.73e-05
145376	0.000231428	0	0	0	0	0	0	0	0	0	0	0	0	0	0
145389	0.000208659	0.000625978	0.000521648	0.000208659	0.000521648	0.000521648	0.000521648	0.000312989	0.000208659	0.000625978	0.000521648	0.000417319	0.000312989	0.000625978	0.000312989
145407	0.000213083	0.000213083	0.000106542	0.000213083	0	0	0	0	0	0	0	0	0	0	0
145447	0	0	0	0	0.000171851	0.000171851	0.000171851	0.000171851	0.000171851	0.000171851	0.000171851	0.000171851	0.000171851	0.000171851	0.000343702
145482	0.000323572	0.000161786	8.09e-05	0.000161786	0.000161786	8.09e-05	8.09e-05	0.000161786	0.000161786	0.000242679	8.09e-05	8.09e-05	0.000161786	8.09e-05	8.09e-05
145483	0.00047081	0.000235405	0.000353107	0.000588512	0.000117702	0.000117702	0.000117702	0.000353107	0.000235405	0.000117702	0.000235405	0.000117702	0.000235405	0.000117702	0.000235405
145497	0	0	0.000716846	0.000716846	0.000716846	0	0	0	0	0	0	0	0	0.000716846	0.000716846
1455	0	0	0	0	0	0	0	0	0	0	0	0	0	0	0.000163052
145501	0	0	0	0	0.00011302	0	0.00011302	0	0	0	0	0	0	0.00011302	0
145508	0.000405154	0.000486184	0.000891338	0.000324123	0.000324123	0.000405154	0.000486184	0.000648246	8.1e-05	8.1e-05	0.000729276	0.000567215	0.000243092	0.000486184	0.000324123
145553	0	0	0	0	0.000155618	0.000155618	0.000155618	0.000155618	0.000155618	0.000466853	0.000155618	0.000155618	0.000466853	0.000155618	0.000311236
145567	0.000159141	7.96e-05	0.000198926	0.000159141	0.000159141	0.000159141	0.000358066	0.000159141	0.000159141	0.000119355	0.000318281	0.000358066	0.000198926	0.000119355	0.000159141
1456	0	7.45e-05	0	0	0	0	0	7.45e-05	0	0	0	7.45e-05	0	0	0
1457	0	0.000354904	0	0.000118301	0.000354904	0.000236602	0.000118301	0	0.000236602	0.000473205	0.000354904	0.000118301	0	0.000236602	0.000118301
145748	6.96e-05	0.000278261	6.96e-05	0.00013913	6.96e-05	0.00013913	0.00013913	6.96e-05	6.96e-05	0	6.96e-05	0	6.96e-05	6.96e-05	6.96e-05
145773	0	0	0	0	0	0	0.000433651	0.000289101	0.00014455	0	0.000289101	0.000289101	0	0	0
145781	0.00033195	0.000829876	0.00033195	0.0006639	0.000497925	0.000497925	0.000497925	0.0013278	0.000829876	0.000995851	0.0006639	0.000497925	0.000497925	0.000497925	0.000497925
145788	0	0	0	0	0	0	0	0	0	0.000752445	0	0	0	0.000752445	0.000752445
145814	0	0	0	0	0	0.000471698	0	0	0	0	0	0	0	0	0
145853	0.000160798	0	0	0	0	0.000160798	0.000160798	0.000160798	0	0	0	0	0	0	0
145864	0.000690489	0.000172622	0.000345244	0.000172622	0.000172622	0	0	0	0	0.000345244	0	0	0.000172622	0	0
145873	0	0.000327654	0.000655308	0	0	0	0	0	0	0	0	0	0	0	0
146	0	0	0	0	0	0.000309023	0	0.000618047	0.000309023	0.000309023	0	0	0.000309023	0	0
1460	0.000103122	7.73e-05	5.16e-05	0.000103122	0	0	0	0	2.58e-05	0	0	0	2.58e-05	0	0
146050	0.000365865	0	0.000457331	0.000365865	0.000182932	0.000457331	0.000457331	0.000548797	0.000274399	0.000274399	0.000274399	0.000274399	0.000274399	0.000274399	0.000365865
146057	0.000418811	0.00029915	0.00011966	0.00017949	0.00035898	0.00029915	0.00035898	0.00029915	0.00023932	0.00035898	0.00011966	0.00029915	0.000418811	0.000478641	0.00023932
146059	0.000774473	0.00123916	0.000619579	0.000619579	0.000309789	0.000619579	0.000619579	0.00139405	0.00139405	0.00154895	0.00108426	0.00139405	0.000929368	0.00123916	0.000774473
[truncated: 11,659 more rows]
