# Supplementary material for: Imbalanced sphingolipid signaling is maintained as a core proponent of a cancerous phenotype in spite of metabolic pressure and epigenetic drift
Source: Oncotarget. 2019 Jan 11;10(4):449–79. doi: 10.18632/oncotarget.26533 (PMC6355186; doi:10.18632/oncotarget.26533)
Supplement: Supplementary file 3 [file oncotarget-10-449-s003.xlsx]

## Sheet: mRNA Counts
Supplementary Dataset 2: (B) RNA-Seq differentially expressed genes all groups.
Entrez gene ID	hT (Mean)	hT (Std Dev)	hT (CI)	pA (Mean)	pA (Std Dev)	pA (CI)	pB (Mean)	pB (Std Dev)	pB (CI)	pC (Mean)	pC (Std Dev)	pC (CI)	pD (Mean)	pD (Std Dev)	pD (CI)
653635	8.53397	0.129027	0.146005	8.97752	0.143168	0.162007	9.41444	0.207904	0.235261	8.96018	0.236772	0.267928	9.06284	0.079303	0.0897381
729737	5.02521	0.257471	0.29135	5.43349	0.19837	0.224473	6.12818	0.0764365	0.0864944	5.93572	0.468298	0.529919	6.27853	0.173756	0.19662
102723897	8.80702	0.104157	0.117863	9.17031	0.139653	0.158029	9.54728	0.245311	0.27759	9.16147	0.186207	0.210709	9.34515	0.0122355	0.0138455
100132287	5.43032	0.405663	0.459043	5.40123	0.258764	0.292813	5.34076	0.125853	0.142414	5.28361	0.183103	0.207197	5.98952	0.163608	0.185136
102465432	5.51063	0.397254	0.449527	5.87629	0.212471	0.24043	5.71975	0.77775	0.88009	5.25078	0.249197	0.281988	6.33239	0.439727	0.497588
100288069	5.68655	0.152287	0.172326	5.52653	0.204962	0.231932	5.63401	0.133827	0.151437	5.59523	0.323072	0.365584	6.16316	0.116665	0.132017
400728	3.60437	0.418709	0.473806	2.10542	0.877072	0.992482	2.13504	0.522368	0.591104	1.89042	0.183912	0.208113	2.43063	0.179567	0.203196
148398	4.96092	0.321664	0.36399	3.84853	0.576103	0.65191	4.79905	0.732241	0.828594	3.8504	1.23538	1.39793	6.55444	0.0930787	0.105327
26155	12.0227	0.141325	0.159922	12.5446	0.321323	0.363604	12.722	0.130511	0.147684	12.4298	0.371386	0.420255	12.3908	0.179104	0.202672
339451	8.09816	0.162931	0.18437	8.30718	0.0971492	0.109933	8.67003	0.290568	0.328803	8.06044	0.232184	0.262736	8.58894	0.102083	0.115515
84069	8.16789	0.115847	0.131091	6.23804	0.056629	0.0640805	6.92049	0.073549	0.083227	7.01975	0.135087	0.152863	7.55229	0.0929598	0.105192
84808	6.25116	0.251568	0.284671	4.32595	0.610174	0.690464	4.90791	0.472177	0.534308	5.32312	0.226392	0.256182	5.57036	0.108112	0.122338
9636	10.7799	0.0952467	0.10778	10.012	0.541892	0.613197	10.6141	0.584836	0.661792	10.3113	0.230335	0.260643	11.0659	0.121667	0.137677
375790	12.4226	0.0570767	0.0645871	12.1625	0.323629	0.366214	12.7428	0.0598629	0.06774	12.23	0.44051	0.498474	13.2187	0.0988603	0.111869
8784	2.27018	0.0194298	0.0219864	5.70868	1.02711	1.16226	6.52225	1.10282	1.24794	6.37159	0.673137	0.761713	4.00067	0.257489	0.291371
51150	12.4409	0.126524	0.143173	11.5695	0.150656	0.17048	11.8266	0.353451	0.39996	11.6551	0.0642949	0.0727552	12.3094	0.0278584	0.0315241
126792	9.98211	0.111669	0.126363	8.99215	0.219059	0.247884	8.34168	0.905451	1.0246	8.86127	0.776607	0.878797	9.95434	0.125006	0.141455
388581	2.82827	0.420719	0.476079	2.54236	0.442863	0.501138	4.03043	0.976218	1.10467	2.85179	1.25973	1.4255	2.63121	0.400009	0.452645
118424	11.2642	0.137866	0.156007	11.0071	0.241928	0.273762	10.899	0.226583	0.256398	10.7202	0.439912	0.497798	11.649	0.0894539	0.101225
6339	5.68421	0.226591	0.256407	5.20077	0.472199	0.534334	6.16818	0.287301	0.325106	5.85433	0.0487736	0.0551915	7.34804	0.334595	0.378622
116983	10.1785	0.133737	0.151335	8.79104	0.236212	0.267294	8.93853	0.291646	0.330022	8.68376	0.077187	0.0873437	9.88787	0.0270466	0.0306055
80772	9.428	0.217188	0.245767	8.47471	0.0328505	0.0371731	8.64672	0.343855	0.389102	8.50462	0.386741	0.437631	9.70466	0.110084	0.12457
1855	12.2672	0.130359	0.147512	12.1619	0.263807	0.29852	12.6818	0.282189	0.319321	12.0778	0.139545	0.157908	12.5673	0.0435165	0.0492426
54587	11.9576	0.198569	0.224698	6.76721	0.470541	0.532457	6.96388	0.372558	0.421582	6.57608	0.314405	0.355776	8.26675	0.0949823	0.107481
81669	10.8547	0.121297	0.137258	10.8134	0.0277775	0.0314327	10.6791	0.133145	0.150665	10.638	0.250077	0.282984	11.3498	0.12084	0.136741
148413	8.16462	0.0545281	0.0617033	7.93156	0.110758	0.125332	7.88936	0.303437	0.343365	8.07406	0.291353	0.329691	8.56418	0.0662364	0.0749521
441869	1.17789	0.0141222	0.0159804	1.97434	0.706547	0.799519	3.06196	0.129915	0.14701	2.66788	0.487751	0.551932	4.31014	0.176943	0.200226
64856	2.9813	0.591938	0.669829	5.44654	0.394335	0.446224	6.24404	0.349778	0.395804	4.94684	0.502784	0.568943	6.7119	0.269906	0.305422
219293	5.36889	0.368772	0.417297	6.57003	0.384831	0.43547	6.68647	0.119287	0.134983	6.43609	0.577447	0.653431	6.26631	0.249488	0.282317
29101	11.9099	0.150287	0.170062	11.5385	0.0760658	0.086075	11.5367	0.155109	0.17552	11.5714	0.111538	0.126215	11.9293	0.0831671	0.0941107
643988	2.98636	0.017656	0.0199793	6.61545	0.123437	0.13968	6.79849	0.666697	0.754425	6.70564	0.666372	0.754057	7.96369	0.106195	0.120169
142678	8.997	0.102299	0.11576	8.37074	0.600012	0.678965	9.39179	0.535988	0.606516	8.77412	0.323557	0.366132	9.63342	0.0606444	0.0686243
984	11.063	0.126008	0.142589	10.387	0.117025	0.132424	10.4684	0.121877	0.137914	10.4528	0.169547	0.191857	10.8617	0.0572595	0.064794
728661	10.6698	0.0109794	0.0124242	8.89974	0.15488	0.17526	9.20795	0.239533	0.271052	9.24591	0.123554	0.139812	9.89379	0.0432689	0.0489624
728642	10.2545	0.158508	0.179366	9.97878	0.125427	0.141931	10.0811	0.0713839	0.080777	10.121	0.126679	0.143348	10.4229	0.138668	0.156915
9906	8.65421	0.157059	0.177726	8.95712	0.305312	0.345487	9.06761	0.236129	0.2672	9.26626	0.221899	0.251098	9.98615	0.0223563	0.025298
65220	11.1102	0.148872	0.168462	10.6659	0.164249	0.185862	10.553	0.0949117	0.107401	10.6108	0.208241	0.235643	11.2043	0.0712574	0.0806339
2782	14.9081	0.0419933	0.047519	13.9786	0.0536751	0.060738	13.9428	0.262088	0.296575	13.8323	0.168352	0.190505	14.4346	0.0806224	0.0912312
339456	2.13353	0.0182237	0.0206217	5.18586	0.383331	0.433772	5.96304	0.745229	0.84329	4.8643	0.376333	0.425853	4.78086	0.458255	0.518555
5590	4.31521	0.38075	0.430851	8.40598	0.55639	0.629603	9.21233	0.778061	0.880442	8.40751	0.637774	0.721696	9.41595	0.0570318	0.0645364
199990	9.75633	0.155484	0.175943	9.83837	0.397594	0.449911	10.1924	0.205801	0.232882	9.65032	0.160477	0.181593	10.8218	0.125056	0.141512
105378592	3.25944	0.29471	0.33349	2.41716	0.597091	0.67566	3.08985	0.22806	0.25807	2.6316	0.6127	0.693322	4.13913	0.190475	0.215538
6497	12.0209	0.0481247	0.0544573	10.8427	0.142534	0.161289	10.8528	0.159315	0.180279	10.7493	0.23102	0.261419	11.4385	0.115668	0.130888
79906	5.97356	0.141442	0.160053	7.02576	0.266351	0.301399	7.11995	0.329627	0.373002	6.99574	0.29198	0.3304	7.83911	0.238064	0.269389
100129534	2.52333	0.806593	0.912729	3.91708	0.180397	0.204135	3.21447	0.298393	0.337658	4.03068	0.61117	0.691591	4.87169	0.215256	0.243581
11079	12.2888	0.0892418	0.100985	11.6529	0.194213	0.219769	11.602	0.176796	0.200059	11.6144	0.336094	0.380319	12.1815	0.0517759	0.0585888
9651	2.51459	0.585068	0.662055	3.91154	0.662989	0.750229	4.41147	0.222628	0.251923	3.53598	0.57256	0.647901	5.70205	0.154254	0.174552
55229	10.3344	0.116245	0.131541	9.42365	0.245877	0.278231	10.0397	0.452237	0.511744	9.43102	0.261412	0.29581	10.258	0.013825	0.0156442
115110	2.82946	0.331053	0.374615	2.54965	0.60024	0.679223	3.14547	0.53735	0.608058	3.26403	0.309802	0.350568	3.95059	0.0560226	0.0633944
8764	7.01091	0.101285	0.114612	6.18712	0.824443	0.932927	6.8958	0.504494	0.570878	7.12695	0.51137	0.578658	8.35284	0.170805	0.19328
100287898	1.73104	0.255227	0.288811	1.00247	0.403566	0.45667	1.14514	0.497075	0.562482	1.07794	0.465771	0.52706	3.20793	0.414287	0.468801
27237	2.72405	0.180905	0.204709	6.19537	0.431654	0.488453	7.37268	0.393653	0.445452	6.19278	0.736123	0.832986	5.39719	0.0761642	0.0861863
1953	3.42263	0.18949	0.214424	5.82117	0.346336	0.391908	6.93243	0.162334	0.183695	7.00045	0.221723	0.250899	4.9102	0.145053	0.16414
127262	11.2515	0.115251	0.130417	10.1618	0.218927	0.247735	10.0583	0.278295	0.314915	10.4844	0.0104725	0.0118506	10.6234	0.052501	0.0594094
49856	9.15423	0.0743671	0.0841527	9.34602	0.101947	0.115362	9.68003	0.176917	0.200197	9.27642	0.113818	0.128795	9.43107	0.0570925	0.064605
7161	4.20063	0.375211	0.424583	5.54236	0.241692	0.273495	5.2874	0.502303	0.568399	5.62414	0.48319	0.546771	6.66116	0.117514	0.132977
57212	3.83116	0.190736	0.215834	8.5088	0.028724	0.0325037	8.23323	0.221757	0.250937	8.38154	0.105554	0.119443	7.92301	0.216165	0.244609
388588	1.60598	0.0165333	0.0187089	3.40017	1.18102	1.33642	4.29066	0.373891	0.42309	3.37036	1.09508	1.23918	4.85304	0.00634047	0.00717479
9731	10.6737	0.036159	0.040917	10.012	0.164464	0.186105	9.69995	0.146744	0.166054	9.95296	0.332223	0.375939	9.81334	0.0756809	0.0856394
1677	7.67996	0.0585527	0.0662573	8.27797	0.247192	0.279719	7.98019	0.214069	0.242238	7.87185	0.436724	0.494191	7.70788	0.1709	0.193388
339448	9.64789	0.0670622	0.0758867	9.75319	0.123831	0.140125	9.63054	0.175923	0.199072	9.67253	0.0662174	0.0749306	9.18818	0.121394	0.137367
8514	7.10098	0.174544	0.197511	9.11947	0.21782	0.246482	9.95871	0.241726	0.273533	8.55249	0.644784	0.729628	9.70039	0.031301	0.0354198
26038	3.42513	0.113252	0.128154	8.29768	0.206181	0.233311	6.87698	0.721488	0.816425	6.91878	0.705297	0.798104	8.66648	0.178503	0.201992
388591	5.70585	0.142697	0.161473	7.28374	0.0895333	0.101315	7.39783	0.118612	0.13422	7.34715	0.241727	0.273534	7.85136	0.169447	0.191744
23463	13.1726	0.0391032	0.0442487	12.0853	0.271291	0.306989	11.7242	0.204486	0.231393	12.0447	0.437788	0.495395	12.4585	0.108522	0.122802
148645	2.2679	0.694956	0.786402	2.74531	0.58515	0.662147	3.57125	0.175076	0.198113	3.43815	0.393985	0.445827	4.4278	0.32781	0.370945
387509	8.11877	0.166569	0.188487	11.9454	0.276186	0.312529	11.9735	0.0914808	0.103518	11.8978	0.345758	0.391255	12.488	0.189045	0.21392
11332	12.5422	0.133358	0.150906	12.2262	0.209999	0.237631	12.4004	0.190832	0.215943	12.1361	0.0150662	0.0170486	12.6205	0.082202	0.0930186
54626	3.85819	0.453668	0.513365	6.4732	0.746372	0.844584	7.30115	0.0786725	0.0890247	7.04723	0.224423	0.253954	7.44536	0.13483	0.152572
83715	3.21161	0.274757	0.310911	6.87338	0.827476	0.93636	7.70422	0.624249	0.706391	7.18111	0.459728	0.520221	6.67576	0.297955	0.337161
8718	6.03891	0.260696	0.295	6.78347	0.287346	0.325156	6.95589	0.0984266	0.111378	6.63508	0.419787	0.475025	7.28918	0.011353	0.0128469
57449	9.41305	0.138027	0.15619	9.65523	0.181675	0.205581	9.82135	0.190066	0.215076	9.38295	0.390146	0.441484	10.1167	0.0236079	0.0267143
3104	7.63327	0.0579338	0.0655571	8.52233	0.167568	0.189618	8.86481	0.286843	0.324588	8.65941	0.0317456	0.0359229	8.65768	0.0389646	0.0440917
90326	8.54666	0.241417	0.273185	8.48478	0.262299	0.296814	9.19913	0.674858	0.763659	8.59805	0.29222	0.330673	8.63867	0.0810651	0.0917321
9341	12.632	0.0244219	0.0276354	11.8232	0.0356857	0.0403814	11.3298	0.140502	0.158991	11.7466	0.201992	0.228571	11.9497	0.041685	0.0471702
8863	8.75605	0.137556	0.155656	6.70586	0.29303	0.331588	6.69088	0.198912	0.225086	7.03754	0.17604	0.199204	6.77253	0.227542	0.257484
10911	2.65656	0.0182905	0.0206972	6.18208	0.605038	0.684652	6.50775	0.554786	0.627788	6.16418	1.11298	1.25944	6.52926	0.0891913	0.100928
3604	1.71719	0.405596	0.458966	3.00557	0.491851	0.556572	4.2186	0.0973762	0.11019	3.86391	0.209732	0.23733	2.79326	0.337082	0.381438
54206	11.9724	0.123189	0.139399	14.2954	0.348377	0.394219	14.6165	0.18532	0.209706	14.2916	0.51121	0.578478	13.8868	0.128909	0.145872
102724539	1.07699	0.650195	0.735752	0.92496	0.217987	0.246671	2.18298	0.139239	0.157561	2.21929	0.180971	0.204784	1.36291	0.32549	0.36832
50651	3.72827	0.531722	0.601689	6.48922	1.01667	1.15045	7.851	0.248357	0.281038	7.06326	0.663367	0.750657	7.07891	0.11787	0.13338
80045	7.56459	0.116627	0.131974	7.98317	0.0298623	0.0337917	8.03106	0.256795	0.290585	7.82583	0.134761	0.152494	8.02268	0.128636	0.145563
407040	3.01367	0.560706	0.634487	1.59448	0.29083	0.329099	1.73225	0.195411	0.221124	1.71658	0.294946	0.333757	1.67051	0.213978	0.242135
9563	11.7867	0.0100793	0.0114056	10.3144	0.467394	0.528897	10.6713	0.238244	0.269594	9.99186	0.412069	0.466292	11.0231	0.113389	0.128309
80176	10.6417	0.0609853	0.0690101	10.8942	0.240862	0.272556	10.9291	0.158409	0.179253	10.8186	0.108858	0.123182	11.0928	0.155297	0.175731
100506022	3.42142	0.205252	0.23226	2.85384	0.323736	0.366336	2.12549	0.521614	0.590251	2.74819	0.541004	0.612193	3.80578	0.538189	0.609006
84275	7.42926	0.159501	0.18049	8.92761	0.331197	0.374778	8.39233	0.296073	0.335032	8.67652	0.218495	0.247246	7.80773	0.055418	0.0627102
5293	10.5489	0.0312193	0.0353273	10.5105	0.0828677	0.0937719	10.9967	0.0926693	0.104863	10.185	0.171912	0.194533	11.0155	0.0781916	0.0884805
101929074	2.99889	0.723567	0.818779	4.80688	0.646559	0.731637	5.17408	0.651823	0.737594	4.23547	0.700733	0.79294	5.40377	0.286429	0.324119
22883	13.1704	0.031879	0.0360738	11.9952	0.214362	0.242569	12.1335	0.224162	0.253658	12.0253	0.186342	0.210862	12.1296	0.00405435	0.00458785
56998	9.87569	0.1296	0.146654	9.37048	0.208581	0.236027	9.17404	0.506847	0.573541	9.07112	0.380423	0.430481	9.20174	0.118316	0.133885
84328	10.4669	0.0281814	0.0318897	10.0048	0.103315	0.11691	9.82548	0.209323	0.236867	10.1225	0.340254	0.385027	9.83559	0.0418367	0.0473418
64802	8.94194	0.0907904	0.102737	8.08671	0.0754118	0.0853349	8.09988	0.397877	0.450232	8.16471	0.401902	0.454786	8.38079	0.0709517	0.0802879
116362	3.00715	0.58711	0.664365	5.72569	0.736214	0.83309	5.44172	1.21718	1.37735	4.83648	1.40352	1.5882	6.94896	0.354088	0.400681
10277	11.775	0.0180039	0.0203729	10.7628	0.0392225	0.0443836	10.7709	0.0852712	0.0964916	10.7914	0.0552641	0.0625361	10.8534	0.0791819	0.0896011
23095	12.4422	0.080823	0.0914581	11.5214	0.112733	0.127567	11.4013	0.37396	0.423167	11.3965	0.110024	0.124502	11.6273	0.0701031	0.0793277
1676	10.9935	0.114326	0.129369	11.489	0.091717	0.103786	11.381	0.123691	0.139967	11.1947	0.16279	0.184211	11.2673	0.105687	0.119594
54897	8.5885	0.108038	0.122255	5.51296	0.864469	0.978221	6.62146	0.482049	0.54548	5.72484	0.799122	0.904275	6.0336	0.226993	0.256862
23435	12.924	0.0221051	0.0250138	12.8144	0.389656	0.440929	12.3997	0.285951	0.323579	12.8263	0.309559	0.350293	12.2304	0.144011	0.162961
10747	5.43379	0.034342	0.0388609	4.18123	0.499349	0.565056	3.86286	0.0410118	0.0464084	4.53462	0.0556703	0.0629957	4.55891	0.299409	0.338807
6723	12.0763	0.127025	0.14374	11.7139	0.422349	0.477924	11.5734	0.115982	0.131244	11.7146	0.546419	0.61832	11.0667	0.21184	0.239715
5394	12.1265	0.0772213	0.0873825	11.6928	0.21051	0.238211	11.283	0.372249	0.421231	11.6166	0.330252	0.373708	11.6073	0.116811	0.132181
93611	3.78155	0.194426	0.220009	7.77893	0.338097	0.382586	8.35483	0.714898	0.808968	8.09071	0.439025	0.496795	8.49708	0.0742011	0.0839649
26270	5.75834	0.234763	0.265655	5.83869	0.360761	0.408231	6.87852	0.893518	1.01109	6.42298	0.616134	0.697209	6.91159	0.167029	0.189008
10459	10.2807	0.0974156	0.110234	10.0748	0.168486	0.190656	10.5334	0.297196	0.336302	10.0168	0.0924882	0.104658	10.1894	0.109409	0.123806
374946	1.12892	0.40474	0.457998	1.30907	0.39753	0.44984	2.8507	0.505926	0.572498	1.77054	0.847902	0.959474	2.78398	0.196547	0.22241
57085	9.45259	0.15298	0.17311	9.12869	0.185773	0.210218	9.72986	0.12176	0.137782	9.43469	0.241569	0.273356	10.081	0.0717646	0.0812077
90231	10.8547	0.0976263	0.110472	10.4828	0.112145	0.126902	10.6975	0.220868	0.249931	10.5198	0.122638	0.138775	10.5072	0.128476	0.145382
5351	13.1276	0.088445	0.100083	11.9398	0.354792	0.401478	12.5364	0.23866	0.270064	12.1304	0.140668	0.159178	11.7191	0.0459295	0.0519732
60672	8.46095	0.203473	0.230248	8.81618	0.245485	0.277788	9.42743	0.497128	0.562543	9.11198	0.0841389	0.0952104	9.02354	0.0880025	0.0995824
7133	9.21756	0.174117	0.197029	9.50277	0.199629	0.225897	9.98308	0.371273	0.420127	9.27635	0.0356273	0.0403154	9.07017	0.124436	0.140811
55187	11.6197	0.0602565	0.0681855	10.6597	0.163086	0.184546	10.7045	0.178656	0.202165	10.7867	0.147103	0.166459	10.8199	0.048581	0.0549736
9249	8.06626	0.207335	0.234617	11.0141	0.493717	0.558684	11.5773	0.0735897	0.0832731	11.1604	0.250241	0.283169	12.2658	0.0946522	0.107107
102466722	0.200793	0.00521084	0.00589651	0.555562	0.0414912	0.0469508	1.36149	0.28716	0.324947	0.591243	0.479177	0.54223	1.1404	0.522409	0.59115
7799	10.5024	0.0721166	0.0816061	9.86143	0.174557	0.197526	9.8074	0.0818054	0.0925698	9.88214	0.0675585	0.0764482	9.66782	0.0508807	0.0575759
23254	10.2731	0.0366058	0.0414226	3.601	0.742769	0.840507	4.30006	0.401741	0.454604	4.13559	0.317898	0.359729	3.36756	0.176545	0.199776
55092	8.76194	0.148896	0.168488	8.45671	0.161833	0.183127	8.75785	0.107927	0.122128	8.45031	0.125692	0.142232	8.78644	0.201081	0.227541
114827	3.11998	0.153657	0.173876	5.99018	0.226571	0.256384	6.40362	0.166893	0.188853	5.90379	0.611321	0.691762	6.56633	0.25898	0.293059
101927417	0.734753	0.00724622	0.00819972	1.60751	0.463804	0.524834	1.44568	0.131532	0.14884	2.0935	0.298517	0.337798	1.9399	0.407501	0.461122
79180	11.7688	0.136739	0.154732	13.2413	0.178445	0.201926	13.1606	0.143914	0.162851	13.1096	0.125479	0.14199	12.7228	0.266921	0.302044
842	7.65177	0.0757049	0.0856666	8.39481	0.0827405	0.0936279	8.7874	0.184654	0.208952	8.59486	0.170842	0.193322	8.65392	0.131919	0.149277
23341	9.93459	0.0670109	0.0758286	9.40991	0.20895	0.236445	9.068	0.346599	0.392206	9.57742	0.376672	0.426236	9.38748	0.0228206	0.0258235
79814	7.25309	0.190623	0.215706	7.42868	0.42337	0.479079	7.58119	0.172224	0.194886	7.75988	0.799239	0.904407	6.77201	0.151995	0.171995
84301	7.99083	0.14647	0.165743	8.55068	0.318385	0.36028	8.59339	0.14651	0.165788	8.72624	0.0168108	0.0190229	7.84176	0.0653098	0.0739037
6248	7.55216	0.0321713	0.0364046	8.0534	0.250004	0.282901	8.20719	0.195307	0.221007	8.12722	0.0239975	0.0271553	7.20934	0.197467	0.22345
23207	11.8053	0.122329	0.138425	10.8138	0.172425	0.195113	11.3362	0.524227	0.593208	10.8443	0.11342	0.128345	10.9411	0.038564	0.0436385
54751	11.9525	0.0763353	0.08638	10.303	0.446312	0.505041	10.9063	0.595611	0.673985	9.97095	0.73902	0.836264	11.0398	0.0619932	0.0701506
440567	11.458	0.114818	0.129926	12.7406	0.0927055	0.104904	12.9041	0.315591	0.357119	12.5248	0.124797	0.141219	12.5924	0.0199028	0.0225217
729614	5.93957	0.0953302	0.107874	5.94937	0.183415	0.207549	6.45202	0.180433	0.204175	6.29361	0.226852	0.256703	6.886	0.174584	0.197557
23013	12.0058	0.15554	0.176007	11.7576	0.234674	0.265554	11.4498	0.317415	0.359182	11.5306	0.151591	0.171538	11.4051	0.0832207	0.0941714
7709	9.55573	0.0795087	0.0899709	9.16263	0.104062	0.117755	9.57033	0.210665	0.238386	9.10978	0.17829	0.20175	9.66484	0.135572	0.153412
27129	10.8513	0.25473	0.288249	0.949155	0.0779153	0.0881678	1.2824	0.483013	0.54657	0.905242	0.104676	0.11845	1.5769	0.731128	0.827335
348487	4.39992	0.457769	0.518005	3.63926	0.938087	1.06153	4.60773	0.909289	1.02894	2.84798	1.29506	1.46547	5.55876	0.0429226	0.0485706
128272	7.74297	0.223648	0.253077	9.38688	0.605333	0.684986	10.2428	0.671182	0.7595	9.59526	0.499884	0.565661	9.99107	0.0639575	0.0723734
79363	6.23407	0.223556	0.252973	5.28665	0.610107	0.690388	5.51314	0.447869	0.506802	5.68006	0.206577	0.23376	6.10422	0.232356	0.26293
54455	10.1282	0.0688387	0.0778969	9.10921	0.0647708	0.0732937	9.04001	0.070038	0.079254	9.17504	0.126432	0.143069	9.44065	0.0702042	0.0794421
26099	13.9376	0.095184	0.107709	13.027	0.189487	0.214421	13.0057	0.290137	0.328315	12.8944	0.211482	0.23931	12.7441	0.111778	0.126487
55707	11.7494	0.124695	0.141103	10.6889	0.0649729	0.0735224	10.7801	0.205932	0.23303	10.6595	0.0266865	0.030198	11.1218	0.0956541	0.108241
55672	10.3655	0.0564847	0.0639173	8.7096	0.194156	0.219704	8.54082	0.170688	0.193148	8.85547	0.18083	0.204625	8.73782	0.101403	0.114746
84809	8.14066	0.0810463	0.0917108	8.10679	0.153245	0.17341	8.14193	0.166152	0.188015	7.97546	0.13546	0.153285	7.75109	0.0644925	0.0729788
26869	1.56959	0.24202	0.273867	0.542719	0.0291041	0.0329337	2.37816	1.01304	1.14634	1.28789	0.685319	0.775497	1.55302	0.888214	1.00509
284729	0.793278	0.00844357	0.00955462	1.70397	0.561613	0.635513	1.39816	0.572303	0.64761	2.41106	0.181213	0.205058	2.27317	0.295065	0.333892
6060	5.00424	0.326394	0.369343	5.10919	0.439797	0.497668	7.66666	0.534749	0.605115	6.31591	0.401754	0.454619	6.38655	0.562866	0.636931
11223	1.78564	0.368816	0.417347	3.30255	0.794287	0.898803	3.9538	0.234821	0.26572	3.46333	0.963629	1.09043	3.86458	0.392984	0.444695
9696	8.3487	0.0823094	0.0931401	7.48398	0.0952893	0.107828	7.89147	0.182026	0.205978	7.51478	0.17988	0.203549	7.51419	0.0908594	0.102815
26870	1.99928	0.575282	0.650981	2.42665	0.425188	0.481136	4.07929	0.619158	0.70063	2.98753	0.381868	0.432117	3.10452	0.736743	0.833687
4237	9.33229	0.207043	0.234287	2.55223	0.345273	0.390706	4.20123	0.248598	0.28131	2.42663	0.832352	0.941878	2.21327	0.593178	0.671232
23400	11.0803	0.157327	0.178029	11.027	0.147341	0.166729	11.3473	0.281377	0.318403	10.988	0.0266016	0.030102	12.1521	0.243874	0.275964
6390	11.9277	0.0855928	0.0968556	12.5246	0.0906202	0.102545	12.3651	0.191418	0.216606	12.2942	0.120007	0.135798	12.3333	0.0744729	0.0842725
11240	2.34508	0.328768	0.372029	5.2055	0.268186	0.303475	5.00223	0.266926	0.302049	4.16489	0.910727	1.03057	6.51609	0.150571	0.170384
29943	7.70209	0.192784	0.218152	4.49072	0.228327	0.258372	3.91336	0.542874	0.614309	4.7482	0.524372	0.593372	4.92336	0.298051	0.33727
51702	1.46117	0.419669	0.474892	2.12417	0.918684	1.03957	2.94701	0.927873	1.04997	2.75421	1.04832	1.18627	4.74327	0.440213	0.498139
55160	10.2494	0.108118	0.122345	6.99698	0.130288	0.147432	8.24747	0.125163	0.141633	7.57522	0.0437768	0.0495372	8.43652	0.147996	0.16747
8659	9.00919	0.136418	0.154368	7.62978	0.195541	0.221271	7.78653	0.271505	0.307231	8.07327	0.246882	0.279368	8.08825	0.0350759	0.0396914
126917	11.787	0.0437892	0.0495513	11.8654	0.0827556	0.0936451	12.0865	1.09169	1.23534	12.0695	0.475309	0.537852	11.0042	0.135729	0.153589
23065	12.152	0.0604467	0.0684006	11.2928	0.234617	0.265489	11.3834	0.133722	0.151318	11.2043	0.263535	0.298212	10.9497	0.0395444	0.0447478
100506730	7.24465	0.0662464	0.0749634	6.54423	0.182412	0.206414	6.63917	0.4292	0.485676	6.56348	0.162087	0.183415	6.55334	0.142814	0.161606
8574	10.6027	0.180782	0.20457	9.86035	0.141618	0.160253	10.3822	0.260969	0.295309	10.0144	0.0662882	0.0750107	10.0447	0.0728437	0.0824289
54896	8.75259	0.13715	0.155197	8.06714	0.197174	0.223119	8.32057	0.103842	0.117507	8.10289	0.273935	0.309981	8.4032	0.0476548	0.0539254
832	13.859	0.099335	0.112406	12.7514	0.0953401	0.107886	12.8461	0.229993	0.260256	12.7039	0.0399351	0.04519	12.8985	0.0684034	0.0774043
644068	5.37119	0.141751	0.160403	7.49679	0.465137	0.526343	7.77095	0.515592	0.583436	7.59537	0.449697	0.508871	7.49179	0.221802	0.250988
255104	9.82059	0.110276	0.124787	7.74337	0.165995	0.187838	7.40124	0.0759226	0.0859129	7.83905	0.275319	0.311547	8.30506	0.05416	0.0612867
127733	1.25715	0.0145361	0.0164488	3.86267	0.16479	0.186474	3.49744	0.367846	0.416249	3.90021	0.324766	0.367501	1.42915	0.385981	0.436771
55450	10.9528	0.022217	0.0251404	9.96271	0.424205	0.480024	9.92409	0.614456	0.695309	9.91382	0.582135	0.658736	10.2806	0.166031	0.187878
163933	1.93005	0.228867	0.258983	4.1484	0.700567	0.792751	4.80927	0.416068	0.470817	3.2842	0.275306	0.311532	5.35871	0.248599	0.281311
978	7.40683	0.248581	0.281291	10.1714	0.606744	0.686583	11.1899	0.371469	0.420349	10.5938	0.399208	0.451738	11.4316	0.18564	0.210067
65018	9.84828	0.189454	0.214383	8.15863	0.578457	0.654573	9.28482	0.523208	0.592055	8.61474	0.400756	0.45349	8.94836	0.106764	0.120812
100861548	7.53476	0.251915	0.285063	6.14052	0.148846	0.168432	6.28166	0.058687	0.0664093	6.42279	0.281181	0.31818	6.14149	0.166826	0.188777
57576	7.75902	0.232291	0.262858	3.33284	0.414892	0.469486	4.36686	1.28885	1.45845	2.58804	1.31602	1.48919	4.68582	0.293729	0.332379
400745	9.78386	0.121855	0.13789	6.5043	0.22086	0.249922	7.31164	1.07164	1.21265	6.77958	0.521734	0.590387	5.87622	0.39603	0.448142
50809	13.1498	0.0601569	0.0680726	12.2025	0.0674798	0.0763591	11.9565	0.0514101	0.0581749	12.2594	0.0698458	0.0790365	12.3414	0.0516939	0.0584961
8672	12.438	0.155056	0.17546	11.734	0.0546268	0.0618149	11.6042	0.226763	0.256602	11.6401	0.0553132	0.0625916	11.571	0.0936537	0.105977
1889	13.3951	0.0673576	0.0762209	13.0964	0.176364	0.199571	13.0751	0.273948	0.309996	13.0622	0.239361	0.270858	13.8059	0.0469178	0.0530915
84224	9.7481	0.0229637	0.0259854	8.42174	0.244717	0.276918	8.60844	0.15593	0.176448	8.18141	0.185	0.209344	8.58571	0.0892923	0.101042
249	2.11701	0.195683	0.221432	-0.423766	0.0270924	0.0306574	0.107181	0.541574	0.612837	-0.438922	0.0363304	0.041111	-0.425469	0.00911284	0.010312
5909	2.69692	0.411117	0.465215	4.97926	1.07874	1.22068	5.72375	1.22181	1.38258	5.04136	0.864699	0.978481	5.53216	0.309615	0.350356
84196	11.6532	0.130454	0.147619	10.6345	0.0767147	0.0868093	10.3765	0.260639	0.294935	10.4658	0.0395671	0.0447735	10.6298	0.0464729	0.0525881
401944	2.50495	0.263681	0.298378	0.749669	0.589319	0.666865	0.137687	0.04209	0.0476284	0.247901	0.220566	0.249589	0.802448	0.645817	0.730798
3339	13.1208	0.138367	0.156574	9.29594	0.412237	0.466482	10.0527	0.441259	0.499323	9.29921	0.767098	0.868037	10.4004	0.133711	0.151305
29092	7.60322	0.102815	0.116344	7.91596	0.100449	0.113666	7.25736	0.595041	0.67334	7.64137	0.150439	0.170234	8.32844	0.0915093	0.103551
998	13.9969	0.0277243	0.0313724	13.43	0.141488	0.160106	13.0629	0.0484579	0.0548343	13.3853	0.050445	0.0570829	13.3828	0.0691186	0.0782136
54361	3.66504	0.297492	0.336638	6.0744	0.928161	1.05029	7.43944	0.683344	0.773262	6.19101	0.199114	0.225314	6.51943	0.216419	0.244897
2048	7.31145	0.0658688	0.0745362	11.386	0.0632608	0.071585	11.6313	0.247618	0.280201	11.1351	0.103335	0.116933	12.2329	0.087022	0.0984728
23028	12.3493	0.0776038	0.0878153	13.0437	0.0833633	0.0943327	12.915	0.1224	0.138506	12.7211	0.0164706	0.0186379	12.6982	0.170418	0.192842
7798	12.8923	0.0125394	0.0141894	12.3378	0.145391	0.164522	12.3897	0.0760907	0.0861032	12.5199	0.158664	0.179542	12.2292	0.101863	0.115267
3352	5.36049	0.0174513	0.0197476	4.85793	0.36019	0.407586	5.66315	0.133247	0.150781	5.8934	0.386927	0.437842	5.88125	0.332108	0.375809
10236	13.7423	0.0646493	0.0731562	13.4773	0.269922	0.30544	12.976	0.414698	0.469267	13.3013	0.274503	0.310624	12.9882	0.102146	0.115588
80818	8.70517	0.027111	0.0306784	8.49549	0.0954575	0.108018	8.40366	0.276105	0.312436	8.7	0.101211	0.114529	8.85509	0.0356592	0.0403515
148898	5.59582	0.311381	0.352354	6.05527	0.685352	0.775535	7.17613	0.504758	0.571177	6.01931	1.05262	1.19112	6.79826	0.135898	0.15378
6920	9.16187	0.101801	0.115197	4.79204	0.810448	0.917091	5.97792	0.301202	0.340836	5.58265	0.194971	0.220626	5.8526	0.259993	0.294205
55616	7.60829	0.238723	0.270136	5.72342	0.458788	0.519158	7.21627	0.94994	1.07494	6.0404	1.30628	1.47816	7.30907	0.114677	0.129767
1870	7.86592	0.0366763	0.0415024	5.9283	0.69669	0.788365	4.63035	1.38035	1.56199	5.96537	1.24282	1.40636	6.54544	0.181847	0.205776
3399	13.901	0.151484	0.171417	4.73653	0.904174	1.02315	5.63501	0.979876	1.10881	4.77429	0.631574	0.71468	4.71084	0.222906	0.252238
6924	11.5635	0.0219944	0.0248885	12.0976	0.303208	0.343106	11.4505	0.155521	0.175985	11.8823	0.277206	0.313682	11.3532	0.183706	0.207879
57095	10.6549	0.0987516	0.111746	9.84662	0.214357	0.242564	10.1282	0.509029	0.57601	9.94198	0.132612	0.150062	9.68674	0.177635	0.20101
11313	9.90577	0.118971	0.134626	10.0922	0.141526	0.160148	10.386	0.358325	0.405475	10.0961	0.0266821	0.0301931	10.5201	0.10879	0.123106
2582	9.94808	0.105857	0.119787	11.1241	0.158928	0.179841	11.5273	0.264091	0.298842	11.0469	0.0743633	0.0841485	11.3778	0.0181234	0.0205082
3155	9.09138	0.125069	0.141526	8.9067	0.476048	0.538689	9.66433	0.499415	0.565131	9.24847	0.394255	0.446133	9.76805	0.0603854	0.0683312
2517	5.75937	0.204481	0.231388	7.41952	0.217806	0.246466	7.42589	0.0630337	0.071328	7.46795	0.0291583	0.0329951	8.65244	0.136888	0.154901
55629	11.895	0.124368	0.140733	11.6661	0.0691989	0.0783045	11.4371	0.161462	0.182708	11.6729	0.168593	0.190778	11.012	0.136107	0.154017
10772	12.6756	0.122259	0.138347	12.4427	0.330661	0.374171	11.784	0.362579	0.410289	12.3011	0.266289	0.301329	11.8373	0.0578519	0.0654644
127294	3.91455	0.226731	0.256566	7.85961	0.196405	0.222249	7.73381	0.29861	0.337903	8.0705	0.0940458	0.106421	7.00615	0.0842627	0.0953505
58985	4.09059	0.278906	0.315606	5.40029	0.700469	0.792641	6.4585	0.454896	0.514754	6.33091	0.502965	0.569148	6.45416	0.0565131	0.0639494
163702	3.70116	0.014897	0.0168572	7.88772	0.113997	0.128997	8.64413	0.159959	0.181008	8.48597	0.159667	0.180677	8.09159	0.096993	0.109756
57822	1.06179	0.0121241	0.0137195	2.47015	0.646456	0.731521	2.26568	1.00409	1.13621	2.35245	0.521257	0.589847	3.51023	0.636556	0.720317
90529	9.54273	0.136291	0.154225	8.136	0.316312	0.357934	8.42118	0.0718207	0.0812713	8.20657	0.281015	0.317992	8.7484	0.0561438	0.0635315
57185	13.3037	0.0453324	0.0512974	10.4827	0.175219	0.198276	10.5252	0.215863	0.244267	10.4656	0.115438	0.130628	11.1529	0.0185372	0.0209764
100750325	0.817072	0.0100086	0.0113256	1.65643	0.409469	0.463349	2.42897	0.450227	0.50947	1.82417	1.1093	1.25527	2.50978	0.765212	0.865903
100506985	7.90375	0.0911096	0.103098	7.18907	0.287619	0.325465	6.58104	0.166564	0.188482	6.86363	0.367982	0.416403	7.00179	0.162178	0.183518
10250	12.3401	0.0917518	0.103825	12.3246	0.128177	0.145043	11.9068	0.137051	0.155086	12.0885	0.130608	0.147794	11.9462	0.0623888	0.0705983
25932	16.3291	0.117965	0.133487	13.1735	0.224709	0.254277	13.0771	0.22992	0.260174	13.2597	0.482233	0.545688	12.9177	0.0570224	0.0645257
864	4.90776	0.202001	0.228581	9.57951	0.0913303	0.103348	9.41974	0.123179	0.139387	9.23961	0.0155951	0.0176471	10.5599	0.173415	0.196234
6007	5.31464	0.0945286	0.106967	4.09804	0.510434	0.5776	4.73149	0.323865	0.366481	3.99743	0.780867	0.883618	4.45393	0.403377	0.456456
23585	12.0398	0.0214928	0.0243209	10.6385	0.113648	0.128602	10.9028	0.395074	0.44706	10.847	0.265204	0.300101	10.8332	0.0428083	0.0484413
26119	10.4671	0.144931	0.164001	8.8048	0.132082	0.149463	9.09887	0.182903	0.20697	9.1091	0.505044	0.571501	9.06342	0.0902556	0.102132
57134	1.00504	0.0115245	0.013041	1.80691	0.764507	0.865106	3.15719	0.121751	0.137772	1.84857	0.78886	0.892663	3.22235	0.0552727	0.0625458
57190	12.6621	0.0944607	0.10689	11.5064	0.0868919	0.0983256	11.5815	0.148001	0.167476	11.2324	0.0109623	0.0124048	11.5813	0.0388149	0.0439224
56181	9.9706	0.137444	0.15553	9.15556	0.13578	0.153647	9.38428	0.349029	0.394956	9.1145	0.0710348	0.0803819	9.4867	0.0233645	0.026439
79000	8.48735	0.0418386	0.047344	8.66133	0.318829	0.360783	8.23405	0.364467	0.412425	8.47694	0.396916	0.449145	7.68071	0.0690376	0.078122
3925	14.1787	0.0860783	0.0974049	12.6548	0.151898	0.171886	12.3111	0.125604	0.142131	12.5751	0.241793	0.27361	12.9998	0.062036	0.0701991
5051	8.94668	0.0977069	0.110564	8.21302	0.0609505	0.0689707	7.46769	1.037	1.17346	8.42246	0.65978	0.746598	8.65762	0.0500605	0.0566478
2134	3.29114	0.3323	0.376026	0.392297	0.0360573	0.0408019	1.70615	0.213991	0.242149	0.372236	0.0482985	0.0546539	1.19577	0.024576	0.0278099
51042	9.18529	0.13882	0.157087	9.50051	0.190418	0.215474	9.76091	0.427353	0.483586	9.61809	0.115812	0.131051	9.31587	0.103828	0.117491
10256	3.27542	0.561386	0.635256	4.41499	0.0644951	0.0729817	4.75436	0.155538	0.176005	4.04121	0.14905	0.168663	3.91715	0.236955	0.268135
83442	13.848	0.154014	0.17428	12.3459	0.334891	0.378958	12.8063	0.302342	0.342126	12.6175	0.210926	0.238681	12.7917	0.0902987	0.102181
91544	8.23792	0.201769	0.228318	7.13016	0.413131	0.467493	6.9342	0.442	0.500161	7.2421	0.549172	0.621435	7.51164	0.131197	0.148461
55057	3.87289	0.127957	0.144795	2.1754	0.851478	0.96352	3.5234	0.601427	0.680566	2.92903	0.78824	0.891961	2.65105	0.192657	0.218008
79947	11.0551	0.0635928	0.0719607	10.1037	0.238745	0.270161	10.0296	0.055887	0.0632409	10.1224	0.126468	0.143109	10.4261	0.0462331	0.0523168
3151	14.1915	0.117918	0.133434	12.6517	0.406867	0.460405	12.2354	0.345527	0.390993	12.8626	0.538444	0.609295	12.3912	0.185915	0.210379
6195	8.07482	0.157959	0.178744	9.88078	0.0742649	0.0840371	10.483	0.480941	0.544225	9.88087	0.0504648	0.0571053	9.86638	0.13951	0.157867
101928728	5.94839	0.0795179	0.0899813	3.53691	0.181358	0.205222	3.33288	0.716893	0.811225	3.93268	0.119275	0.13497	4.64909	0.205359	0.232382
8289	12.0546	0.0820664	0.0928651	11.0588	0.193645	0.219126	10.9799	0.357151	0.404147	11.0143	0.202693	0.229365	11.1778	0.0696233	0.0787847
55650	8.61116	0.051426	0.0581929	8.19879	0.0702772	0.0795247	8.2287	0.278068	0.314658	8.38487	0.257343	0.291206	8.89209	0.0335984	0.0380195
84243	10.8494	0.149419	0.16908	9.84016	0.0858889	0.0971906	10.1045	0.29868	0.337982	9.92328	0.142107	0.160806	9.88595	0.070447	0.0797168
2810	3.21699	0.272717	0.308603	4.8934	0.895315	1.01313	4.51505	0.465795	0.527087	5.31526	0.738672	0.835871	3.53241	0.856665	0.96939
126695	1.04748	0.0108148	0.0122379	2.33437	0.557979	0.631401	3.03529	0.511396	0.578688	2.85122	0.706084	0.798994	1.91028	0.388335	0.439435
388610	9.89457	0.232976	0.263632	8.73153	0.214348	0.242554	9.82378	0.371337	0.420199	9.32702	0.174016	0.196914	8.29105	0.231348	0.26179
115572	7.18659	0.252529	0.285758	3.26427	0.353577	0.400103	3.53207	0.425846	0.481881	3.30607	0.195362	0.221069	3.46865	0.225088	0.254707
6548	10.0859	0.0533928	0.0604185	8.88994	0.179501	0.203121	9.02668	0.2211	0.250194	8.95419	0.20032	0.22668	9.04143	0.0485124	0.0548959
23038	11.2471	0.0774133	0.0875998	9.82711	0.309295	0.349994	10.3269	0.248747	0.281478	9.96753	0.285658	0.323246	10.5576	0.0287892	0.0325774
644961	9.10435	0.377397	0.427057	8.16347	0.621821	0.703644	7.68461	0.646466	0.731532	7.8348	0.140463	0.158946	7.06176	0.136177	0.154096
9064	10.082	0.0946769	0.107135	8.04854	0.206617	0.233805	8.28552	0.100262	0.113455	8.24315	0.0277075	0.0313534	8.66494	0.131444	0.14874
8547	1.85796	0.519061	0.587362	0.632372	0.384431	0.435017	0.538407	0.202761	0.229442	0.456302	0.356383	0.403278	1.40717	1.05543	1.19431
2827	7.30713	0.259179	0.293284	7.69892	0.082501	0.093357	8.01882	0.136844	0.154851	7.63059	0.186712	0.21128	8.02721	0.166574	0.188492
10163	13.278	0.0759999	0.0860004	12.5088	0.218136	0.24684	12.8473	0.296885	0.335951	12.6097	0.366654	0.414901	12.8624	0.0665175	0.0752702
27245	8.72127	0.129092	0.146079	7.98577	0.225436	0.2551	8.27696	0.227555	0.257498	8.04965	0.250223	0.283149	8.24205	0.0729694	0.0825711
2537	10.6192	0.36034	0.407756	7.61977	0.365934	0.414086	8.57743	0.282453	0.31962	8.34617	0.088345	0.09997	9.69608	0.0703798	0.0796408
199870	8.65955	0.162413	0.183785	8.01004	0.133914	0.151535	8.01478	0.169317	0.191597	8.20901	0.181109	0.20494	8.43053	0.166828	0.188781
23673	11.9759	0.0295637	0.0334538	10.4507	0.185006	0.209351	10.3741	0.19863	0.224767	10.5942	0.199244	0.225462	10.7804	0.112197	0.126961
9473	6.9055	0.229646	0.259864	8.17392	0.642676	0.727243	9.31957	0.595309	0.673643	8.48081	0.875314	0.990493	9.19523	0.061861	0.070001
27293	3.12092	0.125761	0.142309	5.08967	0.054208	0.061341	5.79	0.256046	0.289738	6.0011	0.0431374	0.0488137	6.31201	0.130422	0.147584
55113	8.81729	0.23131	0.261747	7.63954	0.475345	0.537893	8.55769	0.542145	0.613484	7.70436	0.173877	0.196757	8.2344	0.111113	0.125734
2140	10.8676	0.0580658	0.0657065	10.6199	0.203261	0.230007	10.5009	0.115758	0.13099	10.6045	0.175945	0.199097	10.4038	0.0919227	0.104018
22826	12.2591	0.0736421	0.0833324	11.7307	0.19258	0.217921	11.5187	0.0652103	0.0737911	11.6213	0.234811	0.265709	11.7397	0.0732686	0.0829097
93974	11.2109	0.140494	0.158981	10.7085	0.0934009	0.105691	10.999	0.178633	0.202138	10.8763	0.199884	0.226186	11.1967	0.0610606	0.0690952
83667	9.00047	0.218504	0.247256	8.46082	0.613409	0.694125	9.63527	0.932643	1.05537	8.65025	0.810029	0.916617	9.195	0.131869	0.149221
54797	8.85865	0.131921	0.14928	8.94169	0.148076	0.167561	9.29712	0.0713786	0.080771	9.05169	0.201898	0.228464	9.4414	0.0856634	0.0969354
65979	11.0049	0.0667023	0.0754794	9.99163	0.115922	0.131176	10.0238	0.0325572	0.0368413	10.0504	0.120869	0.136774	9.95514	0.0851212	0.0963219
1104	11.8308	0.119032	0.134695	12.167	0.457771	0.518007	11.9369	0.130791	0.148002	12.0183	0.500147	0.565959	11.252	0.195171	0.220853
54952	9.94128	0.131734	0.149068	8.62607	0.145324	0.164446	8.95009	0.156933	0.177583	8.74876	0.0456541	0.0516615	8.88199	0.035641	0.0403309
692212	4.51599	0.166419	0.188317	4.93673	0.681089	0.770711	4.84066	0.471412	0.533443	5.1136	0.198249	0.224336	3.73042	0.42222	0.477778
677838	6.86896	0.17923	0.202814	6.76959	0.0729217	0.0825171	6.57891	0.199627	0.225895	6.6701	0.13491	0.152662	5.81467	0.185825	0.210277
692073	4.31819	0.199073	0.225268	5.18311	0.211189	0.238978	4.25742	0.61467	0.695552	4.6806	0.17239	0.195074	3.80626	0.0580054	0.0656381
10691	9.36252	0.0615498	0.0696488	8.99691	0.189484	0.214418	9.20815	0.118685	0.134302	8.66235	0.0465693	0.0526971	8.5009	0.0846312	0.0957674
51441	11.8147	0.0489925	0.0554392	12.0088	0.340789	0.385631	11.5094	0.0845221	0.095644	11.9114	0.202546	0.229198	11.7901	0.0880993	0.0996919
4985	0.632547	0.0092277	0.0104419	1.90267	0.313289	0.354513	1.62514	0.912201	1.03223	2.77615	0.0375877	0.0425337	0.829107	0.396081	0.448199
2035	5.36934	0.222857	0.252182	9.82377	0.181459	0.205336	9.98563	0.153328	0.173503	9.82949	0.3672	0.415518	9.65153	0.130023	0.147133
399474	8.27141	0.129678	0.146741	4.3433	0.11208	0.126829	4.4224	0.290585	0.328821	4.5615	0.413347	0.467737	6.34827	0.304074	0.344086
51102	9.62618	0.0911913	0.103191	9.86074	0.134843	0.152587	10.0773	0.13049	0.14766	9.73247	0.126023	0.142606	9.72264	0.100887	0.114163
10076	5.54904	0.0812134	0.0918999	10.2725	0.16393	0.185501	10.6681	0.295902	0.334838	8.79794	0.426455	0.48257	10.3286	0.0680956	0.077056
4146	1.51095	0.217054	0.245616	3.15932	0.375382	0.424777	2.85872	0.169677	0.192004	2.41674	0.319919	0.362015	2.63977	0.529562	0.599244
100129196	1.80844	0.0163108	0.018457	4.07235	0.600462	0.679474	4.62425	0.132071	0.14945	3.84177	0.640751	0.725065	4.78631	0.177741	0.201129
7805	7.08162	0.0600219	0.06792	12.5635	0.211633	0.239481	12.4326	0.203203	0.229941	12.4917	0.0156332	0.0176903	12.5853	0.187371	0.212026
9672	10.2239	0.164447	0.186085	9.09417	0.117717	0.133207	9.65026	0.0270793	0.0306425	8.76093	0.20937	0.23692	9.39166	0.0718741	0.0813317
79570	1.35385	0.0131608	0.0148926	2.74567	0.500204	0.566024	3.97004	0.173835	0.19671	2.83329	0.276508	0.312892	3.27804	0.228949	0.259075
51538	10.6631	0.0969015	0.109652	10.5039	0.21646	0.244943	10.213	0.226324	0.256106	10.1875	0.250182	0.283102	10.6111	0.0893662	0.101126
347735	7.28494	0.14058	0.159079	8.61482	0.938301	1.06177	9.34609	0.324312	0.366987	8.93637	0.39687	0.449092	10.2952	0.321258	0.363531
64129	6.75963	0.254214	0.287665	11.8159	0.60498	0.684586	11.9331	0.925839	1.04767	11.3896	0.323747	0.366347	12.2225	0.0107822	0.012201
553115	11.1205	0.167963	0.190064	10.1394	0.228421	0.258478	10.3405	0.116551	0.131888	10.0356	0.216015	0.24444	10.3133	0.078874	0.0892527
1307	9.52493	0.136996	0.155023	5.81563	0.199512	0.225765	6.74614	0.173357	0.196168	5.69656	0.364799	0.412802	5.68694	0.0700304	0.0792454
576	7.69825	0.0210423	0.0238112	8.39594	0.378497	0.428302	8.92827	0.397392	0.449683	7.44744	0.767584	0.868587	9.38139	0.114835	0.129946
90853	11.6892	0.0853129	0.0965389	10.7647	0.0660684	0.0747621	11.0597	0.174426	0.197378	10.2918	0.310453	0.351304	10.9908	0.0155143	0.0175558
8073	13.9711	0.0653611	0.0739617	13.7608	0.0829175	0.0938283	13.3419	0.0228704	0.0258798	13.3445	0.00758138	0.00857899	13.5907	0.0871492	0.0986168
10657	13.2715	0.0491979	0.0556716	13.678	0.0264064	0.0298811	13.3837	0.0445056	0.050362	13.2725	0.0995168	0.112612	13.5505	0.114123	0.12914
55116	9.64419	0.138584	0.156819	10.1845	0.13311	0.150626	10.5204	0.278877	0.315574	9.92291	0.045405	0.0513797	10.1563	0.177695	0.201077
23633	13.0928	0.0584397	0.0661295	13.0168	0.159887	0.180926	13.1815	0.0660824	0.0747779	12.8099	0.0516919	0.0584938	13.1477	0.0343155	0.0388309
79140	8.45452	0.076732	0.0868289	8.47819	0.146778	0.166091	9.15255	0.392279	0.443898	8.04921	0.188766	0.213605	8.82095	0.14417	0.16314
56063	7.56011	0.113338	0.128251	6.59641	0.155681	0.176166	6.76936	0.158519	0.179378	6.61063	0.141728	0.160378	7.04957	0.170269	0.192674
8668	13.5022	0.138847	0.157117	14.2931	0.141463	0.160077	14.5763	0.324816	0.367558	14.0013	0.0361129	0.0408648	14.0891	0.0832506	0.0942052
339483	5.08819	0.486851	0.550914	5.55462	0.798541	0.903618	6.12037	0.228948	0.259074	5.69891	0.571003	0.646139	6.99054	0.157018	0.17768
84734	3.68646	0.450719	0.510027	3.29921	0.899615	1.01799	4.39416	0.130603	0.147788	3.42939	0.801484	0.906948	5.58076	0.24756	0.280135
3932	1.52504	0.016559	0.018738	4.87746	0.273656	0.309666	3.35209	0.699272	0.791287	4.44852	0.291678	0.330059	2.64442	1.08435	1.22704
3065	12.3272	0.0348494	0.0394351	13.3206	0.133995	0.151627	13.5888	0.187894	0.212618	13.0907	0.0516595	0.0584572	13.405	0.160775	0.181931
65108	9.24814	0.0750313	0.0849044	11.9517	0.161934	0.183243	12.2899	0.218052	0.246745	11.8582	0.187734	0.212437	11.908	0.115057	0.130197
81629	5.66404	0.261222	0.295595	6.26087	0.684528	0.774602	7.7513	0.809868	0.916435	6.15591	1.14551	1.29624	6.94869	0.0642246	0.0726757
55108	11.3537	0.0833787	0.0943501	11.1402	0.283846	0.321196	11.847	0.32938	0.372721	11.2786	0.352838	0.399267	11.6238	0.0245171	0.0277432
653121	9.25525	0.114526	0.129596	8.72963	0.178751	0.202272	8.72457	0.21347	0.241559	8.81433	0.240564	0.272219	8.91494	0.21808	0.246776
339487	9.99547	0.0275347	0.0311578	10.2877	0.249967	0.282859	10.1487	0.0563455	0.0637597	10.0708	0.0481211	0.0544531	10.4456	0.129206	0.146207
5928	11.8065	0.0635512	0.0719136	12.3562	0.250068	0.282973	12.0682	0.173152	0.195937	12.0277	0.190769	0.215872	12.0208	0.0279943	0.0316779
81493	10.3181	0.126715	0.143389	3.22015	1.11392	1.26049	3.8691	0.855418	0.967979	3.82015	0.399892	0.452512	5.26612	0.064633	0.0731378
57648	10.7695	0.0804201	0.0910023	11.0506	0.526278	0.595529	11.7515	0.367261	0.415588	10.8506	0.581837	0.658398	11.4624	0.0611904	0.0692421
8565	13.1687	0.131716	0.149048	13.5972	0.156775	0.177405	13.9823	0.575919	0.651701	13.3252	0.200106	0.226438	13.4539	0.108089	0.122312
64766	10.4549	0.0448037	0.0506993	10.6774	0.0483384	0.054699	10.9527	0.117	0.132395	10.5034	0.164218	0.185827	10.5062	0.12642	0.143055
252995	3.52849	0.147885	0.167345	4.78745	0.138867	0.15714	4.95909	0.65724	0.743724	4.14964	0.251988	0.285146	5.40284	0.0845206	0.0956423
113452	10.2918	0.145187	0.164291	9.33314	0.44956	0.508715	10.438	0.369351	0.417953	9.22336	0.432002	0.488847	10.027	0.11749	0.13295
127544	9.4228	0.0995574	0.112658	10.6347	0.913212	1.03338	11.52	0.699948	0.792051	10.5831	0.759858	0.859844	10.5118	0.0871898	0.0986627
204	12.6584	0.0399849	0.0452463	14.192	0.157607	0.178345	14.1998	0.130435	0.147598	13.7961	0.2474	0.279954	13.4563	0.152261	0.172296
113451	6.21465	0.228659	0.258747	9.02084	0.469568	0.531357	9.84908	0.568843	0.643694	8.64195	0.444034	0.502463	9.18842	0.0596887	0.0675428
55223	8.1131	0.0930852	0.105334	8.12341	0.0842444	0.0953298	8.48411	0.235226	0.266178	8.07227	0.286154	0.323808	8.57614	0.033569	0.0379862
149076	9.61168	0.143047	0.16187	8.23932	0.151974	0.171971	7.83026	0.074856	0.084706	8.15053	0.223528	0.252941	9.19633	0.0705637	0.0798488
1912	12.209	0.0657345	0.0743842	13.2646	0.0772482	0.0874129	13.9328	0.237167	0.268375	12.9646	0.20079	0.227211	13.4843	0.0918183	0.1039
2707	1.80944	0.0165527	0.0187308	4.15964	0.192482	0.217809	4.62718	0.701334	0.79362	4.85289	0.571335	0.646515	3.80317	0.049626	0.0561561
653160	4.40516	0.0323887	0.0366506	4.49868	0.701508	0.793817	5.57323	0.58212	0.658718	4.87407	0.946657	1.07122	5.62888	0.383881	0.434394
100506144	8.98741	0.0612495	0.0693091	8.93177	0.168513	0.190687	9.41664	0.11819	0.133742	9.12785	0.269166	0.304585	9.44698	0.163975	0.185552
79830	10.2665	0.116997	0.132392	10.9319	0.244199	0.276333	10.8015	0.323454	0.366016	10.7259	0.0348159	0.0393972	10.6617	0.196386	0.222228
79932	10.7888	0.0627523	0.0710096	10.4847	0.332589	0.376353	10.9132	0.0521157	0.0589734	10.4775	0.0462594	0.0523465	10.9387	0.00965759	0.0109284
339488	4.44877	0.240529	0.27218	6.90479	0.264125	0.29888	7.19564	0.142722	0.161502	6.3727	0.341375	0.386295	6.3801	0.0548972	0.0621209
5690	13.0912	0.0981975	0.111119	13.4089	0.27682	0.313246	13.4825	0.108508	0.122787	13.1629	0.153464	0.173658	13.4397	0.103053	0.116613
127703	10.192	0.0999056	0.113052	9.47422	0.0687284	0.0777721	9.80928	0.164624	0.186286	9.55404	0.109346	0.123734	9.5785	0.0791725	0.0895904
63967	12.3806	0.0657247	0.0743731	11.3001	0.714284	0.808274	10.6442	1.06508	1.20523	11.0039	0.923273	1.04476	10.5845	0.116976	0.132369
192669	10.0688	0.0893103	0.101062	10.7615	0.113551	0.128493	10.9257	0.0589616	0.0667201	10.4157	0.0895267	0.101307	10.3159	0.139972	0.15839
27285	0.103089	0.00614397	0.00695242	1.44003	0.315503	0.357019	1.1049	0.841157	0.951841	0.803959	0.69796	0.789801	0.078774	0.00662173	0.00749306
54936	10.1924	0.137318	0.155387	10.2447	0.315345	0.35684	10.6972	0.105768	0.119686	9.99911	0.183156	0.207256	10.2981	0.100571	0.113805
1296	4.66393	0.29392	0.332595	5.64074	0.753857	0.853054	6.19327	0.705787	0.798658	4.65801	1.42666	1.61439	6.4329	0.0141468	0.0160083
27095	11.3168	0.100957	0.114241	11.3962	0.191546	0.21675	11.6744	0.119304	0.135003	11.2133	0.149173	0.168802	11.3814	0.00354624	0.00401288
55700	13.1738	0.152667	0.172756	12.4339	0.186558	0.211106	13.0765	0.345446	0.390902	12.2272	0.0282733	0.0319937	12.7781	0.0957685	0.10837
79729	6.85646	0.194586	0.220191	8.00868	0.625854	0.708208	8.68328	0.116655	0.132005	8.04829	0.473472	0.535774	8.52478	0.0409596	0.0463493
55194	9.69158	0.29164	0.330016	7.42586	0.869401	0.983802	8.54288	0.68208	0.771831	7.38462	0.66589	0.753512	8.89791	0.106617	0.120646
83931	11.0854	0.112651	0.127475	10.743	0.132212	0.14961	11.2932	0.298999	0.338343	10.3579	0.0220591	0.0249618	10.9631	0.10339	0.116995
127700	7.01988	0.0823666	0.0932049	7.37466	0.125388	0.141887	7.22111	0.206137	0.233262	7.12601	0.043226	0.0489139	7.89437	0.109893	0.124354
64960	11.4871	0.132795	0.150269	12.0312	0.0967645	0.109497	12.2815	0.221694	0.250866	11.9514	0.153569	0.173777	11.8743	0.0649514	0.0734981
728431	6.28316	0.206681	0.233877	6.61977	0.25772	0.291632	6.68501	0.463013	0.523939	6.59372	0.147251	0.166627	7.14012	0.0712716	0.0806499
80149	8.90606	0.159669	0.180679	10.9843	0.0567641	0.0642335	11.0197	0.0875684	0.0990911	10.7724	0.206344	0.233496	11.3548	0.136977	0.155001
64769	11.3085	0.043574	0.0493077	11.4785	0.0390991	0.044244	11.6667	0.0475271	0.053781	11.4185	0.0451786	0.0511234	11.3721	0.0447321	0.0506182
79753	9.9643	0.0854554	0.0967001	10.2515	0.308781	0.349413	10.5404	0.0920879	0.104205	10.08	0.242697	0.274632	10.4793	0.0393873	0.0445702
7802	4.09872	0.198715	0.224863	7.62132	0.359265	0.406539	8.02395	0.364888	0.412902	7.17351	0.42222	0.477779	5.13539	0.373119	0.422216
29889	12.4213	0.0651308	0.0737011	13.0473	0.20342	0.230187	12.8059	0.0668945	0.0756969	12.6977	0.0217448	0.0246061	12.3515	0.0613579	0.0694317
54955	9.68492	0.0241432	0.0273201	10.6761	0.420865	0.476245	10.535	0.0377856	0.0427576	10.2753	0.179897	0.203569	9.93974	0.111917	0.126644
284656	1.66071	0.0172211	0.0194872	3.68801	0.245476	0.277777	3.2325	0.191527	0.216729	4.21526	0.220716	0.249759	5.46184	0.375685	0.42512
149175	9.15683	0.138827	0.157095	9.67424	0.405013	0.458307	9.87703	0.182055	0.206011	9.64824	0.400027	0.452665	9.97081	0.102448	0.115929
79693	10.3222	0.121702	0.137716	11.2894	0.353167	0.399638	11.278	0.1184	0.13398	10.8542	0.285025	0.32253	10.7945	0.0475198	0.0537728
127687	9.78752	0.239708	0.27125	9.14304	0.368738	0.417258	10.0345	0.322607	0.365057	9.33663	0.152026	0.172031	9.86385	0.0457265	0.0517435
3633	9.8948	0.0870391	0.0984922	9.79354	0.00867206	0.00981318	10.0498	0.0726554	0.0822159	9.42514	0.17214	0.194791	10.1167	0.0740239	0.0837644
10946	12.5544	0.0745768	0.08439	13.3287	0.420028	0.475298	13.2088	0.15954	0.180534	12.9429	0.417564	0.47251	12.8363	0.136013	0.15391
2275	9.82093	0.116174	0.131461	10.4913	0.36891	0.417454	11.1764	0.677863	0.76706	10.317	0.413975	0.468449	10.391	0.0939811	0.106348
51118	11.2439	0.00835521	0.00945463	11.9257	0.306431	0.346753	11.6186	0.245114	0.277368	11.5772	0.277848	0.314409	11.3799	0.0867361	0.0981493
5453	0.672479	0.0105693	0.0119601	2.10938	0.535381	0.605829	2.9955	0.733683	0.830225	1.57813	0.403615	0.456725	1.07286	0.757354	0.857011
64121	10.8007	0.0600913	0.0679985	10.1573	0.234527	0.265388	10.6233	0.392785	0.44447	10.1011	0.414868	0.469459	10.4575	0.0672173	0.0760621
54933	6.5399	0.059036	0.0668043	2.23808	0.638908	0.722979	2.59967	0.416813	0.471659	1.44833	0.709804	0.803204	2.64595	0.716195	0.810437
79647	12.1153	0.033081	0.037434	12.3883	0.137997	0.156156	12.5419	0.208232	0.235632	12.0884	0.0635578	0.0719211	12.2054	0.032527	0.0368071
4725	12.3546	0.0975294	0.110363	12.8124	0.138513	0.156739	12.9663	0.179726	0.203375	12.6738	0.0734692	0.0831367	12.6219	0.0705266	0.0798069
23499	14.1399	0.134253	0.151919	13.6758	0.301158	0.340786	14.0119	0.296986	0.336065	13.513	0.152492	0.172557	14.0702	0.144779	0.16383
643314	11.8292	0.0837004	0.0947142	11.3761	0.0862443	0.0975929	11.4348	0.420736	0.476098	11.2721	0.109369	0.12376	11.8099	0.151341	0.171255
353500	4.28499	0.359441	0.406738	5.90901	0.725696	0.821187	6.9503	0.250187	0.283108	6.01343	0.499405	0.565119	5.40552	0.135093	0.152869
728448	4.12036	0.454267	0.514042	2.18725	0.836575	0.946656	3.28306	0.305323	0.345499	2.86212	0.462213	0.523034	2.32532	0.568335	0.643119
8761	13.0314	0.0953857	0.107937	13.4743	0.0455431	0.0515359	13.5829	0.0486712	0.0550757	13.2662	0.138597	0.156834	13.1442	0.172287	0.194957
677834	2.8282	0.296556	0.335578	3.95665	0.594125	0.672304	3.52958	0.520783	0.589311	3.58478	0.588538	0.665981	2.73973	0.154227	0.174521
26508	1.86812	0.0162086	0.0183415	4.35568	0.28286	0.32008	4.85693	0.320278	0.362422	4.21339	0.157685	0.178434	4.3051	0.233417	0.264132
51440	2.19494	0.381308	0.431483	4.70284	0.528461	0.597999	6.30558	0.853827	0.966178	4.32566	1.27897	1.44726	4.3436	0.377613	0.427301
10450	10.9407	0.0628641	0.0711361	11.4299	0.0570173	0.0645199	11.9693	0.347895	0.393673	11.2951	0.0250583	0.0283556	11.596	0.0757732	0.0857438
656	3.92734	0.314702	0.356112	7.40026	0.544655	0.616323	7.95091	0.178073	0.201505	7.15932	0.555716	0.62884	7.38625	0.108935	0.12327
64064	1.9913	0.0175521	0.0198617	4.75421	0.697257	0.789006	5.42706	0.144969	0.164044	4.90313	0.707181	0.800236	4.22833	0.361495	0.409062
54802	9.67766	0.0779967	0.08826	10.957	0.182532	0.206551	10.9572	0.056054	0.0634299	10.6892	0.0433581	0.0490634	10.3452	0.036587	0.0414013
4610	3.45115	0.393276	0.445026	5.05496	0.639155	0.723259	6.38966	0.0744838	0.0842848	4.9615	0.455166	0.515059	5.6198	0.269904	0.305419
84879	6.80414	0.163436	0.184942	9.72768	0.444124	0.502564	10.3287	0.24782	0.280429	9.65045	0.178461	0.201944	9.24085	0.142472	0.16122
10487	15.4761	0.0755076	0.0854433	15.0029	0.0637767	0.0721688	15.3232	0.224708	0.254276	14.806	0.213896	0.242042	14.8851	0.0925326	0.104709
5538	12.3582	0.0380965	0.0431095	12.9377	0.130718	0.147919	13.147	0.168156	0.190283	12.6304	0.0996647	0.112779	12.6472	0.084483	0.0955997
1298	3.65683	0.896106	1.01402	5.45768	0.752613	0.851646	6.01044	0.630069	0.712977	5.34125	0.944711	1.06902	7.42246	0.320996	0.363234
64744	11.6426	0.0950959	0.107609	11.2813	0.177183	0.200498	11.509	0.12243	0.13854	10.8952	0.352342	0.398705	11.177	0.137591	0.155696
127396	7.12992	0.2606	0.294891	7.36727	0.175402	0.198482	7.24854	0.24635	0.278766	7.2324	0.0966037	0.109315	6.63665	0.346476	0.392068
9783	5.96493	0.09291	0.105136	6.94257	0.564704	0.639011	7.92122	0.262669	0.297233	6.41064	0.796917	0.90178	9.09233	0.219175	0.248016
4802	10.3778	0.0910183	0.102995	10.5821	0.212951	0.240972	10.644	0.159149	0.18009	10.3023	0.226165	0.255925	10.1804	0.207299	0.234576
9132	3.70892	0.228975	0.259105	6.79001	0.155882	0.176394	7.24992	0.254599	0.288101	5.81401	0.363943	0.411833	6.01449	0.104691	0.118467
163732	4.26788	0.35674	0.403681	7.63069	0.535371	0.605818	8.86212	0.459877	0.520391	7.39272	0.498767	0.564398	7.60074	0.230825	0.261198
1503	14.1289	0.0628102	0.0710751	12.8448	0.504028	0.570351	12.574	0.329521	0.372881	12.318	0.474316	0.536729	12.1178	0.141357	0.159957
100507178	6.81085	0.264008	0.298747	5.63105	0.166089	0.187943	6.09562	0.224978	0.254582	5.04013	0.49377	0.558743	4.56078	0.370716	0.419497
200172	6.94052	0.0787759	0.0891417	5.14253	0.40865	0.462422	5.79787	0.0797805	0.0902784	4.82514	0.384228	0.434787	4.26207	0.428212	0.484558
22955	10.5195	0.0752688	0.0851731	10.06	0.0835612	0.0945566	10.0728	0.21956	0.248451	9.58657	0.0412394	0.046666	9.94018	0.114545	0.129618
100132074	2.88243	0.133546	0.151119	4.55815	0.563992	0.638205	5.8738	0.37695	0.426552	4.53884	0.533067	0.603211	5.68163	0.306365	0.346678
59269	9.82734	0.0856415	0.0969107	8.99522	0.153614	0.173827	9.30553	0.458699	0.519058	8.60249	0.497593	0.563069	8.49404	0.117349	0.132791
22887	11.4356	0.0474867	0.0537352	12.088	0.13446	0.152154	12.1766	0.0995929	0.112698	11.848	0.0814461	0.0921633	11.9251	0.0651854	0.0737628
284716	3.93117	0.114933	0.130056	8.46051	0.341259	0.386164	8.50279	0.748797	0.847328	8.42772	0.245031	0.277273	8.75256	0.301306	0.340953
84217	2.62151	0.634421	0.717902	4.44539	0.88841	1.00531	4.53078	0.487503	0.551651	4.05493	0.813048	0.920033	5.14817	0.0864338	0.0978072
10465	10.357	0.124313	0.140671	11.1494	0.282461	0.319629	11.3325	0.156948	0.1776	10.8917	0.212499	0.240461	10.7711	0.102368	0.115838
4904	15.0214	0.14422	0.163197	15.915	0.125296	0.141783	15.7986	0.157759	0.178518	15.6511	0.168946	0.191177	15.3558	0.264387	0.299176
64175	11.6207	0.0280919	0.0317884	11.0977	0.14313	0.161963	11.6851	0.290506	0.328733	10.8127	0.156899	0.177544	11.3435	0.0629082	0.071186
100129924	1.56748	0.24408	0.276197	3.35529	0.923267	1.04476	4.15298	0.544832	0.616524	2.99558	1.45217	1.64326	3.46486	0.635599	0.719235
114625	8.41697	0.0701122	0.0793379	8.4848	0.169675	0.192001	8.28634	0.209028	0.236533	8.36075	0.0665325	0.0752873	9.13306	0.0383086	0.0433495
51058	7.63932	0.208028	0.235401	9.08227	0.300034	0.339514	9.1164	0.189354	0.214271	8.82008	0.290195	0.328381	8.9434	0.12401	0.140328
6513	13.335	0.0408046	0.0461739	12.8951	0.144727	0.163771	12.9783	0.101235	0.114556	12.6152	0.0480603	0.0543843	13.1438	0.0797379	0.0902303
105378684	3.77316	0.0849733	0.0961545	2.26067	0.328448	0.371667	2.80804	0.555381	0.628461	2.24254	0.907233	1.02661	3.29508	0.225528	0.255204
440585	1.89555	0.437743	0.495344	1.9641	0.483463	0.54708	2.40005	0.690426	0.781276	1.67859	0.0945796	0.107025	3.67877	0.204368	0.23126
149465	3.61861	0.496918	0.562306	3.56399	0.818236	0.925904	4.15353	0.70375	0.796353	3.00659	0.595567	0.673935	4.80222	0.253254	0.286579
7075	3.95283	0.218726	0.247508	5.09849	0.881012	0.99694	7.00556	0.758644	0.858471	4.155	1.28416	1.45314	4.12179	0.284647	0.322103
4352	2.29395	0.455996	0.515998	3.77662	0.216201	0.24465	3.99788	0.188369	0.213155	3.98844	0.188473	0.213274	4.17598	0.213632	0.241743
991	12.4976	0.172533	0.195236	13.2069	0.234415	0.26526	13.3261	0.13679	0.154789	12.8649	0.358229	0.405367	12.7078	0.216356	0.244825
64834	12.6234	0.102211	0.11566	12.1855	0.153134	0.173284	12.3718	0.380335	0.430382	11.9721	0.108658	0.122956	12.1833	0.0653199	0.0739151
112950	10.6742	0.121746	0.137767	10.9339	0.182325	0.206317	11.3072	0.160145	0.181218	10.7308	0.132125	0.14951	10.8527	0.0879014	0.099468
23334	9.91515	0.0438625	0.0496342	9.52159	0.0257157	0.0290995	9.81512	0.495667	0.56089	9.36641	0.0515027	0.0582797	9.9598	0.0733396	0.08299
5792	13.7127	0.0185122	0.0209482	14.9937	0.0713361	0.0807229	15.5582	0.131816	0.149161	14.7034	0.089724	0.10153	14.0816	0.0703751	0.0796355
9682	10.5661	0.0414365	0.0468889	10.6256	0.0968024	0.10954	10.9944	0.106251	0.120232	10.6175	0.023732	0.0268548	10.994	0.1008	0.114064
100132774	4.47454	0.249654	0.282505	4.97555	0.405817	0.459216	5.43986	0.334631	0.378664	5.04238	0.186665	0.211228	5.05779	0.25547	0.289087
6487	10.4133	0.108945	0.123281	9.25494	0.267305	0.302478	10.1714	0.510298	0.577445	8.99974	0.462999	0.523923	10.2645	0.0431891	0.0488722
9048	4.1086	0.332512	0.376266	3.41238	0.236146	0.26722	4.31965	0.398408	0.450832	3.17608	0.245096	0.277348	3.60535	0.277111	0.313575
9670	10.0458	0.116334	0.131642	10.1722	0.12687	0.143565	10.5468	0.144309	0.163298	10.126	0.285102	0.322617	10.4186	0.0540848	0.0612016
1802	9.85893	0.173385	0.196199	11.1634	0.483243	0.546831	11.228	0.115958	0.131216	10.9537	0.535359	0.605804	10.5719	0.15267	0.172759
533	11.4806	0.218418	0.247159	12.1419	0.210334	0.238011	12.6926	0.359414	0.406708	11.973	0.0938095	0.106154	12.1803	0.143479	0.162359
8704	11.9105	0.169095	0.191346	11.4848	0.122727	0.138876	11.8748	0.186193	0.210694	11.2245	0.0566716	0.0641287	11.3838	0.101953	0.115368
149473	5.56117	0.251844	0.284983	7.06563	0.364765	0.412762	7.22409	0.153652	0.173871	7.22384	0.205087	0.232074	7.89204	0.0606445	0.0686244
6536	8.44076	0.219451	0.248328	10.3387	0.096759	0.109491	9.94495	0.228307	0.258348	10.2356	0.236157	0.267232	10.2087	0.0520556	0.0589054
128209	4.01049	0.174374	0.197319	6.70999	0.440113	0.498026	5.94519	0.666397	0.754085	6.46823	0.388722	0.439873	6.09354	0.130545	0.147723
55929	9.8803	0.101897	0.115305	10.0209	0.126673	0.143341	10.3505	0.130098	0.147218	9.77781	0.28881	0.326814	10.1653	0.0607567	0.0687514
79033	10.8295	0.140448	0.158929	11.5508	0.189451	0.21438	11.9289	0.253099	0.286404	11.1689	0.195636	0.221379	11.4158	0.0981554	0.111071
55182	11.603	0.118768	0.134396	11.6984	0.16046	0.181574	12.1142	0.13156	0.148871	11.4049	0.0667136	0.0754921	11.6373	0.146094	0.165318
79639	6.72022	0.214958	0.243244	7.40822	0.425699	0.481715	8.29809	0.402668	0.455653	7.75897	0.461596	0.522335	8.48758	0.100161	0.113341
339541	2.21337	0.618618	0.700019	1.67895	0.334767	0.378817	2.79654	0.358357	0.405512	2.10551	0.43675	0.49422	3.1353	0.128951	0.145919
6202	15.0952	0.12298	0.139162	15.8977	0.302653	0.342478	16.2057	0.458433	0.518756	15.5855	0.335716	0.379892	15.9507	0.0182934	0.0207006
94161	2.28767	0.616626	0.697765	4.39134	0.421572	0.477045	3.97402	0.343003	0.388138	3.43304	0.453018	0.512629	3.11651	0.745036	0.843072
94162	3.10016	0.270574	0.306178	4.4141	0.775902	0.877999	4.25759	0.48591	0.549849	3.57443	0.604084	0.683573	2.98022	0.839325	0.949769
94163	4.32203	0.241112	0.272839	5.38638	0.591141	0.668927	5.24727	0.412864	0.467191	4.95514	0.391495	0.44301	4.67418	0.082809	0.0937055
266675	2.672	0.363043	0.410814	1.65497	0.392854	0.444548	2.44178	0.471888	0.533982	2.23947	0.258186	0.292159	3.15366	0.420929	0.476318
1263	9.18149	0.0958971	0.108516	9.33696	0.528342	0.597864	10.3455	0.906159	1.0254	9.27148	0.665472	0.753039	9.37169	0.13523	0.153024
343521	1.56981	0.184283	0.208532	2.21658	0.188526	0.213334	2.84784	0.504128	0.570464	1.8684	0.330945	0.374493	1.5939	0.656467	0.742849
149478	5.6642	0.284499	0.321935	4.21677	0.211962	0.239853	4.99438	0.224792	0.254371	4.60832	0.553189	0.625981	5.1408	0.433106	0.490097
8891	10.9852	0.0758696	0.085853	11.2436	0.197329	0.223295	11.4863	0.0836956	0.0947087	11.1995	0.381825	0.432067	10.7907	0.117197	0.132618
79654	10.78	0.130539	0.147716	10.4685	0.125326	0.141818	11.1688	0.295201	0.334045	10.4728	0.0399222	0.0451754	10.8276	0.0251279	0.0284344
7389	11.6367	0.142772	0.161559	11.8523	0.25454	0.288034	12.0702	0.116231	0.131526	11.5268	0.246393	0.278814	12.2047	0.105199	0.119041
57643	4.92658	0.127192	0.143929	5.17267	0.245016	0.277257	5.3841	1.11206	1.25839	5.24319	0.207536	0.234845	7.21523	0.124011	0.140329
84842	6.00606	0.221125	0.250222	10.0927	0.352254	0.398606	9.96852	0.625351	0.707638	9.60847	0.92819	1.05033	9.09616	0.21212	0.240032
4595	7.99709	0.0838002	0.0948271	9.47676	0.110347	0.124867	10.005	0.0555383	0.0628463	9.33401	0.109026	0.123372	9.72338	0.0424832	0.0480734
10420	6.96198	0.257075	0.290903	8.05102	0.896283	1.01422	8.36408	0.70805	0.801219	7.55314	0.864672	0.978451	8.78308	0.0334481	0.0378494
126661	5.83568	0.128645	0.145572	6.28463	0.119844	0.135614	6.1388	0.282372	0.319528	5.78989	0.281	0.317975	6.53615	0.139313	0.157644
5052	14.669	0.162694	0.184102	14.9964	0.1827	0.206741	15.2107	0.136913	0.154929	14.8813	0.127164	0.143897	14.95	0.0608079	0.0688094
10327	11.3337	0.13606	0.153964	11.7434	0.285405	0.32296	12.5054	0.490333	0.554854	11.551	0.258736	0.292782	11.8918	0.137648	0.15576
149483	2.78537	0.821333	0.929409	4.14598	0.326605	0.369581	4.44426	0.158601	0.17947	3.87479	0.437377	0.494929	4.11716	0.216082	0.244515
60313	11.6238	0.0312665	0.0353807	12.0438	0.117091	0.132499	12.1033	0.114177	0.129201	11.8945	0.174291	0.197226	12.1429	0.0268272	0.0303573
51249	9.98578	0.046408	0.0525147	10.7124	0.105963	0.119906	10.4835	0.116965	0.132356	10.3543	0.140983	0.159535	10.6147	0.12704	0.143757
3652	9.53108	0.0923863	0.104543	9.07101	0.183537	0.207688	9.035	0.465245	0.526465	8.94134	0.245088	0.277339	9.38746	0.0461811	0.0522578
23139	12.0729	0.064184	0.0726297	11.3848	0.0979584	0.110848	12.0142	0.256915	0.290721	11.3765	0.139067	0.157367	11.5708	0.0318289	0.0360171
8503	8.12538	0.105355	0.119218	7.35545	0.234448	0.265298	6.79324	0.542597	0.613995	7.46249	0.258706	0.292748	8.44593	0.090659	0.102588
10103	3.63242	0.239444	0.270951	4.62188	0.402336	0.455277	4.73858	0.213717	0.241839	5.17374	0.089242	0.100985	5.23836	0.0919032	0.103996
55624	12.0722	0.120414	0.136259	11.9791	0.144092	0.163052	12.4712	0.120575	0.13644	11.8618	0.165926	0.18776	12.2629	0.0671858	0.0760265
541468	4.10987	0.122317	0.138412	3.98155	0.514768	0.582504	4.18084	0.309239	0.349931	3.42906	0.251065	0.284101	5.18257	0.0839794	0.0950299
10489	11.8934	0.133647	0.151233	11.5889	0.212163	0.24008	12.3961	0.364019	0.411918	11.4948	0.299173	0.33854	12.0516	0.0696814	0.0788505
7388	12.2362	0.0799551	0.0904761	13.4956	0.0797954	0.0902953	13.662	0.29355	0.332177	13.2473	0.107485	0.121628	13.3643	0.0460293	0.0520861
387338	10.0324	0.146778	0.166092	10.7845	0.0505982	0.0572562	11.1909	0.253495	0.286851	10.6388	0.177499	0.200855	10.6628	0.0941054	0.106488
2166	2.03196	0.560344	0.634078	3.36057	0.459413	0.519866	3.91629	0.695868	0.787434	3.09257	0.771165	0.872639	2.5727	0.216269	0.244727
8569	9.21876	0.091633	0.103691	9.48273	0.0607185	0.0687082	9.80358	0.270144	0.305691	9.35725	0.0793323	0.0897712	9.41254	0.10994	0.124406
148932	8.28726	0.153121	0.173269	8.89302	0.170179	0.192572	9.67718	0.239198	0.270673	8.92774	0.313197	0.354409	9.30239	0.125721	0.142265
9813	12.1172	0.0623834	0.0705921	11.8966	0.0786698	0.0890217	11.6913	0.0793736	0.089818	11.8094	0.0449777	0.0508962	11.8629	0.0602501	0.0681781
260293	1.34992	0.0142132	0.0160834	3.33016	0.684976	0.775109	2.22601	0.970555	1.09827	3.61953	0.381065	0.431207	4.01364	0.0987801	0.111778
100874253	1.75842	0.179234	0.202819	2.7503	0.148847	0.168433	3.02494	0.286665	0.324386	1.82248	0.335705	0.379879	3.72393	0.047458	0.0537028
6886	1.26592	0.0125309	0.0141797	3.31326	0.577614	0.65362	3.04897	0.307047	0.34745	2.33463	0.944402	1.06867	3.32323	0.194201	0.219755
51727	13.4547	0.111699	0.126397	13.5714	0.0905429	0.102457	13.4005	0.189581	0.214528	13.2436	0.224528	0.254073	13.1417	0.053157	0.0601517
102724077	4.37556	0.278937	0.315641	3.10318	0.31595	0.357524	3.16825	0.310455	0.351306	2.73932	0.584454	0.66136	3.00833	0.0936792	0.106006
84793	7.37483	0.138245	0.156436	6.27042	0.421996	0.477525	7.80952	0.00527912	0.00597378	6.20987	0.723336	0.818517	6.89602	0.345783	0.391283
2306	6.44048	0.0523694	0.0592605	5.07341	0.345913	0.39143	6.23139	0.0230052	0.0260323	4.93996	0.418963	0.474093	5.6886	0.165398	0.187162
200010	0.60519	0.00731969	0.00828285	1.89536	0.471383	0.53341	1.39978	0.173082	0.195857	1.16715	0.467624	0.529156	1.92963	0.631456	0.714547
54558	3.65174	0.205142	0.232136	8.1732	0.332271	0.375993	7.97794	0.157405	0.178118	7.44001	0.275416	0.311657	8.18202	0.0601045	0.0680134
79656	2.01817	0.402982	0.456009	4.11516	1.38335	1.56538	4.05311	0.631004	0.714036	3.61142	0.369102	0.417671	6.39815	0.29753	0.336681
11124	11.7858	0.0327257	0.0370319	11.9892	0.0224063	0.0253546	12.0475	0.00492087	0.00556839	11.6568	0.0722849	0.0817965	11.8603	0.0853351	0.096564
1031	10.7216	0.108219	0.12246	7.68502	0.314008	0.355327	7.7619	0.144786	0.163838	7.80325	0.0794181	0.0898683	9.2356	0.105554	0.119443
26994	13.3396	0.0574612	0.0650223	12.3797	0.108366	0.122626	12.0947	0.163256	0.184738	12.1756	0.185202	0.209572	12.3776	0.0727886	0.0823665
22996	4.70456	0.090106	0.101963	4.79011	0.588791	0.666267	5.78444	0.53182	0.6018	4.63255	0.778688	0.881153	6.26884	0.178327	0.201792
2060	12.188	0.164504	0.18615	11.9051	0.174897	0.197911	11.9859	0.158657	0.179534	11.7407	0.200141	0.226477	11.4146	0.116395	0.131711
5865	14.6537	0.0404761	0.0458022	11.9247	0.0749201	0.0847785	12.5016	0.128548	0.145463	11.9796	0.265298	0.300207	12.9919	0.127904	0.144734
51060	11.9027	0.0218276	0.0246997	12.0116	0.0664249	0.0751655	12.0761	0.131279	0.148554	11.8224	0.101443	0.114791	11.7565	0.0724517	0.0819853
91408	11.5951	0.035107	0.0397266	11.5548	0.164478	0.186121	11.2462	0.179092	0.202658	11.2692	0.0209779	0.0237382	11.5843	0.0793197	0.089757
200014	10.9645	0.077802	0.0880396	10.0573	0.151982	0.17198	10.3286	0.305192	0.345351	10.0597	0.311656	0.352665	10.4165	0.0602357	0.0681619
84950	10.7995	0.030032	0.0339837	11.6547	0.130044	0.147156	11.6144	0.175282	0.198347	11.3463	0.146405	0.16567	11.0629	0.122229	0.138313
23318	10.1789	0.149866	0.169586	9.68101	0.214875	0.243149	10.048	0.358231	0.40537	9.49935	0.117643	0.133123	9.40056	0.211747	0.23961
2882	2.88385	0.0177436	0.0200784	6.29063	0.0890833	0.100805	6.93052	0.190042	0.215049	6.83243	0.0700079	0.07922	7.0855	0.213102	0.241143
65260	10.1578	0.0360131	0.040752	11.1046	0.639294	0.723416	10.7544	0.195516	0.221243	10.7698	0.525478	0.594624	10.3406	0.0980992	0.111008
79699	11.8269	0.111612	0.126298	11.3214	0.0880523	0.0996387	11.4089	0.136566	0.154536	11.2017	0.154037	0.174306	11.1558	0.123297	0.139521
440590	6.23611	0.0509011	0.057599	1.56744	0.599942	0.678885	2.5156	0.303394	0.343316	2.34066	0.931254	1.05379	3.38987	0.170727	0.193192
55268	8.33274	0.0914293	0.10346	9.65586	0.158009	0.1788	9.96669	0.0383612	0.043409	9.55831	0.31422	0.355567	9.97018	0.0639114	0.0723212
6342	13.2877	0.157144	0.177822	12.6345	0.0653816	0.0739848	12.4194	0.125056	0.141512	12.5194	0.0733734	0.0830283	12.6197	0.0380758	0.043086
127435	9.80019	0.276568	0.31296	1.82451	0.703499	0.796069	2.23642	0.975622	1.104	1.21771	0.254959	0.288509	1.64692	0.446845	0.505644
6512	6.93025	0.0965021	0.1092	9.44635	0.619781	0.701336	9.92233	0.956292	1.08213	10.0434	0.254331	0.287797	9.3543	0.352133	0.398469
1376	9.67462	0.154619	0.174965	10.0465	0.047756	0.05404	10.112	0.287821	0.325694	9.80795	0.131433	0.148728	10.5363	0.0943484	0.106763
54987	10.5383	0.150951	0.170814	9.80313	0.109604	0.124026	9.8528	0.145017	0.164099	9.75512	0.0662061	0.0749179	9.85969	0.0617726	0.069901
4116	11.277	0.017444	0.0197394	11.8182	0.396922	0.449152	11.83	0.130342	0.147493	11.5548	0.260675	0.294977	11.3662	0.0881408	0.0997388
7804	10.2407	0.0554377	0.0627325	11.7012	0.305648	0.345866	11.4724	0.264605	0.299423	11.1431	0.0221296	0.0250416	11.4821	0.0366339	0.0414544
148979	8.44108	0.171517	0.194086	6.81593	0.436348	0.493765	7.03391	0.222147	0.251379	6.65029	0.283493	0.320797	7.06234	0.209195	0.236722
105369175	2.25801	0.539136	0.610078	0.566152	0.40517	0.458484	0.942174	0.707019	0.800053	0.289053	0.233806	0.264572	0.456399	0.256783	0.290572
55706	11.9488	0.124418	0.14079	12.674	0.451099	0.510457	12.1341	0.476504	0.539205	12.1188	0.518693	0.586946	11.6429	0.0987019	0.11169
54432	9.71227	0.174343	0.197284	9.12391	0.0657551	0.0744076	9.69835	0.405779	0.459174	9.158	0.0691189	0.078214	9.48032	0.00321729	0.00364064
51668	10.9524	0.0611324	0.0691766	10.4955	0.20782	0.235166	10.4212	0.174434	0.197387	10.5205	0.112326	0.127106	10.5297	0.132955	0.15045
51253	12.1797	0.123966	0.140278	12.7144	0.127682	0.144483	13.0499	0.222663	0.251962	12.3764	0.203	0.229712	12.4065	0.140403	0.158878
23648	9.26835	0.232013	0.262542	8.48376	0.198287	0.224378	9.19401	0.288992	0.327019	8.0983	0.165653	0.18745	8.69201	0.189594	0.214542
619518	4.02493	0.18769	0.212388	3.46243	0.628674	0.711398	4.89489	0.479582	0.542688	3.44042	1.04434	1.18176	3.53301	0.206906	0.234132
26027	4.47438	0.110947	0.125546	3.35748	0.227914	0.257904	3.47149	0.353064	0.399522	2.69052	0.561459	0.63534	3.13841	0.450346	0.509605
7268	6.58055	0.124398	0.140767	6.97113	0.27061	0.306219	7.175	0.17129	0.19383	6.70651	0.256303	0.290029	6.36616	0.172836	0.195579
25973	7.1995	0.119318	0.135019	8.8878	0.371904	0.420841	8.88121	0.655167	0.741378	8.545	0.397544	0.449855	8.81077	0.159892	0.180932
55001	0.750264	0.0104945	0.0118754	1.96237	0.327929	0.371079	2.82769	0.828729	0.937778	2.4397	0.264141	0.298898	0.95302	0.434181	0.491313
1718	12.4475	0.125588	0.142114	12.8096	0.148991	0.168596	13.111	0.274564	0.310692	12.889	0.0442733	0.050099	12.7245	0.123043	0.139234
23358	11.9919	0.140689	0.159202	12.3654	0.0930955	0.105346	12.4018	0.30654	0.346876	12.1182	0.077795	0.0880317	11.7698	0.0363806	0.0411678
8613	10.9729	0.0580218	0.0656567	8.16119	0.303805	0.343782	9.93066	0.888714	1.00566	8.62073	0.406291	0.459753	7.91772	0.0854786	0.0967263
5563	9.94276	0.123775	0.140062	10.8305	0.138075	0.156244	10.9703	0.179132	0.202703	10.6525	0.130743	0.147947	10.4293	0.179349	0.202949
199920	3.51807	0.269917	0.305434	2.1103	0.27262	0.308493	2.54408	0.670572	0.75881	1.74737	0.159666	0.180676	2.47463	0.454728	0.514564
115209	8.17978	0.088086	0.0996769	9.41075	0.0911945	0.103194	9.10383	0.677797	0.766986	9.06556	0.101183	0.114497	8.7985	0.116134	0.131416
4070	1.37907	0.018344	0.0207578	5.01671	0.321743	0.364079	5.32559	0.675537	0.764428	2.04558	0.761822	0.862067	2.59556	0.657807	0.744365
3725	12.3532	0.0908279	0.10278	13.1094	0.615181	0.696131	13.4249	0.332943	0.376754	12.4981	0.332893	0.376697	13.2853	0.115322	0.130497
100131060	1.54207	0.0178854	0.0202388	2.17096	0.364684	0.412671	2.59241	0.741019	0.838527	2.22538	1.13147	1.28035	3.4651	0.321171	0.363432
101926925	4.40008	0.274013	0.310069	3.61345	1.02434	1.15913	4.95706	0.617715	0.698997	3.83167	0.862841	0.976379	5.62492	0.215876	0.244282
55277	7.33971	0.0835627	0.0945584	7.03556	0.0366981	0.041527	7.02163	0.255439	0.289051	6.58908	0.0992437	0.112303	7.31102	0.0446707	0.0505487
51361	2.31889	0.0192826	0.0218199	7.33495	0.101023	0.114316	4.3454	0.52466	0.593698	5.61054	0.756732	0.856307	5.65886	0.171589	0.194167
1573	2.73388	0.319275	0.361287	5.20924	0.0896352	0.10143	5.29701	0.455717	0.515682	5.28551	0.352472	0.398852	6.38294	0.16586	0.187685
4774	7.82394	0.130753	0.147958	8.41824	0.337202	0.381573	7.915	0.042021	0.0475503	7.0999	0.127636	0.144431	6.42604	0.212259	0.240189
83941	10.4249	0.0573854	0.0649365	9.99169	0.0733856	0.0830421	10.3443	0.277024	0.313476	9.85443	0.355817	0.402638	10.5032	0.158901	0.17981
10207	8.67524	0.0691555	0.0782554	9.65315	0.492547	0.557359	9.61131	0.385912	0.436693	9.52747	0.650191	0.735747	9.80167	0.135954	0.153844
7398	12.7152	0.231566	0.262037	12.4265	0.498793	0.564427	11.852	0.569921	0.644915	11.964	0.358211	0.405347	11.4905	0.308718	0.349341
85440	13.1348	0.115	0.130132	12.0662	0.0884381	0.100075	12.1174	0.362764	0.410499	11.8003	0.0971927	0.109982	11.9	0.0727724	0.0823482
84938	9.33196	0.131896	0.149252	9.91719	0.15935	0.180318	9.71763	0.186991	0.211597	9.65838	0.0561869	0.0635802	9.38276	0.130771	0.147978
199899	1.06701	0.0108003	0.0122215	2.22204	0.498416	0.564	2.34776	0.451806	0.511257	2.33028	0.641379	0.725776	3.27224	0.19411	0.219652
100996301	2.67584	0.018445	0.0208721	5.68562	0.498413	0.563997	6.88067	0.26165	0.296079	5.71772	0.489774	0.554221	7.38123	0.163928	0.185498
23421	9.82639	0.0500196	0.0566015	10.833	0.134452	0.152144	10.6241	0.364569	0.412541	10.3678	0.199573	0.225834	10.3612	0.22015	0.249118
79469	5.24063	0.264142	0.298899	5.7771	0.660061	0.746915	4.8312	0.492905	0.557765	5.27637	0.628986	0.711752	4.57506	0.294536	0.333293
5236	11.5553	0.139991	0.158411	12.8104	0.13962	0.157992	13.0629	0.28642	0.324109	12.5905	0.203407	0.230172	12.8784	0.171496	0.194063
4919	5.79135	0.458037	0.518308	10.1519	0.309627	0.350369	9.73027	0.248126	0.280776	10.0727	0.186236	0.210741	8.96955	0.0287472	0.0325299
101927034	1.67371	0.0166161	0.0188025	3.90871	0.192402	0.217719	5.16783	0.305184	0.345342	4.09887	0.58153	0.658051	3.27404	0.467445	0.528954
57685	8.6491	0.187954	0.212686	8.37602	0.221281	0.250399	8.49594	0.464504	0.525626	7.56649	0.156749	0.177375	7.90201	0.130278	0.147421
55225	10.6724	0.115855	0.1311	10.6896	0.0506037	0.0572624	10.6313	0.193095	0.218503	10.3574	0.212894	0.240907	10.0775	0.137723	0.155846
3716	13.4727	0.0367066	0.0415367	12.8772	0.106342	0.120335	12.9748	0.22208	0.251302	12.6568	0.250595	0.28357	12.7018	0.0285433	0.0322992
205	12.4149	0.0771866	0.0873432	13.0805	0.335948	0.380154	12.6511	0.30966	0.350406	12.7773	0.252146	0.285324	12.4439	0.162274	0.183627
9829	10.6201	0.0503674	0.0569951	9.86657	0.0844432	0.0955548	9.74098	0.177384	0.200726	9.1872	0.0775368	0.0877395	9.44511	0.160211	0.181293
54741	12.4059	0.116578	0.131918	10.7885	0.116365	0.131677	10.6065	0.097208	0.109999	10.8784	0.0907733	0.102718	11.0775	0.114798	0.129904
3953	9.40564	0.291545	0.329908	8.33815	0.366211	0.414399	8.76354	0.351642	0.397913	8.18766	0.833506	0.943183	8.84349	0.393512	0.445293
5142	9.36344	0.0914487	0.103482	8.31923	0.243171	0.275169	6.78422	0.166484	0.188391	8.01998	0.267951	0.30321	10.7398	0.0974112	0.110229
84251	9.95131	0.0804928	0.0910845	3.55283	0.327836	0.370975	3.55367	0.866694	0.980739	3.5847	0.370264	0.418986	3.242	0.609069	0.689214
79819	4.90832	0.131517	0.148823	4.08313	0.596677	0.675192	4.4889	0.130347	0.147499	3.63168	0.530094	0.599847	5.16306	0.367288	0.415617
23169	11.4553	0.10356	0.117187	10.2411	0.462582	0.523451	10.0075	0.37977	0.429742	10.0477	0.519377	0.58772	10.025	0.0321355	0.0363641
3595	2.20667	0.37102	0.41984	5.07924	0.0243815	0.0275898	5.26012	0.10193	0.115343	5.08988	0.340404	0.385197	3.61991	0.270529	0.306127
26135	14.3491	0.0472063	0.053418	15.0593	0.219162	0.248001	14.793	0.207754	0.235091	14.6064	0.300358	0.339881	14.1086	0.113372	0.12829
1647	12.259	0.090628	0.102553	11.1005	0.553998	0.626896	11.5423	0.460502	0.521098	10.8688	0.692372	0.783478	11.2984	0.131695	0.149024
55970	14.5891	0.0967152	0.109442	13.4188	0.206807	0.23402	13.1492	0.247506	0.280074	13.156	0.104643	0.118412	12.9722	0.075211	0.0851077
100289178	4.81539	0.3294	0.372744	5.48413	0.384135	0.434682	6.15867	0.458244	0.518542	5.4968	0.254216	0.287667	5.35315	0.417652	0.472609
9077	3.86258	0.449895	0.509095	5.21112	0.526394	0.59566	5.22514	0.218509	0.247262	5.27254	0.623539	0.705587	5.34231	0.222345	0.251602
79971	11.8787	0.0155481	0.017594	12.8028	0.140156	0.158598	13.7445	0.100349	0.113553	13.0389	0.0901367	0.101997	12.6821	0.0518945	0.0587231
6121	4.53082	0.0683317	0.0773232	9.59808	0.175051	0.198085	9.64386	1.12963	1.27827	9.63327	0.254771	0.288295	8.99541	0.0914429	0.103476
55635	12.0961	0.230946	0.261335	11.6144	0.193602	0.219078	11.5122	0.564733	0.639044	11.3576	0.0988521	0.11186	10.8557	0.258764	0.292814
101927220	3.93023	0.136075	0.15398	2.45142	0.658065	0.744657	2.31858	0.909716	1.02942	3.52743	0.238625	0.270025	1.63557	0.0208522	0.023596
57554	4.68262	0.31059	0.351459	5.75554	0.315141	0.356609	5.67613	0.394408	0.446306	5.15481	0.806139	0.912215	4.40745	0.769877	0.871182
55631	10.9911	0.213287	0.241352	10.6924	0.188918	0.213777	10.4434	0.383908	0.434425	10.4151	0.00345198	0.00390621	9.78451	0.304667	0.344756
9295	12.7366	0.182359	0.206355	13.1606	0.0827626	0.093653	13.0934	0.228523	0.258594	12.907	0.207267	0.234541	12.509	0.124521	0.140906
81573	11.0905	0.10936	0.12375	10.6124	0.251804	0.284938	10.3318	0.292827	0.331358	10.2807	0.089565	0.10135	10.2512	0.166361	0.188252
11147	6.66366	0.157818	0.178585	6.97496	0.290697	0.328948	8.39551	0.323751	0.366352	7.35429	0.762714	0.863077	8.14917	0.0616521	0.0697646
1491	6.80378	0.127652	0.144449	7.29533	0.160958	0.182138	8.04205	0.391341	0.442835	7.39176	0.539547	0.610544	7.1156	0.254726	0.288244
101927244	2.60968	0.205155	0.23215	-0.576419	0.0337354	0.0381745	-0.55781	0.0504489	0.0570873	-0.595496	0.0453467	0.0513137	-0.578363	0.0113236	0.0128137
5733	8.64919	0.317269	0.359017	1.14412	0.582134	0.658735	1.96605	0.469378	0.531142	1.35039	1.04961	1.18772	1.00705	0.290948	0.329232
100132618	5.79905	0.304633	0.344719	4.93193	0.264452	0.299251	4.8439	0.530506	0.600313	4.63468	0.541374	0.612612	4.3109	0.180646	0.204417
9406	12.2787	0.179782	0.203439	11.9901	0.162478	0.183857	11.7766	0.279798	0.316615	11.8144	0.0220904	0.0249972	11.5202	0.231238	0.261665
257194	11.0669	0.192663	0.218015	6.33978	0.20577	0.232846	5.07211	0.586238	0.663378	6.02654	0.46207	0.522872	6.04038	0.180835	0.20463
8790	8.9753	0.298876	0.338204	8.04719	0.260119	0.294346	7.45509	0.66743	0.755254	7.83821	0.398728	0.451195	7.79074	0.298644	0.337941
127254	0.933004	0.251404	0.284485	1.3334	0.501823	0.567855	1.81823	0.365064	0.413101	1.80781	0.108725	0.123031	2.9551	0.292132	0.330573
204962	3.26198	0.523757	0.592676	5.92796	0.27724	0.313721	5.9598	0.187539	0.212216	5.46428	0.402613	0.455591	7.70685	0.241795	0.273612
692085	4.75033	0.377657	0.427351	5.99153	0.482834	0.546368	6.29602	1.03027	1.16584	5.58091	1.20434	1.36282	5.14999	0.494126	0.559145
26805	5.1763	0.228608	0.25869	5.57369	0.0971962	0.109986	5.05983	0.490671	0.555236	4.76633	0.243792	0.275871	4.49615	0.283002	0.320241
81849	11.7338	0.162527	0.183913	2.39969	0.285446	0.323006	1.33718	0.118436	0.134021	1.58359	0.511723	0.579058	1.70059	0.421695	0.477184
10026	12.0694	0.236884	0.268055	11.562	0.168457	0.190624	11.3362	0.263064	0.297679	11.3161	0.242241	0.274116	11.4377	0.271066	0.306734
26289	10.9053	0.0735213	0.0831957	9.13556	0.149084	0.168702	9.49557	0.270373	0.30595	8.97929	0.17277	0.195504	11.3484	0.0429431	0.0485938
23032	11.6168	0.152297	0.172337	11.7331	0.169252	0.191523	11.7229	0.142307	0.161033	11.6477	0.0933901	0.105679	12.0392	0.0786284	0.0889748
374987	6.36482	0.0980482	0.11095	4.49425	0.226484	0.256286	5.22409	0.629147	0.711934	4.80117	0.400605	0.453319	5.20313	0.482003	0.545428
91624	13.102	0.238934	0.270375	9.84351	0.520517	0.589009	9.58065	0.32902	0.372314	9.82768	0.258039	0.291994	9.68974	0.216486	0.244972
8880	12.8039	0.113844	0.128824	13.1744	0.126204	0.14281	13.0083	0.150308	0.170087	12.9324	0.00711239	0.00804828	12.539	0.122167	0.138242
11080	11.3731	0.156049	0.176582	9.21733	0.46293	0.523845	9.68658	0.14957	0.169251	9.55551	0.346724	0.392348	9.4701	0.246037	0.278412
5737	10.1102	0.365567	0.41367	0.883972	0.0768715	0.0869867	1.86075	0.697769	0.789586	1.12085	0.420374	0.475689	0.879421	0.0258106	0.0292069
10964	8.00282	0.690588	0.78146	7.07252	0.738285	0.835433	7.97021	0.294658	0.333431	8.08131	0.927567	1.04962	9.33223	0.194821	0.220457
10561	10.3958	0.321227	0.363496	9.84578	0.407851	0.461518	10.2677	0.146705	0.166009	10.2521	0.716495	0.810775	11.533	0.269726	0.305218
64123	9.15611	0.282031	0.319142	2.13029	0.68306	0.772941	3.0533	0.932731	1.05546	2.0049	1.0707	1.21159	3.31842	0.12365	0.13992
23266	10.9918	0.15635	0.176924	12.1209	0.115816	0.131055	12.0635	0.44818	0.507154	11.7678	0.0529326	0.0598977	10.834	0.0756172	0.0855674
79739	10.4096	0.175651	0.198764	7.71317	0.479829	0.542967	8.21364	0.388777	0.439935	8.00001	0.249384	0.282199	8.69865	0.250289	0.283224
5567	11.8706	0.16205	0.183374	10.4383	0.259406	0.29354	9.71722	0.826127	0.934833	10.2633	0.50196	0.568011	10.4263	0.129509	0.146551
148418	4.36976	0.322298	0.364708	4.57601	0.0684928	0.0775054	4.17346	0.57349	0.648953	3.80571	0.199888	0.22619	5.16399	0.332455	0.376201
80135	11.338	0.124375	0.140741	12.021	0.0895589	0.101344	11.8958	0.0459312	0.0519751	11.7204	0.0689323	0.0780028	11.5677	0.0432924	0.0489891
2787	12.2498	0.094728	0.107193	12.1078	0.149138	0.168762	12.4538	0.264443	0.29924	12.0176	0.19497	0.220625	12.0745	0.0204711	0.0231648
103695366	0.369417	0.0064582	0.00730801	0.780287	0.362581	0.410292	1.66391	0.128157	0.145021	0.8854	0.451216	0.51059	1.55066	0.749974	0.848659
117178	9.57458	0.163959	0.185534	10.8993	0.331236	0.374822	10.4367	0.446194	0.504907	10.582	0.200846	0.227275	10.1132	0.23699	0.268174
23566	6.00602	0.114073	0.129084	11.4148	0.282314	0.319463	11.7258	0.405803	0.459201	10.9736	0.335176	0.379281	10.8117	0.121944	0.13799
255231	5.88873	0.580961	0.657407	9.66015	0.170784	0.193257	9.39694	0.16096	0.18214	9.26175	0.104593	0.118356	9.12464	0.0433782	0.0490862
55283	2.74693	0.0180261	0.0203981	6.58492	0.118383	0.13396	6.29117	0.408286	0.462011	6.26383	0.509189	0.576191	6.9187	0.566986	0.641593
84144	8.96908	0.125728	0.142272	9.07797	0.209822	0.237432	8.91306	0.446071	0.504768	8.69194	0.426125	0.482197	8.22346	0.228922	0.259045
148423	9.76423	0.101111	0.114416	10.7544	0.1381	0.156272	10.608	0.130489	0.147659	10.4413	0.158115	0.178921	10.3936	0.0425967	0.0482018
8915	10.42	0.060043	0.0679439	11.2479	0.0652284	0.0738116	10.9918	0.19061	0.215691	11.0069	0.370025	0.418715	11.0036	0.0461462	0.0522183
646626	2.76881	0.588891	0.666381	3.73898	0.449595	0.508755	4.12817	0.147849	0.167304	3.93081	0.00942612	0.0106665	2.82844	0.487906	0.552108
23576	14.5889	0.127436	0.144204	11.4973	0.187557	0.212237	11.5645	0.609772	0.69001	11.4082	0.230738	0.2611	10.7705	0.0900322	0.101879
3491	16.0937	0.0396982	0.0449219	13.9568	0.587735	0.665072	14.2119	1.06988	1.21066	13.2346	0.988869	1.11899	13.441	0.285811	0.323419
54680	10.7645	0.133875	0.151491	11.6299	0.382101	0.432381	11.3705	0.13187	0.149222	11.3812	0.217298	0.245891	10.9416	0.0711229	0.0804816
255631	3.6563	0.430935	0.48764	1.0993	0.369293	0.417886	1.59465	0.265231	0.300131	1.67583	0.548818	0.621035	1.35163	0.597667	0.676311
9403	12.8426	0.0758436	0.0858236	12.8911	0.167202	0.189203	12.738	0.0328464	0.0371685	12.5985	0.0962059	0.108865	12.5197	0.00812357	0.00919252
9653	10.9266	0.212155	0.240072	11.8799	0.265626	0.300579	11.508	0.332577	0.376339	11.3598	0.0892162	0.100956	11.1342	0.110351	0.124871
339524	1.92354	0.392138	0.443738	4.55814	0.45467	0.514499	4.3495	0.18469	0.208992	3.50797	0.0653544	0.0739541	3.52301	0.606722	0.686558
8543	10.4895	0.0243934	0.0276033	10.1581	0.245578	0.277893	10.6971	0.337112	0.381471	10.1887	0.338851	0.383439	10.8894	0.0625652	0.0707979
2959	10.1949	0.107058	0.121145	10.8368	0.0990097	0.112038	10.9641	0.304869	0.344986	10.7387	0.185311	0.209695	10.7572	0.20736	0.234645
56267	9.85245	0.1073	0.121419	10.2059	0.0869158	0.0983527	10.3109	0.169494	0.191796	10.1006	0.0802353	0.0907931	10.1684	0.256861	0.29066
494115	11.517	0.0349337	0.0395305	12.5166	0.194236	0.219794	12.1397	0.0721815	0.0816796	12.144	0.109671	0.124102	11.8986	0.0585386	0.0662415
2635	11.2682	0.21275	0.240745	10.3181	0.194457	0.220045	10.367	0.400083	0.452728	11.0338	0.227645	0.2576	11.0272	0.28073	0.317671
2633	12.4792	0.139475	0.157828	10.1448	0.199959	0.226271	10.5443	0.171063	0.193573	10.843	0.160268	0.181357	10.6124	0.0519816	0.0588217
388646	3.86257	0.157319	0.178019	2.91791	0.347313	0.393015	3.69166	0.217396	0.246002	2.9593	0.958236	1.08433	4.27824	0.28791	0.325795
115361	10.427	0.104456	0.118201	7.9787	0.607088	0.686972	9.2917	0.352284	0.39864	9.24062	0.842206	0.953028	10.3202	0.11554	0.130743
115362	6.02508	0.27272	0.308606	4.18848	0.533525	0.603729	4.55469	0.0767541	0.0868539	4.31351	0.925175	1.04691	5.31692	0.0264024	0.0298766
163351	2.69273	0.0635795	0.0719456	0.488413	0.0234478	0.0265332	0.733789	0.391863	0.443426	1.29174	0.34077	0.38561	1.41281	0.940899	1.06471
400759	3.40362	0.478058	0.540963	2.28212	0.822129	0.930309	2.54646	0.663996	0.751369	3.44457	0.108109	0.122335	4.69776	0.582714	0.65939
23507	7.15366	0.062116	0.0702896	10.3618	0.402877	0.45589	10.1896	0.460888	0.521534	9.96488	0.203576	0.230364	9.46312	0.105886	0.119819
84230	11.5407	0.161554	0.182812	11.4357	0.116807	0.132177	11.5132	0.434013	0.491123	11.123	0.110176	0.124673	10.6544	0.105061	0.118886
400761	3.62704	0.803285	0.908986	4.49891	0.815884	0.923243	5.59977	0.349679	0.395691	4.62807	0.843797	0.954829	4.8945	0.286741	0.324473
55144	11.1457	0.104777	0.118564	10.896	0.210875	0.238624	11.0391	0.390405	0.441777	10.6611	0.188346	0.213129	10.3799	0.0210684	0.0238407
492303	4.72249	0.304206	0.344235	5.7895	0.176203	0.199388	5.82952	0.394186	0.446056	5.53434	0.105514	0.119398	5.86963	0.131232	0.1485
284695	10.3762	0.115007	0.13014	11.0367	0.320894	0.363119	10.6541	0.422038	0.477572	10.9011	0.433144	0.490139	10.3172	0.0504722	0.0571137
164045	1.8268	0.393209	0.44495	4.18071	0.645307	0.730221	3.42971	0.0402936	0.0455956	3.50626	0.472623	0.534814	3.70638	0.428327	0.484689
7049	9.41867	0.0640744	0.0725057	7.30022	0.204128	0.230988	7.37753	0.190783	0.215887	6.65907	0.22034	0.249333	6.79585	0.0231971	0.0262495
676	0.270352	0.0057272	0.00648082	0.480025	0.414261	0.468772	1.61387	0.26561	0.300561	0.762908	0.260281	0.294531	1.29762	0.386341	0.437178
253152	7.12709	0.127281	0.14403	9.34299	0.246827	0.279305	9.28984	0.106185	0.120158	9.19128	0.531043	0.600921	9.20725	0.121046	0.136974
646817	9.67494	0.0349819	0.0395851	10.088	0.246335	0.27875	10.0568	0.158299	0.179129	10.2007	0.134972	0.152732	9.70921	0.0386419	0.0437266
11146	9.22405	0.237966	0.269279	10.3973	0.428246	0.484597	10.2125	0.322843	0.365325	10.228	0.273308	0.309271	9.63633	0.148161	0.167656
79871	9.52933	0.150683	0.17051	10.0346	0.221825	0.251014	9.5945	0.468004	0.529587	9.8381	0.262855	0.297443	9.13461	0.159154	0.180096
2672	4.91985	0.165887	0.187716	8.99174	0.0366388	0.04146	8.78893	0.714805	0.808864	9.06467	0.397009	0.44925	9.39019	0.0433343	0.0490364
7813	10.5918	0.167547	0.189593	10.7265	0.185236	0.20961	10.9524	0.129958	0.147058	10.4898	0.116895	0.132277	10.3982	0.359574	0.406889
6125	15.184	0.0638803	0.0722861	16.3185	0.210471	0.238166	16.4071	0.341641	0.386597	16.0016	0.350578	0.396709	16.142	0.0194694	0.0220313
388650	11.1473	0.197294	0.223255	9.5987	0.0783004	0.0886036	9.45536	0.0656373	0.0742742	9.54159	0.222405	0.25167	9.4687	0.117665	0.133148
6083	2.76228	0.326308	0.369246	4.41986	0.570163	0.645189	4.07904	0.469731	0.531541	3.9496	0.542452	0.613831	3.51161	0.25947	0.293612
26782	3.85228	0.0790733	0.0894783	4.46509	0.382765	0.433132	3.85773	0.167094	0.189082	3.90841	0.788513	0.892271	3.23647	0.191714	0.216941
22823	10.0518	0.209203	0.236731	11.0078	0.156164	0.176713	10.7419	0.369327	0.417925	10.514	0.044287	0.0501146	10.4759	0.142631	0.161399
1810	12.4792	0.0689487	0.0780214	12.4704	0.0593462	0.0671553	12.47	0.0997482	0.112874	12.3161	0.0335491	0.0379636	12.1759	0.0209534	0.0237106
54874	10.0379	0.162191	0.183533	11.1058	0.368722	0.417241	10.9366	0.166348	0.188237	10.9028	0.522919	0.591727	10.7947	0.0552783	0.0625521
8412	11.887	0.043279	0.0489739	12.2979	0.0910614	0.103044	12.7739	0.701099	0.793354	12.0764	0.47964	0.542754	12.4542	0.0603609	0.0683035
30836	11.8862	0.203932	0.230767	12.7005	0.445369	0.503973	12.1519	0.377491	0.427164	12.3406	0.0778071	0.0880454	11.8712	0.40451	0.457737
24	3.38192	0.410515	0.464533	3.35292	0.442944	0.501229	4.08711	0.387807	0.438837	4.17277	0.381249	0.431415	4.39876	0.164199	0.185805
9411	12.5934	0.175203	0.198258	14.0938	0.268063	0.303337	13.6864	0.32693	0.369949	13.6882	0.536587	0.607195	12.5808	0.142213	0.160926
5825	11.7325	0.126071	0.14266	11.8665	0.263038	0.29765	11.5099	0.383829	0.434335	11.5457	0.26827	0.30357	11.1841	0.136611	0.154587
2152	14.0127	0.0728591	0.0824464	12.6807	0.596652	0.675162	11.7146	0.667984	0.755881	12.6632	0.309493	0.350218	12.2733	0.205705	0.232773
101928079	4.1537	0.117675	0.133159	5.89242	0.652537	0.738402	6.84724	0.260976	0.295317	6.34966	0.772063	0.873655	5.67981	0.256654	0.290426
1266	13.6457	0.0749579	0.0848213	12.6832	0.0450158	0.0509392	12.3639	0.158754	0.179643	12.9875	0.0240683	0.0272353	13.0878	0.0824668	0.0933183
199857	8.79366	0.122383	0.138487	8.27378	0.394346	0.446236	7.95134	0.309044	0.34971	7.88359	0.307877	0.348389	8.16701	0.00677617	0.00766782
148534	7.47763	0.166411	0.188309	9.43568	0.517043	0.585079	9.23037	0.542153	0.613493	9.08922	0.611037	0.691441	10.0632	0.36787	0.416276
101928118	1.27446	0.419345	0.474525	0.887301	0.181088	0.204916	2.1451	0.438902	0.496655	1.80619	0.50507	0.57153	2.59039	0.308691	0.34931
102723661	-0.376952	0.334106	0.378069	-0.595174	0.0236162	0.0267237	-0.581904	0.035893	0.0406161	1.74177	0.185025	0.209371	-0.596652	0.00794306	0.00898826
58155	9.62608	0.19066	0.215748	9.77886	0.377531	0.427209	9.55036	0.456853	0.516968	9.22061	0.0555842	0.0628983	9.07128	0.363952	0.411843
1806	11.9441	0.101089	0.114391	11.2823	0.098033	0.110933	11.3604	0.168747	0.190952	11.4863	0.146994	0.166337	11.8767	0.0359241	0.0406513
400765	6.8571	0.16746	0.189495	3.25118	1.06268	1.20251	3.60698	1.58631	1.79505	3.66992	0.729062	0.824996	2.40861	0.83553	0.945473
100616452	4.54786	0.144374	0.163372	2.04272	0.384469	0.43506	1.68002	0.66219	0.749325	1.68985	0.80106	0.906468	0.743653	0.0166653	0.0188582
51375	11.6671	0.0287239	0.0325035	10.6053	0.120671	0.13655	10.7272	0.0731835	0.0828134	10.9547	0.0857816	0.0970693	10.8925	0.0482958	0.0546509
9890	9.26258	0.270601	0.306208	2.14393	0.503761	0.570049	2.38307	0.293974	0.332657	1.71638	0.385072	0.435742	4.54817	0.360391	0.407813
54873	3.24251	0.357861	0.404951	4.73079	0.644658	0.729486	3.81753	0.464656	0.525798	3.67455	0.232584	0.263189	5.0952	0.357449	0.404485
391059	8.68485	0.145318	0.16444	8.05041	0.244234	0.276372	8.6061	0.354402	0.401036	8.2972	0.346083	0.391623	8.81992	0.0266593	0.0301673
23443	10.9787	0.173643	0.196492	10.6825	0.172092	0.194737	10.5585	0.289735	0.32786	10.7527	0.14284	0.161636	10.3098	0.259046	0.293133
64645	11.4079	0.0679837	0.0769293	11.3942	0.127223	0.143964	11.4436	0.247409	0.279964	11.6368	0.192393	0.217709	11.1866	0.00906616	0.0102591
163786	9.651	0.21275	0.240745	10.2039	0.269355	0.304799	9.8218	0.836339	0.946389	10.1667	0.369468	0.418085	9.18772	0.459293	0.51973
1629	10.2599	0.0400976	0.0453738	10.7286	0.106637	0.120669	10.9705	0.311092	0.352028	10.9108	0.121177	0.137122	10.487	0.0881836	0.0997873
8634	11.1713	0.0452265	0.0511776	11.3241	0.0849173	0.0960912	11.3408	0.0674054	0.076275	11.5345	0.0606338	0.0686123	11.2435	0.0258653	0.0292688
8556	7.90785	0.108173	0.122407	8.79795	0.102515	0.116004	8.88543	0.250076	0.282982	9.07725	0.201081	0.22754	8.57755	0.145923	0.165125
7412	5.28782	0.205523	0.232567	9.69751	0.195849	0.221619	10.5565	0.433924	0.491022	10.9875	0.603543	0.68296	9.45029	0.253154	0.286466
148867	11.3444	0.118905	0.134551	11.8866	0.292837	0.33137	11.6192	0.20734	0.234623	11.8585	0.0409699	0.0463609	11.4958	0.200679	0.227085
51611	10.2493	0.0430341	0.0486967	11.4083	0.205351	0.232373	11.4874	0.346964	0.392619	11.4513	0.123037	0.139227	11.3601	0.05496	0.0621919
102606465	7.21926	0.150464	0.170263	5.76323	0.21127	0.23907	6.1871	0.158235	0.179056	5.88668	0.102001	0.115423	6.19017	0.16456	0.186214
101928370	4.59132	0.432178	0.489046	0.803061	0.452199	0.511702	0.785439	0.841606	0.952349	0.607478	0.625633	0.707957	0.975491	0.713541	0.807433
1901	10.424	0.00403015	0.00456046	2.44239	0.70513	0.797916	2.55546	0.524622	0.593654	2.03558	0.981543	1.1107	3.37125	0.601292	0.680413
1301	8.68199	0.867319	0.981446	1.51505	0.499954	0.565741	2.11781	1.34021	1.51656	1.77368	0.133383	0.150935	1.25819	0.463288	0.52425
22854	3.56745	0.01569	0.0177546	7.21757	0.148436	0.167968	7.35829	0.361647	0.409235	8.14057	0.40219	0.455112	9.67658	0.0805669	0.0911684
653149	0.707721	0.0100037	0.0113201	2.52459	0.45583	0.515811	2.31868	0.852342	0.964498	2.2852	0.381555	0.431763	0.667947	0.0108873	0.0123199
284611	10.7122	0.155086	0.175493	11.1215	0.277044	0.313499	11.3538	0.309801	0.350567	10.7939	0.4814	0.544746	10.4137	0.148581	0.168132
113802	4.66697	0.0639238	0.0723353	9.86574	0.256069	0.289764	9.42463	0.607946	0.687943	9.90366	0.570673	0.645766	9.45215	0.156631	0.177241
55119	11.5325	0.138507	0.156732	12.3756	0.048568	0.0549589	12.1484	0.178417	0.201894	12.1163	0.0500929	0.0566844	11.6497	0.031355	0.0354809
6814	11.1318	0.191724	0.216952	10.8101	0.198114	0.224183	10.7573	0.348681	0.394562	11.2579	0.167534	0.189579	10.5677	0.381315	0.43149
254268	3.38197	0.395399	0.447428	5.37118	0.257664	0.291569	5.55219	0.357883	0.404975	5.49465	0.392878	0.444576	5.73697	0.180558	0.204316
23155	11.1145	0.0651592	0.0737332	10.8287	0.148275	0.167786	10.7827	0.128498	0.145407	10.8863	0.0592647	0.0670631	10.3394	0.0336746	0.0381057
6884	11.4648	0.0875446	0.0990642	10.5216	0.272137	0.307947	10.5196	0.108728	0.123035	10.7477	0.0486182	0.0550156	10.5494	0.212275	0.240208
677766	2.32249	0.678644	0.767943	3.29826	0.343506	0.388706	3.92435	0.525129	0.594228	3.9211	0.409302	0.46316	3.40858	0.626094	0.708479
57535	5.74925	0.131056	0.148301	3.8311	1.19442	1.35159	4.52093	1.07654	1.2182	4.24253	0.480184	0.543369	3.57549	0.292004	0.330427
1952	7.24898	0.10419	0.1179	8.15901	0.241737	0.273546	8.69214	0.11092	0.125516	8.2569	0.118354	0.133928	8.8508	0.132622	0.150073
84722	10.3702	0.0931029	0.105354	9.82601	0.228008	0.25801	10.3046	0.226083	0.255833	9.91729	0.0285771	0.0323374	9.86284	0.132141	0.149529
6272	13.4527	0.0962577	0.108924	11.3468	0.0648095	0.0733375	11.3156	0.10485	0.118647	11.6451	0.0175156	0.0198204	11.5422	0.114531	0.129601
5686	12.4952	0.122449	0.138561	13.2701	0.181981	0.205927	13.2537	0.068069	0.0770259	13.3723	0.139219	0.157538	13.1709	0.0183256	0.020737
284612	2.1661	0.375566	0.424985	5.03004	0.416698	0.47153	4.87598	1.09249	1.23625	4.29766	0.62771	0.710308	4.49745	0.46392	0.524966
127002	6.84582	0.159397	0.180372	8.33012	0.591125	0.668909	8.49775	0.125962	0.142537	8.33772	0.412556	0.466842	7.59327	0.113938	0.128931
284613	9.47311	0.0912279	0.103232	9.13167	0.179987	0.203671	9.73818	0.106784	0.120835	9.58206	0.232143	0.26269	9.41058	0.0585221	0.0662227
57463	6.99055	0.209507	0.237075	8.62027	0.0714463	0.0808476	8.75132	0.116783	0.13215	8.73539	0.350683	0.396828	8.99248	0.0779475	0.0882043
2773	13.0123	0.0753718	0.0852897	13.1306	0.0765617	0.0866361	13.003	0.104235	0.11795	13.1699	0.0969882	0.10975	12.8074	0.0400378	0.0453062
2780	6.01541	0.11927	0.134964	5.29047	0.554138	0.627054	5.12844	0.368121	0.416561	5.38394	0.314053	0.355377	5.2546	0.197067	0.222998
271	11.1265	0.114398	0.129451	11.5023	0.130394	0.147552	11.9022	0.20712	0.234374	11.5849	0.00541258	0.0061248	11.6109	0.102368	0.115839
2948	9.22756	0.129807	0.146888	8.2203	0.272562	0.308427	9.08308	0.514605	0.582319	8.27253	0.177499	0.200856	8.56636	0.153836	0.174078
2946	10.1404	0.142239	0.160956	7.9552	0.198293	0.224386	8.46644	0.08167	0.0924167	8.52845	0.14532	0.164442	7.93419	0.137991	0.156148
2944	10.4941	0.162763	0.18418	9.72958	0.19693	0.222843	10.1453	0.145973	0.165181	10.2617	0.358544	0.405723	9.60248	0.20831	0.23572
2949	1.42147	0.493608	0.55856	1.75669	0.199711	0.22599	3.18929	0.487269	0.551387	2.22452	0.858884	0.971901	1.8119	0.224109	0.253598
2947	5.86319	0.109112	0.12347	10.8006	0.214018	0.24218	11.0839	0.351974	0.398288	10.8051	0.184118	0.208345	11.0581	0.0349836	0.039587
1435	10.8955	0.084588	0.0957185	9.43212	0.188194	0.212958	10.3586	0.291635	0.33001	10.1991	0.311196	0.352145	9.91561	0.127459	0.144231
10768	12.8252	0.0258746	0.0292794	13.4117	0.105848	0.119776	13.7047	0.233121	0.263797	13.4526	0.244063	0.276178	13.4633	0.0252333	0.0285537
388662	4.40916	0.647875	0.733126	3.26285	0.372569	0.421593	4.89261	0.0955962	0.108175	4.51574	0.171872	0.194487	6.66408	0.0369489	0.0418109
3749	5.14365	0.193847	0.219355	7.36246	0.344196	0.389487	7.85065	0.273004	0.308927	6.73258	0.470378	0.532273	7.40818	0.120985	0.136905
440600	2.78288	0.288869	0.32688	3.84457	0.399548	0.452123	4.016	0.399992	0.452625	3.97217	0.892346	1.00977	3.36003	0.131983	0.14935
64783	9.95541	0.105613	0.119511	10.6557	0.0809049	0.0915509	10.9143	0.195116	0.22079	10.6532	0.299859	0.339316	10.3344	0.0245234	0.0277503
9122	9.10085	0.113813	0.128789	6.18904	0.459709	0.520201	6.48208	0.162658	0.184062	6.22907	0.540514	0.611638	7.08013	0.23947	0.270981
10542	11.5571	0.0846456	0.0957837	11.7679	0.105072	0.118898	12.0546	0.345037	0.390439	12.0262	0.127316	0.144069	11.8418	0.0519372	0.0587714
10390	10.3111	0.105271	0.119123	10.5011	0.0084853	0.00960185	10.8365	0.204893	0.231854	10.7693	0.0327847	0.0370987	10.3139	0.0579357	0.0655592
79961	4.6168	0.151152	0.171041	5.03363	0.37317	0.422274	5.28246	0.215117	0.243423	6.18475	0.310266	0.351093	6.65335	0.0879919	0.0995704
1117	0.500185	0.0130111	0.0147232	1.02548	0.538618	0.609492	1.97102	0.441311	0.499382	3.45468	1.37951	1.56103	1.0043	0.468516	0.530166
128344	1.80659	0.407509	0.461131	3.52765	0.706231	0.799161	3.84939	0.965758	1.09284	4.07793	1.09257	1.23633	3.63103	0.26049	0.294767
79084	11.1711	0.170266	0.19267	11.7927	0.405109	0.458416	11.8348	0.171046	0.193553	11.8377	0.726641	0.822257	11.0951	0.193435	0.218888
515	12.7416	0.0396692	0.0448891	13.3142	0.135816	0.153687	13.0362	0.156697	0.177316	13.3108	0.330453	0.373936	12.8078	0.0196852	0.0222755
128346	2.50276	0.332874	0.376675	3.50133	0.8571	0.969882	3.0283	0.367387	0.415729	3.68861	0.432685	0.48962	2.8162	0.206142	0.233267
5906	12.067	0.0772501	0.0874151	11.8949	0.0816738	0.0924209	11.7107	0.181245	0.205095	11.8086	0.0892348	0.100977	11.3499	0.0295348	0.0334211
55924	7.64219	0.0318746	0.0360689	5.85859	0.0431563	0.048835	5.79059	0.41637	0.471158	6.20443	0.467035	0.52849	6.73475	0.0847448	0.095896
55917	11.9375	0.0612704	0.0693327	11.2623	0.171191	0.193717	11.4424	0.19528	0.220976	11.389	0.138101	0.156273	11.3219	0.0762312	0.0862622
7482	7.2098	0.107604	0.121763	5.80106	0.73092	0.827098	6.61048	0.343388	0.388573	5.60966	0.938708	1.06223	6.43703	0.404994	0.458286
54879	9.48937	0.0810318	0.0916945	9.66176	0.0188761	0.0213599	9.98061	0.161466	0.182712	9.79892	0.167928	0.190025	9.44031	0.0705984	0.0798881
4343	11.3068	0.040644	0.0459922	11.4873	0.18296	0.207035	12.0474	0.171003	0.193504	11.6479	0.213152	0.2412	12.1837	0.0331635	0.0375274
389	14.4553	0.15177	0.171741	13.0071	0.426701	0.482849	13.7342	0.55131	0.623855	13.3599	0.357791	0.404871	13.6143	0.0438979	0.0496743
284467	1.22651	0.0125207	0.0141682	3.40759	0.199903	0.226208	3.65413	0.301774	0.341483	2.12665	0.207456	0.234754	2.59097	0.22114	0.250239
100996702	3.38193	0.114974	0.130103	7.38773	0.195035	0.220699	8.21783	0.191505	0.216704	7.53632	0.116119	0.131398	7.16216	0.232585	0.26319
6566	11.6477	0.121662	0.137671	13.2405	0.412638	0.466936	13.1135	0.0882998	0.0999187	13.0963	0.111272	0.125914	12.3233	0.0627927	0.0710553
246182	2.68378	0.938451	1.06194	4.02788	0.1224	0.138506	4.39664	0.363934	0.411823	4.27228	0.424892	0.480802	3.66884	0.376792	0.426372
100506392	6.97392	0.109831	0.124283	7.05776	0.081605	0.0923431	7.66825	0.227712	0.257676	7.22424	0.208368	0.235786	7.17054	0.294739	0.333522
100996251	3.88355	0.305027	0.345164	4.20194	0.240423	0.27206	4.94231	0.582862	0.659558	4.30726	0.501827	0.56786	4.53817	0.191396	0.216581
10745	10.159	0.075633	0.0855852	9.58747	0.167485	0.189523	9.31608	0.628684	0.71141	9.83994	0.278871	0.315566	10.0519	0.0776629	0.0878822
54665	9.75113	0.17533	0.198401	10.4779	0.130623	0.147812	10.707	0.274295	0.310388	10.6094	0.325993	0.368889	10.2086	0.0036741	0.00415756
26191	5.57897	0.121405	0.13738	7.66559	0.25379	0.287185	7.73112	0.735828	0.832653	8.14976	0.563093	0.637187	7.784	0.181441	0.205316
10717	8.97215	0.117207	0.13263	9.60675	0.180532	0.204287	9.72882	0.0990969	0.112137	9.66878	0.205477	0.232515	9.62549	0.083497	0.094484
101928846	1.4838	0.352857	0.399288	2.75997	0.436374	0.493795	2.16785	0.975153	1.10347	2.05732	0.682322	0.772106	3.19769	0.318037	0.359887
204851	11.7756	0.0513944	0.0581572	11.4919	0.107452	0.121591	11.5157	0.163414	0.184917	11.6679	0.054898	0.0621218	11.7745	0.0800971	0.0906368
56944	9.36155	0.0153652	0.0173871	3.74597	0.296376	0.335375	3.70996	0.91224	1.03228	3.32663	0.285377	0.322928	3.95925	0.36029	0.407698
51592	11.3417	0.124887	0.14132	11.7916	0.177057	0.200355	11.5481	0.412138	0.466369	11.7514	0.0758883	0.0858741	11.1587	0.10966	0.12409
10286	10.9643	0.0315054	0.035651	11.1227	0.276278	0.312632	10.7827	0.19639	0.222232	11.1542	0.255584	0.289215	10.5627	0.144427	0.163431
163259	6.20733	0.195896	0.221673	5.19567	0.107609	0.121768	4.56781	0.227226	0.257125	5.08828	0.131981	0.149347	5.73635	0.574494	0.65009
4893	12.6275	0.107371	0.1215	12.8571	0.312279	0.35337	12.4282	0.302649	0.342473	12.7096	0.273817	0.309848	12.278	0.0223682	0.0253115
7812	15.2767	0.0697909	0.0789744	15.4726	0.0436844	0.0494327	15.2659	0.0886862	0.100356	15.4914	0.129036	0.146015	15.2063	0.0579067	0.0655263
80143	10.9904	0.114613	0.129695	11.3757	0.220838	0.249897	11.5427	0.190872	0.215988	11.3388	0.11169	0.126387	10.8072	0.314984	0.356431
10100	2.50573	0.0269687	0.0305174	2.84655	0.280681	0.317615	3.65813	0.450002	0.509216	1.50689	0.317903	0.359734	4.09644	0.239622	0.271152
4803	9.89802	0.149813	0.169526	0.939333	0.0765223	0.0865915	1.57289	0.563398	0.637533	0.896205	0.102804	0.116332	1.98316	0.938458	1.06195
81839	11.1884	0.0168455	0.0190621	10.5785	0.286981	0.324744	10.2877	0.372259	0.421243	10.8158	0.526479	0.595756	10.4609	0.166431	0.188331
55356	7.86964	0.121151	0.137093	7.0129	0.326532	0.3695	8.13098	0.224961	0.254563	6.88785	0.242751	0.274693	7.82456	0.293361	0.331963
476	13.5006	0.0509307	0.0576325	14.2951	0.246338	0.278753	14.6701	0.469871	0.5317	14.4101	0.207296	0.234573	14.1926	0.0300034	0.0339514
84852	5.72188	0.189349	0.214265	6.22399	0.36254	0.410245	6.83977	0.163249	0.184731	6.56241	0.038886	0.0440028	6.52282	0.0483523	0.0547148
965	9.49431	0.118775	0.134404	10.0926	0.146868	0.166194	9.98	0.116408	0.131726	10.3249	0.159437	0.180416	10.6251	0.258504	0.292519
3321	3.5017	0.0158646	0.0179522	7.53816	0.436422	0.493849	8.4982	0.139918	0.158329	7.19576	0.451432	0.510834	8.59851	0.0700535	0.0792716
5738	5.77749	0.286325	0.324001	10.3873	0.161413	0.182653	10.5746	0.19714	0.223081	9.72603	0.22645	0.256248	11.1746	0.0544677	0.0616349
9398	1.09162	0.0133761	0.0151362	2.47452	0.587012	0.664255	2.71365	0.568751	0.643591	1.94076	0.321445	0.363742	4.0912	0.315987	0.357567
80263	7.51267	0.0664794	0.0752272	6.81715	0.263177	0.297807	7.3562	0.175874	0.199016	6.75575	0.0674509	0.0763265	7.15552	0.117518	0.132982
10905	12.2327	0.151388	0.171308	11.9922	0.131983	0.14935	12.3876	0.15963	0.180635	11.9897	0.0944653	0.106896	11.9791	0.153558	0.173764
54855	2.92567	0.236152	0.267226	4.38113	0.676671	0.765711	5.7469	0.986705	1.11654	5.42167	0.448983	0.508063	4.93831	0.349573	0.395572
54834	10.0799	0.049955	0.0565283	10.3697	0.133857	0.151471	10.4882	0.134391	0.152074	10.376	0.0844636	0.0955778	10.1111	0.224337	0.253857
10885	11.4018	0.0336087	0.0380312	12.864	0.46674	0.528156	12.5091	0.284367	0.321786	12.6579	0.474038	0.536415	11.8412	0.106598	0.120625
6913	5.00714	0.253543	0.286905	9.19418	0.361298	0.40884	9.37749	0.388709	0.439857	9.29832	0.195139	0.220816	9.14492	0.143643	0.162544
10352	9.29001	0.0866627	0.0980663	9.92778	0.0546377	0.0618272	9.47479	0.296915	0.335985	9.6822	0.0892623	0.101008	9.45333	0.143968	0.162912
101929147	7.29896	0.260651	0.294949	7.99835	0.18545	0.209853	8.15103	0.484596	0.548362	8.22659	0.184768	0.20908	7.86689	0.128587	0.145507
128102	2.24365	0.0231707	0.0262196	2.74903	0.762783	0.863154	4.34273	0.0710066	0.0803501	3.06856	0.846828	0.958259	4.04092	0.291106	0.329412
644242	4.08864	0.330177	0.373624	4.20967	0.667783	0.755654	5.45535	0.128382	0.145275	4.04361	0.693046	0.784241	5.04591	0.11546	0.130653
90874	10.7338	0.0778156	0.088055	11.1753	0.0951933	0.107719	11.7746	0.151034	0.170907	11.2479	0.0806687	0.0912835	10.883	0.0951994	0.107726
26227	12.2405	0.110244	0.124751	12.3873	0.159875	0.180912	12.9348	0.436057	0.493436	12.2574	0.0762428	0.0862752	12.5619	0.132451	0.14988
4853	13.4407	0.0908191	0.10277	12.9396	0.0740307	0.0837721	13.4322	0.143558	0.162448	13.1872	0.12778	0.144594	13.1314	0.0639884	0.0724084
9554	12.6511	0.0107363	0.012149	11.794	0.0430287	0.0486907	11.6304	0.105032	0.118853	11.8097	0.0492704	0.0557537	12.0938	0.0351415	0.0397656
105378954	5.60154	0.0922908	0.104435	6.34224	0.560879	0.634683	7.02677	0.166036	0.187884	6.40938	0.267004	0.302138	7.39905	0.154124	0.174404
100996724	8.90963	0.0993955	0.112475	9.22349	0.30713	0.347544	9.89441	0.402376	0.455323	9.56345	0.392364	0.443994	9.208	0.238046	0.269369
101929796	9.02289	0.0959105	0.108531	8.45374	0.122466	0.138581	9.03427	0.229435	0.259625	8.56898	0.252502	0.285727	8.83148	0.0808501	0.0914888
653505	3.98582	0.218989	0.247805	2.5576	0.31328	0.354503	2.9641	0.721912	0.816905	3.46422	0.495068	0.560212	3.58563	0.869067	0.983423
728855	7.42353	0.0397768	0.0450108	9.87067	0.120835	0.136735	10.2935	0.220584	0.24961	10.1021	0.183461	0.207602	9.94401	0.125481	0.141993
105369199	1.51181	0.368242	0.416697	2.99312	0.214358	0.242565	2.8398	0.701082	0.793334	2.55835	0.358164	0.405293	3.06461	0.177247	0.20057
100996721	3.84407	0.495219	0.560382	4.81082	0.325737	0.368599	5.67901	0.149036	0.168647	5.00298	0.187929	0.212657	5.31307	0.0464764	0.052592
653820	9.05572	0.0675546	0.0764438	10.3315	0.0768898	0.0870074	10.5974	0.559027	0.632586	10.369	0.0453721	0.0513424	10.078	0.063263	0.0715875
653464	11.4132	0.129413	0.146442	10.7755	0.284885	0.322372	11.1135	0.155852	0.17636	10.8219	0.410986	0.465066	10.9445	0.195181	0.220864
647121	5.75	0.205654	0.232715	6.50616	0.0253747	0.0287137	6.6231	0.328961	0.372248	6.80326	0.497301	0.562739	5.98743	0.409216	0.463063
26863	1.11186	0.630861	0.713873	1.16123	0.562652	0.636689	2.80334	0.595002	0.673296	1.21701	0.869221	0.983598	0.982927	0.507879	0.574709
105369140	3.66582	0.202413	0.229048	4.69992	0.422386	0.477966	5.50646	0.270001	0.305529	4.76758	0.421077	0.476485	5.23168	0.308101	0.348643
388692	4.02914	0.172415	0.195103	5.16036	0.399107	0.451624	5.55793	0.802509	0.908108	5.0859	0.396551	0.448731	5.53004	0.226793	0.256636
554282	8.57682	0.154275	0.174575	9.77355	0.210069	0.237711	10.0822	0.503195	0.569409	9.83323	0.149412	0.169073	9.60776	0.0837234	0.0947402
100996712	10.2791	0.129179	0.146177	9.53764	0.215931	0.244344	9.86221	0.118821	0.134457	9.79269	0.227565	0.257509	9.80234	0.180094	0.203792
101954267	0.816646	0.00793873	0.00898335	1.71403	0.268917	0.304303	2.21482	0.267185	0.302342	2.29474	0.294221	0.332936	1.53286	0.338438	0.382972
105371215	-0.321981	0.00430356	0.00486985	-0.337953	0.0136432	0.0154385	0.929723	0.408278	0.462002	0.595539	0.271911	0.30769	-0.338959	0.00460729	0.00521354
645166	8.89104	0.044201	0.0500172	6.6934	0.120033	0.135828	7.10634	0.167104	0.189092	6.78186	0.0312907	0.0354081	6.23271	0.11521	0.130371
647135	11.5424	0.125751	0.142298	10.8153	0.235091	0.266026	11.1966	0.169296	0.191573	11.0374	0.336417	0.380685	11.1148	0.133802	0.151408
728833	8.52824	0.0266292	0.0301332	10.0706	0.188763	0.213601	10.2836	0.508525	0.575439	10.0026	0.0402848	0.0455857	9.87969	0.0928347	0.10505
101929805	0.110081	0.00505205	0.00571682	1.00777	0.340024	0.384766	0.601726	0.429036	0.485491	0.195601	0.181748	0.205663	1.34577	0.354056	0.400645
102724235	4.9189	0.35588	0.402709	5.71396	0.354133	0.400732	6.44526	0.0857346	0.097016	5.82014	0.244228	0.276365	6.11308	0.0894786	0.101253
103091866	7.04124	0.124668	0.141072	7.84363	0.0188616	0.0213435	8.57419	0.122178	0.138254	8.03177	0.190735	0.215833	8.17286	0.0711859	0.080553
11126	4.69001	0.243001	0.274976	3.10439	0.527609	0.597035	3.79359	0.352299	0.398657	2.84865	0.11885	0.13449	3.28996	0.380866	0.430983
27246	10.9472	0.0844189	0.0955272	10.1123	0.0275756	0.0312041	10.0813	0.151745	0.171713	10.0597	0.0500505	0.0566365	10.1643	0.203489	0.230265
10401	10.9569	0.0242255	0.0274132	10.2876	0.113857	0.128839	10.7522	0.062348	0.0705521	10.3643	0.149582	0.169265	10.9421	0.00211452	0.00239276
8515	6.27506	0.216882	0.245421	7.89095	0.770117	0.871453	8.02051	1.114	1.26059	7.41799	1.03752	1.17404	7.25836	0.00286577	0.00324287
8799	9.83463	0.184851	0.209175	9.76172	0.0796387	0.090118	9.92152	0.0824359	0.0932833	9.87611	0.108089	0.122312	10.3843	0.0301056	0.0340671
114814	4.46652	0.325904	0.368788	4.76198	0.288421	0.326373	5.67908	0.396011	0.44812	5.22671	0.739976	0.837346	5.59582	0.23065	0.261
9939	11.56	0.0490205	0.0554709	12.2205	0.377827	0.427544	12.1134	0.268107	0.303386	12.1162	0.461321	0.522025	12.1618	0.0902739	0.102153
84265	10.0812	0.023905	0.0270506	9.01816	0.180804	0.204596	9.58009	0.218833	0.247628	9.05614	0.32023	0.362367	9.63738	0.0608796	0.0688904
284615	7.70218	0.213129	0.241173	8.18169	0.0783716	0.0886841	8.18634	0.423208	0.478896	8.06815	0.33482	0.378878	8.95323	0.0341679	0.0386639
10628	11.1957	0.219068	0.247894	13.7793	1.20581	1.36448	14.4141	0.676409	0.765415	13.8175	1.2809	1.44944	14.6203	0.0883455	0.0999705
101928979	4.19013	0.158474	0.179327	5.11238	0.623493	0.705535	5.52761	0.0869463	0.0983872	5.34988	0.0805706	0.0911726	6.03552	0.168128	0.190252
100132406	10.7893	0.105349	0.119211	10.1293	0.146645	0.165942	10.6328	0.367989	0.416411	10.4069	0.28144	0.318473	10.6285	0.17968	0.203324
388677	10.4223	0.114607	0.129687	10.1363	0.265611	0.300562	11.046	0.0699255	0.0791267	10.3978	0.391837	0.443397	11.0996	0.0919148	0.104009
170688	10.1314	0.0662177	0.074931	10.4264	0.116329	0.131636	10.3875	0.0196902	0.0222812	10.4919	0.0652347	0.0738187	10.0976	0.0299952	0.0339422
149013	9.69613	0.0872383	0.0987176	9.14612	0.156764	0.177391	9.31182	0.281651	0.318713	9.25378	0.161907	0.183212	9.47182	0.15923	0.180182
2330	7.58446	0.116868	0.132246	8.52204	0.0222668	0.0251968	8.38629	0.15051	0.170315	8.44798	0.190563	0.215638	8.30536	0.0686023	0.0776294
607	9.08592	0.0299733	0.0339173	9.67001	0.0169698	0.0192028	9.70507	0.10298	0.116531	9.61552	0.0704899	0.0797654	10.1156	0.0489819	0.0554272
51205	7.51697	0.206902	0.234128	10.0361	0.166461	0.188365	10.2208	0.0815756	0.0923098	9.89071	0.0341375	0.0386295	9.84738	0.0696835	0.0788528
2702	8.28534	0.208474	0.235906	1.13542	0.528679	0.598246	1.20237	1.0197	1.15388	0.593576	0.0978531	0.110729	1.04011	0.690425	0.781275
100034743	3.67573	0.823957	0.932378	4.75226	0.187691	0.212388	5.17795	0.299487	0.338895	3.77715	0.802901	0.908552	4.58057	0.129964	0.147066
100132057	4.11403	0.287305	0.32511	5.22789	0.332702	0.376481	5.7118	0.23875	0.270167	5.41853	0.073917	0.0836434	5.85455	0.292054	0.330485
388685	7.92734	0.13607	0.153975	8.73499	0.122774	0.138929	9.38227	0.273501	0.30949	9.03604	0.348072	0.393873	8.89033	0.134464	0.152158
644591	6.55617	0.0698165	0.0790034	6.11431	0.214697	0.242948	5.59996	0.0882421	0.0998535	6.04746	0.127738	0.144547	6.27044	0.0740098	0.0837485
25832	11.8252	0.119016	0.134677	11.2497	0.101507	0.114864	11.777	0.380533	0.430606	11.5847	0.298001	0.337214	11.894	0.229245	0.25941
100996763	11.257	0.0938161	0.106161	10.3416	0.270003	0.305532	11.2023	0.27532	0.311548	10.6324	0.441149	0.499198	11.3606	0.235151	0.266094
440672	10.2686	0.107147	0.121246	10.4543	0.140135	0.158575	10.3801	0.0277843	0.0314403	10.5232	0.0574851	0.0650494	10.0923	0.0279105	0.0315832
9659	11.282	0.0824211	0.0932666	10.8804	0.250937	0.283957	11.5177	0.237116	0.268317	11.3849	0.105795	0.119716	10.9787	0.178476	0.20196
400818	10.2671	0.083857	0.0948913	9.72019	0.0952786	0.107816	9.99838	0.101272	0.114598	9.79982	0.166563	0.18848	9.82837	0.131403	0.148694
653513	6.12691	0.262779	0.297357	4.46221	0.415296	0.469943	5.02856	0.381541	0.431747	4.61718	0.310056	0.350855	4.70428	0.156853	0.177493
100996761	5.86868	0.240624	0.272287	3.2324	0.543687	0.615228	3.89659	0.38326	0.433691	3.0688	0.954747	1.08038	3.85631	0.25536	0.288962
653598	9.023	0.138999	0.157289	8.43839	0.0389133	0.0440337	8.17018	0.226582	0.256397	8.59228	0.275277	0.3115	8.773	0.119111	0.134785
57234	8.61593	0.170758	0.193227	9.39713	0.0580797	0.0657222	9.63037	0.237377	0.268612	9.46054	0.0920424	0.104154	9.2812	0.0288054	0.0325957
644634	5.23774	0.160063	0.181125	6.20331	0.167114	0.189104	6.99082	0.196593	0.222461	6.2584	0.0819751	0.0927618	6.40878	0.185229	0.209602
440689	4.8696	0.453674	0.513371	5.71833	0.249321	0.282129	5.80985	0.107932	0.122135	5.77369	0.0531653	0.0601611	5.78536	0.44884	0.507901
8370	5.17314	0.230851	0.261228	5.70079	0.331196	0.374777	6.66748	0.0841133	0.0951814	6.46368	0.110038	0.124518	6.79173	0.0893536	0.101111
105371405	5.12812	0.19372	0.219211	5.93343	0.799179	0.904339	6.95	0.163342	0.184836	6.82397	0.28585	0.323464	7.25075	0.207041	0.234285
8337	5.00573	0.117072	0.132477	5.85465	1.79233	2.02817	6.89473	0.465503	0.526756	6.04147	0.681763	0.771473	6.75935	0.663077	0.750328
337873	5.19926	0.344679	0.390034	6.139	0.762213	0.86251	7.05265	0.49683	0.562206	6.37179	0.767058	0.867991	6.62971	0.268299	0.303604
51027	6.89423	0.363717	0.411576	7.45032	0.243242	0.275249	8.11903	0.335947	0.380153	7.79902	0.191868	0.217115	8.22286	0.0584531	0.0661447
9900	10.4305	0.0242005	0.027385	7.49335	0.0582113	0.0658711	9.0959	0.362512	0.410214	8.79045	0.146603	0.165894	9.45747	0.148785	0.168363
10903	9.3697	0.0147045	0.0166394	10.7174	0.700112	0.792236	11.2938	0.559884	0.633556	10.3653	0.779311	0.881857	9.93583	0.0625792	0.0708137
56957	10.9719	0.0621068	0.0702792	11.118	0.0311516	0.0352508	11.4809	0.167682	0.189746	11.2102	0.140352	0.15882	11.5649	0.0974665	0.110292
11311	10.8694	0.00991808	0.0112232	10.3331	0.126134	0.142732	10.4332	0.119317	0.135018	10.5175	0.171024	0.193529	10.7932	0.0684314	0.077436
51177	11.2999	0.0815592	0.0922913	9.24143	0.214551	0.242782	10.1017	0.418919	0.474043	9.43587	0.166491	0.188399	9.49692	0.153562	0.173769
23632	3.36299	0.0286029	0.0323667	5.001	0.120007	0.135799	5.4282	0.768873	0.870045	4.36534	0.714171	0.808146	5.36228	0.171349	0.193896
51107	12.2985	0.122516	0.138638	12.4864	0.15553	0.175996	12.7287	0.292932	0.331477	12.3895	0.042479	0.0480686	12.8833	0.0585842	0.0662931
79630	7.25504	0.0335561	0.0379716	2.88653	0.50362	0.569889	3.06582	0.595064	0.673366	2.8756	0.650322	0.735895	3.89337	0.442935	0.501219
148523	7.96381	0.165126	0.186854	4.79896	0.554172	0.627093	5.74294	0.412402	0.466668	6.23511	0.348189	0.394005	5.86758	0.214014	0.242175
54460	11.2117	0.0635907	0.0719584	11.7469	0.0618522	0.0699911	12.0387	0.16757	0.18962	11.7557	0.11418	0.129204	12.0024	0.111127	0.125749
9129	10.8907	0.105634	0.119533	11.3863	0.234038	0.264834	11.3586	0.0350471	0.0396587	11.4111	0.090861	0.102817	11.3498	0.087118	0.0985815
80222	10.2195	0.0766831	0.0867735	10.9745	0.168396	0.190554	11.4108	0.100728	0.113982	10.9893	0.214125	0.2423	11.2658	0.0881448	0.0997434
1893	11.7336	0.104485	0.118234	6.53727	0.295379	0.334247	8.23741	0.186091	0.210578	7.57134	0.333958	0.377902	8.57286	0.269897	0.305412
54507	7.61795	0.126718	0.143392	9.3532	0.808225	0.914576	10.6453	0.418293	0.473334	9.32237	0.750894	0.849701	10.469	0.216152	0.244594
4170	14.1736	0.0436237	0.049364	15.3506	0.109971	0.124442	15.6624	0.0818817	0.0926561	15.1691	0.32894	0.372223	15.5733	0.0972082	0.109999
2029	12.3583	0.0696256	0.0787874	12.8909	0.169454	0.191752	12.7817	0.17644	0.199657	12.9034	0.263702	0.298401	13.1969	0.0413251	0.0467629
55204	10.3188	0.0971469	0.10993	10.9829	0.212493	0.240454	11.0324	0.0945761	0.107021	11.1139	0.0405199	0.0458517	11.3053	0.186253	0.210761
1520	8.33229	0.163779	0.18533	11.0681	0.0942306	0.10663	11.6314	0.183837	0.208027	10.9889	0.195005	0.220665	12.5563	0.152257	0.172292
1513	5.5625	0.329585	0.372954	6.01209	0.447706	0.506618	7.22833	0.79263	0.896929	6.26972	0.980808	1.10987	7.76209	0.328436	0.371654
405	11.1962	0.056224	0.0636223	11.0607	0.38334	0.433782	11.6986	0.346101	0.391643	11.2549	0.403555	0.456658	11.708	0.0430241	0.0486854
9869	9.92391	0.0789559	0.0893454	10.3483	0.174299	0.197235	10.7721	0.131357	0.148642	10.4213	0.0653531	0.0739526	10.8248	0.0749316	0.0847915
29956	13.0287	0.109067	0.123419	13.6222	0.174705	0.197694	13.9909	0.45417	0.513932	13.5861	0.165474	0.187248	13.7253	0.0375987	0.0425462
8416	6.428	0.168128	0.190251	6.80777	0.515984	0.58388	7.75099	0.275276	0.311499	7.1926	0.323425	0.365983	7.87574	0.079132	0.0895446
55793	8.33774	0.154733	0.175094	8.15892	0.607244	0.687149	9.04998	0.393264	0.445012	8.59512	0.240845	0.272536	9.44549	0.0925542	0.104733
58497	9.1231	0.0538144	0.0608956	10.0581	0.0551471	0.0624036	10.1301	0.0807186	0.09134	10.0382	0.131248	0.148518	10.2604	0.0971274	0.109908
149428	2.14911	0.323514	0.366084	3.65681	0.443446	0.501798	4.47356	0.480215	0.543405	4.44623	0.796688	0.90152	4.31841	0.4056	0.458971
54964	6.23175	0.105348	0.119211	6.75304	0.227699	0.257661	7.17191	0.181968	0.205912	7.04379	0.0847708	0.0959254	7.36089	0.0876821	0.0992198
56882	12.0768	0.0291722	0.0330108	12.0697	0.102831	0.116362	12.1059	0.114951	0.130076	11.9498	0.0368271	0.041673	12.4667	0.0261722	0.0296161
10962	10.9382	0.0306316	0.0346622	10.3027	0.0976076	0.110451	10.31	0.159975	0.181025	10.3706	0.133128	0.150646	12.7109	0.0507455	0.0574229
126626	8.43161	0.187247	0.211886	7.13265	0.243447	0.275481	7.22176	0.772265	0.873884	7.42426	0.738062	0.83518	6.83905	0.0626225	0.0708628
10500	5.75193	0.0532381	0.0602435	5.07589	0.0434287	0.0491433	6.08184	0.194447	0.220034	4.85873	0.92626	1.04814	6.13048	0.205597	0.232651
388695	8.34458	0.0946498	0.107104	8.53317	0.242428	0.274328	8.95832	0.0798875	0.0903996	8.40559	0.174412	0.197362	9.00804	0.145039	0.164124
79005	5.42327	0.19784	0.223873	5.40538	0.117808	0.13331	5.66849	0.201519	0.228036	5.54049	0.225588	0.255272	6.35778	0.293774	0.33243
6944	11.0935	0.16034	0.181438	11.2869	0.10032	0.113521	11.8766	0.418078	0.473091	11.3171	0.0428901	0.0485338	11.6895	0.0956981	0.108291
8394	12.5528	0.047049	0.0532399	12.5582	0.124364	0.140729	12.5143	0.179711	0.203358	12.2681	0.0340571	0.0385385	12.8028	0.0267331	0.0302508
5710	12.3686	0.121145	0.137086	12.6593	0.141882	0.160551	13.0718	0.149441	0.169105	12.7151	0.100547	0.113777	13.1112	0.0879455	0.0995179
57592	10.0672	0.0980374	0.110938	10.298	0.0706955	0.0799981	11.0114	0.147235	0.166609	10.4857	0.155048	0.17545	11.2144	0.0172585	0.0195295
5298	11.6944	0.116231	0.131525	11.3504	0.100107	0.11328	11.8529	0.274516	0.310638	11.4116	0.0272268	0.0308095	11.8388	0.0316308	0.035793
5993	10.9047	0.0586169	0.06633	11.2408	0.0622822	0.0704777	11.4222	0.119787	0.13555	11.3442	0.0406534	0.0460029	11.8297	0.0729682	0.0825697
8991	5.52368	0.111911	0.126637	0.0559832	0.0578086	0.0654153	0.43927	0.590748	0.668482	0.0232846	0.0777192	0.0879459	0.406643	0.631131	0.714179
5692	12.9271	0.126611	0.143272	13.2725	0.131147	0.148404	13.7218	0.213882	0.242025	13.3628	0.0844015	0.0955076	13.9758	0.031695	0.0358656
23126	11.3354	0.0587012	0.0664254	11.4121	0.0702241	0.0794646	11.6651	0.190612	0.215694	11.369	0.106708	0.120749	11.6049	0.0599838	0.0678768
57530	4.0264	0.275372	0.311607	5.22545	0.189107	0.213991	5.04916	0.299478	0.338885	5.30817	0.70264	0.795097	4.41326	0.194553	0.220154
7286	11.0519	0.0763948	0.0864473	9.63344	0.492336	0.557121	10.1065	0.941554	1.06545	9.85431	0.494079	0.559093	9.81188	0.178896	0.202437
81609	11.0919	0.0210105	0.0237752	11.5979	0.0695082	0.0786545	11.6783	0.160622	0.181758	11.5269	0.103043	0.116602	11.6772	0.0661105	0.0748097
11189	0.971731	0.0111509	0.0126182	1.70835	0.836815	0.946928	3.29827	0.606015	0.685758	2.63807	0.702565	0.795013	2.1479	0.204662	0.231593
65005	10.8443	0.0619504	0.0701022	11.2271	0.126938	0.143642	11.4027	0.144359	0.163355	11.213	0.199556	0.225814	11.2588	0.137394	0.155473
51686	3.98747	0.0808857	0.0915291	3.35229	0.365875	0.414019	4.6811	0.160873	0.182041	4.11653	0.240148	0.271748	4.4523	0.243519	0.275563
11022	6.12108	0.0864901	0.097871	9.23383	0.0546625	0.0618553	9.78559	0.171753	0.194353	9.58116	0.233003	0.263663	9.41045	0.0418911	0.0474033
100191040	1.39406	0.0131263	0.0148535	3.25895	0.436509	0.493947	3.2372	0.940479	1.06423	3.57095	0.117444	0.132898	3.01288	0.557503	0.630862
100132111	2.33281	0.0185524	0.0209936	6.05223	0.435598	0.492917	5.53251	0.669552	0.757656	6.23846	0.77982	0.882433	4.82796	0.209278	0.236816
284486	2.45562	0.164829	0.186518	5.93857	0.183344	0.207469	5.56914	1.18659	1.34273	6.21677	0.615812	0.696844	4.91151	0.102862	0.116397
117145	8.9167	0.0276661	0.0313066	10.5663	0.591437	0.669262	9.71871	0.301521	0.341197	9.86567	0.689942	0.780729	10.1361	0.0701754	0.0794095
6282	13.9408	0.135767	0.153632	13.22	0.0985004	0.111462	13.7865	0.226643	0.256466	13.5213	0.0519061	0.0587362	13.6922	0.131851	0.149201
388697	1.79133	0.119519	0.135246	-0.620855	0.0242754	0.0274697	-0.607243	0.0368281	0.0416742	-0.634457	0.0325638	0.0368487	-0.440888	0.313308	0.354534
2312	6.77118	0.464638	0.525778	2.91918	0.689709	0.780465	2.18343	0.530671	0.6005	4.32202	0.735988	0.832834	5.04898	0.223154	0.252518
353139	9.19893	0.471361	0.533385	0.466347	0.0743935	0.0841826	0.507491	0.111424	0.126086	0.424266	0.100023	0.113185	0.462059	0.0249637	0.0282486
199834	1.00267	0.507438	0.574209	-0.733344	0.0156791	0.0177422	-0.563041	0.27294	0.308855	-0.742006	0.0209685	0.0237277	-0.571175	0.287664	0.325516
6280	0.682122	0.00758485	0.00858291	1.00669	0.350122	0.396193	2.14965	0.363842	0.411719	1.85234	0.223416	0.252815	1.9057	0.502786	0.568946
6277	14.8196	0.14016	0.158604	14.8832	0.555842	0.628982	15.4512	0.747753	0.846147	15.0673	0.642171	0.726671	15.978	0.098615	0.111591
6276	3.97417	0.0728257	0.0824086	5.78607	0.723973	0.819237	5.88317	0.606544	0.686356	5.49861	0.510384	0.577543	5.53713	0.192679	0.218032
6275	7.90615	0.0698689	0.0790626	12.8684	0.465881	0.527184	12.5537	0.914698	1.03506	13.1367	0.372701	0.421743	10.9396	0.240286	0.271905
101928034	2.37494	0.694645	0.786051	3.69462	0.818584	0.926298	4.24016	0.73725	0.834261	4.31736	0.484785	0.548576	2.47187	0.0849859	0.0961688
6274	7.30335	0.120334	0.136168	5.64168	0.443773	0.502167	6.18908	0.290038	0.328203	5.42045	0.197567	0.223564	5.70549	0.141767	0.160422
6273	7.35779	0.111066	0.125681	9.72329	0.41662	0.471441	9.31443	0.238219	0.269565	9.1558	0.0670487	0.0758713	9.35527	0.182501	0.206515
140576	12.3697	0.117099	0.132508	13.5292	0.218555	0.247314	14.0884	0.353051	0.399507	13.5712	0.155366	0.17581	13.8184	0.0886012	0.10026
6284	11.5485	0.140002	0.158424	11.4264	0.326214	0.369139	12.3198	0.518127	0.586305	11.8146	0.373902	0.423102	12.102	0.10752	0.121668
26097	11.561	0.0790094	0.0894059	12.0866	0.139962	0.158379	12.2475	0.142032	0.160722	12.0165	0.0825131	0.0933707	12.1405	0.0498313	0.0563884
23557	10.5779	0.0815245	0.0922519	9.98481	0.158834	0.179734	10.2886	0.133645	0.151231	10.1843	0.277927	0.314499	10.5852	0.0773636	0.0875435
3608	13.3741	0.0584433	0.0661336	14.0463	0.219414	0.248286	13.9759	0.13721	0.155265	13.8156	0.333556	0.377447	14.0351	0.0789273	0.089313
4881	1.72381	0.424517	0.480378	2.75366	0.858773	0.971776	4.13394	1.06445	1.20452	3.51429	1.34332	1.52008	4.32707	0.537337	0.608043
65123	10.7481	0.0437784	0.049539	11.0396	0.122549	0.138675	11.1171	0.409211	0.463057	11.1246	0.30737	0.347815	11.4646	0.0646279	0.073132
11000	7.25229	0.085699	0.0969757	4.87567	0.091758	0.103832	6.05582	0.154796	0.175165	5.62663	0.23634	0.267439	5.89657	0.137883	0.156026
57459	10.8953	0.0473428	0.0535724	11.3549	0.0754403	0.0853672	11.7304	0.0324195	0.0366854	11.4359	0.165399	0.187163	11.8719	0.0796958	0.0901826
9909	10.2938	0.0871821	0.0986541	10.4104	0.0877534	0.0993005	10.935	0.126339	0.142963	10.3841	0.0502405	0.0568515	10.5388	0.0835186	0.0945084
200186	10.0441	0.175015	0.198045	10.4475	0.241442	0.273212	11.1208	0.468576	0.530234	10.4676	0.274558	0.310686	10.9033	0.0862912	0.0976459
27173	12.2088	0.0995016	0.112595	12.6099	0.0978297	0.110703	13.0096	0.22436	0.253883	12.5161	0.0974165	0.110235	12.9366	0.0621753	0.0703567
148327	7.26804	0.124431	0.140804	8.19581	0.514205	0.581867	8.40601	0.183302	0.207422	8.46536	0.0628112	0.0710762	8.91537	0.0404867	0.0458142
10899	11.4653	0.210811	0.238551	11.9313	0.112965	0.127829	12.2818	0.309887	0.350664	11.9426	0.282604	0.319791	12.126	0.079852	0.0903594
5872	12.3956	0.0874763	0.098987	12.5812	0.122606	0.138739	12.9579	0.245042	0.277286	12.6798	0.222296	0.251547	13.2111	0.0723354	0.0818537
6232	11.0588	0.136805	0.154807	11.8237	0.642779	0.727359	12.4131	0.814682	0.921883	11.9719	0.677929	0.767134	12.397	0.154108	0.174387
7170	14.8963	0.110456	0.12499	14.4149	0.207029	0.234271	14.3372	0.0786426	0.0889908	14.3354	0.20846	0.235891	14.6451	0.154659	0.175009
25912	12.7743	0.0894127	0.101178	13.412	0.165062	0.186782	13.5301	0.313622	0.35489	13.3052	0.11672	0.132079	13.889	0.063555	0.0719179
10456	11.8248	0.123479	0.139727	12.0737	0.0974019	0.110219	12.5059	0.290111	0.328285	12.1169	0.0587896	0.0665254	12.4331	0.0298537	0.033782
57198	11.6122	0.0403569	0.0456673	10.6779	0.0556807	0.0630075	10.5789	0.224793	0.254372	10.1323	0.165106	0.186831	10.2183	0.180345	0.204076
3570	6.7912	0.270959	0.306613	7.33702	0.126038	0.142622	8.34245	0.315227	0.356707	7.30263	0.194547	0.220146	7.67421	0.131026	0.148267
126669	1.04334	0.00994572	0.0112544	2.60971	0.161979	0.183293	2.20065	0.467576	0.529102	2.39114	0.189104	0.213987	2.58686	0.975302	1.10364
55585	11.544	0.101339	0.114674	11.4831	0.0705324	0.0798134	11.8046	0.19542	0.221134	11.4933	0.0461814	0.0522582	11.7137	0.0826146	0.0934855
1141	1.59155	0.555151	0.628201	3.70744	0.680343	0.769866	2.89215	0.737433	0.834469	2.97557	0.343682	0.388906	2.34577	1.02094	1.15528
103	13.4534	0.0418678	0.047377	13.5193	0.14839	0.167916	13.6857	0.0583905	0.0660738	13.6206	0.0726346	0.0821923	13.7956	0.00843366	0.00954341
3782	6.13242	0.177965	0.201383	10.8862	0.0713559	0.0807453	11.1653	0.40642	0.459899	10.4787	0.319966	0.362069	10.7998	0.08771	0.0992514
57326	9.71859	0.0331932	0.037561	9.40174	0.412131	0.466361	10.1149	0.44161	0.49972	9.67777	0.415829	0.470546	10.9745	0.0567092	0.0641713
90780	10.1703	0.107443	0.121581	10.0662	0.0867748	0.0981932	10.4898	0.0961486	0.1088	10.1831	0.0460952	0.0521607	10.5715	0.0332979	0.0376794
6464	13.8869	0.0875641	0.0990863	13.5837	0.0779301	0.0881845	13.9109	0.122019	0.138075	13.5173	0.0386848	0.0437752	13.9059	0.0817071	0.0924586
80308	9.90887	0.108725	0.123031	10.505	0.420591	0.475934	10.6928	0.0951963	0.107723	10.5116	0.35439	0.401022	10.7418	0.106828	0.120885
51043	9.45742	0.0188335	0.0213117	9.78537	0.425298	0.481262	10.705	0.12306	0.139253	9.98679	0.244373	0.276529	10.6917	0.0408326	0.0462056
8751	11.3469	0.125554	0.142075	12.1768	0.146037	0.165253	12.7838	0.44636	0.505095	12.2121	0.0887199	0.100394	12.6248	0.0849112	0.0960843
1945	6.20732	0.0981642	0.111081	7.3835	0.597087	0.675655	8.09612	0.285091	0.322605	7.54661	0.123945	0.140254	8.43023	0.135811	0.153682
1944	5.2165	0.055249	0.062519	7.23269	0.725023	0.820426	7.86352	0.511414	0.578709	7.45341	0.386466	0.43732	8.27875	0.120618	0.13649
55974	9.34595	0.110077	0.124561	10.6643	0.3767	0.426268	11.3455	0.712506	0.806261	10.877	0.526764	0.596079	11.503	0.111808	0.126521
54344	8.00628	0.120217	0.136036	8.17158	0.331268	0.374859	9.34547	0.676706	0.765751	8.54576	0.562042	0.635999	9.10689	0.100675	0.113922
200185	10.3054	0.0542452	0.0613831	10.6011	0.158644	0.17952	11.0379	0.345194	0.390616	10.7241	0.113445	0.128373	11.0916	0.0681636	0.077133
80128	5.75127	0.0884603	0.1001	3.39244	1.11735	1.26438	4.48465	0.440313	0.498252	4.3265	0.203496	0.230273	5.74953	0.225872	0.255593
4582	4.13659	0.335962	0.38017	4.54924	1.07568	1.21723	5.15659	0.252533	0.285763	4.2585	0.798446	0.90351	6.01352	0.229797	0.260035
693235	0.976688	0.269074	0.30448	1.7299	0.89379	1.0114	1.99169	0.369114	0.417684	1.56746	0.411246	0.46536	3.51127	0.458892	0.519276
7059	6.67589	0.0677961	0.0767171	7.76921	0.290434	0.328651	7.74897	0.145144	0.164243	7.44699	0.693743	0.78503	9.43926	0.0177753	0.0201143
4580	10.3889	0.0981776	0.111096	10.9968	0.201102	0.227564	11.3749	0.18089	0.204693	10.9475	0.171267	0.193803	11.5374	0.0719134	0.0813762
2630	8.27485	0.0257653	0.0291557	7.61846	0.166769	0.188714	7.89956	0.190291	0.215331	7.89134	0.375558	0.424976	8.64429	0.119195	0.134879
2629	10.8071	0.0590115	0.0667766	9.80356	0.185188	0.209556	9.88601	0.253551	0.286914	10.0992	0.449597	0.508757	11.0277	0.15748	0.178202
10712	10.2368	0.0528365	0.0597891	11.1284	0.141321	0.159917	11.5985	0.318795	0.360743	10.9715	0.178231	0.201684	11.44	0.045894	0.051933
10067	11.1895	0.0783497	0.0886594	11.0027	0.169616	0.191935	11.5744	0.430712	0.487388	11.1988	0.0423135	0.0478813	11.1907	0.0881421	0.0997403
1196	9.08072	0.0939582	0.106322	10.0677	0.169334	0.191616	10.4269	0.12586	0.142421	9.96504	0.0352965	0.0399411	10.3425	0.0733894	0.0830464
57657	6.58164	0.0846828	0.0958258	5.39046	0.423214	0.478903	5.95998	0.199453	0.225699	5.88002	0.311091	0.352026	6.60748	0.202743	0.229421
2224	12.2039	0.161836	0.183131	12.3286	0.17772	0.201105	12.7395	0.367032	0.415328	12.5503	0.190983	0.216113	12.6397	0.0859368	0.0972449
23623	10.373	0.126131	0.142728	10.5422	0.116623	0.131969	11.0198	0.269148	0.304564	10.6039	0.147073	0.166426	10.8643	0.0533283	0.0603455
645676	5.57238	0.124365	0.14073	6.54488	0.235248	0.266203	7.116	0.448714	0.507759	6.64327	0.475205	0.537735	6.85222	0.141575	0.160204
7818	12.057	0.0577929	0.0653976	13.0195	0.0667313	0.0755122	13.2224	0.318588	0.36051	12.8696	0.0591973	0.0669868	13.1726	0.0597342	0.0675943
54856	10.7556	0.0821031	0.0929067	10.7977	0.00944269	0.0106852	10.9292	0.134916	0.152669	10.8317	0.0784629	0.0887874	11.077	0.0617972	0.0699289
23208	7.09344	0.0897341	0.101542	8.19506	0.61253	0.69313	8.86119	0.202987	0.229697	8.56375	0.10856	0.122845	7.46473	0.576067	0.65187
6016	10.7834	0.147268	0.166646	10.0315	0.199562	0.225822	10.5241	0.334841	0.378901	10.1666	0.457925	0.518182	10.5626	0.0863822	0.0977489
22889	10.6302	0.0337087	0.0381443	11.3059	0.384128	0.434673	12.052	0.657968	0.744547	11.4075	0.692334	0.783435	11.2448	0.113522	0.12846
9181	12.7522	0.106128	0.120093	13.1633	0.371169	0.420009	14.1192	0.348543	0.394406	13.4652	0.395057	0.447041	13.8192	0.170706	0.193168
105371729	0.440762	0.267933	0.303189	-0.192933	0.00674689	0.00763468	-0.0888626	0.170195	0.192591	0.694913	0.179647	0.203286	-0.193492	0.0022849	0.00258556
6746	13.049	0.0946404	0.107094	13.4769	0.273394	0.309368	13.7313	0.453246	0.512887	13.178	0.204193	0.231062	13.3961	0.108242	0.122485
56893	11.03	0.107572	0.121727	11.1817	0.16579	0.187605	11.5758	0.300612	0.340168	11.3831	0.220252	0.249234	11.3132	0.109185	0.123552
28956	10.0762	0.128053	0.144903	10.1518	0.0889258	0.100627	10.6633	0.313929	0.355237	10.2883	0.0612663	0.069328	10.6778	0.0464807	0.0525969
92312	6.13502	0.214172	0.242354	10.3916	0.0406741	0.0460262	10.5623	0.229128	0.259278	9.95157	0.193468	0.218926	10.6051	0.217541	0.246167
4000	14.9135	0.161836	0.183132	13.8997	0.205058	0.232041	14.6077	0.372689	0.42173	14.0343	0.0528638	0.0598199	14.731	0.0818986	0.0926753
64218	3.23008	0.480967	0.544256	2.7881	0.145615	0.164776	3.90269	0.387085	0.43802	3.41618	0.587066	0.664316	3.9819	0.516585	0.58456
11243	8.67214	0.233777	0.264539	8.55969	0.110925	0.125521	9.09862	0.361323	0.408868	8.46673	0.113549	0.128491	8.70653	0.0975809	0.110421
79957	3.68426	0.477605	0.540451	4.50713	0.689046	0.779715	5.65583	0.540242	0.61133	4.71714	0.941274	1.06513	6.0118	0.254999	0.288553
84283	7.36428	0.199983	0.226297	7.64512	0.278031	0.314615	8.02651	0.0302139	0.0341896	7.89947	0.278828	0.315517	8.21758	0.0881675	0.0997691
112770	10.3197	0.0989654	0.111988	9.62773	0.24048	0.272123	10.1569	0.198861	0.225029	9.70724	0.105549	0.119437	10.2557	0.0736551	0.083347
7203	14.0375	0.117094	0.132502	15.109	0.150285	0.17006	15.2408	0.17805	0.201479	15.0126	0.329789	0.373185	15.2305	0.0934316	0.105726
128229	3.64095	0.169071	0.191318	4.98095	0.246397	0.27882	4.97013	0.0840334	0.095091	4.84474	0.0566432	0.0640967	4.82732	0.233313	0.264014
4209	12.0606	0.0941006	0.106483	11.2475	0.35033	0.396428	11.9973	0.435141	0.492399	11.4238	0.396999	0.449239	12.0423	0.0421866	0.0477377
128239	11.8883	0.098771	0.111768	10.7707	0.120082	0.135883	11.1584	0.488214	0.552456	10.8221	0.26162	0.296045	11.5144	0.0471953	0.0534055
128240	10.93	0.121907	0.137948	11.3751	0.166362	0.188253	11.9036	0.192144	0.217428	11.4354	0.148132	0.167624	11.5349	0.114826	0.129935
101928177	0.6993	0.00984719	0.0111429	1.25839	0.729645	0.825656	2.25374	0.556937	0.630222	1.66573	1.27863	1.44688	2.56744	0.692738	0.783893
60484	0.902452	0.0135844	0.0153719	2.24699	0.955663	1.08142	3.36675	1.13746	1.28713	1.70428	1.57869	1.78642	2.75382	0.87176	0.986471
63827	5.14412	0.266936	0.302061	9.06558	0.17041	0.192833	9.75669	0.748629	0.847138	9.33258	0.605293	0.684941	9.73244	0.164062	0.185651
10763	10.7158	0.0808371	0.0914741	10.4955	0.0963962	0.109081	11.227	0.294151	0.332857	10.9221	0.194973	0.220629	11.5562	0.0976329	0.11048
1382	4.53465	0.445726	0.504377	8.28434	1.14961	1.30088	8.81461	0.943066	1.06716	8.00503	0.987867	1.11786	9.07199	0.215251	0.243575
81875	10.6918	0.0580196	0.0656542	11.6637	0.515252	0.583052	11.6197	0.16254	0.183928	11.4095	0.481399	0.544744	11.4481	0.0649123	0.0734539
51093	8.59398	0.041132	0.0465443	9.24673	0.394483	0.446391	10.2548	0.271534	0.307264	9.61338	0.282895	0.32012	10.1252	0.0760427	0.0860488
79590	11.2572	0.127608	0.1444	11.7331	0.172904	0.195656	12.0688	0.153304	0.173476	11.7507	0.368215	0.416667	11.8506	0.0682011	0.0771754
3068	14.2924	0.124804	0.141227	14.9268	0.202108	0.228702	15.1797	0.319216	0.36122	14.7757	0.0533365	0.0603548	15.0052	0.155989	0.176515
5546	11.0188	0.0494347	0.0559396	11.4395	0.27206	0.307859	11.545	0.145953	0.165159	11.3673	0.325122	0.367903	11.6117	0.0528634	0.0598194
9047	4.3817	0.279264	0.316011	5.23164	0.782979	0.886007	6.57304	0.298644	0.337942	5.29387	0.387376	0.438349	3.06466	0.733142	0.829613
4914	2.2123	0.57124	0.646407	3.01698	0.669076	0.757117	4.59248	0.749906	0.848583	3.31939	0.60795	0.687947	4.0269	0.0397429	0.0449725
375033	11.3877	0.0455532	0.0515474	9.66172	0.162277	0.183631	9.97354	0.0809967	0.0916548	9.39044	0.417566	0.472512	9.55799	0.148564	0.168113
9826	11.0032	0.0291722	0.0330109	10.3199	0.261477	0.295883	10.3215	0.316865	0.35856	10.3995	0.323	0.365503	10.6151	0.0551307	0.0623851
2117	10.7475	0.0421544	0.0477013	10.9213	0.0315191	0.0356665	11.1989	0.183086	0.207178	10.9001	0.176054	0.19922	11.1855	0.0346457	0.0392046
922	0.747001	0.00966239	0.0109338	1.1764	0.403767	0.456897	2.46153	0.881954	0.998006	2.12718	0.641168	0.725537	2.14113	0.328818	0.372086
55243	13.2571	0.024003	0.0271615	12.5414	0.235549	0.266544	12.7209	0.304065	0.344075	12.4533	0.192176	0.217463	12.6606	0.0845844	0.0957145
3428	12.5028	0.197786	0.223812	11.3006	0.201196	0.22767	12.0752	0.227005	0.256876	11.5718	0.148604	0.168158	11.698	0.124728	0.141141
9447	1.26004	0.0162073	0.01834	3.10975	0.11624	0.131536	4.77158	0.901172	1.01975	3.63087	0.197462	0.223445	1.8306	0.613698	0.694452
284677	2.98269	0.710461	0.803947	3.8513	0.722349	0.817399	4.96412	0.224749	0.254323	4.02431	0.571094	0.646242	4.33264	0.640318	0.724575
391123	2.34644	0.504204	0.57055	3.23232	0.764165	0.864718	4.16605	0.305505	0.345705	3.26098	0.292009	0.330434	4.53656	0.324166	0.366821
25790	6.06594	0.191129	0.216279	7.02417	0.198724	0.224873	8.03271	0.327939	0.371091	6.29964	0.752638	0.851674	6.54591	0.0916396	0.103698
8407	15.5828	0.123034	0.139223	14.8336	0.161431	0.182673	15.2128	0.387745	0.438767	14.7119	0.03726	0.0421629	15.2148	0.156424	0.177007
57549	1.77361	0.409378	0.463247	4.22181	0.64378	0.728492	4.37269	0.285928	0.323552	3.58802	0.310598	0.351469	2.5533	0.447164	0.506005
100505633	9.54402	0.146644	0.165941	0.761741	0.394522	0.446435	0.610947	0.113064	0.127941	0.52658	0.101339	0.114674	0.564813	0.0253002	0.0286294
93183	9.36062	0.117802	0.133303	8.89011	0.090767	0.102711	8.27437	0.630976	0.714004	8.79395	0.352007	0.398326	8.61385	0.142141	0.160844
93185	8.77181	0.129795	0.146874	9.54008	0.340449	0.385247	10.381	0.489925	0.554392	9.32836	0.381604	0.431818	9.67599	0.179775	0.20343
729867	4.86272	0.262974	0.297577	3.23042	0.544132	0.615732	3.32717	0.290174	0.328356	3.61886	0.348799	0.394695	3.13388	0.539301	0.610265
8682	15.0985	0.141786	0.160443	13.4496	0.111838	0.126554	13.9307	0.669745	0.757874	13.5561	0.118996	0.134654	13.6177	0.0687217	0.0777645
50717	11.6834	0.0682224	0.0771995	11.8693	0.0830823	0.0940147	12.114	0.186713	0.211282	11.9205	0.14183	0.160492	12.3996	0.0357935	0.0405034
5824	11.9798	0.112113	0.126865	12.1623	0.0545764	0.0617579	12.4217	0.141523	0.160146	12.0948	0.0904386	0.102339	12.7193	0.0134397	0.0152082
1314	13.9907	0.0400259	0.0452927	13.9914	0.093614	0.105932	14.353	0.159757	0.180778	14.0395	0.0855902	0.0968526	14.7078	0.101777	0.11517
474338	11.0312	0.0654234	0.0740321	11.2579	0.276437	0.312813	10.6975	0.0901922	0.10206	11.1461	0.0463337	0.0524306	10.9046	0.0508919	0.0575885
23385	11.8996	0.0514714	0.0582443	10.946	0.116284	0.131585	11.5037	0.227756	0.257726	11.0986	0.0813807	0.0920892	11.6766	0.0926889	0.104885
57823	8.12491	0.215935	0.244349	0.543795	0.0720934	0.0815798	1.10552	0.537238	0.607931	0.808399	0.466843	0.528273	0.863182	0.582919	0.659622
50848	5.55547	0.164805	0.186491	10.2019	0.81506	0.922311	11.0567	0.826337	0.935071	10.3034	0.947091	1.07171	11.1515	0.179944	0.203622
7391	10.0368	0.0337449	0.0381853	10.7281	0.096106	0.108752	11.0324	0.267306	0.302479	10.8328	0.0145105	0.0164199	11.2035	0.0904648	0.102369
257106	2.82206	0.270248	0.305809	3.82132	0.984405	1.11394	4.55072	0.554921	0.627941	3.50938	0.358371	0.405528	4.72268	0.118949	0.134601
126823	2.23535	0.301296	0.340943	4.00648	0.609954	0.690215	4.31878	0.0456313	0.0516357	4.25118	0.39098	0.442428	5.28784	0.0579437	0.0655682
5202	11.5155	0.106098	0.120059	12.5694	0.126062	0.14265	12.9835	0.328527	0.371756	12.4484	0.169755	0.192093	12.5015	0.0322243	0.0364646
4817	9.76814	0.113075	0.127954	9.37473	0.308943	0.349596	10.0244	0.0837713	0.0947944	9.72293	0.263602	0.298288	10.4064	0.112649	0.127472
9191	10.0644	0.118731	0.134354	9.93123	0.0867788	0.0981977	10.3289	0.20292	0.229621	9.84902	0.087946	0.0995184	10.2921	0.0269818	0.0305323
51506	11.1992	0.0767362	0.0868336	11.4007	0.109545	0.123959	11.5805	0.232768	0.263397	11.6157	0.0630456	0.0713415	11.704	0.0752126	0.0851095
27005	9.19517	0.111188	0.125818	9.70315	0.086336	0.0976966	10.2863	0.458466	0.518794	9.69804	0.319403	0.361432	10.0676	0.0540909	0.0612085
5498	8.53495	0.182316	0.206306	8.94043	0.162402	0.183772	9.68344	0.17991	0.203584	9.07396	0.215131	0.24344	9.70548	0.072881	0.0824711
8703	10.4068	0.0814978	0.0922217	11.1551	0.210644	0.238361	11.5751	0.388019	0.439077	10.9518	0.133195	0.150722	11.132	0.0850905	0.0962872
4720	12.078	0.10508	0.118907	12.5316	0.100276	0.11347	12.905	0.109383	0.123776	12.4021	0.0775075	0.0877064	12.9227	0.0739019	0.0836264
9970	2.77694	0.242005	0.273849	4.34876	0.415043	0.469656	4.92809	0.490168	0.554667	4.05657	0.234429	0.265276	5.10416	0.475669	0.53826
4359	4.93444	0.226098	0.25585	5.27831	0.423852	0.479625	6.56865	0.250072	0.282978	5.70082	0.225031	0.254642	5.17544	0.0404038	0.0457203
6391	12.0446	0.110194	0.124693	12.3408	0.190411	0.215467	12.5804	0.0785276	0.0888607	12.4119	0.168803	0.191015	12.6795	0.0486336	0.0550331
257177	7.63727	0.191135	0.216286	8.2445	0.244775	0.276984	8.5151	0.215449	0.243799	8.32752	0.295882	0.334816	8.5892	0.148523	0.168066
100189373	-0.468804	0.00336135	0.00380365	-0.481218	0.0105723	0.0119634	0.556835	0.249062	0.281835	-0.486976	0.0140988	0.0159539	0.313489	0.106546	0.120566
2212	4.20368	0.432737	0.489679	2.74201	0.69385	0.785151	2.84201	0.0494741	0.0559841	2.97411	1.19487	1.3521	4.10609	0.144344	0.163338
3310	3.65944	0.755417	0.85482	6.56275	3.00262	3.39773	8.35076	0.891058	1.00831	6.12763	2.21747	2.50925	6.03913	1.62253	1.83603
84824	2.58252	0.643711	0.728415	0.321017	0.0293441	0.0332053	1.33317	0.342157	0.38718	0.834879	0.956398	1.08225	0.829536	0.444063	0.502496
127943	6.58658	0.115504	0.130702	6.36677	0.210675	0.238397	6.85516	0.0810117	0.0916717	6.33271	0.191474	0.216669	6.23883	0.178797	0.202324
11266	10.264	0.0162842	0.0184269	10.8869	0.301243	0.340883	10.6612	0.0940026	0.106372	10.6726	0.21849	0.247241	10.8317	0.128144	0.145006
22926	12.468	0.0668452	0.0756411	11.9289	0.0595414	0.0673762	12.1932	0.108974	0.123313	11.892	0.0821485	0.0929581	12.1829	0.0626164	0.0708559
25903	3.80414	0.383216	0.433641	2.60959	0.670917	0.7592	3.03283	0.0370303	0.0419029	2.83656	0.345932	0.391451	3.71436	0.224017	0.253494
9722	1.98919	0.373191	0.422297	3.05423	0.34715	0.39283	3.9599	0.438699	0.496426	3.14025	0.271185	0.306869	3.63476	0.118446	0.134032
400793	2.80034	0.324866	0.367614	3.58742	0.25639	0.290128	4.40374	0.723144	0.818299	3.50496	0.350881	0.397052	4.15392	0.475694	0.538289
117157	2.49641	0.0189151	0.021404	5.253	0.39476	0.446704	5.60643	1.38015	1.56176	6.50736	1.2405	1.40374	6.93408	0.197341	0.223308
127933	14.202	0.137657	0.155771	13.3341	0.255726	0.289376	13.1511	0.228469	0.258533	13.4514	0.125606	0.142134	13.4264	0.153819	0.17406
6675	13.0567	0.0786878	0.089042	13.3787	0.227341	0.257256	13.1145	0.0941685	0.10656	13.2023	0.0178348	0.0201816	12.8072	0.116916	0.1323
4921	13.0774	0.114895	0.130014	7.28151	0.441216	0.499274	6.94185	0.081336	0.0920387	6.75004	0.164931	0.186634	6.89785	0.471652	0.533714
51478	7.5698	0.157794	0.178557	8.66538	0.215374	0.243714	9.22493	0.616764	0.697921	9.22662	0.612517	0.693115	9.15556	0.0521579	0.0590211
339512	4.7596	0.39683	0.449047	0.185899	0.0534247	0.0604547	0.569167	0.690658	0.781539	0.958042	0.691918	0.782965	0.505177	0.544402	0.616037
5999	13.894	0.199446	0.22569	3.35793	0.098336	0.111276	3.78545	0.511636	0.578961	3.75745	0.259588	0.293746	4.16163	0.734557	0.831214
83540	11.4392	0.224634	0.254192	10.546	0.202462	0.229103	10.4193	0.73319	0.829668	10.6908	0.240066	0.271655	10.4227	0.463135	0.524077
5087	8.91493	0.0983682	0.111312	9.52456	0.26341	0.298071	10.0079	0.160844	0.182009	9.82203	0.178702	0.202217	10.1074	0.107649	0.121815
4259	12.0613	0.0865074	0.0978906	10.8913	0.192877	0.218257	11.4084	0.327747	0.370874	11.2337	0.318833	0.360787	11.7836	0.0381986	0.0432249
54499	12.1251	0.0349824	0.0395856	12.1351	0.167205	0.189207	12.0508	0.0565262	0.0639643	12.2142	0.228451	0.258512	12.4389	0.0473092	0.0535344
7371	12.1503	0.14331	0.162168	12.7607	0.329144	0.372454	12.8536	0.167444	0.189477	12.6321	0.230493	0.260822	12.3885	0.152096	0.17211
117143	8.79684	0.0849116	0.0960848	9.32617	0.136799	0.1548	9.38853	0.0741872	0.0839492	9.39228	0.0367466	0.041582	9.47486	0.108713	0.123018
387597	2.28892	0.190766	0.215868	1.24875	0.632981	0.716272	1.76143	0.740202	0.837602	1.37467	0.709572	0.802942	0.579805	0.00854148	0.00966542
5451	10.112	0.0966554	0.109374	10.9267	0.0831077	0.0940435	10.9904	0.0298009	0.0337223	10.9032	0.131574	0.148887	10.4665	0.0290734	0.032899
8804	9.13094	0.09327	0.105543	10.4007	0.088284	0.099901	10.5384	0.05885	0.0665938	10.689	0.18352	0.207668	10.1714	0.0867258	0.0981377
9019	12.9068	0.0306651	0.0347002	12.3681	0.0208062	0.0235441	12.5625	0.161418	0.182659	12.4355	0.036319	0.0410981	12.3012	0.0464024	0.0525083
25874	11.712	0.115695	0.130918	10.704	0.110227	0.124731	11.0052	0.251274	0.284338	11.024	0.0433294	0.0490309	11.027	0.0648858	0.0734238
55827	12.2898	0.0843249	0.0954208	11.1898	0.0979432	0.110831	10.7522	0.35729	0.404304	11.2474	0.0860762	0.0974026	11.82	0.0604129	0.0683624
23432	10.8052	0.015243	0.0172488	9.3272	0.108655	0.122953	9.90828	0.12529	0.141776	9.71516	0.0576613	0.0652487	10.3432	0.0736816	0.0833771
9095	4.3298	0.405851	0.459255	4.45555	0.377506	0.427181	5.49649	0.499817	0.565586	5.14693	1.02901	1.16441	5.78064	0.227188	0.257083
481	11.8096	0.100588	0.113823	11.3578	0.311767	0.352791	11.173	0.361929	0.409554	11.5094	0.340118	0.384873	11.8364	0.0720802	0.081565
29922	9.57338	0.106185	0.120157	10.6059	0.0789888	0.0893826	10.4017	0.051375	0.0581352	10.6661	0.10865	0.122947	10.8479	0.162153	0.18349
8548	11.0745	0.246673	0.279132	10.5251	0.113458	0.128388	10.3467	0.442943	0.501228	10.8087	0.0846317	0.095768	10.5412	0.3811	0.431247
57821	5.00531	0.246551	0.278993	9.3067	0.172589	0.195299	9.19283	0.277199	0.313674	9.0666	0.449468	0.508612	8.86096	0.52633	0.595588
10560	9.07186	0.1924	0.217718	10.2106	0.0812035	0.0918887	10.5683	0.311366	0.352337	10.1266	0.28892	0.326937	9.4221	0.0812501	0.0919414
2153	0.637304	0.00342646	0.00387733	1.1678	0.295209	0.334055	1.66427	0.596581	0.675083	1.25079	0.339927	0.384656	1.28933	0.280834	0.317788
6402	1.42887	0.0140104	0.015854	3.27852	0.719679	0.814379	3.59382	0.922333	1.0437	3.47659	0.834804	0.944652	3.30739	0.222545	0.251829
57147	8.47724	0.120326	0.136159	8.79245	0.0792308	0.0896565	8.59724	0.270977	0.306633	8.58633	0.0575752	0.0651512	8.98433	0.0908535	0.102809
22920	10.8731	0.0684793	0.0774902	10.4956	0.102498	0.115986	10.6065	0.135165	0.152951	10.6002	0.0786998	0.0890556	10.6718	0.025377	0.0287163
101928650	3.40097	0.395348	0.447371	1.89733	0.623488	0.70553	2.96727	0.104212	0.117924	2.17483	0.585262	0.662274	2.0987	0.728407	0.824255
92344	9.52039	0.103499	0.117118	8.6144	0.12397	0.140283	8.68142	0.233721	0.264475	8.70716	0.0932149	0.105481	8.7479	0.170708	0.193171
5396	11.8922	0.177302	0.200632	5.91991	0.356431	0.403332	5.47522	0.412072	0.466295	6.27826	0.379756	0.429726	6.62458	0.245256	0.277528
2328	7.15404	0.116492	0.13182	2.18837	0.892113	1.0095	0.892261	0.105106	0.118936	1.62638	0.877319	0.992762	1.77164	0.817602	0.925187
2329	5.01426	0.230889	0.26127	4.48154	0.182689	0.206728	3.84046	0.0528411	0.0597943	4.17183	0.274439	0.310551	5.2424	0.0423216	0.0478905
51603	10.2911	0.110443	0.124976	11.1325	0.514024	0.581662	11.1126	0.268433	0.303755	11.2677	0.569264	0.644171	10.9973	0.11349	0.128424
26052	5.42798	0.38609	0.436894	6.4224	0.412415	0.466683	7.08628	0.0514875	0.0582626	5.72366	0.346284	0.39185	6.95837	0.274868	0.311037
100628315	7.94478	0.277329	0.313821	2.26906	0.503796	0.570088	2.82242	0.658746	0.745428	1.91734	0.835914	0.945908	2.00581	0.834962	0.944831
5279	9.44331	0.0774944	0.0876916	9.83154	0.0706351	0.0799297	10.0719	0.0497925	0.0563445	9.98838	0.0538337	0.0609175	10.1488	0.0648773	0.0734142
8995	2.16012	0.379762	0.429733	3.27243	0.111536	0.126213	2.70478	0.81515	0.922412	4.45793	0.202945	0.22965	6.92262	0.341279	0.386187
7292	7.81484	0.111524	0.126199	4.12289	0.428696	0.485106	4.62207	0.553915	0.626803	4.54537	0.0626242	0.0708647	5.42236	0.106361	0.120356
101928673	3.58197	0.487771	0.551955	3.85025	0.147248	0.166623	4.35307	0.150743	0.170578	4.12688	0.192782	0.218149	4.58696	0.327645	0.370758
9588	13.4413	0.0992384	0.112297	14.1683	0.1034	0.117005	14.2503	0.2287	0.258794	14.1614	0.068564	0.077586	14.1328	0.076311	0.0863524
100506046	4.93511	0.197196	0.223144	4.59307	0.275925	0.312233	4.17079	0.435422	0.492717	3.92683	0.364178	0.412098	4.69099	0.50412	0.570455
60674	11.6042	0.0843817	0.0954852	13.0102	0.787433	0.891048	13.7058	0.992661	1.12328	12.9973	1.21138	1.37078	13.7203	0.265066	0.299945
26769	4.48824	0.73291	0.82935	5.82039	0.247247	0.279781	5.43248	0.298024	0.33724	5.85757	0.0638119	0.0722086	4.98744	0.0925542	0.104733
26802	6.56451	0.210383	0.238066	7.54914	0.190277	0.215315	7.50209	0.164916	0.186617	7.22	0.624451	0.70662	6.73879	0.202441	0.229079
26774	7.67933	0.0707012	0.0800045	9.37302	0.184688	0.20899	9.40076	0.293018	0.331575	9.05562	0.351574	0.397836	8.76822	0.0439554	0.0497393
26770	4.94468	0.201847	0.228407	6.25138	0.232458	0.263046	5.8795	0.271465	0.307186	5.86495	0.726184	0.821739	5.2185	0.271733	0.307489
692198	3.99398	0.382408	0.432728	5.15082	0.333269	0.377122	5.24335	0.175526	0.198623	5.12051	0.47756	0.540401	4.12758	0.283457	0.320756
26806	5.26344	0.136869	0.15488	6.68262	0.0351736	0.039802	6.52555	0.107944	0.122148	6.35744	0.524438	0.593446	5.69202	0.268219	0.303513
692197	4.33175	0.657051	0.743509	5.87577	0.351712	0.397993	5.5429	0.254544	0.288038	5.48614	0.454919	0.51478	4.71418	0.274673	0.310816
692196	5.49379	0.324333	0.367011	6.7639	0.186319	0.210836	6.15025	0.225167	0.254796	6.30935	0.506555	0.573211	5.42327	0.453349	0.513003
692195	2.51381	0.549411	0.621706	3.77597	0.240054	0.271641	3.32293	0.110407	0.124935	3.25915	0.488115	0.552344	2.61046	0.357156	0.404152
619498	4.29231	0.204525	0.231437	6.45241	0.119222	0.13491	6.09343	0.194653	0.220267	6.3589	0.105863	0.119793	5.02339	0.349307	0.39527
84614	7.31097	0.187512	0.212186	7.76023	0.168112	0.190233	7.96586	0.228364	0.258413	7.78522	0.0166556	0.0188472	7.91831	0.257407	0.291278
9910	10.1331	0.117539	0.133005	9.83232	0.224501	0.254042	9.66488	0.151041	0.170916	9.57325	0.263117	0.29774	10.0426	0.162649	0.184051
27101	12.5707	0.0435118	0.0492373	12.1565	0.148376	0.1679	12.1498	0.165878	0.187705	12.1957	0.242388	0.274282	12.2755	0.0648839	0.0734217
63931	10.221	0.11524	0.130404	9.35533	0.118897	0.134542	9.73052	0.0620756	0.0702438	9.49753	0.114677	0.129767	9.90039	0.0881447	0.0997433
63923	1.6137	0.0172808	0.0195547	5.01906	0.148446	0.167979	4.60162	0.429258	0.485743	4.52419	0.276374	0.312741	2.13076	0.556811	0.63008
9674	3.86093	0.217535	0.246159	9.23267	0.0460365	0.0520943	8.05827	0.116134	0.131416	7.82052	0.126492	0.143137	8.16764	0.323812	0.366422
60676	7.13899	0.360488	0.407923	2.46973	0.792752	0.897067	2.65283	0.587518	0.664827	1.49681	0.563401	0.637536	2.73897	0.443734	0.502123
460	4.12993	0.357112	0.404103	6.71816	0.243964	0.276066	4.90499	0.721282	0.816193	5.22614	0.86976	0.984208	8.74407	0.135573	0.153413
57795	2.93014	0.0181064	0.020489	6.80209	0.340043	0.384788	6.58566	0.85885	0.971863	6.05902	0.209875	0.237491	8.36988	0.194925	0.220575
89866	5.77395	0.104963	0.118775	3.45448	0.511635	0.578958	4.48878	0.43853	0.496234	5.03482	0.119415	0.135129	6.02507	0.201191	0.227665
730102	2.2042	0.0176869	0.0200143	5.22447	0.285439	0.322999	4.88969	0.337746	0.382189	5.42826	0.0949663	0.107462	5.55697	0.200211	0.226556
100302401	5.86705	0.176262	0.199456	4.68336	0.122258	0.138345	4.50271	0.303665	0.343623	4.66789	0.36332	0.411128	4.79172	0.329362	0.372701
9462	11.8025	0.146836	0.166158	10.3668	0.106198	0.120172	10.5086	0.252816	0.286083	10.5861	0.074634	0.0844548	10.4199	0.151197	0.171092
9068	4.81705	0.323113	0.36563	2.86672	1.17589	1.33062	3.62172	0.325389	0.368205	2.92751	0.156909	0.177556	2.9085	0.476403	0.53909
9917	12.4991	0.0362494	0.0410193	12.3631	0.212911	0.240927	12.2244	0.168301	0.190447	12.1761	0.186263	0.210772	11.9927	0.0314019	0.035534
6646	12.2212	0.132634	0.150087	11.0892	0.233358	0.264064	10.7672	0.122626	0.138762	11.2627	0.384919	0.435568	11.3485	0.089922	0.101754
163589	0.653663	0.00739248	0.00836522	1.3207	0.602628	0.681925	2.01799	0.295815	0.33474	1.31028	0.629588	0.712433	2.02871	0.158073	0.178873
5768	13.7689	0.10412	0.117821	13.1912	0.0987963	0.111796	13.7287	0.257001	0.290818	13.6766	0.0552874	0.0625625	13.5411	0.0900423	0.101891
200058	9.45917	0.0494946	0.0560074	7.77952	0.321406	0.363698	7.5062	0.281055	0.318038	8.13341	0.468601	0.530262	7.60956	0.103544	0.117169
89884	4.7915	0.258216	0.292194	5.89967	0.446133	0.504838	6.09104	0.457467	0.517663	5.95016	0.411819	0.466009	6.79288	0.06926	0.0783736
84320	11.1934	0.0785311	0.0888647	11.4558	0.0716613	0.0810909	11.7104	0.0981274	0.11104	11.2516	0.145832	0.165021	11.6275	0.0477983	0.0540878
9213	12.1521	0.158577	0.179443	11.5488	0.0824064	0.0932499	11.4833	0.171063	0.193573	11.4527	0.0258614	0.0292644	11.2623	0.131289	0.148564
57710	7.03708	0.117594	0.133067	4.51988	0.345298	0.390734	5.3512	0.0508741	0.0575685	4.50173	0.40494	0.458224	5.20515	0.0614627	0.0695503
10228	11.5116	0.0208803	0.0236279	11.7175	0.0467923	0.0529495	11.7953	0.157116	0.17779	11.7654	0.0246491	0.0278926	11.4929	0.0273723	0.0309741
3140	9.98211	0.152871	0.172987	8.36635	0.303914	0.343905	8.93856	0.159439	0.180419	8.7818	0.413103	0.467462	10.0553	0.0895297	0.101311
2752	12.7431	0.0793131	0.0897496	13.1103	0.0970379	0.109807	13.4554	0.333094	0.376925	13.086	0.160842	0.182006	13.2003	0.0781209	0.0884006
6041	8.53518	0.0748514	0.0847008	7.15074	0.358681	0.405878	7.65341	0.465555	0.526815	7.91346	0.177684	0.201065	7.98299	0.285232	0.322765
6004	8.1485	0.272581	0.308449	9.22165	0.179317	0.202912	9.28686	0.578676	0.654822	8.7981	0.166454	0.188357	9.63014	0.109778	0.124224
284648	2.91541	0.178069	0.2015	3.02957	0.223488	0.252896	3.58229	0.23581	0.266839	3.1098	0.140213	0.158663	5.16257	0.600506	0.679524
3915	15.238	0.126161	0.142762	13.8619	0.185959	0.210429	14.3601	0.0754691	0.0853998	13.8586	0.341807	0.386784	13.9885	0.0334145	0.0378114
3918	10.9788	0.0902171	0.102088	14.8422	0.271421	0.307136	16.3027	0.341701	0.386664	14.9882	0.853976	0.966347	14.5648	0.0785804	0.0889205
23057	11.3807	0.0368742	0.0417263	11.5817	0.236441	0.267554	12.4082	0.16766	0.189721	11.5481	0.162788	0.184209	12.3808	0.0944231	0.106848
284649	4.54302	0.255985	0.289668	4.8837	0.182285	0.206271	5.53847	0.320167	0.362296	5.23142	0.377801	0.427515	5.5076	0.117402	0.13285
4688	6.15747	0.231241	0.26167	5.45699	0.266286	0.301325	5.62702	0.262391	0.296918	5.23566	0.107897	0.122094	4.84479	0.019971	0.0225989
10092	14.434	0.0756261	0.0855774	13.0074	0.0703626	0.0796213	13.1162	0.179685	0.203329	13.2096	0.0338917	0.0383513	13.442	0.0259981	0.0294191
23179	10.0513	0.0973949	0.110211	9.99302	0.271627	0.307369	10.3068	0.115584	0.130794	9.96775	0.14738	0.166773	10.5282	0.255195	0.288775
23127	10.0742	0.0734061	0.0830653	7.75842	0.131775	0.149115	7.13085	0.0692447	0.0783563	7.42299	0.298357	0.337616	7.89506	0.15045	0.170247
116461	11.9426	0.0567857	0.0642579	11.4009	0.102922	0.116465	11.3766	0.162073	0.183399	11.1969	0.046238	0.0523223	11.1644	0.097149	0.109932
81563	11.336	0.0309456	0.0350176	10.2475	0.142006	0.160692	9.99629	0.087556	0.0990771	9.40318	0.391342	0.442837	11.0235	0.0206074	0.023319
116496	12.1445	0.0810569	0.0917229	9.2474	0.349631	0.395638	8.49714	0.230198	0.260489	8.45927	0.0802735	0.0908364	11.964	0.0909778	0.102949
6045	10.384	0.127716	0.144522	11.0146	0.208784	0.236257	10.8188	0.1788	0.202328	10.8666	0.340447	0.385245	10.6304	0.0665981	0.0753614
54823	7.3821	0.120352	0.136189	7.77763	0.326919	0.369937	7.98485	0.443786	0.502181	7.93212	0.104604	0.118368	8.17687	0.25901	0.293093
10625	11.9602	0.0893514	0.101109	12.1501	0.0379843	0.0429825	12.0746	0.433742	0.490816	12.2996	0.209906	0.237526	11.6993	0.0263207	0.0297842
83872	6.67292	0.208484	0.235918	4.47706	0.603027	0.682377	5.19824	0.301894	0.341619	4.40914	0.383673	0.434159	5.74576	0.518283	0.586482
10216	1.94786	0.337876	0.382336	2.46827	0.443307	0.50164	1.48388	0.39535	0.447372	2.7698	0.248083	0.280728	2.22996	0.368135	0.416577
5743	10.6049	0.162527	0.183913	13.2164	0.646709	0.731807	13.2946	0.888319	1.00521	12.9628	0.221883	0.251079	12.9086	0.116387	0.131702
103752588	3.36193	0.296186	0.33516	5.17405	0.921579	1.04285	6.22872	0.627442	0.710004	5.57655	0.756233	0.855743	5.74073	0.533904	0.604158
5321	9.99937	0.110493	0.125032	11.6389	0.241127	0.272856	11.7941	0.299078	0.338432	11.6679	0.337449	0.381852	10.9965	0.129177	0.146175
5996	4.73257	0.0617957	0.0699271	10.2829	0.303528	0.343468	9.29703	0.165447	0.187217	9.73353	0.0926881	0.104885	9.7011	0.400097	0.452744
100616345	7.61697	0.171864	0.194479	8.93503	0.248021	0.280657	8.88513	0.348007	0.3938	8.97863	0.252188	0.285372	8.81049	0.109603	0.124025
5997	7.62067	0.14286	0.161659	11.4244	0.383076	0.433483	10.6205	0.330445	0.373927	10.6101	0.184567	0.208854	10.3713	0.273433	0.309413
51377	11.7573	0.0862659	0.0976173	12.8191	0.421071	0.476478	12.3387	0.438661	0.496383	12.5037	0.319873	0.361964	12.1379	0.0965625	0.109269
8707	11.2776	0.428838	0.485267	2.74712	0.630422	0.713376	3.8432	0.444519	0.503011	2.39381	0.64763	0.732849	2.51513	0.166992	0.188966
343450	5.86456	0.440085	0.497994	6.92727	0.605138	0.684766	7.12288	0.326944	0.369965	6.81156	0.739413	0.83671	7.44456	0.670493	0.75872
3075	10.2429	0.272051	0.307849	7.77668	0.218971	0.247784	8.23281	0.240422	0.272058	8.48398	0.23404	0.264837	9.26471	0.320588	0.362773
163486	10.1194	0.217294	0.245887	9.16332	0.236548	0.267674	8.8086	0.484297	0.548024	9.04764	0.0222471	0.0251745	9.1556	0.419159	0.474315
388722	6.33316	0.237942	0.269252	5.33722	0.307499	0.347961	5.87444	0.115437	0.130627	6.38411	0.312763	0.353918	6.31374	0.0986751	0.111659
56956	6.02193	0.0450411	0.0509679	4.57537	0.0941529	0.106542	4.07286	0.419021	0.474158	3.7685	0.266565	0.301642	4.93833	0.410478	0.464491
140609	13.9922	0.261651	0.296081	11.715	0.266102	0.301117	11.4011	0.322994	0.365495	11.8352	0.15151	0.171447	11.0386	0.194435	0.220019
2494	4.11715	0.246322	0.278735	8.71086	0.216375	0.244846	9.56945	0.796598	0.901419	9.01787	0.100041	0.113205	7.44207	0.128676	0.145608
554279	4.64522	0.483455	0.54707	1.79313	0.453401	0.513062	2.88087	0.558141	0.631584	2.09487	1.25471	1.41981	2.19626	0.312839	0.354004
23528	11.9609	0.178961	0.20251	11.1051	0.136445	0.1544	11.3098	0.121794	0.137821	11.2742	0.218648	0.247419	11.2521	0.0824205	0.0932659
83479	10.0172	0.108562	0.122848	9.3538	0.209388	0.23694	9.4009	0.306846	0.347222	9.66708	0.0345803	0.0391305	9.75678	0.123863	0.140162
101929224	0.738232	0.00952227	0.0107753	1.33058	0.789177	0.893021	2.51519	0.726655	0.822273	1.89242	0.79887	0.903989	2.07534	0.414838	0.469424
23271	12.2258	0.179752	0.203405	11.8791	0.296425	0.33543	11.5916	0.354521	0.401171	11.7491	0.0816813	0.0924294	11.5784	0.215121	0.243427
55765	7.05488	0.235363	0.266333	10.4933	0.0668733	0.0756729	10.4219	0.223032	0.25238	10.6394	0.141322	0.159918	11.2875	0.0763201	0.0863628
23046	4.38917	0.0977996	0.110669	8.37248	0.324794	0.367532	9.85386	0.218588	0.247351	8.10123	0.452727	0.512299	9.25139	0.132192	0.149587
779	1.5093	0.0160148	0.0181221	3.33021	0.772765	0.87445	3.92181	0.355384	0.402147	2.99089	1.13457	1.28387	4.7555	0.40294	0.455961
647219	1.08703	0.0134046	0.0151685	1.62233	1.04899	1.18702	3.54467	0.262915	0.297511	2.46525	0.867739	0.981921	3.54574	0.558389	0.631865
252839	10.5581	0.118603	0.134209	11.9924	0.268427	0.303749	12.6807	0.450178	0.509415	12.0208	0.24704	0.279547	12.6225	0.124158	0.140495
91156	4.82088	0.169184	0.191446	8.48205	1.19305	1.35004	10.6743	0.358343	0.405495	9.68042	1.16814	1.32185	9.69503	0.59546	0.673814
5317	5.71229	0.331415	0.375024	8.36072	0.0552338	0.0625018	9.59965	0.102732	0.11625	9.3622	0.0750406	0.0849149	6.91949	0.140943	0.159489
3898	2.27514	0.387982	0.439035	4.7519	0.236693	0.267838	4.42691	0.722144	0.817167	4.34747	0.444707	0.503224	3.57236	0.658444	0.745086
23612	10.5367	0.240924	0.272626	7.81277	0.801962	0.907489	9.75957	0.583927	0.660764	8.24278	0.696846	0.788541	8.72768	0.0593526	0.0671626
1465	15.4619	0.130976	0.148211	12.1515	0.131882	0.149235	12.9077	0.35358	0.400106	12.4923	0.0409483	0.0463365	12.0937	0.193021	0.21842
376693	5.47147	0.243332	0.275351	6.294	0.40251	0.455475	6.81774	0.771075	0.872538	6.7463	0.226947	0.25681	6.81798	0.185723	0.210162
89796	13.0647	0.095187	0.107712	11.903	0.221533	0.250683	12.3373	0.259621	0.293784	11.9223	0.0846109	0.0957444	12.4367	0.111986	0.126722
149345	9.83371	0.160912	0.182085	7.61462	0.518336	0.586541	8.80607	0.310855	0.351759	8.37344	0.464919	0.526096	9.40008	0.0635013	0.0718572
25802	11.7748	0.365263	0.413326	2.77315	1.055	1.19382	3.89406	1.06389	1.20388	3.71347	1.28553	1.45468	4.29091	0.46575	0.527036
10440	12.4922	0.0904175	0.102315	12.4241	0.302003	0.341742	12.1373	0.049103	0.0555643	12.4249	0.192544	0.21788	12.08	0.0733518	0.0830039
6051	11.7294	0.164229	0.185839	11.7543	0.126529	0.143178	12.1091	0.269737	0.305231	11.8567	0.0319764	0.0361841	12.0726	0.0988091	0.111811
127829	10.605	0.249735	0.282596	10.0438	0.363349	0.41116	10.8268	0.404228	0.457418	10.3408	0.451417	0.510818	11.0178	0.0505968	0.0572547
5778	1.00538	0.0110719	0.0125288	2.26346	0.550919	0.623412	3.1484	0.632918	0.716201	2.7321	0.175093	0.198132	1.7489	0.692312	0.78341
4660	10.473	0.0712262	0.0805986	9.52109	0.0642596	0.0727153	9.90913	0.138479	0.156701	9.50085	0.258245	0.292226	9.63058	0.111199	0.125831
10765	10.944	0.105506	0.119389	11.9879	0.416645	0.471469	12.5498	0.059455	0.0672784	12.2845	0.431936	0.488773	12.6665	0.102673	0.116183
148709	2.57438	0.364543	0.412512	3.14054	0.295434	0.334309	2.84958	0.504515	0.570902	3.08242	0.105461	0.119339	3.83635	0.202528	0.229178
5877	9.73264	0.11585	0.131094	9.2837	0.198542	0.224668	9.566	0.0700964	0.0793201	9.69084	0.246393	0.278814	9.56238	0.00801108	0.00906522
59349	10.7398	0.0286113	0.0323762	11.0559	0.046028	0.0520846	11.2297	0.107278	0.121395	11.0331	0.0217408	0.0246016	11.1269	0.00506285	0.00572905
51706	10.6851	0.0647186	0.0732346	9.64289	0.0556509	0.0629738	9.91586	0.33673	0.381039	9.64259	0.0766824	0.0867727	10.1864	0.0310141	0.0350951
92703	10.8315	0.0851271	0.0963287	11.4369	0.1324	0.149821	11.6573	0.359949	0.407313	11.4006	0.0984908	0.111451	11.4058	0.0438911	0.0496665
8497	5.71703	0.364116	0.412028	7.12221	0.855507	0.96808	8.36732	0.377646	0.427339	7.01015	0.905148	1.02425	7.23911	0.219327	0.248187
134	0.891818	0.0092568	0.0104749	2.02268	0.450972	0.510313	2.35973	0.776843	0.879064	1.73941	0.139319	0.157651	2.49135	0.533702	0.60393
7832	5.86902	0.31711	0.358837	6.17663	0.303916	0.343907	7.26403	0.53687	0.607515	6.4513	0.541364	0.6126	5.00883	0.161902	0.183207
2331	3.70957	0.379899	0.429888	2.04372	0.737037	0.834021	2.72955	0.249372	0.282186	4.09208	0.936083	1.05926	1.32029	0.250977	0.284002
5549	5.55515	0.269398	0.304847	1.22089	0.460986	0.521645	1.38115	0.698694	0.790632	1.48207	0.883959	1.00027	1.27733	0.732191	0.828537
493	14.0177	0.0906388	0.102566	11.0568	0.500976	0.566897	11.8888	0.219768	0.248687	11.3482	0.420403	0.475722	11.973	0.112158	0.126917
677843	3.03751	0.329989	0.373411	1.42549	0.522215	0.590931	2.03718	0.265747	0.300715	1.48459	0.583545	0.660331	1.45915	0.616983	0.698169
84719	5.43398	0.302757	0.342595	3.02345	0.546601	0.618526	3.47778	0.593075	0.671116	3.36663	0.205077	0.232062	3.32548	0.35529	0.402042
6635	10.4182	0.127843	0.144665	11.0021	0.2688	0.30417	10.9406	0.0768519	0.0869646	10.8899	0.267292	0.302464	10.7339	0.0467077	0.0528538
9580	8.17311	0.170856	0.193339	8.93137	0.224295	0.253809	9.33536	0.160933	0.18211	9.45412	0.107134	0.121231	9.10086	0.151375	0.171293
55224	9.95209	0.167827	0.189911	8.28643	0.609454	0.689649	9.51951	0.984999	1.11461	8.16893	0.912706	1.0328	9.56549	0.0825011	0.0933571
5972	5.85937	0.244538	0.276716	2.20319	0.851334	0.963358	4.36502	1.08251	1.22495	2.75378	1.0696	1.21035	2.33445	1.0439	1.18126
3814	10.3525	0.203069	0.22979	5.46334	0.396471	0.448641	6.48652	1.72193	1.94851	5.6575	1.20597	1.36466	4.22323	0.465672	0.526948
127845	3.55377	0.325953	0.368844	1.02726	0.385233	0.435924	2.49514	1.66774	1.88719	2.05054	0.693703	0.784984	1.30282	0.922287	1.04365
22874	5.62039	0.144713	0.163755	4.98775	0.512664	0.580123	6.58363	0.163646	0.185179	6.2256	0.197578	0.223576	4.68985	0.129993	0.147098
84919	11.9842	0.114804	0.129911	12.6604	0.235494	0.266481	12.8739	0.601228	0.680341	12.5699	0.601678	0.68085	12.4568	0.150439	0.170235
5287	5.3371	0.366474	0.414696	7.51777	0.32307	0.365581	8.07376	0.0673575	0.0762208	7.60674	0.228486	0.258551	7.79344	0.163165	0.184636
4194	10.1822	0.115921	0.131174	10.6081	0.190824	0.215934	10.7394	0.102671	0.116181	10.3401	0.192402	0.21772	10.4625	0.215347	0.243684
23114	1.43001	0.406262	0.45972	2.44823	0.925323	1.04708	3.71493	1.06209	1.20184	3.20743	0.745154	0.843206	2.35838	0.51073	0.577934
388730	5.81015	0.0827512	0.0936401	6.68401	0.296899	0.335967	7.46468	0.328749	0.372008	6.70181	0.569858	0.644843	6.75736	0.323439	0.365999
5929	10.6559	0.0389549	0.0440809	10.9689	0.125645	0.142178	11.0854	0.0851983	0.0964092	11.0552	0.0743547	0.0841387	10.8394	0.114029	0.129033
25778	11.0413	0.0871882	0.098661	10.5158	0.0874117	0.0989138	10.7625	0.174589	0.197562	10.6191	0.132714	0.150177	10.6833	0.0312972	0.0354155
9911	8.64555	0.146851	0.166174	6.69071	0.848534	0.96019	7.36564	0.749598	0.848235	6.39657	0.684096	0.774113	7.78195	0.0895724	0.101359
81788	9.32557	0.0903387	0.102226	8.40738	0.489089	0.553446	8.83449	0.648799	0.734171	7.77865	0.231892	0.262406	8.77828	0.044223	0.0500422
101669762	0.434607	0.00954752	0.0108038	0.398782	0.0308087	0.0348627	2.5794	0.313424	0.354666	0.998825	1.10889	1.2548	2.18617	0.905162	1.02427
5129	4.6411	0.349855	0.395891	8.42124	0.993676	1.12443	9.42835	0.665529	0.753103	8.16248	1.09489	1.23896	9.86192	0.0192436	0.0217758
148808	3.74817	0.360348	0.407765	5.94301	0.278235	0.314846	5.55566	0.394678	0.446612	5.15851	0.234751	0.265641	5.3764	0.338513	0.383056
85414	7.55458	0.0451741	0.0511184	9.29815	0.043572	0.0493054	9.66869	0.352333	0.398695	9.17315	0.187164	0.211792	9.10694	0.0963152	0.108989
64710	15.0124	0.0901842	0.102051	14.6397	0.203685	0.230487	14.4068	0.302167	0.341927	14.6167	0.162343	0.183705	14.7477	0.0553476	0.0626305
8934	9.36518	0.0544567	0.0616224	10.9682	0.0199004	0.0225191	10.9216	0.0533019	0.0603156	10.6644	0.0346963	0.0392619	11.4602	0.0324034	0.0366672
254428	11.1404	0.0768236	0.0869325	11.887	0.196955	0.222872	12.1128	0.390514	0.4419	11.928	0.133689	0.151281	11.9697	0.0827015	0.0935838
284581	3.13106	0.328424	0.37164	1.02805	0.605935	0.685667	1.37803	0.569334	0.64425	1.57245	0.893799	1.01141	1.38195	0.0231561	0.0262031
115019	1.58992	0.0150121	0.0169875	3.64907	0.66635	0.754032	4.25511	0.365978	0.414135	3.34665	0.561128	0.634965	3.90888	0.484654	0.548427
103021295	8.42429	0.164119	0.185714	7.71803	0.253978	0.287397	7.43057	0.015582	0.0176323	7.70793	0.202363	0.228991	7.54227	0.152074	0.172084
338382	1.55353	0.216585	0.245084	3.09794	0.43884	0.496585	3.64823	0.869704	0.984145	4.11879	1.09552	1.23967	2.95794	0.651478	0.737203
1510	1.14836	0.0127062	0.0143781	2.66368	0.283212	0.320478	3.21651	0.284153	0.321543	3.44501	1.0026	1.13453	2.02319	0.85066	0.962595
729533	8.52406	0.144176	0.163148	9.82914	0.141485	0.160103	10.0685	0.482466	0.545952	9.85572	0.0523977	0.0592925	9.62906	0.0730489	0.0826611
23380	11.6823	0.0742238	0.0839906	10.9944	0.265863	0.300847	11.6382	0.0970462	0.109816	11.3061	0.247995	0.280628	11.5762	0.00540341	0.00611442
83593	7.0217	0.176185	0.199369	8.61405	0.0586569	0.0663753	8.77445	0.239186	0.270659	8.73954	0.241381	0.273144	9.16106	0.124969	0.141413
1939	11.2066	0.0987537	0.111748	11.4202	0.262081	0.296567	11.8195	0.421375	0.476822	11.3386	0.150049	0.169793	11.6179	0.102869	0.116405
8444	10.005	0.0544151	0.0615754	9.67656	0.172577	0.195286	9.81064	0.0369702	0.0418349	9.67726	0.0776158	0.087829	9.59441	0.125238	0.141717
9261	12.8424	0.101616	0.114988	12.2385	0.0471589	0.0533643	12.7064	0.314318	0.355677	12.332	0.127296	0.144046	12.5188	0.0796067	0.0900818
11009	4.57482	0.400697	0.453423	4.49633	0.444908	0.503452	6.21905	0.235876	0.266914	4.94481	0.557447	0.630799	4.78233	0.364652	0.412635
9214	1.53908	0.0149181	0.0168811	3.00111	0.484025	0.547716	4.30953	0.32468	0.367403	3.92732	0.101724	0.115109	3.52498	0.790027	0.893984
79098	3.02611	0.246928	0.27942	4.39425	0.0976273	0.110474	5.50757	0.567279	0.641925	5.40806	0.403477	0.456569	4.45763	0.172692	0.195416
5208	4.94839	0.422109	0.477653	8.2619	0.226699	0.256529	8.6541	0.252019	0.285181	8.8206	0.265586	0.300533	8.10957	0.199696	0.225973
55432	9.69436	0.23494	0.265854	11.1365	0.272155	0.307966	11.3514	0.637611	0.721511	11.159	0.91321	1.03338	10.8127	0.593674	0.671793
947	4.26505	0.549499	0.621805	0.294967	0.0489659	0.0554091	0.842035	0.972175	1.1001	0.563242	0.498027	0.56356	1.41657	0.994962	1.12588
105372883	3.71042	0.253194	0.286511	0.777821	0.308817	0.349453	1.35882	0.742354	0.840037	1.56425	0.86048	0.973707	1.49389	0.747576	0.845946
5362	10.7075	0.0688419	0.0779005	5.55505	0.0779793	0.0882402	7.04761	0.225213	0.254848	5.65317	0.149685	0.169382	5.34475	0.249753	0.282617
57172	5.52976	0.279206	0.315946	0.378711	0.362011	0.409647	0.54249	0.516316	0.584256	0.793125	0.485128	0.548964	0.174756	0.0199101	0.0225299
3914	9.89414	0.0772633	0.08743	8.94373	0.948595	1.07342	10.713	0.234076	0.264877	9.34257	0.76829	0.869386	9.23495	0.122749	0.138901
50486	6.22439	0.234846	0.265748	8.11332	0.109207	0.123578	9.72672	0.548016	0.620127	8.60986	0.128919	0.145883	7.16036	0.252909	0.286188
3290	1.58837	0.0181085	0.0204914	2.91954	0.420088	0.475366	5.71447	0.838205	0.948501	4.62758	0.230684	0.261039	3.24881	0.117136	0.132549
255928	0.584541	0.0101664	0.0115042	2.60373	0.190135	0.215154	2.90626	0.413374	0.467768	1.13818	0.690556	0.781423	0.544138	0.0110531	0.0125076
574036	3.73337	0.578675	0.65482	3.07518	0.304345	0.344392	2.89903	1.06631	1.20663	4.21604	0.311391	0.352366	4.19833	0.353385	0.399886
56256	3.59655	0.333068	0.376895	3.50397	0.86502	0.978844	3.70928	0.250526	0.283492	4.79529	0.389182	0.440392	3.87193	0.380063	0.430074
55733	8.05735	0.149143	0.168769	7.01779	0.122276	0.138366	7.34219	0.174755	0.197751	7.32498	0.600554	0.679578	9.34606	0.184635	0.20893
3756	7.72542	0.0574963	0.0650619	2.98811	0.417503	0.47244	2.51713	0.234941	0.265856	2.59493	0.541898	0.613204	5.74338	0.263003	0.29761
7188	10.471	0.123344	0.139574	9.79036	0.171427	0.193984	9.86476	0.320479	0.36265	9.88085	0.0994938	0.112586	9.80211	0.139902	0.158311
84791	6.18727	0.120499	0.136355	8.09665	0.235423	0.266401	8.32262	0.133738	0.151335	8.0123	0.406235	0.45969	8.91306	0.117213	0.132636
7779	9.1873	0.215396	0.243739	10.3118	0.20046	0.226837	10.1192	0.321109	0.363363	10.3648	0.0568173	0.0642936	9.8137	0.023455	0.0265414
9926	12.3553	0.0863661	0.0977306	11.9049	0.147896	0.167357	11.7406	0.235577	0.266575	11.8515	0.00444831	0.00503365	11.9486	0.107823	0.122011
5525	10.2969	0.0871597	0.0986287	10.6209	0.106997	0.121077	10.6368	0.0295401	0.0334272	10.7832	0.0958793	0.108496	10.5028	0.0734835	0.0831528
55248	9.35803	0.0294715	0.0333495	10.55	0.154215	0.174507	10.9187	0.451623	0.51105	10.2704	0.28368	0.321009	10.4455	0.0993195	0.112389
29937	9.90666	0.196734	0.222622	10.2027	0.301957	0.34169	10.7436	0.274072	0.310136	10.2578	0.110766	0.125341	10.5047	0.0897775	0.101591
55509	7.50083	0.19812	0.22419	5.85838	0.100987	0.114275	6.00393	0.182472	0.206482	4.8475	0.280532	0.317446	7.06043	0.2241	0.253589
128387	8.5167	0.03605	0.0407937	9.4803	0.131386	0.148674	9.20462	0.319224	0.361229	9.2473	0.0116858	0.0132235	9.441	0.124757	0.141173
642946	4.76745	0.389499	0.440751	6.2871	0.298366	0.337627	6.68091	0.384294	0.434861	6.74674	0.356013	0.402859	7.20294	0.020749	0.0234793
28982	9.40334	0.283748	0.321085	10.5073	0.506236	0.57285	10.3056	0.3967	0.4489	10.4084	0.281889	0.318982	9.51783	0.0462861	0.0523767
79805	3.90014	0.582418	0.659056	6.00512	0.179333	0.202931	5.99721	0.111454	0.126119	5.85087	0.158099	0.178902	6.11356	0.244103	0.276224
26750	10.9606	0.114571	0.129646	10.7427	0.149422	0.169084	10.8232	0.128344	0.145232	10.781	0.178401	0.201877	11.145	0.179277	0.202867
100505832	-0.392665	0.00679835	0.00769292	-0.418336	0.0221622	0.0250784	0.183826	0.529123	0.598748	-0.430639	0.0296695	0.0335735	1.76153	0.496984	0.56238
5629	2.06513	0.404	0.457161	3.1463	0.904463	1.02348	4.31702	0.190046	0.215053	2.63875	1.39086	1.57388	6.1721	0.235181	0.266127
56950	11.2639	0.0256195	0.0289906	11.2464	0.0766231	0.0867056	11.1066	0.0825491	0.0934114	11.1065	0.131762	0.1491	10.8958	0.160227	0.181311
5784	13.4769	0.0908188	0.102769	12.917	0.0840136	0.0950686	12.5571	0.134651	0.152369	12.7389	0.122274	0.138364	13.5284	0.0300137	0.0339631
3776	11.6194	0.17898	0.202532	2.49106	0.163805	0.185359	3.12601	0.558567	0.632066	2.47653	0.304405	0.344461	2.0852	0.459325	0.519765
55105	9.72459	0.0732522	0.0828911	10.1139	0.210305	0.237978	10.065	0.182017	0.205967	10.0679	0.13766	0.155775	10.2023	0.146016	0.16523
128153	2.46231	0.282399	0.319558	4.81502	0.603326	0.682715	5.15406	0.204197	0.231066	4.66392	0.560872	0.634674	5.62429	0.350253	0.396342
51018	11.2278	0.0979382	0.110826	11.6714	0.582918	0.659621	10.9254	0.595345	0.673684	11.4134	0.62346	0.705498	10.6733	0.133994	0.151626
7042	11.8843	0.217722	0.246371	9.96655	0.0902281	0.102101	9.55293	0.286678	0.3244	10.3298	0.0864113	0.0977819	11.3618	0.198278	0.224369
643723	6.38077	0.157296	0.177994	7.97608	0.116775	0.132141	8.59939	0.427658	0.483931	8.64071	0.264717	0.29955	8.33614	0.227853	0.257835
127018	9.32343	0.0701157	0.0793419	10.6131	0.0408329	0.046206	10.7531	0.158087	0.178889	10.7134	0.0212623	0.0240601	11.0423	0.12657	0.143225
2058	13.4875	0.0917699	0.103846	14.1991	0.0911869	0.103186	13.9077	0.148345	0.167865	14.0676	0.0355627	0.0402423	14.0681	0.0426437	0.048255
10380	10.9139	0.116653	0.132003	11.6579	0.185291	0.209673	11.7741	0.172091	0.194735	11.6363	0.110994	0.125599	11.9538	0.0793906	0.0898373
55699	12.7454	0.0856226	0.0968894	13.1996	0.125612	0.142141	12.9839	0.256524	0.290279	13.0339	0.127557	0.144342	12.9706	0.055752	0.0630881
6791	5.86456	0.311925	0.35297	7.30186	0.136327	0.154265	7.05349	0.259059	0.293148	7.01974	0.154188	0.174477	6.80635	0.144421	0.163425
4139	1.29401	0.0128729	0.0145667	2.57433	0.169676	0.192003	3.69754	0.35853	0.405708	2.50502	0.331887	0.375558	3.55035	0.242611	0.274535
79762	6.55938	0.216127	0.244566	6.53343	0.386985	0.437907	7.17226	0.339827	0.384543	6.14971	0.510046	0.577161	7.83035	0.23494	0.265855
54996	7.77113	0.0482679	0.0546193	8.64442	0.233608	0.264348	8.95092	0.554053	0.626958	8.6675	0.37681	0.426393	8.68822	0.0811338	0.0918099
64757	4.89215	0.30781	0.348313	8.51697	0.342355	0.387404	8.04514	0.105252	0.119102	7.91355	0.389453	0.440699	7.54156	0.495985	0.56125
3142	7.74873	0.203846	0.230669	6.52874	0.155281	0.175713	7.0458	0.321433	0.363729	6.64535	0.139534	0.157895	7.7806	0.12046	0.136311
9015	8.66232	0.164702	0.186375	10.3045	0.131598	0.148915	10.2441	0.142357	0.161089	10.2415	0.0583464	0.0660239	9.641	0.0766347	0.0867187
100506161	3.63207	0.346931	0.392582	4.65273	0.146176	0.165411	4.73932	0.156861	0.177502	4.89474	0.159496	0.180483	5.66776	0.124868	0.141298
64853	12.9765	0.0894404	0.10121	12.4105	0.0939701	0.106335	12.296	0.103157	0.116731	12.5205	0.197307	0.223269	12.4917	0.100147	0.113324
7100	2.35654	0.328719	0.371974	2.89375	0.170725	0.19319	3.66555	0.45533	0.515245	4.70663	0.265672	0.30063	3.6336	0.45287	0.512461
55061	5.06435	0.174878	0.197889	4.05461	0.266572	0.301649	3.64552	0.139412	0.157757	4.72723	0.0433925	0.0491024	4.02673	0.335246	0.379359
164127	0.48808	0.00657971	0.00744551	0.793851	0.552501	0.625202	1.37954	0.379129	0.429017	1.33425	0.141209	0.15979	2.04278	0.169931	0.192292
824	15.2087	0.00783735	0.00886863	14.7384	0.0599186	0.067803	14.7207	0.0764659	0.0865278	14.8304	0.0452071	0.0511557	15.0539	0.0813354	0.0920379
105369195	5.6245	0.0466166	0.0527507	6.62682	0.188347	0.21313	6.77923	0.331352	0.374953	6.91791	0.175755	0.198882	7.12785	0.214153	0.242332
441124	4.49483	0.218714	0.247493	4.78589	0.464461	0.525577	5.3586	0.207323	0.234604	4.98404	0.0878617	0.099423	5.64588	0.0739015	0.0836259
23219	11.5564	0.113648	0.128603	12.114	0.235398	0.266373	11.8749	0.179487	0.203105	11.9695	0.0204688	0.0231622	12.1554	0.0886972	0.100368
8560	13.1735	0.020725	0.0234521	12.6013	0.236879	0.268049	12.3122	0.0733931	0.0830506	12.4367	0.107051	0.121137	12.7153	0.0381042	0.0431182
29097	11.2751	0.102788	0.116314	11.7376	0.0948808	0.107366	11.9292	0.127571	0.144357	11.8186	0.0115922	0.0131176	12.1698	0.0186055	0.0210537
149111	6.95896	0.030666	0.0347012	10.0562	0.0912953	0.103308	10.6083	0.110188	0.124687	10.4037	0.084487	0.0956043	11.4341	0.03889	0.0440074
127602	8.1244	0.0638117	0.0722085	10.4082	0.189916	0.214907	10.7185	0.387619	0.438624	10.3439	0.440648	0.498631	10.0914	0.3721	0.421063
3930	11.8166	0.201453	0.227962	12.4336	0.219602	0.248498	12.0517	0.432029	0.488878	12.3736	0.304126	0.344145	12.0063	0.0435935	0.0493298
55740	14.2208	0.176403	0.199615	13.1482	0.166978	0.18895	12.9488	0.131808	0.149152	13.0059	0.0922549	0.104394	12.6769	0.0774302	0.087619
2052	9.00453	0.116962	0.132352	9.80486	0.522322	0.591053	10.834	0.813794	0.920877	10.3849	0.431375	0.488138	10.9646	0.050542	0.0571926
9725	10.0532	0.00702819	0.007953	9.46997	0.0867055	0.0981147	9.67063	0.196164	0.221977	9.54315	0.0405383	0.0458726	9.87907	0.0402971	0.0455997
163859	10.781	0.0991099	0.112151	11.3449	0.0313306	0.0354532	11.4162	0.160417	0.181526	11.3186	0.20333	0.230085	11.62	0.0533949	0.0604209
3020	12.6837	0.0635976	0.0719661	12.9855	0.0495692	0.0560918	12.8837	0.0755329	0.0854719	13.1125	0.0611401	0.0691853	13.1686	0.096629	0.109344
83881	0.746106	0.00890026	0.0100714	2.6811	0.397129	0.449385	1.89294	0.500499	0.566358	1.65757	0.313817	0.355111	1.43626	0.73917	0.836434
286826	9.90208	0.163495	0.185009	10.4295	0.399501	0.452069	9.9852	0.387577	0.438576	10.2149	0.376465	0.426002	9.65757	0.155302	0.175737
375057	0.470311	0.00810401	0.00917039	0.991672	0.507966	0.574807	2.10971	0.198758	0.224912	0.642043	0.351833	0.398129	2.15781	0.56051	0.634265
3707	7.6541	0.0753764	0.0852948	9.77845	0.126664	0.143331	9.75439	0.101127	0.114433	9.48019	0.0806025	0.0912086	10.504	0.177696	0.201079
5664	8.59709	0.0979193	0.110804	9.27756	0.279784	0.316599	9.37086	0.179707	0.203354	9.14882	0.108008	0.122221	9.31651	0.0278567	0.0315223
56997	7.88953	0.106956	0.12103	10.8154	0.202062	0.22865	11.5664	0.391492	0.443007	10.827	0.158182	0.178997	10.0651	0.220098	0.24906
105379282	1.58647	0.376537	0.426083	3.60736	0.270178	0.30573	3.41352	0.63438	0.717855	3.05464	0.296194	0.335169	2.42342	0.406972	0.460524
8476	13.0285	0.200913	0.227351	11.4366	0.124106	0.140437	11.489	0.458123	0.518405	11.5613	0.08189	0.0926656	11.6512	0.238638	0.270039
339500	8.32213	0.289805	0.327939	9.20327	0.214924	0.243205	9.21466	0.459826	0.520333	9.21536	0.20563	0.232688	9.01425	0.510848	0.578068
100130093	3.4293	0.203013	0.229726	4.26897	0.0938144	0.106159	4.68293	0.523888	0.592825	3.61458	0.310083	0.350885	4.96484	0.262857	0.297446
116841	10.03	0.180526	0.20428	10.565	0.0429113	0.0485578	10.936	0.315274	0.35676	10.4245	0.045244	0.0511975	10.6943	0.0151842	0.0171822
7483	1.96143	0.0193196	0.0218617	3.56173	0.805485	0.911475	4.53461	0.796501	0.901309	5.14366	0.702708	0.795175	6.69025	0.115085	0.130229
79169	9.31793	0.145679	0.164848	9.6831	0.157151	0.17783	10.2509	0.197259	0.223215	9.72219	0.124012	0.14033	10.0999	0.0356063	0.0402915
128308	9.35122	0.0879654	0.0995404	9.68917	0.179493	0.203111	10.1978	0.171756	0.194357	9.9008	0.174623	0.1976	9.98909	0.076213	0.0862416
2987	12.4644	0.191787	0.217023	11.9205	0.28378	0.321121	12.4433	0.379864	0.429848	11.9852	0.036225	0.0409917	12.4027	0.0614701	0.0695587
57165	3.68677	0.253597	0.286967	2.87818	0.172143	0.194795	3.66917	0.162205	0.183549	2.83938	0.603713	0.683153	2.13703	0.599398	0.67827
574407	1.19085	0.232815	0.26345	2.31982	0.682644	0.77247	2.88381	0.915387	1.03584	1.67068	0.0996617	0.112776	3.75526	0.549657	0.621983
84033	4.04574	0.242303	0.274187	7.67335	0.581857	0.658421	8.72523	0.170973	0.193471	7.71188	0.701296	0.793577	9.16681	0.137663	0.155777
81559	9.57338	0.0833006	0.0942618	10.0631	0.192245	0.217542	10.6591	0.381322	0.431499	10.2741	0.22068	0.249718	10.3902	0.0897681	0.10158
51127	4.51095	0.20228	0.228897	3.80224	0.215328	0.243662	4.63437	0.585043	0.662027	4.48512	0.643663	0.728359	5.09365	0.0923545	0.104507
149603	11.3795	0.115158	0.130311	11.9882	0.153741	0.173971	12.2653	0.40386	0.457002	11.8794	0.118437	0.134021	12.3489	0.0746043	0.0844212
100169767	0.659898	0.21764	0.246278	1.62531	0.482111	0.54555	1.30151	0.39436	0.446252	1.82055	0.311504	0.352494	0.843943	0.332678	0.376453
58480	3.07987	0.0173198	0.0195989	6.75539	0.309401	0.350114	7.41519	0.263426	0.29809	6.80548	0.20245	0.22909	7.74884	0.0974101	0.110228
574029	2.64844	0.153371	0.173553	5.84728	0.431836	0.48866	5.83912	0.222684	0.251986	5.8118	0.279551	0.316336	6.75083	0.0923384	0.104489
105373132	3.27134	0.268649	0.304	6.8564	0.571012	0.646149	7.34535	0.411693	0.465866	7.14573	0.843749	0.954774	7.51483	0.0483976	0.054766
5867	6.8234	0.182096	0.206058	10.848	0.378152	0.427912	11.0545	0.566961	0.641565	10.7108	0.345051	0.390455	11.0296	0.0898694	0.101695
23456	10.6433	0.130417	0.147578	11.0624	0.465512	0.526767	10.4146	0.479132	0.542179	10.919	0.42005	0.475322	10.2462	0.0825264	0.0933857
27097	10.8801	0.0359805	0.040715	11.1778	0.380891	0.431011	10.9251	0.030061	0.0340166	10.9608	0.135419	0.153238	10.6341	0.0842744	0.0953638
9816	10.0622	0.0968285	0.10957	11.1388	0.672976	0.761531	10.8337	0.268301	0.303606	10.9318	0.582137	0.658738	10.4081	0.112953	0.127816
2590	13.0188	0.00482945	0.00546494	12.2436	0.0602133	0.0681365	12.6042	0.0932373	0.105506	12.1359	0.167539	0.189584	12.2146	0.103815	0.117476
79605	1.5311	0.0196935	0.0222848	2.91289	0.392596	0.444256	4.11959	0.218426	0.247168	3.03601	0.035735	0.0404372	6.59541	0.209591	0.23717
22796	10.5918	0.0664177	0.0751573	11.1466	0.291976	0.330396	10.9674	0.0516179	0.0584101	10.8709	0.182251	0.206233	11.1084	0.112929	0.127789
183	3.86188	0.192609	0.217953	2.20636	0.729571	0.825572	4.20714	1.39976	1.58395	3.30316	0.745539	0.843642	3.52565	0.709605	0.802979
10753	3.6214	0.452776	0.512355	0.743771	0.472531	0.53471	0.869855	0.437563	0.49514	0.856333	0.628384	0.71107	0.443898	0.312372	0.353475
84886	13.3958	0.00676833	0.00765894	10.3364	0.246482	0.278915	10.7071	0.133311	0.150853	10.6222	0.0779787	0.0882396	10.7563	0.0640119	0.0724349
79573	9.83418	0.10825	0.122494	10.679	0.154347	0.174656	10.6869	0.307937	0.348457	10.3929	0.0674783	0.0763575	10.8608	0.0394352	0.0446243
64801	9.14467	0.108528	0.122808	10.0658	0.234604	0.265475	9.72868	0.135473	0.153299	9.99328	0.151721	0.171686	9.58251	0.230995	0.261391
375061	3.98936	0.0883813	0.100011	8.56645	0.116773	0.132139	9.18728	0.148051	0.167533	8.23684	0.0215937	0.0244351	8.54301	0.109229	0.123602
57568	4.69654	0.250432	0.283386	8.57768	0.224372	0.253896	9.68694	0.380168	0.430193	8.64352	0.147856	0.167312	10.5642	0.297955	0.337162
84284	9.76941	0.133601	0.151181	10.0706	0.0724493	0.0819826	10.2319	0.345266	0.390698	9.91429	0.0147282	0.0166662	10.1016	0.134332	0.152008
80003	9.66126	0.00741644	0.00839234	10.2652	0.397832	0.450181	10.7447	0.287832	0.325707	10.2454	0.293005	0.331561	10.7151	0.116222	0.131515
84451	6.37619	0.0287398	0.0325216	10.4058	0.223725	0.253164	10.3841	0.140908	0.159449	9.97881	0.0410452	0.0464462	9.37666	0.106997	0.121077
3775	4.47281	0.143739	0.162654	9.15521	0.38427	0.434834	9.74308	0.468601	0.530262	9.0906	0.489368	0.553762	9.23831	0.0333329	0.0377191
148641	4.13497	0.0129133	0.0146125	8.87885	0.203865	0.23069	9.05378	0.149933	0.169662	8.68443	0.236622	0.267758	9.23401	0.0717443	0.0811848
388753	9.74556	0.095014	0.107517	10.1545	0.11614	0.131423	10.176	0.131768	0.149107	10.2306	0.158481	0.179335	10.1059	0.0756296	0.0855814
359948	11.7345	0.0758383	0.0858175	11.9901	0.1365	0.154461	12.6973	0.0805311	0.0911278	12.1707	0.161763	0.183049	12.514	0.0953895	0.107941
100302691	1.82243	0.400102	0.45275	2.05033	0.198907	0.225081	3.36525	1.11378	1.26034	3.16991	0.265711	0.300675	4.04666	0.175784	0.198914
101927787	1.90568	0.0177943	0.0201358	3.94149	0.432779	0.489727	4.54563	0.599868	0.678802	4.45028	0.168703	0.190902	5.81043	0.292864	0.331401
101927851	1.76308	0.521615	0.590252	2.9051	0.354281	0.400899	3.49464	0.0955421	0.108114	3.61638	0.183453	0.207593	3.04929	0.565442	0.639846
731656	1.69197	0.015371	0.0173936	3.48092	0.426523	0.482647	4.33295	0.436322	0.493736	4.03002	0.261616	0.296041	4.19958	0.377869	0.427591
9804	13.2731	0.0975357	0.11037	14.5035	0.0570974	0.0646106	14.1962	0.245494	0.277798	14.1547	0.315644	0.357178	14.3044	0.0523766	0.0592686
677802	3.09188	0.358594	0.40578	4.91061	0.39023	0.441579	5.00928	0.192509	0.21784	5.28107	0.444422	0.502902	4.00184	0.278557	0.315211
23029	11.1032	0.0921853	0.104316	11.6265	0.0765725	0.0866484	11.4359	0.0502263	0.0568354	11.686	0.058414	0.0661004	11.6498	0.146335	0.165591
148789	10.5923	0.0503045	0.0569239	11.134	0.263169	0.297798	10.8008	0.24758	0.280158	10.8995	0.24824	0.280904	10.7011	0.0114772	0.0129875
2786	8.43911	0.211952	0.239842	12.8546	0.175825	0.198961	12.6927	0.309801	0.350566	12.6908	0.188155	0.212914	12.808	0.223516	0.252928
1130	10.7733	0.0898131	0.101631	10.486	0.0468848	0.0530542	10.3805	0.0863213	0.09768	10.5348	0.140084	0.158517	10.2078	0.0629888	0.0712772
4811	12.8421	0.165546	0.187329	10.2307	0.160385	0.18149	11.3277	0.134263	0.15193	10.471	0.476604	0.539318	11.3432	0.0844977	0.0956164
7107	5.07674	0.189538	0.214478	9.02339	0.261323	0.295709	9.20824	0.288656	0.326639	9.1866	0.357782	0.404861	9.82143	0.154644	0.174993
56605	8.4823	0.310799	0.351695	9.8312	0.262543	0.29709	10.0274	0.241189	0.272926	9.65727	0.423717	0.479472	9.67981	0.245954	0.278318
3964	11.3978	0.117255	0.132684	11.603	0.0838291	0.0948598	11.6423	0.104044	0.117735	11.6299	0.11312	0.128005	11.8387	0.0197636	0.0223642
55127	11.9343	0.117133	0.132546	12.9467	0.395261	0.447271	12.6016	0.431725	0.488533	12.7363	0.439042	0.496814	12.1857	0.124786	0.141206
88	2.7881	0.147277	0.166657	1.29477	0.669996	0.758157	2.32016	0.822282	0.930483	0.992484	0.464348	0.52545	1.31828	0.172923	0.195678
4548	12.1075	0.131322	0.148602	11.7923	0.143174	0.162013	11.5666	0.266403	0.301458	11.7149	0.0655214	0.0741431	11.7649	0.108073	0.122294
6262	3.06987	0.327709	0.370831	5.43834	0.244528	0.276704	6.32214	0.584566	0.661487	7.04373	0.152448	0.172508	6.94186	0.144457	0.163465
100130331	3.80973	0.119925	0.135705	3.60196	0.363947	0.411837	3.29649	0.482988	0.546543	2.98525	0.611176	0.691598	2.67209	0.190262	0.215298
1131	2.34341	0.699322	0.791343	2.8814	0.356159	0.403024	4.41585	0.348346	0.394184	3.82159	0.162678	0.184084	2.98573	0.26515	0.30004
56776	12.7026	0.180371	0.204105	2.59217	0.623545	0.705594	3.20592	1.07657	1.21823	2.46071	0.619456	0.700967	2.70682	1.0249	1.15976
64388	10.3482	0.1438	0.162722	0.798073	0.0771808	0.0873367	0.840974	0.116098	0.131375	0.754525	0.103715	0.117362	1.40792	1.08819	1.23137
6000	6.56253	0.136837	0.154843	4.72211	0.195932	0.221713	4.5065	0.360497	0.407933	3.93409	0.363392	0.411209	5.19954	0.225946	0.255677
2271	12.5204	0.0973511	0.110161	12.9197	0.203131	0.22986	12.8491	0.0939178	0.106276	12.7308	0.272201	0.308019	12.5214	0.107252	0.121365
23596	8.72712	0.23655	0.267677	7.69965	0.107161	0.121262	7.77834	0.092358	0.104511	7.63159	0.110171	0.124668	7.94349	0.0508507	0.0575419
1122	11.888	0.239057	0.270513	12.2728	0.310122	0.350929	12.0331	0.309755	0.350514	11.9283	0.0772106	0.0873704	11.0151	0.526635	0.595933
731275	6.13243	0.134474	0.152169	5.99772	0.132405	0.149827	6.18234	0.374162	0.423397	6.1539	0.141945	0.160623	6.93835	0.285667	0.323257
10000	13.0501	0.166793	0.188741	11.152	0.233288	0.263985	11.0957	0.138075	0.156243	10.7661	0.366564	0.414799	11.9748	0.214651	0.242895
10472	10.1389	0.159075	0.180007	10.5912	0.0711307	0.0804905	10.2294	0.122975	0.139157	10.36	0.209275	0.236813	10.8575	0.0512199	0.0579597
257044	3.02812	0.331505	0.375126	3.70311	0.277329	0.313822	3.88137	0.349631	0.395638	3.42758	0.0722176	0.0817204	4.43954	0.538488	0.609345
116228	4.96861	0.100143	0.11332	4.46385	0.0590312	0.0667989	4.66349	0.16194	0.183249	4.47969	0.213327	0.241398	5.38389	0.251753	0.28488
284702	8.3203	0.185672	0.210104	8.90411	0.34776	0.39352	9.55476	0.421783	0.477284	8.87596	0.727992	0.823786	8.47536	0.427182	0.483393
101928068	2.89576	0.756231	0.85574	4.86787	0.500399	0.566244	5.3445	0.514944	0.582703	4.46235	1.13563	1.28507	5.71641	0.377796	0.427509
84288	8.51512	0.119088	0.134758	7.59427	0.308829	0.349467	7.31931	0.107164	0.121265	7.64362	0.129494	0.146533	7.29107	0.235722	0.26674
55083	4.74548	0.149986	0.169723	3.16538	0.567648	0.642343	3.63611	0.337195	0.381565	2.89025	0.528689	0.598257	5.07758	0.212788	0.240788
64754	10.1819	0.104571	0.118331	10.6946	0.107579	0.121735	11.1403	0.213842	0.24198	10.4095	0.0132132	0.0149518	10.886	0.101815	0.115213
64216	9.735	0.175118	0.198161	11.2758	0.259134	0.293232	10.7229	0.0545884	0.0617715	11.0395	0.144625	0.163655	10.4404	0.0550573	0.062302
163882	11.5935	0.0816587	0.0924039	10.9767	0.148985	0.168589	11.0429	0.236099	0.267167	10.9275	0.166796	0.188745	10.8612	0.0829527	0.0938681
51097	11.7268	0.112569	0.127382	11.738	0.0504703	0.0571115	11.8563	0.0614316	0.0695152	11.9557	0.0503634	0.0569905	11.9214	0.0158851	0.0179753
100130097	3.5452	0.33488	0.378945	3.03677	0.240739	0.272417	4.3387	0.261958	0.296428	3.55229	0.161223	0.182437	3.88304	0.206527	0.233703
25909	11.5874	0.172684	0.195406	12.3824	0.351112	0.397314	12.0537	0.272623	0.308496	12.1851	0.0757347	0.0857003	11.6939	0.207802	0.235146
57116	4.34454	0.23655	0.267677	6.58047	0.688757	0.779388	5.76104	0.427777	0.484067	5.66894	0.629783	0.712653	4.57304	0.20751	0.234815
93474	7.15884	0.119169	0.13485	8.47984	0.36983	0.418494	8.32473	0.296977	0.336055	8.39752	0.0720086	0.0814839	7.76383	0.215692	0.244074
79862	7.6488	0.102686	0.116199	8.04246	0.255675	0.289318	7.66059	0.651123	0.736802	8.00542	0.458707	0.519066	8.51441	0.0766393	0.0867239
7678	6.97394	0.233567	0.264301	7.95851	0.664028	0.751404	7.65192	0.359642	0.406966	7.79393	0.843785	0.954815	7.44825	0.0956969	0.108289
317705	-0.0604409	0.00496268	0.0056157	1.2254	0.578835	0.655002	0.637071	0.0892179	0.100958	-0.0874791	0.0210126	0.0237776	0.512004	0.550674	0.623135
84838	11.1471	0.0366346	0.0414551	11.9938	0.146496	0.165773	12.3576	0.36784	0.416243	11.6969	0.179974	0.203656	12.1027	0.109314	0.123698
114548	8.19683	0.254519	0.28801	7.29467	0.469597	0.53139	8.84639	0.289635	0.327747	7.01887	0.442671	0.50092	5.09676	0.658778	0.745463
25893	13.8397	0.116448	0.13177	2.28475	0.247866	0.280481	2.43622	0.288435	0.326389	2.11358	0.543446	0.614956	2.90704	0.786106	0.889546
343171	8.99013	0.0919312	0.104028	0.430308	0.0737839	0.0834928	0.471094	0.110464	0.125	0.388561	0.0992085	0.112263	0.426064	0.0247581	0.0280159
343172	6.79344	0.159379	0.180352	0.144006	0.0654	0.0740057	0.180058	0.0976906	0.110545	0.10696	0.0879557	0.0995294	0.49356	0.609312	0.689489
26247	1.18353	0.129213	0.146216	-0.825583	0.0184638	0.0208934	-0.814483	0.0293094	0.0331661	-0.835896	0.02475	0.0280068	-0.826756	0.00621277	0.00703028
391195	1.32288	0.129639	0.146698	-0.793825	0.0198896	0.0225068	-0.782155	0.0310667	0.0351546	-0.804953	0.0266708	0.0301803	-0.795074	0.00669043	0.0075708
646627	3.86987	0.307538	0.348005	0.730243	0.290239	0.32843	0.59369	0.0674652	0.0763427	0.982177	0.484344	0.548077	2.7247	0.391456	0.442966
80851	11.1707	0.0727134	0.0822814	9.9801	0.153379	0.173562	10.4045	0.164183	0.185787	9.97309	0.145055	0.164142	10.2161	0.125547	0.142068
79894	9.7546	0.177818	0.201216	9.22954	0.0278687	0.0315358	9.91618	0.121162	0.137105	9.36018	0.0715498	0.0809648	9.71745	0.0497451	0.0562908
55657	8.3603	0.0482804	0.0546334	9.44281	0.274039	0.310099	10.0537	0.257192	0.291035	9.38374	0.217352	0.245952	9.13086	0.0893763	0.101137
347688	1.48742	0.643305	0.727955	1.98461	0.326144	0.36906	2.15637	0.112279	0.127054	2.65552	0.456212	0.516243	3.13242	0.186579	0.21113
10771	12.3171	0.107113	0.121207	11.0865	0.276383	0.312752	10.3395	0.512042	0.57942	11.1132	0.268026	0.303294	11.1358	0.0814344	0.09215
22982	11.0616	0.035205	0.0398375	9.45786	0.110628	0.125185	9.47053	0.094234	0.106634	9.33788	0.0571769	0.0647006	9.98579	0.120513	0.136371
23185	12.0545	0.0370842	0.0419639	11.5532	0.27934	0.316097	11.1739	0.358326	0.405476	11.398	0.3103	0.351131	11.6556	0.106477	0.120488
23560	12.62	0.0470693	0.0532629	13.0905	0.417906	0.472897	12.4507	0.110651	0.125211	12.7577	0.237505	0.268757	12.747	0.0550499	0.0622937
91734	7.82811	0.107901	0.1221	7.57568	0.547599	0.619655	7.09518	0.324117	0.366766	7.17809	0.514155	0.58181	7.89287	0.0741776	0.0839383
22884	10.0752	0.0793045	0.0897399	9.04503	0.414357	0.46888	8.62808	0.106298	0.120285	9.1336	0.142222	0.160937	9.58353	0.0550068	0.0622449
5214	14.4229	0.136812	0.154814	14.0873	0.119559	0.135291	14.0521	0.186153	0.210648	13.9339	0.0228013	0.0258016	14.7597	0.0870615	0.0985176
10531	12.5944	0.095313	0.107855	11.2397	0.214614	0.242854	11.1674	0.152071	0.172081	11.4626	0.21968	0.248587	11.4628	0.116951	0.13234
100507034	5.51104	0.293881	0.332551	4.86782	0.432166	0.489033	4.71254	0.246729	0.279195	4.70894	0.191927	0.217182	4.69489	0.017068	0.0193139
105376501	7.16967	0.226088	0.255838	0.565271	0.677593	0.766755	0.24193	0.100643	0.113886	0.166635	0.0905861	0.102506	0.200946	0.0225977	0.0255713
100652988	6.79566	0.206527	0.233703	4.16692	0.273606	0.309608	3.76196	0.164969	0.186677	3.92473	0.466782	0.528203	4.87228	0.308694	0.349313
100216001	4.42931	0.660113	0.746974	4.78273	0.199932	0.22624	2.56669	0.435353	0.49264	3.63705	0.70195	0.794317	6.56614	0.311019	0.351945
83592	3.95337	0.26776	0.302993	7.20432	0.217814	0.246475	6.93569	0.177469	0.200821	7.3177	0.112938	0.127799	7.58699	0.0329177	0.0372492
1645	8.49818	0.268088	0.303365	6.82044	0.968858	1.09635	7.69486	0.165121	0.186848	7.88802	0.0301409	0.0341071	7.65858	0.277114	0.313578
8644	7.41738	0.180739	0.204521	9.72864	0.42674	0.482893	10.2194	0.179987	0.203671	10.0685	0.352365	0.398731	10.6124	0.112853	0.127703
79861	2.11746	0.01828	0.0206853	5.65159	0.0228869	0.0258985	5.69415	0.363968	0.411861	5.53804	0.361503	0.409072	3.80646	0.341115	0.386001
10276	12.0166	0.0839734	0.0950231	12.2168	0.108005	0.122216	11.7867	0.278451	0.315091	12.2405	0.0968482	0.109592	13.0686	0.0272896	0.0308805
100132159	0.798563	0.444252	0.50271	0.914679	0.74644	0.844661	1.41119	0.735737	0.832549	1.21673	0.704118	0.79677	3.02087	0.403353	0.456429
79754	8.42897	0.0780488	0.088319	10.0926	0.186099	0.210587	10.044	0.116133	0.131414	9.91061	0.186127	0.210619	10.2916	0.0382636	0.0432986
2665	13.7339	0.0234445	0.0265295	13.8003	0.108461	0.122733	13.3206	0.146094	0.165318	13.66	0.0924578	0.104624	13.8238	0.114147	0.129167
54522	6.92242	0.285357	0.322906	7.96578	0.258274	0.292259	7.65982	0.351427	0.39767	7.58241	0.494966	0.560096	7.97747	0.119083	0.134753
84893	11.6259	0.0575943	0.0651729	11.2729	0.0391415	0.044292	11.434	0.214483	0.242706	11.2372	0.0551156	0.062368	11.5689	0.0508204	0.0575077
3601	8.01547	0.0929296	0.105158	9.45131	0.162936	0.184376	9.77595	0.434216	0.491352	9.41477	0.376744	0.426318	9.93196	0.0766117	0.0866927
84991	11.6923	0.090741	0.102681	11.346	0.257601	0.291498	11.0929	0.0845917	0.0957228	11.2181	0.219843	0.248771	11.0107	0.137316	0.155384
5209	11.9152	0.0743064	0.084084	11.1665	0.218142	0.246846	11.0942	0.112079	0.126827	10.7937	0.15722	0.177908	11.0009	0.119882	0.135656
399715	2.17965	0.196709	0.222593	1.5948	0.46072	0.521344	2.10218	0.465034	0.526225	0.685096	0.0343531	0.0388735	1.47236	0.684013	0.774019
5588	3.01422	0.295433	0.334308	6.77646	0.0139368	0.0157707	6.47478	0.224076	0.253562	6.20773	0.122851	0.139017	7.22145	0.305722	0.345951
439949	2.40282	0.0180796	0.0204586	6.02196	0.235901	0.266942	5.55504	0.310147	0.350958	5.70426	0.343444	0.388636	5.71077	0.502295	0.568389
100507127	5.86629	0.14582	0.165007	3.41149	0.472495	0.534668	2.68608	0.369255	0.417843	3.3298	0.525558	0.594714	3.12468	0.440721	0.498714
57713	3.48779	0.0157773	0.0178534	8.13274	0.112578	0.127392	7.67107	0.399116	0.451634	7.87932	0.163446	0.184953	7.96552	0.109263	0.123641
3698	0.242738	0.239615	0.271144	0.706268	0.525595	0.594756	1.14731	0.451669	0.511102	0.0787483	0.0209248	0.0236782	1.03342	0.368139	0.416581
22944	9.0817	0.0313202	0.0354415	8.72393	0.184339	0.208595	8.36623	0.351414	0.397655	8.74747	0.138391	0.156601	8.82395	0.248284	0.280955
509	12.9506	0.0292296	0.0330758	12.8816	0.0737434	0.083447	12.5461	0.11432	0.129363	12.7898	0.147515	0.166926	12.9367	0.0708518	0.0801748
83860	10.0846	0.112536	0.127345	9.47	0.218975	0.247789	9.2987	0.183595	0.207754	9.37501	0.168354	0.190507	9.3765	0.0310999	0.0351922
2625	3.72657	0.313488	0.354738	5.92037	0.237581	0.268843	6.37121	0.0352909	0.0399347	6.56097	0.429295	0.485784	8.06286	0.0983333	0.111273
9712	9.55979	0.059304	0.0671076	9.43866	0.110728	0.125298	9.02819	0.259611	0.293772	9.38489	0.145026	0.164109	9.87094	0.115622	0.130836
79746	5.22041	0.272197	0.308014	0.4537	0.655175	0.741387	0.466903	0.523986	0.592935	0.0691909	0.0759782	0.0859758	0.435654	0.570189	0.645217
254427	8.11008	0.0423431	0.0479148	9.97343	0.316354	0.357982	10.5117	0.612896	0.693545	9.82512	0.433625	0.490684	9.85697	0.107302	0.121421
219731	2.08931	0.472719	0.534922	3.59602	0.0951895	0.107715	3.87408	0.624762	0.706972	2.94811	0.187025	0.211635	3.48753	0.316081	0.357673
26019	11.525	0.171296	0.193836	11.2416	0.134365	0.152046	10.9828	0.246648	0.279103	11.1857	0.0888438	0.100534	10.9079	0.311734	0.352754
55526	10.5249	0.0694236	0.0785588	10.3339	0.0724857	0.0820238	10.5122	0.0727113	0.082279	10.2993	0.215233	0.243555	11.074	0.0272883	0.030879
55176	8.15991	0.146466	0.165739	7.97333	0.158961	0.179878	8.03219	0.0882701	0.0998852	8.11039	0.107039	0.121124	8.56974	0.12832	0.145206
11164	11.09	0.0449693	0.0508866	11.6116	0.146365	0.165624	11.4054	0.0248744	0.0281475	11.3687	0.156936	0.177587	12.2767	0.0622014	0.0703862
8872	11.9845	0.0665319	0.0752865	12.3016	0.315474	0.356986	11.8389	0.144145	0.163112	12.0834	0.307249	0.347679	12.309	0.039936	0.045191
57118	6.26481	0.183536	0.207686	9.47511	0.302832	0.34268	9.11095	0.0730533	0.0826661	7.94832	0.599392	0.678263	10.0823	0.0709245	0.0802571
83643	2.99177	0.591877	0.669759	3.6848	0.472461	0.53463	4.62626	0.499024	0.564689	2.82409	0.565323	0.639712	3.46855	0.787967	0.891652
10133	13.3159	0.0793975	0.0898451	11.421	0.770331	0.871695	11.6767	0.597153	0.67573	11.8521	0.754407	0.853676	12.7053	0.0502211	0.0568295
5264	9.14782	0.0630239	0.0713169	9.13468	0.147565	0.166982	9.01788	0.0778649	0.0881108	9.39148	0.0943944	0.106815	9.98342	0.111009	0.125616
222389	4.08907	0.1088	0.123117	8.54267	0.0813214	0.0920222	8.76985	0.076552	0.0866252	8.9658	0.161955	0.183266	8.86435	0.155863	0.176373
8559	10.0835	0.156995	0.177653	9.39459	0.153644	0.173861	8.9572	0.146931	0.166265	9.17102	0.0872213	0.0986984	9.29952	0.178899	0.20244
55691	12.3238	0.0937234	0.106056	11.0117	0.14432	0.16331	10.8623	0.220571	0.249595	10.7631	0.30216	0.34192	11.618	0.104729	0.11851
83641	13.4685	0.0900242	0.10187	12.4314	0.155189	0.17561	11.9035	0.136451	0.154406	12.1335	0.086622	0.0980202	12.1512	0.0350297	0.0396391
441549	3.4816	0.836203	0.946235	5.02371	0.265316	0.300228	4.87534	0.132511	0.149947	4.79828	0.519131	0.587441	5.94619	0.383875	0.434387
79723	10.0962	0.089091	0.100814	10.1909	0.421742	0.477237	9.32826	0.498389	0.56397	10.027	0.490562	0.555113	9.50881	0.0354489	0.0401135
64421	9.77808	0.0599581	0.0678478	9.50063	0.185022	0.209369	9.1906	0.342713	0.387809	9.36554	0.0984459	0.1114	9.63469	0.189908	0.214897
55301	4.69305	0.23181	0.262313	4.06913	0.120289	0.136118	6.23287	0.192289	0.217592	4.42712	0.389323	0.440553	4.88738	0.421781	0.477282
414149	7.43221	0.19469	0.220308	8.63964	0.0697713	0.0789522	8.42957	0.123123	0.139324	8.65752	0.148193	0.167693	8.81059	0.128549	0.145464
10557	8.73051	0.0479943	0.0543097	9.27642	0.249599	0.282443	8.93803	0.21006	0.237701	9.15255	0.169422	0.191716	9.24253	0.124966	0.14141
9397	11.121	0.0315246	0.0356728	10.314	0.144579	0.163604	10.349	0.407096	0.460664	10.2328	0.38839	0.439496	10.7337	0.142649	0.16142
221061	10.772	0.0127911	0.0144742	10.7352	0.138989	0.157278	10.424	0.215475	0.243829	10.5496	0.213839	0.241977	10.9155	0.13287	0.150354
8516	11.1735	0.356264	0.403143	0.971883	0.0783077	0.0886119	1.34382	0.173135	0.195917	1.36285	0.310822	0.351722	0.967223	0.0262957	0.0297559
80013	10.4414	0.131146	0.148402	9.40124	0.218857	0.247655	8.77941	0.350825	0.396988	9.52858	0.234028	0.264823	9.71443	0.175895	0.19904
9317	9.39472	0.278589	0.315247	8.63238	0.308419	0.349002	8.30878	0.299707	0.339145	8.75091	0.323709	0.366305	8.84509	0.0599671	0.0678579
6251	13.1163	0.0853949	0.0966316	11.6016	0.0513104	0.0580622	11.4545	0.122625	0.138761	11.6318	0.0972754	0.110075	11.8051	0.0736586	0.0833511
8029	4.76755	0.234895	0.265804	3.03701	0.532727	0.602826	3.97541	0.319637	0.361696	3.75823	0.610587	0.690932	4.07167	0.293164	0.33174
1787	9.63546	0.18363	0.207793	8.6639	0.255922	0.289598	7.77679	0.734724	0.831403	8.01517	0.313571	0.354833	8.35023	0.103273	0.116862
7431	18.0674	0.0599947	0.0678892	16.1781	0.419127	0.474278	15.9324	0.373945	0.423151	16.0911	0.397828	0.450176	16.6906	0.108291	0.12254
338596	2.00543	0.0204371	0.0231263	2.79846	0.406655	0.460165	2.51405	0.394406	0.446305	2.49423	0.373941	0.423146	3.53786	0.120843	0.136745
9200	10.0013	0.12217	0.138246	8.74633	0.143746	0.162661	9.06418	0.143864	0.162794	9.02956	0.163946	0.185519	9.62609	0.112102	0.126853
8027	11.276	0.0724649	0.0820003	10.7353	0.0368806	0.0417336	10.6999	0.138696	0.156946	10.8825	0.163019	0.18447	11.2344	0.076427	0.0864837
653567	4.8594	0.194393	0.219973	3.10502	0.164144	0.185743	3.388	0.494354	0.559403	3.29689	0.14809	0.167576	3.99126	0.326075	0.368982
84898	2.85353	0.278315	0.314937	6.37703	0.292839	0.331373	5.18922	0.397087	0.449338	6.20051	0.373715	0.42289	7.93281	0.301323	0.340973
10529	0.780372	0.017839	0.0201864	2.03868	0.871317	0.98597	1.68972	0.901653	1.0203	1.43891	1.39438	1.57787	5.47037	0.216487	0.244973
399726	3.97544	0.671877	0.760286	4.52369	0.296173	0.335145	4.69019	0.193859	0.219368	4.43716	0.44537	0.503974	6.67342	0.124884	0.141317
387640	4.13789	0.177842	0.201244	3.67837	0.450212	0.509454	3.34571	0.659726	0.746537	3.43694	0.355542	0.402326	4.59396	0.0860827	0.0974099
23412	8.11764	0.214905	0.243183	7.47123	0.121259	0.137215	7.43872	0.0352017	0.0398338	7.84131	0.0648056	0.0733331	8.10493	0.121337	0.137303
100499489	7.42917	0.125506	0.142021	4.6177	0.466988	0.528437	4.89262	0.355058	0.401779	5.08879	0.0667513	0.0755349	6.04529	0.224809	0.254391
5305	11.4538	0.0308176	0.0348727	10.789	0.114829	0.129938	10.4692	0.041711	0.0471995	10.7106	0.0507188	0.0573927	10.7442	0.078648	0.088997
219681	0.657828	0.00894326	0.0101201	2.02769	0.513772	0.581377	1.29356	0.608763	0.688868	1.19742	0.533038	0.603178	2.663	0.313512	0.354765
22921	8.99425	0.176144	0.199322	7.81677	0.247389	0.279942	8.29016	0.13368	0.151271	7.81915	0.174786	0.197786	9.22466	0.0650619	0.0736231
56243	7.8802	0.206038	0.23315	7.776	0.362797	0.410536	8.23333	0.53698	0.607639	8.53909	0.0427502	0.0483755	9.25561	0.152258	0.172293
57584	12.575	0.167446	0.189479	10.9874	0.150596	0.170413	10.7037	0.271308	0.307008	11.2431	0.0619974	0.0701553	11.2411	0.166186	0.188053
56952	10.6082	0.069009	0.0780896	9.62778	0.382634	0.432984	8.81876	0.353533	0.400053	9.62411	0.461347	0.522054	9.76655	0.11994	0.135723
219670	4.34333	0.186773	0.211349	3.12414	0.354764	0.401446	3.11798	0.601766	0.68095	2.89871	0.731952	0.828267	3.73324	0.280504	0.317414
79896	7.28068	0.135374	0.153187	8.48681	0.201178	0.22765	7.50576	1.16533	1.31867	8.64132	0.563753	0.637935	8.34598	0.170292	0.1927
57512	5.23676	0.293459	0.332074	7.90058	0.147884	0.167343	7.5464	0.33379	0.377712	8.44054	0.13155	0.14886	9.49018	0.0998209	0.112956
101929052	3.51e-05	0.0144963	0.0164038	0.403106	0.832979	0.942588	0.312744	0.575758	0.65152	-0.0833235	0.0655327	0.0741559	4.28469	0.0704905	0.0797661
10006	11.7053	0.0710434	0.0803917	10.8992	0.200444	0.226819	10.7616	0.107806	0.121992	10.9605	0.20942	0.236976	11.1317	0.0831841	0.09413
22852	10.2772	0.277231	0.31371	9.29437	0.238293	0.269649	8.75658	0.533031	0.60317	9.41144	0.140703	0.159218	9.18289	0.476718	0.539447
10730	13.4875	0.0673013	0.0761572	13.1586	0.104396	0.118133	12.8158	0.0905026	0.102411	13.0335	0.0574659	0.0650276	13.3691	0.0498249	0.0563812
84930	11.2918	0.0872238	0.0987012	10.1487	0.215618	0.24399	9.51449	0.675943	0.764888	10.0904	0.343632	0.388849	10.2459	0.0632363	0.0715573
91452	11.1193	0.13742	0.155503	10.5992	0.116845	0.13222	10.3954	0.192205	0.217496	10.7537	0.153853	0.174098	11.0508	0.143668	0.162573
387646	2.21581	0.801329	0.906772	4.20306	0.188805	0.213649	3.28226	0.752419	0.851426	3.99162	0.669488	0.757583	4.78757	0.212662	0.240645
374308	0.2243	0.00866439	0.0098045	2.03918	0.419864	0.475112	0.207809	0.0434876	0.0492099	2.30018	0.278775	0.315457	0.189778	0.00947099	0.0107172
22931	12.2659	0.117093	0.1325	11.1944	0.25682	0.290614	10.6146	0.133867	0.151482	11.2359	0.0593987	0.0672147	11.4341	0.236632	0.267769
143098	7.29795	0.309633	0.350376	3.04592	0.0568282	0.064306	3.05629	1.36767	1.54763	2.83919	0.488261	0.55251	2.5909	0.403095	0.456137
220906	10.1142	0.159694	0.180707	9.1517	0.192454	0.217778	8.63489	0.225937	0.255667	8.95825	0.166686	0.188619	9.58737	0.132635	0.150088
51322	12.4738	0.133169	0.150692	12.1467	0.131105	0.148357	11.8382	0.118462	0.13405	12.0187	0.0296669	0.0335706	12.2507	0.0666314	0.0753991
25805	8.35366	0.0831336	0.0940727	4.98514	0.409264	0.463118	5.93359	0.455794	0.515771	5.71949	0.203713	0.230519	5.36815	0.168368	0.190523
102724316	10.5137	0.0152959	0.0173086	9.36577	0.0679313	0.0768701	9.20382	0.323185	0.365712	9.3914	0.0994677	0.112556	9.55218	0.0277962	0.0314538
6840	10.6943	0.0819992	0.0927891	10.4462	0.116292	0.131595	9.52138	0.153025	0.173161	9.97286	0.131716	0.149048	11.2111	0.200357	0.226721
57608	11.5554	0.0614177	0.0694994	9.7339	0.414698	0.469267	9.97914	0.830897	0.940232	9.66633	0.575633	0.651378	7.90324	0.11479	0.129895
55149	9.8513	0.0919903	0.104095	10.3488	0.205752	0.232826	9.91631	0.239674	0.271212	10.2732	0.115386	0.130569	10.1102	0.0846634	0.0958039
1326	8.71845	0.180731	0.204513	7.80443	0.333338	0.377201	7.30461	0.37661	0.426167	7.63472	0.32343	0.365989	8.33078	0.0645754	0.0730726
645954	1.8033	0.577119	0.65306	2.31204	0.218616	0.247383	2.22752	0.685336	0.775516	3.44816	0.44597	0.504654	3.81382	0.158638	0.179513
220929	8.18658	0.0479068	0.0542107	6.72346	0.330264	0.373722	6.86392	0.0584305	0.0661191	6.93731	0.0570146	0.0645169	7.6421	0.0902527	0.102129
6935	12.1367	0.185899	0.210361	11.1506	0.155113	0.175524	10.9639	0.272447	0.308297	11.0357	0.289371	0.327448	11.1363	0.366574	0.41481
3799	14.4692	0.194308	0.219877	13.523	0.170121	0.192507	13.1981	0.246247	0.27865	13.4568	0.171978	0.194607	13.3451	0.332068	0.375764
80314	9.7316	0.0826916	0.0935726	9.10106	0.165163	0.186896	9.10867	0.159537	0.18053	9.29411	0.106211	0.120187	9.56446	0.0480554	0.0543788
3688	16.7989	0.20848	0.235913	14.6919	0.133426	0.150982	14.4459	0.108922	0.123254	14.6725	0.200174	0.226514	15.156	0.199791	0.22608
8829	12.2735	0.103757	0.11741	12.687	0.186653	0.211214	12.6158	0.297536	0.336687	12.8487	0.0562522	0.0636542	13.4394	0.182952	0.207026
56288	10.9661	0.0574757	0.0650386	11.865	0.203009	0.229722	11.8321	0.250813	0.283816	11.7238	0.147475	0.166881	12.1696	0.080587	0.0911911
8453	11.5842	0.18545	0.209852	11.3936	0.221362	0.25049	10.8903	0.370265	0.418986	11.2065	0.199843	0.226139	11.3822	0.254806	0.288335
1390	10.0864	0.0646228	0.0731262	8.65796	0.0774495	0.0876408	8.68973	0.0971542	0.109938	8.84012	0.178613	0.202116	9.21297	0.0996276	0.112737
219771	11.8984	0.0161396	0.0182634	11.2251	0.218792	0.247582	11.0485	0.0499519	0.0565249	11.063	0.0969213	0.109675	11.1482	0.0248185	0.0280843
8325	8.78764	0.0221294	0.0250413	7.0277	0.252005	0.285165	7.37928	0.465099	0.5263	6.92277	0.268925	0.304312	7.24854	0.28083	0.317783
219749	9.41036	0.18531	0.209694	8.12014	0.0964298	0.109119	7.44875	0.509188	0.57619	7.41145	0.119409	0.135121	8.25796	0.318013	0.359859
399744	5.10334	0.275477	0.311726	6.16967	0.0821665	0.0929784	6.38527	0.510064	0.577181	6.01041	0.23469	0.265572	6.83566	0.184424	0.208691
441666	5.5492	0.283118	0.320372	7.33811	0.602708	0.682016	6.39417	1.02534	1.16026	7.04547	0.37058	0.419343	6.59987	0.586677	0.663875
414194	7.71038	0.477549	0.540388	0.635707	0.616464	0.697582	0.327292	0.104341	0.11807	0.249262	0.0938525	0.106202	0.284789	0.023415	0.026496
84856	8.02821	0.0388514	0.0439637	0.885785	0.464521	0.525645	0.618928	0.10797	0.122177	1.60189	0.948751	1.07359	0.57486	0.0241486	0.0273262
7582	8.48976	0.209572	0.237149	8.84885	0.3581	0.405221	9.01613	0.389747	0.441033	9.09773	0.237961	0.269274	8.35057	0.286544	0.324249
55454	11.5678	0.176054	0.19922	10.2618	0.334566	0.378591	10.6846	0.390268	0.441622	10.5328	0.495407	0.560595	10.2868	0.359191	0.406456
221002	2.11577	0.0183503	0.020765	5.15326	0.790989	0.895072	5.76359	0.742255	0.839926	4.73984	1.08523	1.22803	5.05562	0.442385	0.500597
3185	13.3105	0.028675	0.0324482	13.5864	0.161082	0.182278	13.3833	0.187767	0.212474	13.3452	0.1188	0.134433	12.8886	0.0468481	0.0530126
8187	7.21101	0.108443	0.122713	8.36015	0.41026	0.464245	7.3157	1.07876	1.22071	8.16546	0.744534	0.842504	7.9031	0.244818	0.277032
220992	7.10129	0.1679	0.189993	6.9897	0.309144	0.349823	6.51879	0.553757	0.626623	7.06277	0.428696	0.485106	6.21489	0.257637	0.291538
7580	8.67636	0.155841	0.176348	8.25519	0.060232	0.0681576	8.15501	0.0528831	0.0598417	8.11467	0.204098	0.230955	8.64987	0.0397359	0.0449645
10151	8.94338	0.101817	0.115214	8.70728	0.298887	0.338216	8.23242	0.487099	0.551194	8.72451	0.40297	0.455995	8.22673	0.253491	0.286847
414260	5.78996	0.390747	0.442163	-0.0373336	0.0584809	0.0661762	-0.00508391	0.0873938	0.0988936	0.132084	0.301511	0.341186	-0.0406748	0.0196223	0.0222043
100506835	2.0061	0.430995	0.487708	-0.463577	0.0271707	0.030746	-0.448334	0.0412353	0.0466613	-0.160685	0.586458	0.663628	-0.280272	0.328897	0.372175
6387	16.6335	0.0244837	0.0277054	4.78026	0.324176	0.366833	5.14612	0.197386	0.223359	5.10233	0.81076	0.917444	5.58218	0.85235	0.964507
83937	6.46222	0.166291	0.188173	5.73696	0.777173	0.879438	6.62216	0.356962	0.403933	6.21255	0.605822	0.685539	7.33861	0.140284	0.158743
220979	5.83221	0.391291	0.442779	5.00363	0.57699	0.652913	4.30045	0.723913	0.81917	5.08333	0.681846	0.771567	5.02673	0.197114	0.223052
7570	10.927	0.183105	0.2072	10.9548	0.301529	0.341206	10.0603	0.543947	0.615523	10.5158	0.266069	0.301079	9.79967	0.220006	0.248955
240	0.763061	0.0161631	0.0182899	4.4938	0.653733	0.739755	1.84426	1.35009	1.52774	2.79992	1.53424	1.73612	0.85895	0.264683	0.299512
220972	9.85662	0.039787	0.0450224	9.17858	0.224455	0.25399	8.84546	0.0168256	0.0190396	9.0107	0.0615263	0.0696223	9.12653	0.0136016	0.0153914
93550	7.79771	0.17956	0.203188	8.2416	0.146248	0.165493	7.6699	0.050753	0.0574314	7.71374	0.150291	0.170068	7.45014	0.158843	0.179745
253725	11.0711	0.0916967	0.103763	10.2115	0.0180988	0.0204804	10.0716	0.119414	0.135127	10.1928	0.0292798	0.0331326	10.3022	0.0753311	0.0852436
100287932	11.8999	0.0607431	0.0687361	11.6793	0.369063	0.417627	11.2556	0.184059	0.208278	11.4421	0.469272	0.531021	11.3391	0.0485545	0.0549435
8031	13.1557	0.0190034	0.021504	12.4778	0.0306351	0.0346663	12.0769	0.12498	0.141426	12.4054	0.0201746	0.0228293	12.2007	0.047191	0.0534007
643650	6.30558	0.358886	0.406111	1.07167	0.517241	0.585303	0.612887	0.0985543	0.111523	2.40653	0.448386	0.507387	0.57262	0.0220056	0.0249012
728643	5.14211	0.0926835	0.104879	4.27133	0.0949702	0.107467	3.69021	0.728149	0.823963	3.89696	0.829994	0.93921	3.67158	0.380501	0.430569
5540	4.37111	0.0609442	0.0689636	0.341064	0.510472	0.577642	0.0471982	0.0739819	0.0837169	0.511728	0.479038	0.542073	0.213744	0.338961	0.383563
83849	6.94704	0.119498	0.135223	6.05059	0.135464	0.153289	6.38972	0.223696	0.253131	5.83602	0.268932	0.30432	6.53939	0.172967	0.195727
414241	7.41723	0.210154	0.237807	7.57611	0.36777	0.416163	6.88289	0.583646	0.660446	7.33549	0.202018	0.228601	6.654	0.155905	0.17642
414212	0.900247	0.226463	0.256262	1.38736	0.671958	0.760378	1.97035	0.511063	0.578312	1.65057	0.206393	0.233551	2.57915	0.555366	0.628444
399761	7.31797	0.175629	0.19874	6.68812	0.182509	0.206525	6.3556	0.268547	0.303883	6.61734	0.192793	0.218162	6.09411	0.237047	0.268239
26095	3.49187	0.015863	0.0179503	8.2395	0.396711	0.448913	7.65647	0.332702	0.376481	8.25036	0.58686	0.664082	7.57704	0.1234	0.139637
118738	5.07333	0.140843	0.159376	7.06446	0.191297	0.216469	7.28771	0.151237	0.171137	6.93689	0.501812	0.567843	5.43509	0.501845	0.567881
653145	5.25086	0.103369	0.116971	2.95291	0.580057	0.656384	3.64055	0.64762	0.732837	4.02368	0.179181	0.202759	2.75426	0.449257	0.508373
642517	7.52112	0.190907	0.216028	6.51695	0.0729379	0.0825355	6.22538	0.405078	0.45838	6.27414	0.0799119	0.0904272	6.24202	0.0959822	0.108612
642826	8.1854	0.164127	0.185724	6.93788	0.195245	0.220937	6.74391	0.490315	0.554833	6.86206	0.109334	0.123721	6.47702	0.217764	0.246418
439965	6.60184	0.174215	0.197139	5.91772	0.370594	0.419359	5.09259	0.727534	0.823267	5.4729	0.225131	0.254755	5.0185	0.58505	0.662034
102724593	4.46915	0.19456	0.220162	1.95727	0.58437	0.661265	3.5033	0.487723	0.5519	2.77177	0.77838	0.880804	3.43069	0.363649	0.4115
102724488	6.83323	0.167101	0.189089	5.27645	0.299324	0.338711	5.78193	0.0674241	0.0762962	4.87222	0.202352	0.228979	5.92736	0.381869	0.432117
100996758	2.28747	0.088346	0.099971	0.607987	0.591596	0.669441	0.245963	0.418758	0.473861	0.213319	0.428047	0.484372	-0.0265344	0.00837231	0.00947398
414224	4.89754	0.173319	0.196125	4.22959	0.186231	0.210736	4.14335	0.210313	0.237987	4.07929	0.42992	0.486491	4.24298	0.106218	0.120194
5599	11.04	0.116298	0.131601	10.4817	0.213775	0.241904	10.1872	0.0999495	0.113101	10.343	0.034784	0.0393611	10.1764	0.105656	0.119558
58504	10.9262	0.129207	0.146209	9.33594	0.0438172	0.0495829	9.57885	0.323242	0.365777	9.09103	0.0801237	0.0906668	9.72869	0.106555	0.120576
2074	9.9155	0.0720611	0.0815433	7.48156	0.0663158	0.075042	7.34102	0.500965	0.566885	8.53721	0.443534	0.501897	7.22027	0.0987466	0.11174
55753	1.66808	0.0158474	0.0179327	3.94652	0.334146	0.378115	3.98847	0.609228	0.689394	3.41898	0.626634	0.70909	4.72098	0.338774	0.383352
8505	10.3727	0.128198	0.145067	10.1562	0.188181	0.212943	9.77409	0.414814	0.469397	9.95053	0.267772	0.303008	9.75955	0.106099	0.12006
100652748	9.69854	0.0769071	0.087027	9.09906	0.384805	0.435439	8.40917	0.177541	0.200903	8.7407	0.219382	0.248249	8.64178	0.0957211	0.108317
414189	8.28697	0.050797	0.0574812	8.20344	0.202481	0.229124	7.90054	0.173091	0.195867	7.96402	0.0672639	0.0761149	7.92055	0.172485	0.195182
387680	11.5454	0.053478	0.060515	10.8822	0.0135575	0.0153415	10.8012	0.0880467	0.0996324	11.0152	0.0502959	0.0569142	10.986	0.0285628	0.0323213
56624	7.20976	0.148435	0.167967	7.59626	0.426703	0.482851	6.90119	0.47524	0.537775	7.18006	0.113198	0.128093	6.84393	0.152281	0.172319
259230	10.942	0.112739	0.127574	8.77318	0.0695735	0.0787284	8.60185	0.208326	0.235739	8.71182	0.114612	0.129693	8.6834	0.0974965	0.110326
104355295	4.22102	0.372525	0.421544	3.74737	0.344923	0.39031	2.9409	0.905558	1.02472	3.46978	0.220224	0.249202	4.47545	0.231316	0.261754
653308	9.05064	0.185232	0.209606	9.1534	0.490855	0.555445	8.34236	0.454802	0.514648	8.82324	0.310029	0.350824	8.44221	0.0811499	0.0918281
29974	1.39193	0.401667	0.45452	2.4477	0.151837	0.171816	2.25598	0.311255	0.352212	1.31343	0.39505	0.447033	2.16842	0.568445	0.643244
5592	10.4891	0.258207	0.292184	4.03433	0.243332	0.275351	4.91663	0.448673	0.507712	3.68092	0.686875	0.777258	5.62004	0.430677	0.487347
23283	10.827	0.0398166	0.0450558	10.377	0.429678	0.486218	9.91445	0.513666	0.581257	9.99227	0.387988	0.439042	10.3549	0.0191089	0.0216234
100506939	2.89605	0.550649	0.623106	1.98047	0.32211	0.364495	1.4688	0.552475	0.625173	2.4085	0.512299	0.57971	3.03601	0.328538	0.371769
22943	10.5366	0.0672819	0.0761352	9.9482	0.741613	0.839198	9.43911	0.436521	0.493961	10.1037	0.65526	0.741483	11.173	0.0632751	0.0716012
101928687	1.84454	0.142718	0.161498	1.57949	0.0780524	0.088323	1.42273	0.456921	0.517045	1.59151	0.732208	0.828556	4.28943	0.169555	0.191867
11130	12.1333	0.102911	0.116453	11.2698	0.665829	0.753443	10.6154	0.669235	0.757297	10.8943	0.984655	1.11422	10.8059	0.183308	0.207429
253430	8.67775	0.256004	0.289691	9.67023	0.163797	0.18535	9.36041	0.3209	0.363126	9.56439	0.109151	0.123513	9.01285	0.210665	0.238385
55847	10.0544	0.0149457	0.0169123	10.1091	0.177991	0.201412	9.55647	0.124965	0.141408	9.83485	0.270963	0.306618	9.66444	0.150516	0.170322
7321	9.76341	0.0642885	0.0727479	9.97035	0.1526	0.172681	9.8845	0.176938	0.20022	9.8769	0.0932008	0.105465	9.30051	0.169722	0.192055
7019	10.904	0.15737	0.178078	11.8451	0.555482	0.628575	11.0199	0.38615	0.436962	11.4339	0.584792	0.661742	10.4861	0.0830637	0.0939937
80114	9.93726	0.218609	0.247375	8.05757	0.226853	0.256704	7.56471	0.858006	0.970907	7.18954	0.224971	0.254574	9.00757	0.198495	0.224614
728640	6.90058	0.23181	0.262313	6.63416	0.0918957	0.103988	6.09243	0.189193	0.214088	6.20783	0.0523959	0.0592904	6.15417	0.208943	0.236437
220965	4.63541	0.329226	0.372547	0.477623	0.256805	0.290597	1.08168	0.706867	0.799881	0.566587	0.463953	0.525003	0.918228	0.520645	0.589155
220963	5.95468	0.298112	0.337339	5.54446	0.491961	0.556696	5.44539	0.196979	0.222898	3.87359	0.500605	0.566477	6.12906	0.339742	0.384447
8030	11.811	0.108149	0.12238	11.9228	0.105251	0.1191	11.5202	0.0765802	0.0866571	11.6023	0.103814	0.117475	11.2687	0.0993522	0.112426
288	6.11423	0.0448367	0.0507365	7.32188	0.191455	0.216648	7.06179	0.764237	0.8648	7.53258	0.614778	0.695674	8.37276	0.0947854	0.107258
983	12.4874	0.187346	0.211998	12.354	0.174847	0.197855	11.8033	0.460912	0.521562	12.2116	0.216178	0.244624	11.6467	0.280958	0.317928
9886	10.1888	0.0979133	0.110797	7.47565	0.133334	0.150879	7.48306	0.0813804	0.0920889	7.35656	0.227197	0.257092	8.04803	0.156883	0.177527
84159	12.1478	0.166072	0.187925	6.85599	0.572399	0.647719	7.39873	0.517947	0.586101	6.96765	0.525042	0.594131	8.15736	0.00971324	0.0109914
219790	8.7034	0.163155	0.184624	7.82157	0.159768	0.180791	7.50237	0.554034	0.626937	7.50605	0.360164	0.407557	7.54259	0.279432	0.316201
22891	6.75444	0.164937	0.18664	6.63699	0.218901	0.247705	6.48038	0.105996	0.119944	6.60114	0.196408	0.222252	7.7635	0.100436	0.113652
1959	2.89846	0.469096	0.530822	5.32399	0.408379	0.462116	5.94817	0.661319	0.748339	5.44811	0.296229	0.335208	5.60716	0.283894	0.321251
29982	10.3848	0.106623	0.120653	9.93577	0.143876	0.162808	9.83297	0.146862	0.166187	9.832	0.210234	0.237898	10.0937	0.032977	0.0373163
221035	12.7369	0.218081	0.246777	11.5784	0.199689	0.225966	11.2091	0.166391	0.188286	11.577	0.202296	0.228915	11.3772	0.230083	0.260358
56521	5.09385	0.326186	0.369108	8.19974	0.392395	0.444029	8.41956	0.562051	0.636009	8.15687	0.384281	0.434846	8.49454	0.0855698	0.0968295
23411	9.85729	0.11435	0.129396	10.002	0.0506329	0.0572955	9.76698	0.252991	0.286281	9.96203	0.0773127	0.087486	9.60953	0.0282629	0.0319819
26091	12.1169	0.115109	0.130255	11.1835	0.323949	0.366576	11.2412	0.254155	0.287598	11.2734	0.322495	0.364931	11.2329	0.184005	0.208218
84665	9.36361	0.0620531	0.0702184	5.83005	0.211217	0.23901	6.56231	0.47461	0.537062	6.04961	0.903509	1.0224	6.40279	0.154409	0.174727
64081	7.6661	0.108662	0.12296	5.64323	0.162793	0.184214	5.63085	0.0708099	0.0801275	5.95344	0.13014	0.147264	6.20172	0.28014	0.317002
3189	13.0198	0.0666332	0.0754012	12.7604	0.194794	0.220427	12.491	0.0634513	0.0718006	12.7427	0.161967	0.183279	12.3901	0.095611	0.108192
55680	10.5131	0.210649	0.238368	9.59043	0.266812	0.301921	8.93138	0.421444	0.4769	9.47746	0.0929617	0.105194	9.43632	0.31077	0.351663
8034	9.6863	0.0543523	0.0615043	8.45233	0.350317	0.396413	7.72785	0.46737	0.528869	8.16278	0.245665	0.277991	8.161	0.0254709	0.0288225
80312	7.81333	0.189797	0.214772	6.44287	0.290676	0.328925	6.03584	0.0561192	0.0635037	6.06972	0.134335	0.152012	6.78201	0.224971	0.254573
55749	11.8624	0.191496	0.216694	11.6971	0.252625	0.285867	11.3221	0.27687	0.313303	11.6239	0.169288	0.191564	10.9225	0.210389	0.238073
9188	13.6736	0.102446	0.115927	14.4758	0.373059	0.422148	13.8027	0.118173	0.133722	14.0268	0.153026	0.173162	13.2837	0.0203971	0.0230811
26128	11.6722	0.027617	0.031251	10.4588	0.209211	0.23674	10.0792	0.344159	0.389445	10.6515	0.294782	0.333571	10.6527	0.120101	0.135905
5552	15.244	0.0692026	0.0783087	12.3791	0.0785091	0.0888398	12.2439	0.16068	0.181823	12.4545	0.144265	0.163249	12.6948	0.0902016	0.102071
9559	11.8111	0.104761	0.118546	11.2215	0.187497	0.212169	10.8154	0.203865	0.23069	11.1919	0.0505503	0.057202	11.1024	0.179453	0.203067
6832	9.99567	0.0944604	0.10689	10.7267	0.309457	0.350177	10.4592	0.0616808	0.0697971	10.432	0.300543	0.34009	10.1303	0.111451	0.126117
101928994	2.92659	0.301877	0.341599	0.76007	0.466848	0.528279	0.501445	0.421818	0.477323	0.619894	0.38193	0.432186	0.650508	0.75724	0.856881
80201	6.38314	0.266362	0.301412	3.31933	0.815831	0.923183	5.58792	0.324824	0.367567	4.61523	0.30431	0.344353	5.27476	0.0976858	0.11054
3098	13.7646	0.0945445	0.106985	13.4262	0.171578	0.194155	13.842	0.443228	0.501551	13.1995	0.16612	0.187979	13.601	0.0451687	0.0511123
6865	3.59915	0.21952	0.248406	1.59423	0.733019	0.829474	2.16286	0.663684	0.751015	1.82079	0.690521	0.781384	2.11341	0.351349	0.397582
23555	6.71468	0.0937537	0.10609	7.55702	0.386224	0.437046	8.07624	0.902171	1.02088	7.47003	0.520475	0.588962	7.75097	0.0764619	0.0865231
219738	3.10565	0.0172934	0.019569	6.92483	0.482883	0.546424	7.40918	0.805497	0.911489	7.02741	0.785455	0.88881	7.60288	0.136604	0.154579
1305	11.1736	0.0848526	0.096018	10.4704	0.0385108	0.0435783	10.6779	0.194599	0.220206	10.0159	0.0296188	0.0335162	10.8303	0.0527427	0.0596829
55506	4.81284	0.418627	0.473712	9.32652	0.115364	0.130544	9.42919	0.169438	0.191733	8.92624	0.162072	0.183398	9.57082	0.229179	0.259336
84883	10.316	0.124852	0.141281	9.86905	0.180434	0.204177	10.1162	0.0810659	0.091733	10.0805	0.0863371	0.0976978	10.1228	0.0815321	0.0922605
219743	8.47326	0.125183	0.141656	9.37043	0.0748755	0.084728	9.46089	0.158549	0.179412	9.14112	0.238409	0.269781	9.27697	0.150001	0.169739
56681	12.8629	0.0485439	0.0549315	12.1671	0.174042	0.196944	11.6832	0.164293	0.185912	11.9297	0.0612757	0.0693387	11.8818	0.0660999	0.0747977
5464	12.1433	0.0275574	0.0311836	12.735	0.0351144	0.0397349	12.353	0.159083	0.180016	12.5766	0.0566485	0.0641027	12.1143	0.0619496	0.0701013
55222	9.40716	0.0897432	0.101552	8.90473	0.0795842	0.0900564	8.71815	0.159765	0.180787	8.78764	0.430613	0.487275	8.76752	0.0204806	0.0231756
1979	12.4492	0.041992	0.0475176	11.1927	0.420338	0.475649	10.5117	0.75505	0.854404	11.0981	0.570007	0.645012	11.2088	0.0577091	0.0653028
27143	4.41936	0.0115685	0.0130908	9.56523	0.3153	0.356789	9.69913	0.0494559	0.0559636	9.28808	0.524231	0.593212	8.98021	0.141884	0.160554
140766	2.7343	0.316468	0.35811	4.03975	0.731274	0.8275	4.40111	0.132193	0.149588	4.57924	0.237848	0.269146	7.04611	0.0681198	0.0770834
8879	11.2433	0.0380702	0.0430797	10.6178	0.100608	0.113846	10.7013	0.184523	0.208803	10.6653	0.0128584	0.0145504	10.4879	0.0915968	0.10365
5092	9.26496	0.139127	0.157434	10.1984	0.112297	0.127073	10.2854	0.22555	0.25523	10.3381	0.0375648	0.0425078	10.1637	0.122505	0.138625
219699	5.70698	0.712085	0.805785	4.11631	0.510256	0.577398	5.40027	0.382677	0.433032	3.50088	0.400466	0.453161	3.45245	0.753137	0.852239
55315	4.70156	0.251519	0.284616	6.98176	0.274542	0.310668	7.44291	0.276505	0.312889	7.17698	0.363211	0.411004	6.56701	0.0367451	0.0415802
64072	1.36271	0.381521	0.431724	2.6721	0.724168	0.819459	3.19005	0.410366	0.464364	2.04527	0.365811	0.413947	2.46988	0.172182	0.194839
64115	8.87413	0.136923	0.15494	7.56842	0.474761	0.537232	8.88033	0.712789	0.806582	7.79855	0.35258	0.398975	8.19168	0.188784	0.213626
5660	13.9011	0.0709968	0.080339	13.8994	0.506033	0.572619	14.5177	0.72767	0.823421	13.8832	0.518664	0.586912	14.6752	0.0580826	0.0657254
9469	11.9668	0.0342111	0.0387128	6.7683	0.259944	0.294149	7.63104	0.31374	0.355024	7.28423	0.318813	0.360764	7.37732	0.0564953	0.0639293
9806	0.860628	0.388348	0.439449	1.15737	0.484798	0.548591	2.07075	0.158107	0.178911	1.09609	0.48502	0.548842	2.01564	0.545681	0.617485
51008	10.0185	0.0570247	0.0645283	10.6431	0.114269	0.129305	10.2622	0.228948	0.259074	10.5537	0.0526048	0.0595269	10.7757	0.056988	0.0644868
119504	10.9862	0.050071	0.0566596	11.3741	0.143684	0.162591	11.2524	0.213133	0.241178	11.3279	0.102574	0.116071	11.263	0.037933	0.0429245
54541	9.50259	0.460269	0.520834	12.6359	1.21647	1.37654	13.4042	0.591754	0.66962	12.4586	1.05942	1.19883	12.9272	0.117126	0.132538
90550	12.1594	0.0503687	0.0569965	11.475	0.0244508	0.0276682	11.2762	0.133866	0.151481	11.3803	0.0203944	0.023078	11.1846	0.10314	0.116712
25961	7.36649	0.0562214	0.0636193	7.92455	0.0660027	0.0746877	7.53342	0.265388	0.300309	7.74976	0.0283914	0.0321274	7.94107	0.0762004	0.0862273
11319	11.0835	0.0338382	0.0382908	11.7805	0.173316	0.196122	11.3332	0.0843431	0.0954415	11.5494	0.184133	0.208362	11.5473	0.0516034	0.0583937
317662	9.92128	0.0474115	0.0536501	10.0893	0.311374	0.352346	9.96747	0.041094	0.0465013	9.87296	0.232508	0.263103	10.5303	0.0502006	0.0568063
23234	12.073	0.0647975	0.073324	11.4986	0.570164	0.645189	10.7386	0.340559	0.385372	11.2885	0.618457	0.699837	10.9361	0.074664	0.0844888
51021	11.661	0.0751832	0.0850763	12.7188	0.157803	0.178568	12.48	0.115868	0.131115	12.4662	0.278332	0.314957	12.6789	0.0232008	0.0262537
118491	5.06976	0.396372	0.448529	5.85321	0.338091	0.382579	5.84143	0.403216	0.456273	5.58584	0.257559	0.29145	6.27746	0.368111	0.416549
310	12.6775	0.0822562	0.09308	13.0673	0.10306	0.116621	12.7135	0.132443	0.149871	13.0226	0.0441224	0.0499283	13.2427	0.0385607	0.0436348
5532	12.1188	0.0509372	0.0576398	11.6276	0.0352083	0.0398412	10.9749	0.354858	0.401552	11.1338	0.0941532	0.106542	11.4099	0.0254354	0.0287824
159195	8.93754	0.0625171	0.0707435	9.93334	0.147342	0.16673	9.39267	0.252017	0.285178	9.66745	0.345986	0.391513	9.67812	0.103255	0.116841
58529	3.09807	0.240483	0.272127	0.334475	0.520527	0.589021	0.0574203	0.0528954	0.0598557	0.388155	0.628769	0.711506	0.617529	0.493232	0.558134
2749	5.92617	0.124617	0.141015	6.12065	0.52459	0.593618	6.49878	0.252698	0.28595	6.05392	0.470678	0.532613	7.08494	0.146155	0.165387
23053	10.6531	0.128597	0.145518	10.2623	0.17106	0.193569	10.571	0.15737	0.178077	10.3258	0.185326	0.209712	11.159	0.0479945	0.0543098
8509	9.18334	0.0639804	0.0723994	8.97999	0.107502	0.121648	9.25247	0.0865339	0.0979206	8.91188	0.182523	0.20654	9.12457	0.0896409	0.101436
818	10.9196	0.138097	0.156269	11.1001	0.189077	0.213957	11.1355	0.344381	0.389697	10.7669	0.109678	0.12411	11.3668	0.064372	0.0728425
5328	7.58737	0.0588662	0.0666121	12.8863	0.0699626	0.0791686	11.5765	0.712607	0.806376	12.1853	0.11759	0.133063	13.9362	0.21896	0.247772
414236	2.07275	0.018057	0.0204331	5.35952	0.409924	0.463864	4.28798	0.156492	0.177084	4.62939	0.410002	0.463953	5.92764	0.123746	0.140029
7414	14.8826	0.0279535	0.0316318	14.011	0.0521836	0.0590502	13.9719	0.0182523	0.0206541	13.921	0.113872	0.128856	14.0203	0.0493787	0.0558762
26985	12.2669	0.0964083	0.109094	12.1801	0.0989887	0.112014	11.8397	0.189449	0.214378	12.0339	0.127635	0.14443	11.9687	0.0253253	0.0286577
132	11.8292	0.0437462	0.0495025	12.5604	0.0482261	0.054572	12.2422	0.116003	0.131267	12.3731	0.116921	0.132307	12.5038	0.0549637	0.0621961
102723439	2.35669	0.0231303	0.0261739	3.49688	0.365999	0.414159	2.88643	0.162525	0.183911	3.22229	0.070792	0.0801072	2.71027	0.411117	0.465215
51207	1.19289	0.0152223	0.0172253	2.72579	1.35939	1.53826	3.52006	1.54485	1.74813	3.28953	1.1859	1.34195	2.97073	0.290332	0.328536
7417	12.4822	0.100281	0.113477	13.2838	0.206996	0.234233	12.9769	0.26739	0.302575	13.1279	0.182678	0.206716	13.1412	0.0718291	0.0812807
118881	7.08626	0.125595	0.142121	8.48098	0.525222	0.594334	8.804	0.229078	0.259222	8.37496	0.200825	0.227251	8.74282	0.118647	0.13426
84858	9.25139	0.103852	0.117518	9.55879	0.125213	0.14169	9.86288	0.160584	0.181715	9.60839	0.209598	0.237178	10.2142	0.253994	0.287416
100131213	4.67988	0.124541	0.140929	5.56805	0.415608	0.470296	5.84501	0.112127	0.126881	6.12908	0.281299	0.318314	7.1421	0.274477	0.310595
101929234	1.33241	0.0132954	0.0150449	2.72345	0.951248	1.07642	3.42747	0.0604	0.0683477	2.76438	0.643164	0.727795	3.82181	0.0521196	0.0589777
83938	2.46911	0.0189092	0.0213974	5.56874	0.632741	0.716001	5.8212	0.396121	0.448245	5.30062	0.639754	0.723937	7.35781	0.101335	0.114669
3778	11.726	0.0229978	0.026024	10.5686	0.245761	0.2781	9.78974	0.0515661	0.0583515	10.2449	0.269709	0.305198	10.6022	0.0480552	0.0543786
9231	11.9445	0.0125002	0.014145	11.1333	0.0715441	0.0809582	11.115	0.017365	0.01965	11.4229	0.0443594	0.0501965	11.2661	0.0537967	0.0608755
100128292	3.8645	0.157389	0.178099	3.90113	0.169828	0.192175	4.21252	0.499307	0.565008	3.4737	0.185457	0.20986	4.45691	0.306472	0.3468
11128	11.3153	0.0491196	0.0555831	11.9973	0.243594	0.275648	12.0101	0.0261842	0.0296296	11.7931	0.30199	0.341727	11.9652	0.0674085	0.0762785
6229	15.0205	0.0743157	0.0840946	15.9804	0.176847	0.200118	15.6895	0.223618	0.253043	15.8628	0.238903	0.270339	15.6132	0.126248	0.14286
283050	4.15912	0.230221	0.260514	8.08396	0.144021	0.162972	8.92441	0.283265	0.320538	8.38596	0.238495	0.269877	8.64718	0.0473654	0.053598
57178	11.8967	0.0967537	0.109485	12.2873	0.235095	0.26603	12.517	0.191845	0.217089	12.5011	0.11005	0.124531	12.9536	0.0953398	0.107885
10105	11.9524	0.118206	0.13376	12.8472	0.740148	0.83754	12.388	0.206917	0.234144	12.4606	0.76129	0.861465	11.7037	0.221458	0.250598
219654	11.3767	0.0304634	0.0344719	11.8597	0.212971	0.240995	11.9484	0.0366598	0.0414837	11.999	0.014843	0.0167961	12.0916	0.145396	0.164528
101060691	9.25435	0.0487317	0.0551441	9.43486	0.105396	0.119265	9.07976	0.13583	0.153703	9.11432	0.252275	0.285471	9.04892	0.011845	0.0134037
100288974	2.85254	0.594525	0.672756	3.96449	0.146242	0.165485	4.32425	0.295871	0.334804	4.27247	0.256684	0.29046	3.82061	0.641524	0.725939
8512	2.20466	0.16812	0.190242	3.8715	0.351821	0.398115	3.68544	0.343557	0.388764	4.00201	0.391136	0.442604	4.01707	0.221757	0.250937
219348	5.58595	0.376234	0.425741	2.23769	0.993331	1.12404	3.35839	0.727626	0.823371	2.12027	0.896956	1.01498	3.33774	0.374965	0.424305
311	13.661	0.14301	0.161829	13.0353	0.222506	0.251785	13.3034	0.306274	0.346576	13.0151	0.122914	0.139088	13.5733	0.0685227	0.0775393
439990	8.31669	0.150467	0.170267	7.6524	0.081446	0.0921631	7.54158	0.58173	0.658277	8.11632	0.421138	0.476553	8.36962	0.151081	0.170961
84293	4.86069	0.00955824	0.010816	9.88309	0.0584285	0.0661169	9.81419	0.306708	0.347067	9.94412	0.209126	0.236644	10.3267	0.0925397	0.104717
81619	11.498	0.0413789	0.0468238	10.1237	0.0311333	0.03523	10.2157	0.0754685	0.0853991	9.8993	0.0423106	0.0478781	11.4787	0.0882165	0.0998246
102723703	3.27478	0.310513	0.351372	2.04389	0.910925	1.03079	1.60896	0.243927	0.276025	1.7654	0.334206	0.378182	2.24736	0.800063	0.90534
27069	13.158	0.0313968	0.0355281	13.9633	0.17375	0.196613	13.619	0.0846048	0.0957375	13.8149	0.198126	0.224197	13.8439	0.0492772	0.0557614
170425	1.47174	0.0140321	0.0158785	3.12232	0.123093	0.13929	3.10491	0.386282	0.437111	3.43668	0.290948	0.329232	4.2927	0.0493204	0.0558102
54462	12.2724	0.185381	0.209774	11.0655	0.25165	0.284764	10.7286	0.227062	0.25694	11.0462	0.344164	0.389451	10.9282	0.259793	0.293978
23063	12.107	0.122104	0.138171	12.6348	0.277681	0.31422	12.1317	0.30702	0.34742	12.4103	0.182191	0.206165	12.2916	0.0852361	0.0964519
11155	6.33444	0.0479599	0.0542707	2.47226	0.29949	0.338898	2.94772	0.648142	0.733428	2.93899	0.191339	0.216516	3.53236	0.440787	0.498788
657	10.9817	0.109757	0.1242	10.3976	0.29578	0.3347	9.7763	0.40092	0.453676	10.1078	0.35093	0.397107	10.0493	0.0800962	0.0906357
79812	5.12536	0.376446	0.425981	5.61598	0.612624	0.693237	6.57269	0.18556	0.209977	5.86458	0.843318	0.954286	6.82698	0.392256	0.443871
6623	5.05538	0.234241	0.265064	6.25857	0.844846	0.956015	7.38032	0.0887034	0.100376	7.01593	0.547626	0.619686	7.17454	0.0950267	0.107531
2746	12.7104	0.0506217	0.0572828	13.5282	0.0856312	0.096899	13.4162	0.419064	0.474206	13.526	0.188544	0.213353	13.4604	0.00765536	0.0086627
54537	11.3683	0.197344	0.223312	11.7771	0.319484	0.361523	11.0226	0.460384	0.520964	11.454	0.19916	0.225367	10.6739	0.242255	0.274132
728130	6.22081	0.260246	0.29449	6.21564	0.219894	0.248829	6.20909	0.321763	0.364102	5.82338	0.187714	0.212414	6.53598	0.0616148	0.0697224
9562	10.2974	0.169479	0.19178	10.9321	0.0919784	0.104081	10.5975	0.135119	0.152899	10.8911	0.108331	0.122586	10.9007	0.14683	0.166151
9060	13.2234	0.0413555	0.0467973	11.351	0.0993389	0.11241	11.1402	0.10451	0.118262	11.4659	0.0930651	0.105311	11.7421	0.145283	0.1644
84896	11.7749	0.160626	0.181762	12.5843	0.0672761	0.0761286	12.3172	0.202391	0.229023	12.4665	0.232838	0.263476	12.2008	0.156126	0.17667
55328	7.34705	0.163297	0.184785	7.22565	0.0915293	0.103573	6.58865	0.0792927	0.0897265	6.99009	0.06714	0.0759746	6.53886	0.285649	0.323237
142910	3.90872	0.0936716	0.105997	3.0923	0.293453	0.332067	2.74739	0.696452	0.788095	3.17637	0.568441	0.64324	2.28169	0.206446	0.233611
643414	2.55156	0.0186192	0.0210693	7.00688	0.860647	0.973896	5.79522	0.741747	0.839351	5.77652	0.407097	0.460666	6.04296	0.232535	0.263133
118932	2.75993	0.147991	0.167464	7.93885	0.119661	0.135406	5.14403	0.483799	0.54746	6.12024	0.899553	1.01792	6.46035	0.314803	0.356227
57559	10.9425	0.0255047	0.0288607	11.1046	0.207257	0.234529	10.5949	0.309818	0.350586	11.0223	0.430299	0.48692	10.4743	0.205815	0.232897
100132116	5.67298	0.140242	0.158695	2.95554	0.590449	0.668143	1.78552	0.328042	0.371208	3.15854	0.546491	0.618402	2.1861	0.410341	0.464337
59	16.0235	0.37155	0.42044	5.91475	0.246509	0.278947	5.78828	0.650614	0.736226	5.71137	0.321498	0.363802	6.32976	0.639911	0.724115
355	10.4563	0.15702	0.177682	9.04989	0.200626	0.227026	8.40258	0.264996	0.299866	9.28082	0.0583952	0.0660792	8.84832	0.296482	0.335495
9023	1.61824	0.836531	0.946606	0.855238	0.434118	0.491242	2.5088	0.291677	0.330057	1.63831	0.597103	0.675674	0.969259	0.334055	0.378012
3988	11.5129	0.0347514	0.0393242	11.7029	0.0400473	0.045317	11.6305	0.150866	0.170718	11.8791	0.192535	0.21787	11.804	0.0520065	0.0588498
3433	9.33498	0.439507	0.49734	7.3794	0.192942	0.21833	6.98813	0.0813911	0.0921011	8.37222	0.266574	0.301651	8.59036	0.0926598	0.104853
3437	10.7283	0.402096	0.455006	8.79334	0.109096	0.123451	8.63546	0.357672	0.404737	9.59209	0.165695	0.187498	9.96451	0.15798	0.178768
3434	10.3615	0.476208	0.53887	6.73446	0.31857	0.36049	6.75456	0.112543	0.127352	7.5327	0.142621	0.161388	8.08975	0.122394	0.138499
387700	4.4222	0.291781	0.330175	0.868042	0.502438	0.568551	1.29264	0.643032	0.727645	1.35887	0.734034	0.830622	1.50621	0.965459	1.0925
643529	2.40203	1.00215	1.13402	3.22869	0.479187	0.542241	4.65042	0.668043	0.755948	4.60754	0.407939	0.461618	4.19727	0.222008	0.251221
3363	6.00731	0.150488	0.17029	9.9432	0.0549503	0.0621809	9.59031	0.149771	0.169479	9.79872	0.0552149	0.0624804	9.42393	0.128807	0.145757
10556	10.9615	0.0778811	0.0881292	11.3852	0.233966	0.264752	10.8475	0.0825094	0.0933664	11.2685	0.305509	0.345709	10.9754	0.0730872	0.0827044
27063	15.0984	0.0732509	0.0828896	12.7902	0.491167	0.555798	11.6171	0.643157	0.727787	12.3889	0.0719263	0.0813907	10.9706	0.296706	0.335748
84333	12.7614	0.2261	0.255851	12.3074	0.155333	0.175772	11.7433	0.237547	0.268805	12.2601	0.267901	0.303153	11.7652	0.397234	0.449504
143279	9.6248	0.281541	0.318588	8.45715	0.302788	0.34263	7.93177	0.293622	0.332258	8.35145	0.0130987	0.0148223	7.97383	0.285934	0.323559
5507	9.41699	0.0933259	0.105606	6.90192	0.0914502	0.103484	6.94073	0.313232	0.354448	7.13854	0.364291	0.412226	7.24989	0.255632	0.28927
143282	5.09506	0.465625	0.526894	6.60031	0.322289	0.364697	6.28963	0.39885	0.451333	6.76357	0.871779	0.986493	6.06685	0.242611	0.274535
9044	11.4521	0.18014	0.203844	12.2546	0.116897	0.132279	11.7694	0.369457	0.418073	12.0356	0.149801	0.169513	11.5399	0.2387	0.270109
22849	6.66499	0.27433	0.310428	6.10476	0.309966	0.350753	5.99153	0.106368	0.120364	6.15702	0.280758	0.317702	6.26104	0.162682	0.184089
54708	11.9392	0.108284	0.122533	11.7502	0.0447207	0.0506053	11.2905	0.0759486	0.0859423	11.4855	0.0980561	0.110959	11.4951	0.0435913	0.0493273
3416	11.9192	0.133112	0.150628	12.479	0.18762	0.212308	11.7854	0.396353	0.448507	12.226	0.19582	0.221587	11.95	0.0427762	0.0484049
3087	8.76071	0.159812	0.180841	10.8352	0.265985	0.300985	10.3727	0.05801	0.0656433	10.7848	0.094932	0.107424	11.3412	0.0575564	0.06513
54536	10.5272	0.184943	0.209279	10.7594	0.167428	0.18946	10.0899	0.373165	0.422268	10.6924	0.146391	0.165653	10.627	0.249719	0.282579
26509	15.7537	0.0542412	0.0613786	14.216	0.0895654	0.101351	13.7472	0.0305942	0.0346199	14.1682	0.0965006	0.109199	14.5095	0.0633941	0.0717358
55165	12.3797	0.129039	0.146018	11.9298	0.116834	0.132207	11.3853	0.629785	0.712655	11.9646	0.293669	0.332311	11.6489	0.138692	0.156942
338557	1.17604	0.0115902	0.0131153	3.02845	0.45458	0.514397	2.39333	0.656294	0.742652	3.19698	0.657926	0.7445	2.50351	0.282688	0.319885
5950	3.3766	0.143028	0.161849	7.11425	0.128942	0.145909	7.8602	0.224429	0.253961	7.67182	0.444605	0.503109	7.58101	0.0674715	0.0763498
118924	9.83316	0.0593199	0.0671255	10.4812	0.11951	0.135236	10.024	0.302583	0.342398	10.1561	0.0741732	0.0839333	10.2238	0.149519	0.169194
9211	2.24993	0.0818817	0.0926562	-0.621744	0.0296441	0.0335448	-0.605319	0.0445062	0.0503625	-0.638465	0.0398236	0.0450638	-0.623489	0.00995562	0.0112656
159371	9.37937	0.181132	0.204967	9.44965	0.465521	0.526777	8.84321	0.517121	0.585167	9.05649	0.596537	0.675033	8.17318	0.142864	0.161663
266971	10.6241	0.133365	0.150914	10.8082	0.106848	0.120908	11.0993	0.121308	0.13727	10.7402	0.07616	0.0861815	11.2049	0.0446415	0.0505157
51196	9.84712	0.213261	0.241323	6.47872	0.453674	0.513371	6.87785	0.266933	0.302058	6.76024	0.294721	0.333502	6.3365	0.143556	0.162446
100128054	7.50764	0.249286	0.282088	0.254834	0.0688815	0.0779453	0.633406	0.523442	0.59232	0.215828	0.0926333	0.104823	0.250903	0.0231097	0.0261506
64318	11.2907	0.152081	0.172093	12.249	0.203178	0.229913	11.8006	0.304636	0.344721	12.249	0.247052	0.27956	11.0147	0.0723633	0.0818853
9124	13.1642	0.126036	0.14262	12.5876	0.410001	0.463951	12.5251	0.487224	0.551336	12.3768	0.392934	0.444639	13.0463	0.0519677	0.0588059
10580	6.62089	0.291838	0.33024	7.29073	0.176977	0.200265	7.25317	0.101111	0.114416	7.17935	0.132585	0.150031	7.02036	0.258106	0.292069
5832	12.4087	0.0913914	0.103417	13.7127	0.0917238	0.103793	13.5337	0.235183	0.26613	13.4415	0.0305364	0.0345545	13.2605	0.0980174	0.110915
26123	10.8913	0.0537233	0.0607926	11.3223	0.165799	0.187616	10.9463	0.117168	0.132586	11.2502	0.246712	0.279176	11.1043	0.031911	0.03611
953	9.50409	0.104289	0.118012	10.7386	0.331979	0.375663	10.2925	0.283403	0.320694	10.3495	0.348053	0.393851	10.1967	0.066173	0.0748804
728558	2.82921	0.407272	0.460864	3.90396	0.234388	0.26523	3.45363	0.825096	0.933667	3.76094	0.205499	0.23254	4.21096	0.202839	0.22953
100127889	2.62155	0.54573	0.61754	3.8857	0.237911	0.269217	3.08918	0.30418	0.344206	3.50466	0.618589	0.699986	2.97072	0.266712	0.301807
387707	2.37799	0.590652	0.668373	3.6571	0.0205228	0.0232233	3.55971	0.510523	0.5777	3.3528	0.195157	0.220837	4.0538	0.443498	0.501856
54619	8.83644	0.0955313	0.108102	10.6901	0.22227	0.251518	10.2906	0.151791	0.171764	10.3768	0.0679033	0.0768384	9.82607	0.0857477	0.0970309
9849	9.42742	0.285019	0.322524	10.7493	0.28932	0.327391	10.2953	0.76824	0.869329	10.4734	0.0700416	0.079258	10.2836	0.546025	0.617875
7093	1.27541	0.396584	0.448769	2.21722	0.537389	0.608102	2.59346	0.0955624	0.108137	2.61287	0.19302	0.218419	1.86417	0.367626	0.416
56889	13.6805	0.176136	0.199312	13.8373	0.200839	0.227266	13.319	0.259348	0.293475	13.6154	0.0472217	0.0534354	13.386	0.179382	0.202986
118788	4.54485	0.130055	0.147168	8.15815	0.174509	0.197471	7.67565	0.158128	0.178936	7.34582	0.0763332	0.0863775	7.67626	0.107204	0.12131
728658	15.7316	0.128123	0.144982	16.9289	0.511115	0.57837	17.4181	0.634849	0.718386	16.8527	0.478227	0.541155	17.2777	0.0346278	0.0391843
84458	10.629	0.188953	0.213816	11.3335	0.242672	0.274604	11.1407	0.202743	0.229421	11.1313	0.320291	0.362437	10.9986	0.293107	0.331676
26148	9.38866	0.0843481	0.0954471	9.10612	0.286652	0.324371	8.53908	0.630819	0.713825	9.10666	0.302444	0.342241	8.71402	0.0518764	0.0587026
6585	1.52046	0.185596	0.210018	1.39083	0.539842	0.610877	1.65999	0.109537	0.12395	0.606657	0.028001	0.0316855	1.85125	0.388635	0.439774
84986	9.98364	0.12044	0.136289	10.4664	0.280417	0.317316	10.0449	0.285925	0.323548	10.1933	0.187854	0.212572	9.60458	0.0905799	0.102499
10023	4.76548	0.21549	0.243845	6.43077	0.2037	0.230504	5.94171	0.60666	0.686487	5.90946	0.301567	0.341249	6.89398	0.032267	0.0365129
23401	7.41804	0.169637	0.191959	9.31735	0.238208	0.269553	9.33077	0.136461	0.154417	8.92774	0.283554	0.320866	8.94053	0.079338	0.0897777
23223	10.566	0.114244	0.129277	12.2836	0.310827	0.351728	12.3495	0.147462	0.166866	12.3174	0.30559	0.345802	11.7318	0.0966727	0.109393
5223	14.0026	0.123123	0.139325	14.7021	0.301712	0.341413	14.1315	0.22856	0.258635	14.3852	0.435382	0.492672	14.4911	0.235881	0.26692
51013	10.4039	0.0943677	0.106785	10.9155	0.0331263	0.0374852	10.6941	0.198379	0.224482	10.849	0.100076	0.113244	11.0142	0.00408281	0.00462005
64210	11.3879	0.130689	0.147886	12.3838	0.16217	0.183509	12.3192	0.326875	0.369888	12.1305	0.0428292	0.0484649	12.3871	0.104284	0.118007
80019	8.84606	0.198162	0.224237	10.0545	0.460733	0.521358	10.3314	0.540121	0.611193	9.82946	0.153341	0.173518	10.5533	0.074903	0.0847592
112817	1.21822	0.41273	0.46704	1.44586	0.41305	0.467401	2.38672	0.293104	0.331672	2.39211	0.364732	0.412725	2.86207	0.415276	0.46992
118812	7.67137	0.179022	0.202579	9.16173	0.197689	0.223702	9.68202	0.512477	0.579912	9.39387	0.247018	0.279522	9.59999	0.0502283	0.0568377
55361	11.0156	0.117333	0.132772	11.3688	0.225363	0.255018	11.5891	0.431801	0.48862	11.4538	0.147141	0.166503	11.7592	0.0510475	0.0577647
83742	12.29	0.0736181	0.0833052	10.8223	0.0666894	0.0754648	10.721	0.171205	0.193733	11.0929	0.142686	0.161462	10.9958	0.0381801	0.0432041
118813	9.62487	0.0743793	0.0841666	10.648	0.236451	0.267565	10.6609	0.206136	0.23326	10.6169	0.150316	0.170095	10.4981	0.0849405	0.0961175
6425	2.10795	0.0176532	0.0199762	5.21746	0.164055	0.185643	5.47413	0.352726	0.399139	4.32981	0.162553	0.183943	5.26462	0.128293	0.145175
100505561	0.866693	0.0107361	0.0121489	1.96176	1.17694	1.33181	3.03527	0.740546	0.837991	1.61001	0.734285	0.830907	2.41056	0.283005	0.320244
401647	3.79665	0.103795	0.117453	7.49707	0.601068	0.68016	8.32857	0.109245	0.12362	6.82059	0.184025	0.20824	7.38508	0.273724	0.309742
27291	9.78688	0.170248	0.192651	9.73332	0.101301	0.11463	9.36883	0.272623	0.308496	9.6719	0.0701814	0.0794162	9.41173	0.161595	0.182858
84171	7.05451	0.195436	0.221152	5.72193	0.949989	1.07499	8.06756	0.0775712	0.0877785	6.79726	0.406672	0.460185	8.40175	0.360212	0.40761
84795	8.55585	0.151952	0.171947	7.75641	0.60245	0.681724	8.33441	0.258731	0.292777	7.66782	0.627149	0.709673	6.30446	0.261873	0.296332
3257	10.4412	0.0736807	0.083376	9.52673	0.0611753	0.0692251	9.92298	0.36871	0.417226	9.5758	0.123803	0.140094	9.61193	0.0393094	0.0444819
26507	7.60925	0.163152	0.184621	10.0482	0.193416	0.218867	9.76169	0.228459	0.258521	9.62088	0.190058	0.215067	9.11566	0.118538	0.134136
2805	11.0909	0.12683	0.143519	11.7298	0.109054	0.123403	11.6931	0.345608	0.391085	11.6197	0.045756	0.0517769	11.6705	0.0340958	0.0385823
57089	9.71622	0.0671823	0.0760226	10.2084	0.169467	0.191767	10.0835	0.286539	0.324243	10.1539	0.086714	0.0981244	10.1062	0.237292	0.268516
1355	10.8712	0.0842964	0.0953886	11.8812	0.0276209	0.0312554	11.5772	0.12026	0.136084	11.7379	0.0970371	0.109806	11.7422	0.0760108	0.0860128
51076	9.24702	0.0622068	0.0703924	10.3704	0.369092	0.41766	9.94415	0.145965	0.165172	9.95956	0.189606	0.214556	9.71141	0.0593359	0.0671436
23268	11.8465	0.0407389	0.0460996	13.0818	0.319807	0.361889	12.337	0.339952	0.384685	12.8819	0.239419	0.270923	12.9547	0.0824906	0.0933451
100188954	3.17597	0.150232	0.17	4.07795	0.486658	0.550695	4.04164	0.378498	0.428303	4.53986	0.0794216	0.0898724	4.33831	0.186916	0.211512
10613	12.4681	0.0588475	0.0665909	11.8136	0.135953	0.153842	11.4131	0.0648556	0.0733897	11.7375	0.190583	0.215662	11.5641	0.110078	0.124563
1147	11.2677	0.149367	0.169021	11.646	0.231241	0.261669	11.1518	0.158304	0.179135	11.3973	0.210385	0.238069	11.1085	0.146101	0.165325
55280	10.5667	0.150243	0.170013	11.4	0.353334	0.399827	10.9384	0.218475	0.247223	11.1809	0.422218	0.477776	11.2386	0.00894909	0.0101267
677800	2.84604	0.24516	0.27742	4.13331	0.228926	0.259049	3.1087	0.412432	0.466702	4.16716	1.06847	1.20907	3.85069	0.241071	0.272792
282991	10.6961	0.114147	0.129168	10.7504	0.320696	0.362894	10.2008	0.110161	0.124657	10.5244	0.143527	0.162413	10.8119	0.102854	0.116388
6319	9.96114	0.0922472	0.104386	14.1916	0.446489	0.50524	14.2389	0.87888	0.994528	14.6185	0.833051	0.942669	13.8322	0.104698	0.118474
90271	5.47491	0.190195	0.215222	7.43175	0.971539	1.09938	8.02973	0.735734	0.832546	7.90007	1.07295	1.21414	8.3788	0.107276	0.121392
7479	0.694645	0.00711575	0.00805208	2.08812	0.164718	0.186393	1.84678	0.528864	0.598455	1.59106	0.351913	0.39822	1.29899	0.0201119	0.0227583
4714	12.3325	0.114338	0.129384	12.8395	0.127788	0.144604	13.0432	0.264703	0.299534	12.7857	0.112635	0.127457	12.82	0.0989424	0.111962
57715	5.62793	0.24563	0.277952	7.58983	0.490712	0.555283	8.14831	0.113032	0.127905	7.23591	0.63756	0.721454	7.8105	0.196914	0.222825
84545	10.804	0.136358	0.154301	11.1915	0.176751	0.200009	11.1544	0.173422	0.196242	11.0909	0.0768536	0.0869664	11.3616	0.0575892	0.0651671
56652	9.68747	0.0206943	0.0234173	11.6572	0.49112	0.555744	11.3628	0.172405	0.195091	11.4618	0.413456	0.467861	10.8814	0.108	0.122212
84445	11.0028	0.0988455	0.111852	10.014	0.27987	0.316697	10.4489	0.149175	0.168804	10.124	0.185549	0.209964	10.7108	0.085761	0.0970459
79955	5.56655	0.287768	0.325634	6.29286	0.9137	1.03393	7.07199	0.450737	0.510048	6.15395	0.654835	0.741002	8.05937	0.19522	0.220908
81855	11.7669	0.0757949	0.0857684	12.3585	0.149394	0.169052	12.462	0.144888	0.163953	12.1964	0.073574	0.0832553	12.9331	0.050873	0.0575672
81621	7.32416	0.137148	0.155195	8.76959	0.271881	0.307656	8.22584	0.237908	0.269213	8.58297	0.105377	0.119243	9.66897	0.0623143	0.070514
27343	9.09982	0.144406	0.163407	10.0541	0.490234	0.554742	10.5455	0.467155	0.528626	10.1566	0.325044	0.367816	10.6559	0.0247082	0.0279595
25911	8.94344	0.138124	0.156299	9.70264	0.155835	0.17634	9.35677	0.327207	0.370263	9.5765	0.214434	0.242651	9.93345	0.292972	0.331523
10360	10.1361	0.106211	0.120187	12.2104	0.227948	0.257943	12.1348	0.269471	0.30493	11.9885	0.281285	0.318299	11.5837	0.102089	0.115523
30819	2.90884	0.865145	0.978985	4.12177	0.187505	0.212177	4.46098	0.0497761	0.0563259	4.11179	0.380362	0.430412	3.89523	0.430668	0.487338
79591	10.6391	0.0401748	0.0454612	11.1197	0.155527	0.175992	10.7885	0.0712176	0.0805888	10.9731	0.198409	0.224516	11.2011	0.0822222	0.0930415
79803	9.64716	0.183533	0.207683	10.3188	0.289702	0.327822	9.82172	0.883962	1.00028	10.0382	0.667376	0.755193	10.7914	0.141378	0.159981
8861	10.9225	0.0700481	0.0792654	11.5375	0.101623	0.114996	11.6239	0.161781	0.183069	11.5068	0.0211994	0.0239889	11.7995	0.0290286	0.0328483
23082	11.4402	0.0231322	0.0261761	12.6694	0.320921	0.363149	12.4002	0.0717798	0.081225	12.4029	0.229632	0.259848	12.1268	0.0848518	0.0960171
9221	13.0344	0.0476758	0.0539493	15.1654	0.345527	0.390993	14.6229	0.0446526	0.0505283	14.8539	0.334406	0.378409	14.3274	0.158616	0.179487
83401	2.26619	0.552938	0.625697	3.2724	0.298629	0.337924	3.92475	0.551347	0.623897	3.45914	0.145299	0.164418	4.55864	0.236039	0.267099
5309	0.511887	0.00836238	0.00946275	1.05904	0.709318	0.802654	2.07316	0.937965	1.06139	1.09369	0.572996	0.648394	1.9759	0.270283	0.305849
8729	12.5589	0.06347	0.0718217	11.9037	0.139702	0.158085	11.976	0.106179	0.12015	11.9688	0.0798016	0.0903023	12.4372	0.0814493	0.0921669
4791	11.3044	0.0681565	0.077125	12.1324	0.62906	0.711835	12.9642	0.432581	0.489503	12.1038	0.390647	0.442051	12.8139	0.0241255	0.0273
5662	2.64542	0.853926	0.96629	4.69097	0.934251	1.05719	5.0923	0.955157	1.08084	4.37858	0.697025	0.788744	6.29889	0.0511536	0.0578847
79176	8.13165	0.144517	0.163534	8.24128	0.661124	0.748118	9.12749	0.415708	0.47041	8.27246	0.220439	0.249445	8.94893	0.0316378	0.0358008
79004	10.9314	0.103503	0.117122	11.4364	0.20249	0.229135	11.6685	0.252367	0.285574	11.2329	0.0937091	0.10604	11.8171	0.0684885	0.0775006
100505761	5.34885	0.0741139	0.0838662	7.4777	0.153582	0.173791	7.61914	0.191453	0.216645	7.41228	0.128122	0.144981	7.31834	0.0835848	0.0945833
79847	6.1901	0.339815	0.384529	7.57985	0.101195	0.114511	7.85198	0.30203	0.341773	7.24798	0.272157	0.307968	7.60008	0.225267	0.254909
10121	12.7775	0.100969	0.114256	12.494	0.0781465	0.0884295	12.4603	0.22447	0.254007	12.3057	0.0648163	0.0733452	12.8442	0.0511783	0.0579127
51684	9.64035	0.0927001	0.104898	10.2626	0.0757923	0.0857655	10.3835	0.167737	0.189809	10.0974	0.132321	0.149733	10.5227	0.109633	0.124059
81603	12.2098	0.081761	0.0925195	12.2914	0.20286	0.229554	12.6257	0.0374948	0.0424286	12.2234	0.14473	0.163775	12.4872	0.0825893	0.0934569
403	11.2723	0.0878934	0.0994589	10.8119	0.113718	0.128681	10.7587	0.174756	0.197751	10.6326	0.0864458	0.0978209	10.9015	0.0644503	0.072931
54838	11.1987	0.0835215	0.0945117	10.4363	0.141216	0.159798	10.271	0.150625	0.170446	10.3815	0.393205	0.444946	10.8389	0.0770512	0.08719
54805	8.32678	0.073159	0.0827857	8.98557	0.471346	0.533369	9.29961	0.280831	0.317784	8.77425	0.27811	0.314706	9.30136	0.0400484	0.0453182
22978	12.4391	0.0310242	0.0351066	12.3189	0.180172	0.20388	12.0732	0.068205	0.0771798	12.2227	0.101004	0.114295	12.27	0.0398663	0.0451122
729020	7.70128	0.0700954	0.0793189	8.22361	0.219744	0.248659	7.77936	0.100547	0.113777	8.15121	0.401419	0.45424	7.82769	0.0768327	0.0869428
84108	9.40488	0.153786	0.174022	10.3942	0.360265	0.407671	9.74382	0.283166	0.320427	10.0049	0.206506	0.233679	10.0023	0.133247	0.150781
6877	8.7991	0.0529224	0.0598863	9.83723	0.217692	0.246337	9.66201	0.149368	0.169022	9.46296	0.403642	0.456755	8.85426	0.0950672	0.107577
84833	12.0749	0.116633	0.13198	12.6969	0.138945	0.157228	12.5407	0.277054	0.31351	12.5619	0.103829	0.117491	12.62	0.0237378	0.0268614
22984	11.9227	0.0589094	0.066661	13.3425	0.330034	0.373462	13.2256	0.084866	0.0960332	13.0348	0.37963	0.429584	12.7387	0.142176	0.160884
255022	1.2539	0.390794	0.442217	2.18801	0.556351	0.629559	1.95915	0.173926	0.196812	2.62426	0.0507099	0.0573826	2.23665	0.0504317	0.0570678
119395	2.5854	0.0188652	0.0213476	6.46137	0.910995	1.03087	7.02793	0.453427	0.513092	6.97537	0.604705	0.684276	4.62637	0.206469	0.233637
9148	3.24238	0.0284472	0.0321905	4.81322	0.3774	0.427061	6.45147	1.08254	1.22498	4.70196	0.777803	0.880151	5.19569	0.278204	0.314812
9644	13.2287	0.0474895	0.0537384	11.5515	0.152336	0.172381	11.8386	0.311758	0.352781	12.0008	0.0944692	0.1069	12.3298	0.110919	0.125514
100505839	2.36837	0.497754	0.563251	5.69385	0.0381288	0.043146	3.82239	0.558168	0.631615	6.40542	0.439309	0.497116	4.47028	0.27574	0.312023
79991	9.88112	0.0887621	0.100442	10.8457	0.430491	0.487137	10.8715	0.319146	0.361141	10.6657	0.487876	0.552074	11.2928	0.041688	0.0471736
1308	4.52733	0.114725	0.129822	6.67172	0.0725717	0.0821211	7.20631	0.357232	0.404239	7.27168	0.390537	0.441926	5.49584	0.327495	0.370589
119392	8.93251	0.0292867	0.0331404	10.1374	0.259192	0.293298	9.88534	0.441499	0.499594	10.3167	0.197409	0.223385	9.67325	0.11637	0.131682
80217	2.76773	0.548293	0.620441	3.92649	0.276286	0.312641	3.82571	0.750847	0.849647	3.56889	0.842911	0.953826	4.68174	0.120459	0.13631
9446	12.8384	0.185461	0.209865	13.1212	0.102235	0.115687	13.487	0.3665	0.414727	13.1378	0.0889766	0.100685	13.438	0.0982027	0.111125
100616323	2.34138	0.74083	0.838312	1.06935	0.239083	0.270543	0.81409	0.486849	0.550911	1.55144	0.0720673	0.0815504	0.945534	0.477137	0.539921
119391	7.84621	0.251192	0.284246	9.48473	0.146586	0.165874	9.0441	0.269249	0.304678	8.87296	0.410409	0.464413	8.60376	0.118473	0.134062
85450	11.9108	0.0112919	0.0127778	11.4979	0.238716	0.270127	11.5532	0.423572	0.479308	11.2736	0.177153	0.200464	11.7073	0.0407036	0.0460596
101927549	1.79376	0.634545	0.718042	3.22011	1.37381	1.55458	3.04066	0.726083	0.821625	4.06312	1.32141	1.49529	1.19271	0.233741	0.264498
7511	11.9001	0.0867988	0.0982203	12.1524	0.0466075	0.0527404	12.1052	0.109698	0.124133	11.8359	0.0233014	0.0263675	11.984	0.104096	0.117794
4601	9.49976	0.243644	0.275704	11.6619	0.427016	0.483205	11.6923	0.243242	0.275249	11.5452	0.371256	0.420107	11.308	0.0878566	0.0994173
10285	11.1949	0.040736	0.0460963	12.0357	0.12149	0.137476	11.7106	0.323849	0.366463	11.8564	0.140975	0.159526	11.7604	0.0221346	0.0250473
282996	4.85554	0.358142	0.405268	7.55409	0.354952	0.401659	8.25707	0.29238	0.330853	7.02049	0.146058	0.165277	9.46371	0.0737726	0.08348
282997	4.6803	0.264894	0.29975	5.93394	0.285635	0.323221	5.58645	0.300226	0.339731	5.78094	0.169593	0.191909	6.01122	0.252328	0.285531
27250	10.8641	0.120275	0.136101	11.312	0.220103	0.249065	11.2881	0.143371	0.162236	11.3056	0.308125	0.34867	11.4946	0.0398579	0.0451026
8036	12.0616	0.157673	0.17842	11.2132	0.159729	0.180747	10.7666	0.1849	0.20923	11.0571	0.0450034	0.0509252	10.8646	0.238812	0.270236
644511	5.53822	0.314522	0.355909	6.92317	0.663096	0.75035	7.24769	0.812272	0.919155	6.79827	0.68019	0.769694	7.08934	0.0239121	0.0270585
57678	10.6513	0.120861	0.136765	10.4965	0.438486	0.496184	10.1864	0.579361	0.655596	9.96957	0.347807	0.393574	9.43991	0.00208808	0.00236284
51703	9.27491	0.0387564	0.0438562	11.875	0.160027	0.181084	12.2845	0.475208	0.537739	11.7802	0.298566	0.337852	11.1802	0.0812957	0.091993
143187	10.8687	0.0705873	0.0798756	10.461	0.238469	0.269848	9.89005	0.307599	0.348075	10.206	0.409746	0.463663	10.6352	0.0222208	0.0251448
6934	9.88828	0.0233351	0.0264057	10.8834	0.258276	0.292261	10.7493	0.14658	0.165868	10.7081	0.105027	0.118847	11.1656	0.0963105	0.108984
840	10.3643	0.0128503	0.0145412	10.3582	0.0472986	0.0535225	10.3276	0.0856782	0.0969523	10.6369	0.0603211	0.0682585	10.6679	0.066828	0.0756216
374354	11.267	0.108509	0.122787	11.4449	0.147094	0.16645	11.1059	0.257111	0.290943	11.2055	0.108496	0.122772	10.9351	0.0858471	0.0971434
153	2.89055	0.932719	1.05545	4.13836	0.581778	0.658332	4.83825	0.440606	0.498583	3.69368	0.334023	0.377976	3.65554	0.219077	0.247905
340706	0.874244	0.0103307	0.0116901	2.17722	0.625525	0.707835	2.23122	1.22904	1.39077	1.68293	0.768474	0.869595	2.77499	0.370493	0.419244
84632	2.97804	0.0178202	0.0201651	6.10628	0.28926	0.327323	6.83348	0.45732	0.517497	6.99468	0.15916	0.180104	8.14785	0.129404	0.146431
3983	8.6979	0.0365302	0.0413371	10.685	0.445315	0.503912	10.8903	0.0445348	0.050395	11.0335	0.493386	0.558308	10.2654	0.30702	0.34742
57700	11.894	0.165024	0.186739	10.2818	0.19363	0.219109	10.2278	0.281604	0.318659	10.5135	0.411253	0.465368	10.668	0.0976257	0.110472
142940	10.7066	0.173305	0.196109	11.447	0.366085	0.414256	10.4294	0.345598	0.391074	11.1646	0.302622	0.342443	10.7149	0.0349907	0.0395949
26033	7.77998	0.19371	0.219199	8.10363	0.141452	0.160065	6.80844	0.192563	0.217901	7.7321	0.19347	0.218927	7.90233	0.165991	0.187833
2674	7.7893	0.136724	0.154715	1.4023	0.785379	0.888724	1.29292	0.98481	1.1144	1.11343	0.801938	0.907461	1.38578	0.193818	0.219322
259217	10.1726	0.0761339	0.0861521	8.20181	0.0946174	0.107068	9.2438	0.167488	0.189528	8.09516	0.052986	0.0599582	7.86104	0.0723203	0.0818366
387712	3.85517	0.213109	0.241151	4.72506	0.0719671	0.081437	5.39539	0.550684	0.623146	5.07335	0.705576	0.798419	5.04762	0.112581	0.127395
57698	10.0867	0.150168	0.169928	11.0872	0.146734	0.166042	10.8524	0.281826	0.31891	11.1173	0.258252	0.292234	11.0628	0.14378	0.1627
11023	1.35101	0.0117205	0.0132627	2.86827	0.205012	0.231989	3.23381	0.242004	0.273848	2.85591	0.0956521	0.108239	3.31972	0.146966	0.166305
6571	8.60292	0.16738	0.189405	9.7853	0.291022	0.329317	9.21266	0.420434	0.475757	9.16942	0.150627	0.170447	9.07918	0.398076	0.450457
118987	11.4773	0.19993	0.226238	12.6626	0.164701	0.186373	12.229	0.211289	0.239092	12.3232	0.147019	0.166365	11.8659	0.202922	0.229624
22841	10.8714	0.227545	0.257487	10.465	0.286951	0.32471	10.0729	0.591195	0.668988	10.4527	0.119906	0.135683	9.71294	0.320822	0.363038
255082	3.47421	0.305127	0.345277	5.66512	0.246389	0.27881	4.63513	1.39658	1.58035	5.39349	0.620878	0.702577	5.64226	0.0976489	0.110498
63877	10.5832	0.0940748	0.106454	11.0407	0.217059	0.245621	10.627	0.212027	0.239927	10.9672	0.129389	0.146415	10.8749	0.116297	0.1316
143384	11.5045	0.0671369	0.0759712	12.5997	0.148043	0.167523	12.3462	0.175111	0.198153	12.5151	0.0118016	0.0133545	12.4439	0.0259585	0.0293742
340719	7.98	0.129579	0.14663	8.6596	0.0976128	0.110457	9.34837	0.269302	0.304739	9.05503	0.120036	0.135831	8.41924	0.0598749	0.0677536
8661	14.4197	0.0830093	0.0939321	14.6517	0.0736045	0.0832898	14.3927	0.124748	0.141163	14.4916	0.0739056	0.0836306	14.2473	0.0217894	0.0246566
404636	9.63239	0.0441569	0.0499674	9.13846	0.148439	0.167971	8.72559	0.157732	0.178487	9.13859	0.174629	0.197608	9.39427	0.190365	0.215415
119559	9.2674	0.134625	0.15234	10.8185	0.334731	0.378776	10.4212	0.136301	0.154236	10.5269	0.556181	0.629366	9.75325	0.146172	0.165406
10935	12.7026	0.205384	0.232409	12.802	0.272855	0.308759	12.1399	0.2601	0.294326	12.6355	0.238737	0.270151	12.1497	0.0903681	0.102259
2869	10.0693	0.0832591	0.0942148	9.98071	0.21604	0.244467	10.0172	0.176973	0.20026	9.65993	0.177028	0.200322	10.1372	0.0969472	0.109704
7073	12.0815	0.0225933	0.0255662	12.1784	0.0721024	0.0815901	11.9743	0.170562	0.193005	11.9973	0.0314709	0.035612	11.6683	0.0597558	0.0676188
9531	12.0817	0.180437	0.20418	11.4857	0.359736	0.407072	11.4993	0.132514	0.14995	11.6387	0.0720818	0.0815668	11.9733	0.140606	0.159107
22876	10.3923	0.0416296	0.0471074	10.7212	0.109554	0.12397	10.3006	0.150678	0.170505	10.7191	0.0642243	0.0726753	10.6269	0.0757761	0.0857472
79892	12.6817	0.0198841	0.0225006	13.0441	0.289782	0.327913	12.4959	0.039609	0.044821	12.7347	0.280316	0.317202	12.4851	0.0719274	0.081392
11196	11.6312	0.0497715	0.0563207	11.7728	0.166461	0.188365	11.2996	0.228728	0.258826	11.7432	0.177879	0.201286	11.3271	0.0309437	0.0350155
196051	8.74797	0.0909927	0.102966	9.15093	0.231318	0.261756	8.8709	0.283234	0.320504	9.27905	0.0287804	0.0325675	9.82385	0.198426	0.224536
404216	3.9825	0.142767	0.161553	5.14683	0.438072	0.495717	5.05004	0.361134	0.408654	5.30282	0.0517632	0.0585744	5.98699	0.0824783	0.0933312
55717	11.4884	0.10364	0.117277	11.168	0.161073	0.182267	10.706	0.186857	0.211445	10.9569	0.0809942	0.0916518	11.2006	0.132963	0.150459
11101	10.8921	0.145144	0.164243	11.6221	0.0912819	0.103293	11.3427	0.148589	0.168141	11.5283	0.0530911	0.0600771	11.3482	0.107831	0.12202
100130887	2.39123	0.100226	0.113414	-0.393716	0.0296773	0.0335824	-0.0751945	0.492735	0.557571	-0.410351	0.0398142	0.0450531	-0.207354	0.335234	0.379346
118663	1.83794	0.0165949	0.0187786	4.31174	0.689985	0.780778	4.9288	0.340106	0.384859	4.01558	0.489854	0.554312	4.40116	0.378419	0.428214
5654	10.8279	0.0328085	0.0371256	9.04133	0.732139	0.828478	9.16561	0.704823	0.797567	8.83366	0.415259	0.469901	10.3122	0.0400332	0.045301
1755	3.87302	0.319074	0.36106	9.04008	1.02643	1.1615	7.0189	0.16658	0.1885	8.19844	0.130454	0.14762	7.42002	0.124712	0.141122
399815	6.32877	0.106773	0.120823	7.17751	0.28916	0.327209	6.21406	0.581162	0.657634	6.71602	0.513248	0.580784	6.49596	0.168558	0.190738
80007	9.84475	0.123802	0.140092	9.66667	0.219959	0.248902	9.29102	0.254714	0.288231	9.31589	0.0500652	0.0566531	9.65546	0.0680581	0.0770136
118672	7.06329	0.0783065	0.0886105	7.6278	0.075898	0.0858851	7.41502	0.109306	0.123689	7.39946	0.0919412	0.104039	7.18523	0.173396	0.196212
64376	9.62302	0.132002	0.149372	10.5179	0.0867776	0.0981963	10.1384	0.18039	0.204127	10.2026	0.155912	0.176428	9.91565	0.124071	0.140397
36	9.75727	0.121954	0.138002	10.0061	0.357625	0.404684	9.12568	0.4935	0.558437	9.73789	0.585969	0.663074	9.19607	0.0617451	0.0698699
9184	13.5475	0.0924034	0.104562	13.7138	0.0891234	0.100851	13.2731	0.164806	0.186492	13.5421	0.105823	0.119748	13.4924	0.068343	0.077336
51363	5.18835	0.00816267	0.00923676	10.6715	0.274997	0.311182	11.0298	0.223684	0.253117	10.3044	0.358891	0.406115	9.67675	0.118394	0.133973
4942	12.5582	0.0324471	0.0367167	13.9192	0.149604	0.16929	13.2256	0.252024	0.285187	13.6969	0.0485473	0.0549355	13.6522	0.0903475	0.102236
390010	1.887	0.0175011	0.019804	5.42193	0.402691	0.455679	3.70349	0.940593	1.06436	4.52387	0.470267	0.532147	4.81136	0.229376	0.259559
9679	9.47777	0.0956164	0.108198	10.2221	0.307624	0.348103	10.4603	0.232564	0.263166	9.94841	0.300307	0.339823	10.034	0.0204172	0.0231039
399818	9.84757	0.158808	0.179705	10.2647	0.240002	0.271583	9.68859	0.245079	0.277327	9.766	0.152379	0.17243	9.71295	0.160719	0.181867
23172	10.5699	0.034531	0.0390748	11.0635	0.335925	0.380128	10.5897	0.221091	0.250184	10.8298	0.200955	0.227398	10.8183	0.0567586	0.0642273
1488	11.9172	0.0275955	0.0312267	12.1624	0.0405189	0.0458507	11.9327	0.0224016	0.0253493	12.0138	0.0977564	0.11062	11.7275	0.11724	0.132667
26098	9.76983	0.0556177	0.0629362	10.4978	0.23952	0.271037	10.1236	0.292706	0.331222	10.2172	0.334459	0.378469	9.70829	0.0313115	0.0354316
56647	11.7868	0.0813825	0.0920913	13.179	0.363391	0.411208	12.4761	0.262688	0.297254	12.6929	0.285831	0.323442	12.116	0.0951713	0.107694
55760	10.0823	0.0633307	0.0716642	11.313	0.117409	0.132858	10.9894	0.0160286	0.0181377	11.0843	0.0720958	0.0815826	11.3251	0.063741	0.0721284
92565	4.44978	0.296088	0.335049	5.79338	0.576009	0.651803	5.82634	0.0907204	0.102658	5.72003	0.409394	0.463265	6.79536	0.0318916	0.0360881
8038	8.52279	0.320758	0.362966	3.20497	0.419785	0.475023	2.81005	1.03821	1.17483	3.18542	0.146267	0.165514	3.27961	0.461043	0.52171
101101772	2.63959	0.880314	0.996151	4.9301	0.218796	0.247586	5.09517	0.764	0.864531	5.31617	0.471994	0.534102	4.4699	0.0827475	0.0936359
118611	1.78376	0.856615	0.969334	2.9085	0.437768	0.495372	3.68793	1.38882	1.57157	3.16176	0.509792	0.576874	2.37072	0.234897	0.265806
1793	12.5527	0.104474	0.118221	12.2554	0.0585245	0.0662255	12.0177	0.208662	0.236119	11.9834	0.0577233	0.0653189	12.5142	0.104588	0.11835
642938	3.8952	0.27705	0.313506	4.97365	0.346189	0.391743	5.21159	0.444853	0.503389	4.64812	0.317268	0.359016	4.35346	0.209582	0.23716
5791	6.17385	0.0472547	0.0534727	11.1225	0.259754	0.293934	11.1117	0.284307	0.321718	11.1748	0.0358915	0.0406144	11.7637	0.0468841	0.0530534
4255	5.01635	0.184749	0.20906	9.95674	0.253457	0.286809	10.0965	0.202619	0.229281	9.82347	0.131228	0.148496	10.2512	0.107798	0.121983
253738	8.47317	0.0602396	0.0681663	1.69338	0.456715	0.516812	2.19688	0.774095	0.875955	2.58414	0.686181	0.776473	1.77974	0.565947	0.640418
10539	11.8318	0.112854	0.127704	12.833	0.111672	0.126366	12.437	0.0915472	0.103593	12.59	0.2177	0.246347	12.3745	0.0685508	0.0775711
55844	10.8553	0.129182	0.14618	10.8957	0.101429	0.114776	10.7812	0.229876	0.260124	10.5716	0.135726	0.153586	11.0074	0.0159829	0.018086
664	12.19	0.039627	0.0448414	11.4686	0.481836	0.545239	11.2713	0.289048	0.327083	11.2237	0.20899	0.23649	11.0312	0.207687	0.235016
282973	2.73347	0.805229	0.911186	3.73134	0.325318	0.368125	4.61005	0.192246	0.217543	3.78332	0.733688	0.83023	4.35302	0.251596	0.284702
10570	0.88434	0.423742	0.479501	1.36541	0.153628	0.173843	2.38365	0.823183	0.931502	1.58995	0.375463	0.424868	1.27538	0.588732	0.666201
282974	7.50826	0.0679121	0.0768483	10.1002	0.232958	0.263612	10.2531	0.14301	0.161829	9.60776	0.198853	0.225019	9.0212	0.198613	0.224748
80313	7.24673	0.142627	0.161395	9.16174	0.14589	0.165087	9.43784	0.163941	0.185513	9.02322	0.090648	0.102576	9.31972	0.0214321	0.0242522
170394	7.17974	0.0983895	0.111336	9.76388	0.35206	0.398386	10.5541	0.449314	0.508437	9.57116	0.18518	0.209547	9.63437	0.190126	0.215143
170393	2.21611	0.346052	0.391587	5.17438	0.484462	0.548211	6.48183	1.20639	1.36513	5.02374	1.26175	1.42777	3.47406	0.317175	0.358911
3632	11.6952	0.0484106	0.0547808	10.172	0.124041	0.140363	10.1279	0.101025	0.114318	10.0671	0.204761	0.231704	10.3477	0.0300418	0.0339949
84504	0.686596	0.00837287	0.00947462	1.74719	0.76691	0.867825	2.40574	0.398678	0.451138	1.75153	0.569455	0.644387	1.29145	0.611269	0.691704
54777	1.07971	0.0104498	0.0118248	2.59218	0.645747	0.730719	2.71036	0.654725	0.740877	2.34334	0.510062	0.577179	2.48069	0.424443	0.480293
85442	1.54718	0.0172673	0.0195394	3.20911	1.54122	1.74402	4.58332	0.806708	0.912859	3.11198	1.18173	1.33723	4.87266	0.454107	0.513861
101	6.81237	0.207059	0.234305	11.5978	0.586297	0.663445	12.2307	0.569663	0.644623	11.7782	0.700131	0.792259	12.2209	0.0356364	0.0403257
10844	12.1656	0.0958349	0.108445	13.4365	0.377988	0.427725	13.4863	0.144685	0.163724	12.7305	0.224387	0.253913	13.403	0.266134	0.301153
118472	8.92311	0.0967585	0.10949	9.92017	0.220093	0.249054	9.87245	0.16953	0.191838	9.66837	0.468462	0.530105	9.67774	0.202809	0.229495
50632	1.20989	0.0147838	0.0167292	2.66887	1.44667	1.63703	3.94374	0.720929	0.815793	2.37376	1.22847	1.39012	3.47692	0.308047	0.348581
282969	8.38975	0.0690935	0.0781852	8.18902	0.275981	0.312296	8.06099	0.259295	0.293414	7.9307	0.243431	0.275463	8.52535	0.00794548	0.00899099
1892	11.7328	0.175598	0.198704	12.2675	0.181601	0.205497	12.1546	0.193609	0.219085	12.1239	0.281961	0.319063	12.2141	0.127982	0.144823
196743	3.29054	0.430542	0.487195	5.39132	0.368984	0.417537	5.28276	0.43111	0.487838	5.43249	0.131729	0.149063	6.85639	0.0588553	0.0665998
100133161	4.00153	0.354456	0.401097	4.9224	0.215381	0.243722	5.43858	0.220896	0.249963	5.24297	0.221513	0.250661	5.59504	0.121595	0.137595
51272	10.7361	0.0923472	0.104499	11.1979	0.0964214	0.109109	11.1116	0.0953481	0.107895	11.0632	0.0416091	0.0470842	11.3885	0.0477558	0.0540397
60626	12.7008	0.111609	0.126296	11.7639	0.244104	0.276225	11.8504	0.126236	0.142847	11.7552	0.229356	0.259536	12.0403	0.0238345	0.0269708
10581	12.1295	0.20929	0.236829	10.3958	0.247798	0.280405	10.3621	0.378139	0.427897	10.2206	0.360216	0.407616	10.8562	0.206765	0.233972
8519	10.215	0.414681	0.469247	9.93202	0.573461	0.64892	10.4535	0.764452	0.865043	9.74376	0.864933	0.978746	8.65492	0.246833	0.279313
10410	13.7469	0.223495	0.252904	13.1387	0.182419	0.206423	13.3656	0.428536	0.484926	13.0295	0.190675	0.215765	13.154	0.194155	0.219703
338707	3.0688	0.0175766	0.0198894	7.16018	0.47001	0.531857	7.4696	0.850322	0.962213	6.03445	0.884998	1.00145	8.14567	0.116079	0.131353
11187	8.90424	0.093703	0.106033	9.88	0.115101	0.130246	9.74469	0.268135	0.303418	9.57044	0.0608604	0.0688687	9.52459	0.395513	0.447557
59307	8.72079	0.0368747	0.0417269	9.72991	0.561509	0.635396	10.5565	0.487925	0.552129	9.7863	0.48374	0.547393	10.7873	0.0558666	0.0632178
338440	2.59191	0.495477	0.560675	4.90466	0.867229	0.981344	5.2208	0.828438	0.937449	5.13456	1.3889	1.57166	4.22246	0.203499	0.230277
81490	9.74047	0.117643	0.133123	10.7781	0.153488	0.173685	11.1686	0.442786	0.501051	10.7581	0.0211833	0.0239707	10.6902	0.0471374	0.0533401
115399	3.74708	0.48995	0.55442	5.72681	0.245175	0.277437	5.77201	0.232173	0.262724	5.93436	0.153372	0.173554	6.20273	0.346481	0.392073
8045	8.50745	0.138352	0.156558	8.25457	0.329456	0.372808	8.79123	0.260983	0.295325	8.87655	0.0631394	0.0714476	8.97083	0.0623597	0.0705653
100506211	6.70086	0.143013	0.161831	6.94028	0.743147	0.840935	7.49297	1.13484	1.28417	7.27575	0.365634	0.413746	8.19857	0.0762345	0.0862659
6343	1.41666	0.422104	0.477646	2.33055	1.1527	1.30438	3.60518	0.186398	0.210925	2.68872	0.96202	1.08861	2.54005	0.305748	0.34598
10522	9.90305	0.222774	0.252088	10.7006	0.154453	0.174777	10.9338	0.0670037	0.0758204	10.3943	0.100652	0.113896	10.7658	0.131084	0.148333
283232	7.70879	0.225609	0.255296	7.27336	0.266635	0.301721	7.89337	0.105734	0.119647	7.61423	0.154999	0.175395	7.72114	0.189628	0.21458
64787	9.81687	0.11816	0.133708	9.85568	0.769319	0.870551	10.3989	0.741693	0.839289	10.3015	0.713778	0.807701	11.1862	0.0537811	0.0608579
6888	13.6986	0.175555	0.198655	12.9068	0.125568	0.142091	13.0483	0.130992	0.148229	12.9423	0.0248358	0.0281038	13.1245	0.102992	0.116545
347862	10.324	0.123203	0.139414	10.517	0.134958	0.152717	10.8321	0.0854979	0.0967482	10.6907	0.073405	0.0830641	10.2796	0.154024	0.174291
79751	10.1516	0.119103	0.134776	11.0969	0.241661	0.273461	11.247	0.119697	0.135447	11.1474	0.371021	0.419842	10.7177	0.153884	0.174133
55367	7.99576	0.238615	0.270013	7.90106	0.117358	0.1328	8.26413	0.141386	0.15999	7.82445	0.170569	0.193014	8.29024	0.0408036	0.0461728
6181	14.2515	0.116606	0.13195	15.2922	0.299198	0.338568	15.4945	0.516162	0.584082	15.2584	0.359393	0.406684	15.3892	0.0422209	0.0477765
619565	3.82523	0.733117	0.829585	4.89135	0.212773	0.240771	4.75086	0.222322	0.251577	4.91557	0.124434	0.140807	4.33254	0.359772	0.407113
57104	11.0427	0.231417	0.261869	11.3104	0.436927	0.49442	11.865	0.584396	0.661294	11.5075	0.516059	0.583966	12.0267	0.0405086	0.0458389
283229	4.63246	0.413574	0.467994	6.73247	0.360569	0.408015	6.80332	0.307007	0.347405	7.34961	0.0386213	0.0437033	7.20309	0.0528574	0.0598127
5441	12.8399	0.158739	0.179627	12.1075	0.262749	0.297323	12.1016	0.302493	0.342297	12.4567	0.127529	0.14431	12.0368	0.172186	0.194843
7106	11.8495	0.142498	0.161249	11.5907	0.218827	0.247622	12.0229	0.404004	0.457166	11.5574	0.242265	0.274144	12.0574	0.0284189	0.0321584
66005	11.1263	0.126126	0.142722	11.596	0.166659	0.188589	11.579	0.122557	0.138684	11.3204	0.188477	0.213278	11.3493	0.118601	0.134207
161	11.821	0.114823	0.129932	11.3445	0.13027	0.147411	11.4798	0.151919	0.17191	11.5399	0.0444826	0.0503359	11.9748	0.0968783	0.109626
4588	1.77794	0.399834	0.452446	2.44359	0.583643	0.660442	1.90206	1.05747	1.19661	3.62695	0.496773	0.562141	1.31541	0.65187	0.737646
101927503	1.39566	0.252011	0.285172	2.30637	0.143266	0.162118	3.08509	0.540042	0.611104	4.24608	0.405305	0.458638	2.67915	0.512038	0.579414
4586	10.1271	0.072508	0.082049	15.1028	0.638464	0.722476	15.6071	0.0781161	0.088395	14.9814	0.454999	0.51487	16.1343	0.234143	0.264953
727897	1.47185	0.365001	0.41303	2.33502	0.770325	0.871689	3.23488	0.750831	0.849629	1.84654	0.609981	0.690246	2.86663	0.599271	0.678126
255512	2.81966	0.24279	0.274737	4.3263	0.786422	0.889904	5.17713	0.588901	0.666392	4.34416	1.00046	1.1321	5.30911	0.555132	0.62818
9024	4.06243	0.0133076	0.0150587	9.49212	0.0713857	0.080779	9.35269	0.224843	0.254429	7.74879	0.170755	0.193224	8.86326	0.149052	0.168665
81532	9.10191	0.127083	0.143805	9.36777	0.303262	0.343167	9.99042	0.552785	0.625524	9.67329	0.169585	0.1919	9.48953	0.0731084	0.0827285
1509	12.4447	0.0590161	0.0667818	12.3104	0.475292	0.537833	13.0666	0.569665	0.644624	12.5973	0.252864	0.286137	12.6363	0.0806327	0.0912428
4046	4.55053	0.854348	0.966768	7.19876	1.09723	1.24161	8.43689	0.789954	0.893901	7.18669	1.06409	1.20411	6.76951	0.341411	0.386336
100133545	1.78365	0.433435	0.490469	3.22183	1.53869	1.74116	5.68505	0.490455	0.554991	3.78776	1.91218	2.1638	3.36819	0.492282	0.557059
283120	4.3008	0.0980978	0.111006	8.6278	1.6249	1.83871	10.4686	0.582358	0.658988	10.1036	1.25489	1.42001	7.43017	0.360957	0.408454
3481	10.0347	0.157048	0.177714	10.1451	0.0795257	0.0899902	10.7045	0.22202	0.251235	9.92819	0.275623	0.311891	10.3709	0.14119	0.159769
51214	6.87235	0.119759	0.135518	7.55078	0.367759	0.416151	8.32938	0.219176	0.248017	7.72973	0.537977	0.608768	8.11819	0.0995328	0.11263
101927682	1.32739	0.471566	0.533617	2.06511	0.519025	0.587321	1.83212	0.111079	0.125696	0.981878	0.420572	0.475913	2.2246	0.348461	0.394314
975	13.3015	0.0950698	0.10758	12.5021	0.169524	0.191831	12.6846	0.287866	0.325745	12.5162	0.048812	0.055235	12.3246	0.09944	0.112525
3784	1.77048	0.242388	0.274283	4.25029	0.849321	0.96108	4.74898	1.07843	1.22033	2.60674	1.4127	1.59859	4.88706	0.20569	0.232756
5003	1.6569	0.959254	1.08548	1.33451	0.392488	0.444134	1.38628	0.477254	0.540054	2.40608	0.443729	0.502117	3.88678	0.26836	0.303673
5002	6.88741	0.197149	0.223091	6.59399	1.20065	1.35863	7.65171	0.807894	0.914201	7.13139	1.15169	1.30324	8.74306	0.0387363	0.0438335
7262	11.8245	0.282584	0.319768	11.3787	0.313753	0.355038	11.9122	0.576266	0.652094	11.5811	0.165635	0.187431	11.2634	0.170332	0.192745
833	11.6028	0.0937541	0.106091	11.9757	0.105745	0.11966	12.0866	0.346215	0.391772	11.9681	0.248342	0.281021	12.4343	0.0935182	0.105824
114879	10.5813	0.0764308	0.086488	11.0089	0.261137	0.295499	11.592	0.493754	0.558725	10.9879	0.327834	0.370972	10.5497	0.132615	0.150065
7748	8.9939	0.234864	0.265769	9.82343	0.197388	0.223361	9.16636	0.130788	0.147998	9.79515	0.0109052	0.0123402	9.01605	0.361649	0.409237
650368	6.92844	0.142252	0.160971	1.52344	0.555475	0.628568	1.92841	0.556013	0.629177	1.54179	0.599884	0.67882	1.69007	0.31252	0.353643
10821	5.8686	0.238108	0.26944	-0.0234243	0.0590763	0.0668499	0.00914995	0.0882734	0.0998889	-0.0568746	0.0794417	0.0898951	0.186664	0.367568	0.415934
57053	4.4609	0.0139798	0.0158194	3.66747	0.0707663	0.0800781	3.20516	0.593033	0.671068	3.89291	0.590039	0.66768	3.06308	0.296847	0.335908
4928	12.765	0.054525	0.0616997	13.0917	0.240512	0.27216	12.8386	0.0955868	0.108165	13.0247	0.104	0.117685	12.6255	0.131963	0.149327
27315	8.53352	0.0255532	0.0289157	9.2889	0.285825	0.323435	9.15303	0.146312	0.165564	9.43055	0.366501	0.414728	8.93323	0.024405	0.0276164
6786	10.9408	0.0137244	0.0155303	10.4376	0.10547	0.119348	10.7205	0.325304	0.368109	10.721	0.124557	0.140946	10.5506	0.0663028	0.0750273
6737	9.91869	0.12428	0.140633	9.37916	0.124594	0.140989	9.83115	0.209245	0.236778	9.84007	0.0352989	0.0399438	9.91611	0.149877	0.169599
55128	9.33277	0.0858066	0.0970976	8.63052	0.225531	0.255208	8.79843	0.117737	0.133229	8.76507	0.265178	0.300072	8.87069	0.0899541	0.101791
3048	0.600126	0.0155102	0.0175511	1.06568	0.918854	1.03976	0.569773	0.0781349	0.0884163	3.16655	1.6774	1.89813	3.96992	0.215923	0.244335
3046	2.61641	0.339966	0.384701	5.03403	0.570987	0.64612	3.96719	0.773018	0.874736	7.17755	1.17938	1.33457	7.84455	0.141169	0.159745
79339	1.33405	0.0183714	0.0207888	2.33714	1.05005	1.18823	1.95399	0.601146	0.680248	5.15963	0.619515	0.701035	5.20923	0.185315	0.209699
282763	3.25052	0.406102	0.45954	6.02415	0.666269	0.753941	4.45598	0.231881	0.262393	8.76365	0.396892	0.449118	7.39693	0.162339	0.1837
117854	8.49893	0.0412409	0.0466676	4.49154	0.202551	0.229204	5.15548	0.0509442	0.0576478	5.20477	0.300279	0.339791	6.27837	0.312591	0.353724
85363	10.9629	0.111101	0.12572	9.52965	0.551351	0.623901	9.80155	0.41489	0.469484	10.0059	0.369114	0.417684	10.1319	0.120247	0.13607
10346	10.5354	0.143924	0.162862	2.9914	0.179227	0.202811	3.66419	0.173156	0.195941	4.3062	0.531906	0.601897	4.65151	0.180252	0.20397
84067	9.18898	0.0562486	0.0636501	9.4523	0.0452091	0.051158	9.65897	0.285528	0.3231	9.46639	0.145026	0.16411	9.57537	0.0114333	0.0129377
112464	11.8088	0.201481	0.227993	9.3445	0.292471	0.330956	9.85366	0.372364	0.421362	9.96997	0.39344	0.445211	10.635	0.1948	0.220433
6609	11.0142	0.0198402	0.0224509	7.56281	0.177959	0.201376	8.31579	0.360039	0.407415	8.27172	0.213189	0.241241	8.79299	0.0774546	0.0876465
322	10.3266	0.202374	0.229003	10.2349	0.300203	0.339705	11.0113	0.374469	0.423743	10.4927	0.314748	0.356164	11.0347	0.0254039	0.0287467
10612	9.24234	0.172117	0.194766	7.56798	0.164323	0.185946	8.05326	0.242067	0.27392	7.79917	0.0498965	0.0564621	8.2196	0.182238	0.206218
23647	10.8598	0.111505	0.126177	11.4404	0.135412	0.153231	11.5149	0.311442	0.352424	11.2323	0.0467558	0.0529082	11.7149	0.0804129	0.0909941
26515	10.2661	0.0523341	0.0592206	10.1435	0.0947786	0.10725	9.78364	0.131542	0.148851	10.4289	0.115759	0.130991	9.95336	0.0714772	0.0808826
144132	7.0938	0.0414794	0.0469374	8.45203	0.496386	0.561704	8.88476	0.397986	0.450356	8.40785	0.997323	1.12856	8.29066	0.226406	0.256198
23378	9.49871	0.136563	0.154533	9.99499	0.23554	0.266533	10.0161	0.210061	0.237702	10.0012	0.285992	0.323625	9.50902	0.158528	0.179388
3611	13.8899	0.134646	0.152363	12.2903	0.111995	0.126731	12.6335	0.258385	0.292385	12.3112	0.108468	0.122741	12.5637	0.0900192	0.101864
8642	5.25781	0.281284	0.318297	6.68279	0.46871	0.530385	7.43695	0.180796	0.204587	6.17172	0.621332	0.703091	7.45344	0.190011	0.215014
387751	3.76681	0.293065	0.331628	5.75156	0.366972	0.41526	5.1498	0.588181	0.665577	5.43072	0.916194	1.03675	4.59105	0.399647	0.452234
338755	3.09908	0.183158	0.207259	4.96634	0.236107	0.267175	4.12124	0.277567	0.314091	4.57711	0.572473	0.647803	3.81769	0.476993	0.539759
7762	8.41161	0.169826	0.192173	9.00431	0.377023	0.426634	8.5219	0.434367	0.491524	8.91448	0.457187	0.517347	8.22283	0.093725	0.106058
7761	3.64866	0.0266156	0.0301178	6.32185	0.154717	0.175076	6.18646	0.747818	0.846221	6.59324	0.247613	0.280195	6.40468	0.116979	0.132372
338323	2.80186	0.216062	0.244493	4.81122	0.119462	0.135182	4.00815	0.608376	0.68843	3.60254	0.234649	0.265526	4.51648	0.354737	0.401415
143425	3.43397	0.316042	0.357629	6.25792	0.348814	0.394713	6.29046	0.33563	0.379794	5.4477	0.573704	0.649195	4.91999	0.524559	0.593584
8495	8.12191	0.21726	0.245848	4.42595	0.681324	0.770976	5.70378	0.612964	0.693622	4.41567	0.383162	0.433581	3.62022	0.76417	0.864724
51700	8.86206	0.186403	0.210931	7.99621	0.31076	0.351651	8.40003	0.371429	0.420304	7.23644	0.306343	0.346653	7.26492	0.0339056	0.0383671
341277	5.37685	0.269431	0.304884	-0.079636	0.0549601	0.0621921	-0.0492716	0.0822699	0.0930954	0.110731	0.455607	0.515558	-0.0828058	0.0184454	0.0208725
283299	3.33367	0.0806097	0.0912168	-0.468196	0.0409268	0.0463122	-0.445727	0.0609421	0.0689612	-0.491407	0.055051	0.0622949	-0.470498	0.013729	0.0155356
338322	7.42085	0.0647462	0.0732658	1.68752	0.850888	0.962852	1.75882	0.344258	0.389557	2.71252	0.16013	0.181201	3.0971	0.668816	0.756823
[truncated: 11,238 more rows]
