# Supplementary material for: Imbalanced sphingolipid signaling is maintained as a core proponent of a cancerous phenotype in spite of metabolic pressure and epigenetic drift
Source: Oncotarget. 2019 Jan 11;10(4):449–79. doi: 10.18632/oncotarget.26533 (PMC6355186; doi:10.18632/oncotarget.26533)
Supplement: Supplementary file 4 [file oncotarget-10-449-s004.xlsx]

## Sheet: mRNA Counts
Supplementary Dataset 3: (C) RNA-Seq differentially expressed genes cancer clones.
Entrez Gene ID	pC-1	pC-2	pC-3	pD-1	pD-2	pD-3	pB-1	pB-2	pB-3	pA-1	pA-2	pA-3
729737	6.00256	5.76591	6.42344	6.41396	6.164	6.3416	6.14477	6.26031	6.16766	5.67982	5.59742	5.85991
100132287	5.33109	5.55977	5.332	5.94345	5.77441	6.00867	5.35238	5.52542	5.43398	5.67983	5.43759	5.36488
100288069	5.77503	5.44052	5.84894	5.99222	6.1297	6.16796	5.78177	5.74406	5.58818	5.72656	5.49325	5.71101
148398	4.36056	3.86109	5.11644	6.19261	6.33829	6.33618	4.66537	4.64217	5.52596	4.68478	4.36018	4.10262
339451	8.15774	8.04797	8.38014	8.52618	8.70359	8.60285	8.56368	8.5287	8.94182	8.42968	8.32268	8.44241
84069	7.03146	6.85031	7.01363	7.34209	7.48484	7.34189	6.87613	6.94324	6.80815	6.34249	6.43582	6.3554
84808	5.1723	5.39225	5.05083	5.36081	5.46066	5.29585	5.01235	5.17494	4.59093	4.9787	4.45379	4.34457
9636	10.2568	10.2924	10.5743	11.1125	10.9199	10.9662	10.5293	10.1907	11.1394	10.5985	9.7799	10.0492
375790	12.1679	12.1456	12.7524	13.1353	13.1104	13.2665	12.7497	12.7354	12.8072	12.5828	12.1472	12.1863
8784	6.12495	6.40292	7.12736	5.06394	4.89501	5.10232	6.35464	6.00359	7.66324	6.93523	5.73306	5.57028
51150	11.645	11.7078	11.7227	12.2212	12.2678	12.2162	11.7474	11.5872	12.1418	11.7019	11.503	11.6795
126792	9.26537	9.27611	8.1725	9.74114	9.93809	9.73798	9.03294	8.72117	7.72671	8.7979	9.01468	9.19726
118424	11	11.0661	10.3986	11.667	11.566	11.5222	11.125	10.9938	10.7383	10.8212	11.1031	11.2569
6339	6.00237	6.04676	6.04943	7.50072	6.94374	7.18543	6.21693	6.5035	6.05757	5.94101	5.42592	5.44838
116983	8.78113	8.76425	8.63953	9.73188	9.71423	9.75501	8.82914	8.76159	9.1885	9.01871	8.69776	8.75084
80772	8.67736	8.84234	8.2193	9.49745	9.68887	9.5355	8.8538	8.8436	8.35087	8.5066	8.57299	8.59406
1855	12.1052	12.1451	12.292	12.6019	12.593	12.5348	12.5944	12.4965	12.9301	12.4614	12.0689	12.2416
54587	6.34168	6.19733	6.64847	7.70806	7.82071	7.88016	6.56875	6.48291	7.02507	6.94318	6.24855	6.47176
81669	10.5448	10.6916	10.9292	11.3429	11.2029	11.4018	10.6256	10.8356	10.7759	10.8738	10.8887	10.8652
148413	8.29471	8.24655	7.8406	8.45664	8.52629	8.57115	8.13988	8.08328	7.68293	7.8973	8.10943	8.04474
441869	3.12041	3.53036	3.30053	4.08515	4.3277	4.27042	3.41758	3.5449	3.47199	2.88946	3.16719	3.22774
64856	5.61127	5.20631	5.76648	6.61324	7.02671	6.67648	6.42656	6.14015	6.65055	6.1396	5.68105	5.72274
29101	11.6579	11.6881	11.4846	11.8457	11.9894	11.8708	11.5978	11.4373	11.6729	11.5499	11.5476	11.6706
643988	7.34325	7.44905	6.56127	8.03013	8.18389	8.01727	7.55462	7.34669	6.62674	6.91729	7.09577	7.11033
142678	8.7823	8.69727	9.15972	9.59178	9.52936	9.62367	9.1446	9.10531	9.89068	9.08267	8.4142	8.22894
984	10.6052	10.525	10.3011	10.8071	10.8615	10.7594	10.5965	10.4628	10.3765	10.3281	10.4062	10.5511
728661	9.1889	9.1419	9.30922	9.71076	9.73158	9.78015	9.28842	9.29521	8.93946	9.05156	8.93042	8.85158
728642	10.2652	10.197	10.0301	10.2777	10.5233	10.4217	10.1847	10.1269	10.0464	9.93436	10.0469	10.1767
9906	9.25985	9.28242	9.55724	9.96464	9.94104	9.9673	9.33837	9.28028	8.9689	9.34878	9.12704	8.89959
65220	10.744	10.7891	10.4438	11.1037	11.2231	11.1153	10.6684	10.6308	10.4985	10.5533	10.7173	10.8634
2782	13.7898	13.7788	13.999	14.2938	14.4385	14.3344	13.8312	13.8039	14.1775	13.9757	13.9481	14.031
339456	5.15123	5.14148	5.55334	5.39429	5.38096	4.91048	5.69734	5.76757	6.71757	5.7055	5.2313	5.56969
199990	9.67472	9.89342	9.86832	10.6892	10.9026	10.7322	10.3117	10.0565	10.3565	10.2791	9.67671	9.96001
105378592	3.05386	2.81227	3.2778	3.94894	3.70373	3.84795	3.32808	3.11241	3.23653	3.22639	2.86099	2.82783
6497	10.8712	10.8934	10.5249	11.2592	11.4557	11.2924	10.945	10.8932	10.6736	10.6857	10.9123	10.9433
79906	7.33646	7.31271	6.92041	7.62575	8.01301	7.90777	7.52159	7.30456	7.00015	7.42753	7.08164	7.14167
100129534	4.69332	4.25518	3.96028	4.64478	4.90374	4.9219	4.0041	3.84149	3.75628	4.19613	4.33577	4.12529
11079	11.8098	11.8338	11.3124	12.1327	12.156	12.067	11.7954	11.6041	11.4868	11.5166	11.677	11.8754
9651	4.06657	4.03385	4.54401	5.73417	5.5076	5.57198	4.66431	4.55664	4.82182	4.84538	4.22348	4.18852
55229	9.36918	9.41844	9.73239	10.1791	10.2035	10.1738	9.87906	9.70661	10.4198	9.6625	9.30792	9.55132
115110	3.35985	3.32833	3.60777	3.82635	3.83919	3.77149	3.56336	3.48583	3.11627	3.39797	3.06477	2.96787
8764	7.0887	6.895	7.6514	8.37961	8.16717	8.10288	6.77709	6.82683	7.46198	7.19086	6.14869	6.27843
100287898	1.95461	1.79176	1.99308	2.64164	2.75289	3.16068	1.97575	1.80027	2.02374	1.9072	1.98409	1.79802
27237	6.17385	6.285	7.15505	5.99606	5.91739	5.99544	7.26014	7.25547	7.80077	6.88024	6.32557	6.40149
1953	6.98782	6.99059	7.27175	5.58678	5.52386	5.68392	7.01576	7.1589	6.87437	6.45433	6.09292	6.03186
127262	10.465	10.4477	10.4231	10.5796	10.5772	10.5003	10.0614	9.87092	10.3056	9.96343	10.2259	10.3589
7161	5.97197	6.13689	5.4743	6.55793	6.74385	6.58707	5.97753	5.58649	5.31354	5.90849	5.62308	5.86629
57212	8.62341	8.63913	8.74722	8.11789	8.43145	8.3678	8.51594	8.73859	8.37617	8.74163	8.81943	8.77422
339448	9.65892	9.76516	9.65546	9.35268	9.33051	9.17412	9.60458	9.53869	9.79741	9.62435	9.82075	9.85962
8514	8.64075	8.66506	9.47478	9.80956	9.79156	9.8374	9.94954	9.89028	10.2475	9.53455	9.27964	9.26401
26038	7.16555	7.18486	8.0321	8.6417	8.95092	8.79689	7.10514	7.16254	8.00739	8.67644	8.44881	8.40423
388591	7.44384	7.42905	7.7367	7.9245	7.79323	8.06312	7.48962	7.67302	7.53191	7.44745	7.58437	7.44797
148645	3.71173	3.60139	3.9922	4.41721	4.11593	4.53768	3.87546	3.72397	3.88335	3.28763	3.74487	3.40799
387509	12.0418	12.0886	12.5133	12.8251	12.5232	12.694	12.3048	12.3158	12.1638	12.4819	12.1011	12.192
11332	12.1985	12.2141	12.1953	12.6498	12.6231	12.5192	12.4186	12.2594	12.5573	12.4293	12.1197	12.3045
57449	9.3083	9.38678	9.8624	10.0851	10.1198	10.1282	9.76652	9.79309	10.0314	9.89174	9.67167	9.67101
9341	11.654	11.6215	11.9037	11.8914	11.8536	11.9173	11.2962	11.3206	11.487	11.7624	11.8466	11.7851
3604	4.09139	4.11518	3.87222	3.6349	3.46769	3.37054	4.23502	4.31126	4.16461	3.40452	3.84872	3.53884
102724539	2.23419	2.2086	2.35205	1.94165	2.05113	1.86689	2.22459	2.19705	2.30593	1.87971	1.79863	1.85787
9563	9.82647	9.89433	10.4136	10.8485	11.0182	10.8314	10.752	10.6864	10.3529	10.7238	10.2277	9.99967
100506022	3.07798	3.08572	2.71077	3.13196	3.67131	3.71056	2.81982	2.7964	2.57358	2.84302	3.1438	2.99079
84275	8.8323	8.89418	8.52868	8.09741	8.03444	8.02711	8.57427	8.25648	8.69752	8.62427	9.12466	9.15782
5293	10.252	10.2647	10.4708	10.9778	11.0841	10.9508	10.9419	10.9577	11.0633	10.6487	10.5995	10.5519
23435	12.9794	12.9659	12.489	12.2076	12.4398	12.254	12.5704	12.5966	12.1554	12.4061	12.9664	13.0567
10459	10.0273	10.0848	10.1514	10.1783	10.3299	10.1542	10.5221	10.2642	10.7536	10.2329	10.0008	10.1946
374946	2.62828	2.26046	2.6929	2.94712	2.79043	2.96532	2.76478	2.82096	3.25274	2.43933	2.28082	2.40314
57085	9.54815	9.71616	9.29658	10.099	10.0618	9.9815	9.87448	9.70865	9.66989	9.24576	9.15043	9.44313
5351	12.0455	12.0373	12.2176	11.76	11.787	11.7126	12.416	12.2489	12.6211	12.2615	11.7539	11.8384
7133	9.40432	9.34813	9.36105	9.09728	9.30361	9.185	9.75304	9.79718	10.3035	9.40287	9.53081	9.7615
9249	11.3808	11.3818	11.6948	12.4504	12.3009	12.3806	11.8192	11.7507	11.8473	11.8035	11.1823	11.1637
79814	8.07737	8.21354	7.0117	6.94777	7.09064	6.86433	7.76077	7.53584	7.48462	7.08557	7.72347	7.67341
84301	8.76008	8.745	8.74344	7.97035	8.05677	8.06549	8.75676	8.63317	8.49552	8.28944	8.76316	8.78991
6248	8.15274	8.18924	8.12879	7.26396	7.46881	7.55054	8.24421	8.36669	8.02602	7.84793	8.26452	8.20341
729614	6.22428	6.44931	6.53057	7.00366	6.74181	6.8083	6.60483	6.58756	6.34229	6.28384	6.1158	6.067
7709	9.28969	9.27889	9.00806	9.60469	9.77216	9.54354	9.55628	9.39724	9.72749	9.28341	9.15981	9.27984
348487	3.45655	3.56897	4.43889	5.29379	5.36136	5.35773	4.21282	4.42055	5.37999	4.69231	3.76356	3.90962
54455	9.26075	9.18437	9.02016	9.29606	9.41046	9.3985	8.96681	9.0581	9.0609	9.01679	9.15466	9.14626
55707	10.6517	10.6939	10.6565	11.0193	11.1443	10.9787	10.6861	10.6442	10.9416	10.6523	10.672	10.7721
26869	1.71722	1.70817	2.09473	2.12656	1.64397	2.05636	2.64973	1.79299	2.47197	1.65349	1.65068	1.64004
6060	6.44983	6.24818	6.82249	6.86548	6.08577	6.72011	7.65079	7.11967	7.99745	5.98937	5.58514	5.52011
26870	3.47643	3.18707	3.4856	3.90648	3.23351	3.24196	4.24857	3.56361	4.21444	3.33641	3.08991	3.049
4237	2.1052	2.35434	2.55045	2.4074	2.25957	2.1124	3.18351	2.91629	3.0904	2.28559	2.27791	2.48423
23400	11.1362	11.112	11.1274	11.9705	12.3452	11.9652	11.3266	11.2402	11.6603	11.1877	11.0418	11.2619
11240	4.56538	4.73488	5.4981	6.61697	6.52234	6.37812	5.41558	5.19862	5.52953	5.72558	5.44638	5.42207
51702	3.3997	3.0889	3.99566	4.2617	4.88159	4.75134	3.13745	3.71679	3.8536	3.5341	2.98988	3.23504
55160	7.48781	7.55098	7.46579	8.14553	8.12957	8.35661	8.03188	7.96239	8.14871	7.11873	7.09689	6.95888
126917	11.863	11.8312	12.5206	11.2617	11.2166	11.0515	11.5638	11.5399	13.1901	11.8039	11.9838	11.9231
8574	10.1024	10.033	9.96343	10.026	10.1205	9.99582	10.3618	10.1086	10.532	9.97317	9.78449	9.96788
255104	7.8518	7.91602	7.47206	8.13734	8.16164	8.06973	7.42206	7.31987	7.4044	7.77121	7.5421	7.705
127733	3.85275	4.15923	4.19979	3.05989	3.18607	3.05313	4.03525	3.83569	3.63121	4.0855	4.11726	3.9404
163933	4.02262	4.22945	4.19749	5.17994	5.54976	5.43012	4.92814	4.76164	5.29972	5.04809	4.26399	4.51949
978	10.6999	10.7624	11.2502	11.6307	11.402	11.6869	11.2654	11.1469	11.7074	11.1036	10.3503	10.3161
65018	8.42784	8.44372	8.98114	8.97477	8.86614	8.80225	8.95695	8.87796	9.67175	8.77085	8.01483	8.0071
400745	6.33374	6.36133	7.05653	5.78266	6.21509	5.67747	6.4715	6.53726	8.07078	6.45186	6.182	6.46605
50809	12.2092	12.1946	12.2759	12.2314	12.3251	12.3019	11.9179	12.0087	11.9266	12.096	12.2523	12.2061
1889	13.035	13.0204	13.343	13.7865	13.716	13.7462	13.0519	12.9695	13.3765	13.3097	13.0804	13.1126
3339	8.86005	8.80867	9.92615	10.1263	10.0108	10.2424	9.55815	9.6551	10.2511	9.56746	8.99361	9.01845
29092	7.80932	7.81302	7.57931	8.19184	8.32373	8.33706	7.7242	7.66818	6.92883	8.02656	7.949	7.906
998	13.3667	13.3504	13.4022	13.3102	13.4315	13.3379	13.1008	13.0473	13.1088	13.2533	13.4938	13.5091
54361	6.4764	6.45298	6.69052	6.93487	6.77047	6.61315	7.13967	7.23314	8.14491	7.24619	6.0541	6.17621
2048	11.5074	11.4839	11.6048	12.438	12.3272	12.4511	11.8706	11.7488	12.1169	11.7201	11.6937	11.7889
23028	12.8415	12.8272	12.7861	12.6635	12.9463	12.7604	12.9511	12.8863	13.0642	12.9989	13.1049	13.1762
3352	5.86757	5.6209	6.17623	5.58632	6.05674	5.96579	5.79034	5.73694	5.58758	5.3559	5.24144	4.9516
6924	12.0398	12.0699	11.6205	11.4114	11.6275	11.3205	11.6723	11.5379	11.3934	11.777	12.2326	12.3034
2582	11.1662	11.2195	11.2581	11.4651	11.4968	11.4621	11.5778	11.4021	11.819	11.3531	11.1515	11.3489
2517	7.70742	7.73968	7.67084	8.78355	8.5706	8.6196	7.62206	7.66802	7.70049	7.81903	7.52299	7.68687
55629	11.575	11.5876	11.8001	11.1573	10.9696	11.1517	11.3495	11.6057	11.376	11.6499	11.7155	11.6008
10772	12.4106	12.4271	11.9989	11.8614	11.8419	11.9294	11.9463	12.0729	11.4909	12.0604	12.6357	12.528
127294	8.36734	8.25216	8.19403	7.39302	7.51753	7.42884	8.17278	8.09235	7.71889	8.25954	8.07037	7.99817
163702	8.66593	8.74178	8.88595	8.52686	8.40529	8.40209	8.90307	8.75139	8.98525	8.36866	8.31967	8.23155
90529	8.07092	8.09275	8.45184	8.68846	8.64348	8.59752	8.33775	8.3451	8.42334	8.42746	8.0153	8.02197
57185	10.3127	10.3094	10.4524	10.9552	10.9411	10.928	10.2695	10.3311	10.5936	10.5259	10.3173	10.2959
10250	12.2238	12.1357	11.9765	11.9438	12.0466	11.9537	12.0506	11.9859	11.8069	12.1664	12.4014	12.3925
864	9.66836	9.69188	9.65523	10.6648	10.8951	10.6109	9.80745	9.71042	9.87996	9.99492	9.93795	9.8916
57134	2.795	3.00682	2.56643	3.36201	3.32621	3.30417	3.28322	3.37383	3.22928	2.96286	2.56148	2.79484
57190	11.2487	11.2369	11.2269	11.5163	11.558	11.486	11.5007	11.4167	11.6425	11.4546	11.4126	11.5572
79000	8.6742	8.67608	8.08195	7.87298	7.83395	7.7707	8.51878	8.35138	7.92878	8.33239	8.67315	8.90511
3925	12.6202	12.6876	12.2765	12.911	12.9118	12.8174	12.3804	12.3387	12.1625	12.4323	12.6538	12.7206
10256	4.24891	4.26498	4.3892	4.37812	4.14953	4.16116	4.73397	4.85779	4.62841	4.47497	4.58304	4.53207
6195	10.057	10.1316	10.0379	10.0219	10.1819	9.95675	10.3965	10.2799	11.0128	10.0803	10.0283	10.1381
101928728	3.86567	3.79489	3.71959	4.13524	4.14168	4.37439	3.89498	3.42351	3.28319	3.62959	3.65646	3.50559
55650	8.56376	8.55101	8.16927	8.85727	8.81111	8.84042	8.47872	8.36301	8.03126	8.30602	8.23377	8.3063
2810	5.10983	4.95139	5.9637	3.88857	4.59399	4.34585	4.46885	4.82494	5.02522	5.72116	4.52664	4.93106
388610	9.36569	9.37752	9.08787	8.23868	8.60178	8.43757	10.0365	9.67406	9.36937	8.9519	8.64673	8.77003
23038	9.8116	9.88937	10.2284	10.4514	10.4474	10.4894	10.2161	10.0963	10.4854	10.1363	9.71588	9.75037
644961	7.76565	7.89004	7.63	7.01767	7.21224	7.18636	7.40714	7.2703	8.2306	8.54504	7.53705	8.06661
9064	8.20377	8.198	8.13404	8.39367	8.62064	8.54851	8.17234	8.15141	8.28341	8.10752	7.84846	8.12516
2537	8.26736	8.26171	8.36294	9.43086	9.39635	9.5136	8.51224	8.23928	8.68604	8.03129	7.54733	7.62137
27293	6.22544	6.22224	6.1431	6.52975	6.40025	6.33734	5.98947	5.88696	6.22733	5.57711	5.60961	5.54313
55113	7.66184	7.72959	7.90135	8.23889	8.2352	8.07713	8.32578	8.09061	8.96022	8.12553	7.44194	7.60411
93974	10.8308	10.8281	11.0885	11.2185	11.1259	11.1714	11.0287	10.8577	11.1322	10.8352	10.7229	10.7954
54797	9.22629	9.2646	8.93692	9.5019	9.48413	9.37033	9.37191	9.3734	9.24948	8.91203	9.08132	9.18598
1104	12.3009	12.289	11.543	11.3585	11.5765	11.2686	12.0533	11.844	11.9793	11.7263	12.2767	12.5266
692212	4.98233	5.01011	5.21573	4.03724	4.2687	4.42137	4.69966	4.69535	5.24015	5.36746	4.49364	5.04952
677838	6.55248	6.64127	6.73642	5.99954	5.87661	6.12869	6.39381	6.62613	6.66631	6.6593	6.72037	6.80594
692073	4.72781	4.59373	4.7979	4.15448	4.19862	4.21013	4.26113	4.21861	4.87718	5.21813	4.99022	4.97842
10691	8.67894	8.75462	8.6828	8.54377	8.64419	8.50551	9.11016	9.08464	9.24781	8.78327	9.11621	9.06961
4985	2.78811	2.81518	2.81004	2.06988	2.20541	2.0664	2.45435	2.06223	2.53272	2.42358	2.28972	2.5147
399474	4.79488	4.52829	4.27906	5.54949	6.05288	5.85597	4.58776	4.47576	4.259	4.39894	4.3387	4.46014
10076	9.31325	9.22598	9.75628	10.6237	10.5231	10.5814	10.7884	10.6635	11.1172	10.6224	10.4132	10.6121
9672	8.8507	8.65809	8.96602	9.29809	9.29871	9.40199	9.5807	9.53595	9.53904	9.17117	9.12237	9.01383
79570	3.45218	3.25166	3.44677	3.46312	3.69704	3.60447	4.08749	4.00938	3.85473	3.57869	3.32952	3.17528
347735	8.9872	9.06003	9.53551	10.5862	10.0442	10.2813	9.42122	9.31133	9.79264	9.78222	8.64541	8.49319
1307	5.3304	5.55866	5.82123	5.49097	5.57977	5.58073	6.52715	6.30003	6.24572	5.80205	5.5992	5.569
576	7.57148	7.47392	8.46623	9.25496	9.33037	9.45275	8.77221	8.78492	9.33453	8.87328	8.36166	8.40471
90853	10.2277	10.2242	10.6375	10.9264	10.9253	10.9456	10.941	10.8862	11.1458	10.7959	10.7311	10.7506
8073	13.3919	13.4002	13.3592	13.4946	13.6468	13.6015	13.3728	13.3988	13.3392	13.6444	13.8289	13.7609
10657	13.3152	13.3382	13.4385	13.4944	13.6928	13.5644	13.4115	13.4859	13.4351	13.7014	13.6993	13.7271
55116	10.0849	10.0194	10.0534	10.2385	10.3789	10.0814	10.4587	10.3618	10.7865	10.254	10.1748	10.3922
23633	12.9404	12.8988	12.826	13.1686	13.1318	13.179	13.2341	13.1319	13.1977	12.8891	13.174	13.1427
79140	8.14991	8.15048	8.37831	8.77505	8.97766	8.75187	9.01072	8.85744	9.47325	8.64206	8.45309	8.61955
8668	14.1432	14.1741	14.087	14.2021	14.2632	14.1223	14.5309	14.3831	14.8951	14.3464	14.2845	14.5177
339483	5.69976	5.75302	6.41168	6.95972	6.78814	7.03114	6.05182	6.33311	6.33917	6.50023	5.62159	5.50381
84734	3.70645	3.8721	4.45982	5.35396	5.19256	5.57717	4.43484	4.51601	4.58769	4.42436	3.63387	3.85879
3932	4.79218	4.42301	4.678	3.79768	4.10615	3.41935	3.88899	3.75899	4.41259	5.13394	4.87172	4.79172
3065	13.2821	13.2801	13.1831	13.4545	13.6457	13.3805	13.6188	13.5161	13.7996	13.3237	13.4264	13.5763
81629	6.08745	5.96471	7.46231	7.06523	6.99284	7.08019	7.30514	7.33816	8.4964	7.11713	6.31747	6.23341
55108	11.1867	11.23	11.684	11.6313	11.6288	11.663	11.6758	11.6752	12.1398	11.5013	11.1609	11.1159
8565	13.3555	13.3624	13.6148	13.4988	13.6453	13.4722	13.7667	13.6526	14.539	13.7543	13.544	13.7281
64766	10.5011	10.5389	10.7244	10.5225	10.7052	10.5121	10.9882	11.0463	10.8283	10.759	10.7246	10.7341
252995	4.45031	4.66519	4.68405	5.32911	5.45955	5.41168	4.92377	4.77534	5.60901	5.06738	4.97465	4.91579
113452	9.15654	9.14014	9.72294	9.90402	10.1047	9.95302	10.2786	10.0679	10.6751	9.81988	9.16177	9.32137
204	14.0589	14.0763	13.6911	13.6079	13.7984	13.5629	14.2975	14.1517	14.343	14.1295	14.2702	14.4317
113451	8.76909	8.84198	9.36783	9.40079	9.4588	9.35722	9.72836	9.63887	10.4914	9.70152	9.1085	9.07117
149076	8.30176	8.22627	7.93229	8.97918	9.09987	8.99111	7.86898	7.9594	7.83078	8.30799	8.10669	8.27831
1912	13.0936	13.1159	13.3404	13.5288	13.6744	13.5429	13.9031	13.797	14.1467	13.4497	13.3672	13.4449
2707	5.24363	5.23305	4.5605	4.35764	4.32183	4.36769	4.99177	4.37024	5.20572	4.42778	4.67322	4.57718
100506144	9.10524	9.07516	9.44357	9.51129	9.30962	9.55912	9.4198	9.35504	9.52662	9.18548	9.01009	8.96941
79932	10.5843	10.5214	10.5616	10.9162	10.9423	10.9287	10.8664	10.9218	10.9326	10.8617	10.4248	10.4234
339488	6.95305	6.60554	6.44416	6.68367	6.67981	6.61255	7.30158	7.17157	7.37643	6.81386	7.20146	7.20578
192669	10.5247	10.4721	10.5883	10.5623	10.3601	10.3886	10.9654	10.892	10.9633	10.7591	10.9445	10.7614
54936	10.1708	10.2318	9.92321	10.3677	10.4114	10.2475	10.7791	10.6025	10.6478	10.0142	10.375	10.5656
55700	12.2942	12.3401	12.2849	12.7118	12.8529	12.6981	12.9483	12.7602	13.3216	12.5763	12.3231	12.5516
55194	7.05338	7.36501	8.03383	8.59925	8.78143	8.74944	8.21461	7.96089	9.05555	8.29848	7.12731	7.16481
83931	10.4981	10.4889	10.4372	10.99	11.0336	10.8632	11.1883	11.0305	11.51	10.6594	10.8146	10.9159
127700	7.24933	7.30577	7.22166	7.84609	7.96707	7.78034	7.50884	7.28166	7.18106	7.32478	7.50783	7.54917
80149	10.913	10.92	11.1709	11.5155	11.3364	11.5292	11.2748	11.1505	11.1335	11.1409	11.149	11.2374
64769	11.4512	11.5184	11.4847	11.4046	11.4255	11.4769	11.6711	11.6591	11.7121	11.482	11.5876	11.5556
7802	7.18769	7.27887	7.77728	6.27533	5.99419	5.90351	8.19041	7.76095	8.32323	8.08923	7.65575	7.58889
29889	12.796	12.7738	12.7311	12.4211	12.53	12.4559	12.8135	12.9184	12.8059	12.8455	13.214	13.1593
54955	10.467	10.4801	10.1911	10.1368	10.1598	9.99411	10.5521	10.6114	10.5821	10.2948	10.8835	10.992
284656	4.61879	4.63306	4.37866	5.66487	5.10507	5.46034	3.96545	3.97541	4.12193	4.09648	4.3525	4.29735
79693	11.1141	11.1382	10.7001	10.9526	10.9351	10.8803	11.3143	11.2368	11.4118	10.9864	11.5124	11.5583
127687	9.28471	9.49039	9.47701	9.82883	9.81539	9.88476	10.0103	9.71493	10.2404	9.55838	9.01083	9.24231
3633	9.60903	9.6558	9.37048	10.0309	10.163	10.117	10.1124	10.0581	9.9698	9.83121	9.86826	9.85493
2275	10.2979	10.2665	10.8373	10.5358	10.5779	10.427	10.9393	10.759	11.8271	10.9185	10.3617	10.5649
5453	2.53306	2.28271	2.33536	2.16435	2.49634	2.16007	2.62378	3.00003	3.44226	2.59761	2.78874	2.36133
79647	12.1551	12.1675	12.2235	12.2371	12.3004	12.2674	12.4344	12.478	12.744	12.2845	12.5504	12.4844
353500	6.1303	5.92419	6.62032	5.7497	5.89089	5.71904	6.79937	6.85721	7.15646	6.72306	6.05874	5.71355
8761	13.4105	13.4389	13.199	13.083	13.375	13.2547	13.6583	13.5853	13.5671	13.4846	13.5195	13.5866
51440	4.2853	4.79065	5.7595	5.0239	4.63117	4.96858	5.82091	5.96346	7.08609	5.48364	5.01682	4.83788
10450	11.4318	11.4234	11.4341	11.6584	11.7356	11.6041	11.869	11.7691	12.303	11.5365	11.5083	11.5955
54802	10.8083	10.8589	10.7615	10.4854	10.53	10.5463	10.9813	11.0247	11.0538	10.8375	11.1344	11.1473
4610	5.2301	5.18231	5.69916	5.57984	5.92445	5.90902	6.37098	6.34852	6.43691	5.91155	5.28346	5.14144
84879	9.92242	10.0367	9.72543	9.57401	9.45183	9.66279	10.3984	10.2674	10.6516	9.54035	10.1239	10.2408
10487	14.7644	14.7402	15.0386	14.8362	14.9975	14.8823	15.1975	15.1509	15.4885	15.0588	15.0028	15.0074
5538	12.7745	12.8209	12.6378	12.757	12.8115	12.6723	13.1115	13.0624	13.3018	12.8566	13.0501	13.1053
1298	5.43896	5.51509	6.57058	7.54828	7.08292	7.53308	5.97392	6.04328	6.8047	6.49197	5.62101	5.61959
127396	7.27375	7.3392	7.15819	6.95339	6.50523	6.91684	7.16372	7.49608	7.12143	7.23386	7.54663	7.33774
9783	6.68901	6.55395	7.54421	9.11184	8.80495	9.14177	7.87512	7.94814	8.25691	7.72074	7.22471	6.93212
9132	6.21679	6.03113	6.49935	6.44279	6.37935	6.2994	7.2311	7.17705	7.53609	6.8717	6.90886	7.1197
163732	7.45105	7.75297	8.16406	7.75299	8.11228	7.92708	8.94949	8.57251	9.32417	8.42651	7.70292	7.79667
100507178	4.91047	4.90989	5.46668	4.98894	4.81556	4.57458	5.64845	5.93394	5.94525	5.47874	5.64266	5.39547
200172	4.99479	4.54363	4.89348	4.31331	4.75325	4.37113	5.4676	5.4376	5.53002	4.98432	5.32954	4.76517
22955	9.66787	9.6197	9.65751	9.84195	10.0397	9.90901	10.0105	9.88537	10.228	9.97845	10.0258	10.1423
100132074	4.74249	5.00464	5.35466	5.59165	5.72483	6.04027	5.96884	5.63718	6.18369	5.3894	5.02788	4.74217
59269	8.93238	8.81241	8.16342	8.58032	8.59137	8.42206	9.47299	9.4047	8.74776	8.792	9.08135	9.01002
10465	11.057	11.1653	10.7978	10.8697	10.9937	10.8269	11.4399	11.2162	11.4258	10.9558	11.2636	11.4633
4904	15.8174	15.8485	15.5639	15.3243	15.7401	15.409	15.8979	15.7155	15.9485	15.8897	15.9177	16.1051
64175	10.8234	10.8989	11.0329	11.39	11.3247	11.292	11.578	11.4142	11.8622	11.2574	11.0745	11.1179
114625	8.47477	8.51245	8.38014	9.04153	9.10282	9.10508	8.57304	8.36093	8.22621	8.66988	8.58705	8.43162
6513	12.6908	12.73	12.6231	13.1122	13.1848	13.0429	13.0702	12.9021	12.9453	13.0252	12.8251	12.913
440585	2.50793	2.49306	2.54881	3.36171	3.38095	3.60478	2.53038	2.75138	3.08756	2.80887	2.53925	2.50781
149465	3.39018	3.75249	3.78586	4.59919	4.84571	4.48235	3.95829	3.98577	4.73974	4.38746	3.81283	3.55781
7075	4.53382	4.2401	5.66698	4.78586	4.80828	4.53668	6.45125	6.4943	7.58807	6.07289	5.09702	4.91419
112950	10.8041	10.7565	10.9366	10.9912	10.927	10.8495	11.2379	11.2281	11.4527	11.1397	10.8771	11.0073
5792	14.8153	14.8098	14.9112	14.3145	14.4069	14.3	15.5294	15.4662	15.6639	15.0934	15.0391	15.1458
9682	10.7427	10.7067	10.6844	10.9435	11.114	10.9806	11.079	10.9177	11.0406	10.6653	10.6825	10.8272
6487	8.91714	8.94184	9.54068	10.1849	10.1289	10.1858	9.83423	9.8487	10.5841	9.56235	9.26071	9.19507
9048	3.38552	3.35826	3.55604	3.79507	3.61747	3.50631	3.91277	3.91989	4.35673	3.55342	3.66291	3.42997
533	12.1461	12.1888	12.0134	12.4005	12.2514	12.1726	12.6587	12.4368	13.0195	12.2156	12.1132	12.4562
8704	11.3286	11.3092	11.2087	11.3878	11.5039	11.3278	11.8214	11.6757	11.9765	11.4357	11.4531	11.6408
149473	7.2983	7.37771	7.57845	7.9539	7.88989	7.97869	7.44824	7.2829	7.49181	7.59697	7.2222	7.09841
79033	11.4009	11.4461	11.1437	11.5175	11.5925	11.4283	11.9481	11.7308	12.1237	11.474	11.6303	11.8213
55182	11.5415	11.5582	11.4266	11.6729	11.8248	11.5769	12.089	11.9967	12.2028	11.632	11.7255	11.9249
79639	7.6635	7.83344	8.33494	8.51441	8.60679	8.43381	8.30106	8.08002	8.70993	8.01337	7.42217	7.60879
339541	2.52377	2.39427	2.69105	2.90058	3.01947	3.03114	2.85178	2.63563	2.9538	2.51003	2.3642	2.3433
266675	2.35455	2.4941	2.5235	2.83398	2.67825	3.14553	2.78617	2.41837	2.43359	2.17396	2.32088	2.35442
1263	9.11651	9.10573	10.0218	9.59433	9.39175	9.44234	9.9004	9.80879	11.1969	9.93573	9.16725	9.30798
8891	11.4337	11.4644	10.875	10.8861	11.0159	10.8235	11.565	11.4254	11.4604	11.0902	11.3605	11.4471
79654	10.5871	10.5864	10.5011	10.8397	10.8694	10.8213	11.0512	10.9454	11.4148	10.6378	10.4667	10.5777
7389	11.7637	11.8031	11.4144	12.2071	12.3035	12.1193	12.1777	11.9937	12.1166	11.6951	11.9532	12.1544
57643	5.64519	5.61931	5.38078	6.97929	7.1909	7.02625	6.29045	5.8996	4.92177	5.40072	5.42075	5.70473
4595	9.58467	9.61314	9.42444	9.80176	9.87979	9.85002	10.1163	10.0315	10.0816	9.71706	9.58063	9.68619
10327	11.5903	11.5919	11.9272	12.0967	11.925	11.8896	12.3462	12.1714	12.9573	12.1074	11.7033	11.7896
23139	11.3835	11.3527	11.5378	11.5471	11.5761	11.6034	11.8603	11.8051	12.1899	11.5041	11.3883	11.4224
8503	7.6043	7.62912	7.23532	8.34522	8.33804	8.20619	7.13028	7.27068	6.53401	7.17458	7.53478	7.52251
55624	12.0343	12.0596	11.7792	12.2886	12.3376	12.2199	12.4689	12.3622	12.5483	11.9676	12.0076	12.2132
541468	3.80269	3.8568	4.02191	5.02546	4.91006	4.95968	4.44126	4.09077	4.33921	4.49349	4.15766	3.92965
10489	11.5092	11.4516	11.8717	12.0456	12.1272	12.0046	12.226	12.137	12.697	11.8355	11.529	11.715
387338	10.7115	10.6734	10.9132	10.806	10.8319	10.686	11.1131	11.0813	11.4467	10.8747	10.861	10.9405
8569	9.50615	9.48419	9.35729	9.5241	9.54704	9.37975	9.74546	9.63095	10.0467	9.52544	9.52695	9.62373
148932	8.93137	8.9921	9.35616	9.4776	9.38	9.27593	9.57704	9.57925	9.88932	9.18973	9.05067	8.96794
100874253	2.79905	2.72435	2.90677	3.66687	3.65366	3.61213	3.15373	3.42831	3.19546	3.13573	3.06934	3.19637
51727	13.1985	13.1979	13.494	13.2184	13.1559	13.2297	13.2489	13.5612	13.4391	13.5181	13.6811	13.537
84793	6.06273	6.11582	6.99438	7.02882	6.58043	7.05479	7.64858	7.64205	7.62376	6.76854	6.26516	6.25298
2306	4.95642	4.95886	5.41093	5.56215	5.75129	5.51292	6.01159	6.04976	6.00174	5.44389	5.09928	5.05024
54558	7.73336	7.79504	8.08872	8.41952	8.3909	8.48023	8.17773	8.41559	8.21499	8.68436	8.45189	8.1927
79656	4.19454	4.39003	4.54635	6.27353	6.5672	6.065	4.86278	4.77914	4.25616	5.52517	4.72268	3.9974
11124	11.7847	11.7965	11.6593	11.8416	11.9889	11.8841	12.0717	12.0648	12.0469	12.0085	12.0248	12.0591
1031	7.79748	7.79785	7.67504	8.97225	8.81724	8.88569	7.8418	7.64187	7.67252	7.89624	7.66973	7.48796
22996	4.72469	4.83218	5.59962	6.24882	6.01912	6.26498	5.50046	5.6701	6.2515	5.56159	4.93258	4.92834
2060	11.6848	11.664	11.9361	11.5672	11.386	11.488	11.8868	12.121	11.8629	11.9753	11.9976	11.7488
5865	11.8858	11.7421	12.1523	12.733	12.717	12.9185	12.3065	12.4964	12.2767	11.861	11.9635	11.8351
51060	11.9203	11.9602	11.7709	11.8828	11.7921	11.7799	12.0415	12.014	12.1964	11.9598	12.0797	12.1058
84950	11.5122	11.5331	11.2866	11.152	11.3202	11.134	11.7119	11.7781	11.4761	11.5563	11.7712	11.7969
23318	9.53948	9.45459	9.6196	9.533	9.25439	9.55457	10.0444	10.2736	9.64829	9.77795	9.80865	9.50132
2882	7.09123	7.19166	7.08372	7.24983	7.17898	7.49389	7.3624	7.11349	7.0864	6.74711	6.77932	6.66779
1376	10.0081	10.0136	9.80087	10.4535	10.6221	10.5218	10.3994	10.226	9.91168	10.0878	10.1387	10.198
55706	12.454	12.4363	11.6803	11.7268	11.8806	11.7489	12.3991	12.446	11.7256	12.1931	12.911	12.8905
54432	9.16697	9.21872	9.25487	9.46786	9.47947	9.46823	9.45867	9.47091	10.0524	9.21059	9.14314	9.22118
51253	12.5722	12.6311	12.3048	12.525	12.6222	12.3954	13.0417	12.8697	13.2123	12.7041	12.7276	12.9172
23648	8.22416	8.07609	8.30958	8.55814	8.85828	8.60173	9.0514	8.88511	9.3488	8.67235	8.39552	8.48813
619518	3.87089	3.29636	4.24371	3.81901	3.86397	3.66577	4.54733	4.36014	5.02011	4.14771	3.59495	3.5853
7268	6.8958	6.93587	6.55562	6.4898	6.67457	6.42436	7.13254	7.03561	7.28647	6.74164	7.11316	7.17157
55001	2.67751	2.88646	2.64558	2.37186	2.21216	2.21437	2.61592	2.77718	3.47767	2.58487	2.63019	2.41117
23358	12.2648	12.169	12.1122	11.8576	11.8702	11.9156	12.4773	12.648	12.113	12.281	12.4726	12.4393
8613	8.22082	8.49012	8.87055	7.99075	7.87205	7.96708	9.10437	9.31736	10.5685	8.4139	8.00411	8.04434
5563	10.7674	10.6612	10.8474	10.5748	10.4217	10.704	10.9284	11.1939	10.9126	10.8126	11.0612	10.8666
4070	3.39561	3.78881	3.59917	4.02571	3.55455	3.69103	4.98185	5.1084	5.93375	5.36303	4.94034	5.0415
3725	12.5345	12.5881	12.9898	13.2702	13.4508	13.2795	13.3385	13.2567	13.7606	13.7802	12.9324	12.9187
101926925	4.06995	3.99427	4.85412	5.25633	5.53503	5.56636	4.72034	4.71231	5.46763	4.82555	3.87405	3.97877
55277	6.65811	6.67625	6.77215	7.28129	7.27413	7.21563	7.0971	6.80941	7.17276	7.04616	7.03302	7.08044
51361	5.65421	5.73621	6.62071	6.10173	5.87872	6.05338	4.95982	5.24607	5.4676	7.38418	7.39125	7.26479
1573	5.38822	5.69905	5.82635	6.28282	6.5441	6.47123	5.42361	5.51175	5.98671	5.55702	5.54822	5.66193
4774	7.15936	7.17139	7.31101	6.54589	6.80372	6.79355	7.83093	7.86491	7.87959	7.97886	8.6015	8.34214
83941	9.84967	9.72243	10.2511	10.4853	10.3303	10.5915	10.1611	10.2588	10.5845	10.0392	10.1302	10.0069
84938	9.78942	9.70302	9.68788	9.551	9.37528	9.54867	9.78526	9.91971	9.59031	9.85159	10.1195	9.87835
100996301	6.09136	6.02565	6.61268	7.57751	7.33192	7.5233	7.01331	6.92031	7.29315	6.59809	6.06759	6.02256
79469	5.64291	5.48819	4.81242	4.82803	5.00796	4.65236	5.16952	5.18475	4.64857	5.09833	5.98873	5.97637
4919	10.4117	10.3685	10.0995	9.42925	9.39938	9.42921	10.1398	10.1105	9.7653	10.0506	10.5675	10.4831
101927034	4.32659	4.19385	4.8515	4.27061	3.91753	3.87904	4.90516	5.30071	5.26293	4.44032	4.24986	4.32624
57685	7.78769	7.73167	7.53274	7.8336	8.05047	7.92818	8.67198	8.64615	7.96979	8.11056	8.50254	8.41902
55225	10.3257	10.2929	10.5861	10.0385	10.1813	10.2636	10.4777	10.6002	10.7793	10.6429	10.7508	10.6673
9829	9.27666	9.2688	9.13735	9.27294	9.49756	9.51674	9.71852	9.81285	9.49797	9.71291	9.89591	9.7961
54741	10.765	10.7908	10.8807	11.0368	10.8639	11.0137	10.5016	10.6646	10.5496	10.7036	10.8623	10.6634
5142	8.19205	8.32472	7.88777	10.5443	10.3848	10.5077	7.29765	7.29923	7.1136	8.16331	8.3848	8.59496
79819	3.80629	3.90538	4.29901	4.64212	4.98244	5.17093	4.37453	4.52936	4.48746	4.63973	4.08962	4.01631
3595	5.03776	5.49156	5.34386	4.48253	4.51998	4.3012	5.46282	5.42388	5.30464	5.26824	5.30998	5.27513
26135	14.844	14.8203	14.3743	14.2009	14.3704	14.2103	14.8763	14.9763	14.6156	14.8253	15.1833	15.1946
79971	13.19	13.2395	13.0648	12.9038	12.8638	12.8249	13.8513	13.69	13.6994	12.8371	13.0005	13.0999
55635	11.4432	11.3629	11.2478	11.0781	10.6953	11.008	11.5714	11.9096	10.948	11.446	11.784	11.5012
101927220	3.15399	3.11033	2.87631	2.28529	2.27555	2.27888	2.83689	2.51821	2.22803	2.29493	2.71726	2.65935
55631	10.4141	10.4189	10.3846	9.9994	9.60458	10.0331	10.3507	10.7849	10.1279	10.5484	10.851	10.549
9295	12.8744	12.8767	13.1467	12.6809	12.5167	12.6862	12.9031	13.1762	13.2529	13.2254	13.2073	13.1248
11147	7.1853	7.29197	8.24114	8.19885	8.12933	8.21841	8.3435	8.15363	8.66802	7.50775	7.17426	7.16519
1491	7.24532	7.28666	7.98531	7.47782	7.2586	7.09391	7.77036	7.91303	8.37485	7.26428	7.53094	7.49858
257194	5.93509	5.80244	5.26487	5.67427	5.51891	5.78357	5.2507	5.17424	4.63775	5.69638	6.01262	6.00981
127254	2.34738	2.3289	2.39824	2.98909	2.70083	2.96471	2.4334	2.23244	2.43898	2.10676	2.25515	2.34723
204962	5.76517	5.91336	6.2619	7.81193	7.45753	7.79418	6.16926	6.33036	6.41757	6.42198	6.3905	6.08585
26805	4.71553	4.94914	4.98662	4.61827	4.61125	4.90952	4.75511	5.07455	5.40122	5.45975	5.513	5.3786
26289	9.17612	9.20262	8.93343	11.1471	11.0818	11.1266	9.3716	9.40072	9.75162	9.3411	9.2132	9.14411
8880	12.9973	12.9854	12.961	12.5818	12.7662	12.5917	13.0099	12.9326	13.1575	13.0531	13.2202	13.3053
10964	7.72012	7.77044	9.03979	9.28239	9.01719	9.32202	7.83289	8.06468	8.28391	7.9931	7.24834	6.99363
10561	10.059	9.994	11.0226	11.572	11.1615	11.552	10.2254	10.3877	10.4389	10.338	10.0296	9.73175
23266	11.9063	11.854	11.7895	11.0304	11.0964	11.1492	12.2525	12.3722	11.6465	12.0311	12.271	12.1628
79739	7.91216	7.73371	8.11446	8.62488	8.25496	8.61223	8.10446	8.4139	7.74764	8.0675	7.69142	7.33356
148418	4.09929	4.28809	4.10948	5.00836	4.7749	5.25256	4.61162	4.50829	4.02748	4.58594	4.58796	4.67408
80135	11.8486	11.8527	11.7243	11.6691	11.6438	11.7076	11.9428	11.9907	11.8928	11.9561	12.1424	12.0971
117178	10.746	10.8127	10.4693	10.3667	10.0746	10.4123	10.5613	10.9168	10.1677	10.6417	11.244	10.9653
23566	11.209	11.2938	11.6592	11.1535	11.326	11.2841	11.6968	11.8863	12.2958	11.967	11.6223	11.612
255231	9.56941	9.61561	9.4268	9.3926	9.40542	9.45663	9.63996	9.77088	9.49159	9.68171	9.98736	9.93034
84144	8.5572	8.52126	9.12002	8.49556	8.15497	8.38528	8.53202	8.93065	9.25113	8.95797	9.27685	8.94214
148423	10.4737	10.5064	10.6845	10.5339	10.4739	10.5065	10.6074	10.6446	10.7896	10.6681	10.8645	10.933
646626	4.02207	4.03052	4.01427	3.58424	3.60351	3.29953	4.24405	4.0642	4.0991	3.65796	4.16781	3.9655
23576	11.1061	11.1118	11.4289	10.7294	10.5887	10.6635	10.9213	11.1802	11.9319	11.0875	11.4352	11.3805
54680	11.5927	11.542	11.2332	11.0267	11.1265	11.1242	11.423	11.5589	11.3217	11.2801	11.8961	11.8267
9403	12.7083	12.6979	12.5356	12.5609	12.5732	12.5774	12.7271	12.7784	12.7518	12.7132	13.0213	12.972
9653	11.5095	11.5132	11.3561	11.2958	11.169	11.3303	11.6225	11.8315	11.2647	11.6392	12.1312	11.9418
339524	4.03486	3.99818	4.05591	3.75152	4.31375	4.11022	4.57193	4.57951	4.36116	4.30371	4.84243	4.8447
8543	10.1154	10.1616	10.589	10.8093	10.8531	10.9177	10.5548	10.5264	11.0127	10.4691	10.2159	10.123
494115	12.3234	12.2676	12.1173	11.9742	12.0781	12.0193	12.2631	12.2612	12.1381	12.3408	12.684	12.6447
2635	10.9585	10.8294	11.1827	11.1009	10.7033	11.1169	10.396	10.7735	10.1027	10.5378	10.3989	10.2577
2633	10.655	10.6332	10.8541	10.5504	10.4764	10.4863	10.2858	10.5265	10.5266	10.2737	10.1346	9.97879
388646	3.37882	2.99104	3.75209	4.16285	4.11674	3.82037	3.63266	3.81858	3.57236	3.35364	3.16678	3.42194
115361	8.85739	8.79414	10.0318	10.2414	10.0486	10.1207	9.00262	9.1831	9.56047	8.7307	8.07181	7.91716
400759	3.51962	3.59305	3.62119	4.8589	4.00713	4.34107	3.39093	2.93674	3.2456	3.37306	3.11218	2.85554
23507	10.3181	10.2724	9.98708	9.68945	9.83746	9.83255	10.4962	10.6718	9.93363	10.1425	10.8424	10.5956
84230	11.1234	11.1022	11.2422	10.705	10.724	10.859	11.5595	11.8094	11.0621	11.3276	11.5556	11.3976
55144	10.7993	10.7904	10.5015	10.4624	10.4754	10.4398	11.135	11.2443	10.6162	10.6702	11.0304	10.9952
7049	6.46277	6.62465	6.77274	6.73114	6.70833	6.70315	7.07464	7.11675	7.34391	7.02565	7.34113	7.03456
646817	10.3035	10.3231	10.0875	9.83778	9.78809	9.83273	10.236	9.97513	10.1051	9.89304	10.2429	10.3185
11146	10.4987	10.404	10.0407	9.93197	9.70829	9.83043	10.4071	10.4906	9.97426	10.0293	10.7195	10.6472
79871	10.0507	9.94163	9.59919	9.33136	9.14097	9.36529	9.79411	9.95645	9.21182	9.79402	10.1791	10.136
22823	10.6041	10.6372	10.648	10.7057	10.4839	10.5758	10.8902	11.0769	10.4604	10.9352	11.216	10.9938
1810	12.3396	12.3716	12.3665	12.218	12.257	12.2212	12.3941	12.562	12.4739	12.4807	12.5536	12.4529
30836	12.4666	12.4229	12.3096	12.1997	11.6418	12.1813	12.2551	12.5451	11.9044	12.2923	13.0913	12.7611
9411	13.5356	13.5053	14.2746	12.8446	12.7817	12.9883	13.6845	14.0692	13.5153	13.9189	14.3977	14.044
1266	12.9317	12.9706	12.9332	12.9692	12.9897	13.1007	12.3227	12.3667	12.5469	12.6812	12.7383	12.6634
101928118	2.21642	2.08639	2.43668	2.63551	2.67945	2.39651	2.58818	2.22263	2.30506	1.97779	1.97492	2.03363
102723661	2.16827	2.01689	2.45582	1.24315	1.23855	1.24012	1.24211	1.23647	1.25873	1.24769	1.24499	1.23475
1806	11.6059	11.5634	11.348	11.7977	11.8106	11.8546	11.4458	11.5043	11.2226	11.3586	11.4091	11.2632
51375	10.8731	10.8927	10.9793	10.8288	10.8264	10.8971	10.7019	10.7849	10.6398	10.7123	10.6037	10.5462
9890	2.21669	2.04872	2.07878	3.26418	3.1604	3.619	2.24019	2.22211	2.37976	2.07808	2.24943	2.35431
54873	4.21639	4.03893	4.24536	5.09158	4.77071	5.26902	4.0383	4.52222	4.19056	5.09293	5.01137	4.34208
391059	8.19453	8.21242	8.66356	8.74597	8.79921	8.78081	8.34206	8.55144	8.90177	8.30236	8.22991	7.96354
8634	11.5455	11.5402	11.6019	11.2901	11.3042	11.3326	11.42	11.4359	11.3112	11.3829	11.4696	11.3282
7412	11.4735	11.4958	10.586	10.0635	9.74048	10.0418	11.0261	11.0193	10.3935	9.96793	10.3001	10.1811
22854	8.72236	8.59903	8.10647	9.73198	9.65446	9.78147	7.92701	8.1203	7.61525	7.66606	7.87733	7.85625
653149	2.49003	2.65381	2.80905	2.18763	2.18162	2.18367	2.57744	2.38243	3.13269	2.89384	2.53492	2.87959
284611	10.7023	10.6187	11.32	10.6132	10.4281	10.6346	11.3372	11.6109	11.0599	11.3343	11.2226	10.9156
55119	12.244	12.1623	12.1585	11.7657	11.8249	11.7964	12.0688	12.1978	12.3446	12.3407	12.44	12.4596
23155	10.9139	10.9174	10.7994	10.3764	10.437	10.4216	10.8281	10.8648	10.6415	10.6675	10.9426	10.8975
1952	8.37715	8.39116	8.51908	8.81857	8.857	9.0261	8.84327	8.81206	8.65203	8.55355	8.24176	8.28361
84722	9.98296	9.93828	9.91798	9.81953	10.0221	9.83106	10.2876	10.0677	10.427	9.92901	9.67855	10.0278
6272	11.556	11.5274	11.5046	11.4542	11.3265	11.5099	11.1757	11.2141	11.3232	11.2823	11.3327	11.2305
127002	8.60648	8.69317	8.0517	7.84155	7.94509	7.76932	8.48562	8.54395	8.66601	7.91322	8.56906	8.88563
284613	9.70205	9.75414	9.36875	9.50528	9.43036	9.42617	9.76517	9.80308	9.61049	9.06583	9.28176	9.38801
2773	13.1552	13.1548	13.2682	12.9089	12.8805	12.8461	12.9566	13.1317	13.034	13.1731	13.2225	13.104
2948	8.24049	8.25648	8.46947	8.68839	8.45152	8.51367	8.78559	8.6972	9.48219	8.48063	8.08178	8.30061
2946	8.45122	8.49439	8.23415	7.80625	8.02277	7.8437	8.38057	8.2574	8.34751	7.83028	7.82444	8.12078
2944	10.3965	10.4189	9.85296	9.65703	9.83468	9.49128	10.199	9.97602	10.1537	9.59277	9.80148	9.95235
2949	2.43624	2.41933	3.08502	2.52934	2.44935	2.38828	2.96356	2.88419	3.41249	2.48125	2.47184	2.37281
1435	10.0059	10.0098	10.4384	9.79212	10.0137	9.89644	10.1154	10.1618	10.5491	9.67159	9.42827	9.46656
388662	4.73622	4.7648	4.92251	6.41013	6.42379	6.47032	5.10179	5.08068	4.9668	4.3475	4.12145	4.06222
3749	6.81761	6.9763	7.45279	7.4943	7.6878	7.54851	7.78458	7.83689	8.17463	7.79032	7.29332	7.59731
64783	10.6407	10.5757	11.0037	10.4871	10.4576	10.4695	10.8297	10.8883	11.1117	10.7285	10.8262	10.6901
9122	6.1259	5.78325	6.56942	6.91082	6.59339	6.93794	6.20031	6.44138	6.36397	6.41501	6.21026	5.77479
10390	10.8466	10.8074	10.7641	10.446	10.3723	10.4445	10.7277	10.7933	11.033	10.5624	10.6119	10.5957
79961	6.11257	6.11485	6.50429	6.5182	6.66503	6.62382	5.47266	5.54593	5.7361	5.68037	5.24664	5.39977
1117	4.07087	3.88628	2.55265	2.1951	2.35908	2.36468	2.65735	2.73853	2.43017	2.39143	2.38193	2.17826
515	13.5157	13.5342	13.0118	12.8985	12.9401	12.9197	13.2133	13.1637	12.9474	13.2054	13.4707	13.4068
5906	11.7636	11.7912	11.8764	11.387	11.4323	11.4359	11.5508	11.7858	11.814	11.796	11.9766	11.9003
55924	6.27842	6.41476	5.73324	6.59134	6.55916	6.46203	6.16897	5.7264	5.59033	5.86142	5.86318	5.92277
54879	9.94891	9.92232	9.66756	9.48015	9.60132	9.54548	9.91112	9.91814	10.1284	9.69984	9.77007	9.74679
4343	11.7024	11.6405	11.9414	12.2074	12.2183	12.1631	12.0368	11.9775	12.2289	11.7707	11.5161	11.6248
284467	3.07936	3.00641	2.95411	3.27075	3.09692	3.15643	3.70857	3.5372	3.87965	3.62522	3.45592	3.64536
100996702	7.77574	7.8578	7.92743	7.56977	7.73315	7.38731	8.30954	8.29379	8.55012	7.89465	7.67542	7.67131
6566	13.2301	13.2875	13.0769	12.5326	12.6239	12.5319	13.1364	13.2026	13.2623	12.9062	13.5678	13.5147
100506392	7.26279	7.17789	7.47045	7.39701	6.9898	7.3679	7.66939	7.8508	7.44667	7.21423	7.20064	7.12109
51592	11.8498	11.799	11.6932	11.3114	11.185	11.3455	11.6712	11.9149	11.2213	11.6649	12.0009	11.8013
10286	11.285	11.2989	10.8896	10.7454	10.5287	10.6901	10.8981	10.9677	10.6392	10.8588	11.3586	11.1987
163259	4.99503	5.0914	5.15095	5.87413	5.07383	5.69041	4.66419	4.6769	4.89508	5.05942	5.23676	5.17878
7812	15.4827	15.452	15.6247	15.2145	15.3169	15.2816	15.2475	15.3944	15.3172	15.4558	15.5672	15.5099
80143	11.3759	11.3211	11.4739	11.1271	10.668	11.046	11.4525	11.7452	11.4539	11.2571	11.6533	11.3777
10100	2.81717	2.9378	2.84482	3.79114	4.05955	4.07577	3.41589	3.84467	3.85787	3.25138	3.43527	3.18176
55356	6.96669	6.92209	7.23573	7.78333	7.52882	8.0071	7.81602	8.15646	8.11086	7.38547	7.12314	6.92243
965	10.3356	10.3442	10.5401	10.721	10.407	10.8145	10.0158	10.1462	10.178	10.2945	10.2724	10.1008
3321	7.58808	7.4952	8.07521	8.71537	8.81272	8.8274	8.65956	8.62965	8.81849	8.32999	7.79634	7.79515
5738	10.2783	10.3671	10.0205	11.4045	11.3477	11.3213	10.9774	10.9494	10.6708	10.565	10.8466	10.7928
9398	2.92467	2.84483	3.04398	4.23479	3.81029	3.9741	3.18562	3.5216	3.01995	2.90535	3.3492	3.19087
80263	6.88083	6.84408	6.75492	7.1196	7.04263	7.22462	7.40961	7.34585	7.11677	7.06892	6.70114	6.87368
10905	12.0755	11.9613	12.0844	12.0912	11.8775	12.0934	12.2755	12.3128	12.5106	12.0419	12.1644	11.9424
54855	5.28185	5.58506	5.90522	5.37339	4.99061	5.37561	5.5279	5.30048	6.70039	5.26382	4.99939	4.54076
10885	13.0058	12.9581	12.2743	12.0177	12.17	12.0202	12.7452	12.7534	12.3238	12.4473	13.1491	13.1835
10352	9.78074	9.80527	9.63828	9.43828	9.67662	9.51451	9.71475	9.69884	9.27241	9.88294	10.0164	9.96128
128102	3.38775	3.46339	4.12338	3.95229	4.31942	4.13852	4.28546	4.38266	4.30751	3.87831	3.31023	3.38757
644242	4.16714	4.34879	4.89707	4.9802	5.14965	5.0639	5.2693	5.37019	5.43976	4.98417	4.46778	4.24591
90874	11.3045	11.3004	11.3893	10.9445	11.106	11.0196	11.6322	11.7917	11.8662	11.1696	11.3653	11.3013
26227	12.3165	12.3731	12.4152	12.5776	12.7391	12.5169	12.7931	12.6539	13.3471	12.4464	12.3702	12.6336
4853	13.1787	13.1417	13.3143	13.1082	13.1398	13.2135	13.44	13.5196	13.2596	12.9162	13.0594	13.0602
9554	11.7654	11.8168	11.8201	12.0536	12.0045	12.0358	11.6957	11.6936	11.5186	11.7363	11.8491	11.7979
105378954	6.48226	6.59624	6.8419	7.41916	7.26984	7.51288	6.99901	7.25528	7.04716	7.06289	6.39301	6.36075
101929796	8.57078	8.46958	8.83413	8.86279	8.75465	8.86192	9.04537	9.1609	8.7713	8.56223	8.61441	8.43869
100996721	5.21578	5.12839	5.35409	5.40903	5.42313	5.47127	5.59474	5.70325	5.79572	5.27112	5.18178	4.90214
26863	1.80121	2.31133	1.90498	2.04441	1.80559	1.88901	2.67764	2.3035	2.95445	2.05966	1.81313	2.0162
105371215	0.922486	1.02582	1.08499	0.789777	0.787595	0.788339	1.27895	1.15423	0.971696	0.791949	0.790657	0.785808
645166	6.67964	6.67535	6.60812	6.26252	6.28928	6.13101	6.78115	6.89833	7.03077	6.61213	6.49659	6.66513
102724235	5.9631	5.87035	6.18762	6.2791	6.20343	6.15014	6.422	6.54813	6.42112	6.20571	5.76603	5.84973
103091866	8.07001	8.12531	8.32942	8.30197	8.3183	8.21022	8.53909	8.56842	8.70605	8.00287	8.03537	8.06017
10401	10.3979	10.3301	10.5413	10.8939	10.9001	10.8957	10.6995	10.7254	10.7796	10.4404	10.2937	10.3658
8799	9.98296	10.0347	9.83286	10.3863	10.3446	10.3722	10.0529	9.97862	9.89716	9.76149	9.91402	9.91203
84265	8.93894	8.97777	9.38412	9.59989	9.51744	9.59793	9.39025	9.45995	9.71929	9.19815	9.08577	8.94022
284615	8.33751	8.41386	7.90265	8.8954	8.96322	8.92842	8.54768	8.44989	7.91107	8.26289	8.27682	8.3932
388677	10.3288	10.3437	10.8639	11.1148	10.9991	11.1368	11.0375	11.1079	10.9667	10.5261	10.2218	10.1728
170688	10.5513	10.5838	10.4473	10.2068	10.2005	10.162	10.4176	10.437	10.4299	10.3601	10.5957	10.4841
607	9.7312	9.8052	9.66446	10.1546	10.1673	10.0882	9.83947	9.86136	9.68571	9.74375	9.81038	9.8
51205	10.1237	10.0877	10.1131	10.0269	10.1322	10.0306	10.3403	10.3263	10.4261	10.3133	10.0958	10.2897
100034743	4.45931	3.91378	4.60273	4.79514	4.77275	4.64366	5.06679	5.40042	4.96886	4.86251	4.74004	4.98577
388685	9.02519	8.96183	9.45695	9.0381	9.11597	8.8985	9.34836	9.25086	9.66534	8.99435	8.84387	8.89203
644591	6.14145	5.95112	6.03798	6.21559	6.2533	6.1384	5.77891	5.65748	5.70359	5.89798	6.2379	6.16891
100996763	10.557	10.4498	11.1001	11.366	11.0796	11.4588	11.2093	11.3876	10.9013	10.6586	10.4923	10.2612
440672	10.563	10.6032	10.4771	10.1484	10.1943	10.1941	10.4399	10.4324	10.3759	10.337	10.5941	10.5614
9659	11.376	11.3304	11.4734	11.0904	10.8843	11.1576	11.4997	11.7052	11.2797	11.1874	10.9253	10.8303
653598	8.62367	8.8091	8.3286	8.67306	8.84506	8.65652	8.25614	8.05086	8.3893	8.45045	8.44317	8.50161
644634	6.45886	6.38959	6.48639	6.41891	6.70327	6.5244	7.01705	7.16146	6.82496	6.48155	6.28623	6.46696
8370	6.54384	6.5554	6.66885	6.91018	6.7858	6.80642	6.72052	6.69098	6.79579	6.26854	5.85743	6.02566
105371405	6.73507	7.06259	7.12638	7.49044	7.22122	7.19202	7.2133	7.01759	6.95237	6.93929	6.22898	5.89709
51027	8.04447	8.01356	7.74176	8.24728	8.32206	8.22221	8.38391	8.3021	7.85814	7.8499	7.52289	7.63153
9900	8.67787	8.63538	8.83805	9.40371	9.15401	9.27542	8.87342	8.72457	9.2999	7.73138	7.69171	7.68283
10903	10.1969	10.1732	11.2624	10.2236	10.136	10.1876	10.987	11.071	11.8414	11.4766	10.6145	10.4157
56957	11.2668	11.2254	11.4143	11.6654	11.5104	11.5838	11.46	11.4238	11.6629	11.1795	11.261	11.2602
11311	10.637	10.627	10.3572	10.7929	10.6991	10.7905	10.5098	10.5339	10.3316	10.2498	10.4791	10.4531
51177	9.32594	9.30651	9.52877	9.49007	9.51364	9.27914	9.82584	9.66802	10.3431	9.39869	9.08799	9.21188
51107	12.4771	12.5441	12.4681	12.9486	12.8796	12.8603	12.7303	12.553	13.0169	12.4692	12.5386	12.742
148523	6.1286	6.17722	5.66147	5.73543	5.5245	5.82564	5.39421	5.48576	5.94007	5.28847	4.68702	5.05173
1893	7.65497	7.39348	7.0806	8.41452	7.96252	8.28333	8.05945	7.98721	7.73006	6.78642	6.39946	6.56701
54507	9.3428	9.33683	10.3245	10.5688	10.3868	10.7432	10.4534	10.59	11.1049	10.3904	9.4683	9.24128
1520	11.2957	11.2588	11.5088	12.7195	12.4831	12.6736	11.801	12.0289	11.7241	11.4553	11.4582	11.3507
1513	6.11415	6.25323	7.41386	7.84708	7.42012	7.92129	6.73071	7.19249	7.97753	6.72468	6.30214	6.15546
9869	10.579	10.4866	10.5506	10.813	10.9393	10.8334	10.8936	10.8821	10.677	10.624	10.4046	10.431
8416	7.31821	7.14301	7.61172	7.96205	7.85334	7.85884	7.62355	7.71523	8.03016	7.44964	7.06482	6.72458
55793	8.60012	8.63133	8.92339	9.41937	9.4898	9.32689	8.97922	8.82714	9.4349	8.91188	8.16441	8.093
54964	7.13762	7.24089	7.09084	7.44774	7.42633	7.31704	7.40135	7.24365	7.09627	7.11309	6.82334	6.88613
56882	12.0145	12.0748	12.0072	12.4757	12.4601	12.4341	12.1144	12.091	12.2462	12.0146	12.1968	12.2058
10962	10.5245	10.4456	10.6285	12.4792	12.5832	12.5346	10.5856	10.5164	10.3237	10.5506	10.4525	10.4529
10500	5.0007	4.70718	5.82803	6.13732	5.8517	6.09867	5.84743	5.99467	6.12743	5.24143	5.28416	5.32022
388695	8.48076	8.4535	8.68	9.12833	9.035	8.89157	8.93469	8.956	9.03744	8.84752	8.53036	8.56398
79005	5.86696	5.62192	5.54439	6.44389	6.02274	6.37365	5.93064	5.697	5.64926	5.48119	5.62077	5.66341
6944	11.4572	11.4625	11.3714	11.713	11.8177	11.6523	11.7885	11.604	12.2666	11.4431	11.3327	11.4618
8394	12.3789	12.3323	12.356	12.8021	12.8133	12.7667	12.5042	12.4402	12.7055	12.4597	12.6679	12.6886
5710	12.8577	12.8996	12.7125	13.1207	13.2278	13.0761	13.1466	12.9776	13.1997	12.7094	12.7152	12.9292
57592	10.5923	10.5333	10.7466	11.2233	11.2317	11.2009	11.0464	10.9342	11.159	10.4893	10.4283	10.5215
5298	11.4674	11.5098	11.4749	11.85	11.8441	11.8012	11.7509	11.6844	12.1019	11.4855	11.3604	11.472
5993	11.4245	11.4454	11.4614	11.7959	11.9158	11.8048	11.4048	11.5036	11.5823	11.3565	11.3232	11.4185
5692	13.5349	13.5399	13.3902	14.0006	14.0086	13.9568	13.8011	13.5941	13.9277	13.3991	13.3276	13.5383
51686	4.10954	4.21138	4.37293	4.48632	4.26069	4.54861	4.61158	4.46791	4.65864	4.02833	3.73535	3.77604
11022	9.65579	9.79324	9.99935	9.63275	9.66797	9.70228	9.84638	9.95943	10.1053	9.57018	9.53437	9.53269
100132111	6.80067	6.73479	5.7367	5.34768	5.35069	5.56565	6.19069	6.12059	5.38124	5.89097	6.37877	6.5527
6282	13.5198	13.5439	13.5752	13.6244	13.813	13.6012	13.7925	13.5628	13.9226	13.2761	13.2363	13.3964
2312	4.42203	4.16676	3.54375	4.6591	4.34704	4.48334	2.99731	3.25464	3.04004	3.09472	3.62056	3.30307
6275	13.1372	13.1732	13.6685	11.6775	11.7593	11.4503	12.5837	12.2779	13.6773	13.5306	12.8751	12.9271
101928034	4.14879	4.25221	4.73771	3.44255	3.48088	3.42928	4.09582	4.01507	4.89064	4.57123	3.72641	3.78745
140576	13.6597	13.6832	13.8615	13.9099	14.0105	13.8592	14.1001	13.8976	14.4614	13.8637	13.5491	13.7107
6284	11.7194	11.7501	12.2432	12.2285	12.1027	12.0605	12.1593	11.9887	12.8046	11.8735	11.4545	11.4574
23557	10.3181	10.4073	9.94482	10.5382	10.6207	10.4832	10.4188	10.297	10.1759	9.9836	9.98459	10.2249
11000	5.51634	5.41682	5.72464	5.69668	5.86265	5.66192	6.00153	5.78102	5.79655	5.05836	5.00791	5.11128
57459	11.5513	11.4343	11.6757	11.8256	11.9305	11.9591	11.8123	11.8039	11.7406	11.5396	11.471	11.4718
9909	10.4538	10.4755	10.5052	10.5285	10.6745	10.5815	10.8985	10.8485	11.0314	10.5206	10.4377	10.5618
200186	10.452	10.5265	10.8426	11.0324	10.9139	10.9144	10.97	10.8659	11.582	10.7835	10.4368	10.571
27173	12.6973	12.6963	12.5359	13.0189	12.9922	12.9204	13.0258	12.8681	13.2162	12.7028	12.6579	12.8149
5872	12.6863	12.6986	12.9778	13.1442	13.2704	13.2291	12.9532	12.8429	13.2154	12.7973	12.6456	12.6988
25912	13.3711	13.4179	13.5262	13.859	13.976	13.905	13.5097	13.4331	13.8971	13.6591	13.4372	13.5025
10456	12.2475	12.2645	12.1454	12.4726	12.497	12.4422	12.4835	12.328	12.785	12.1887	12.1155	12.2672
57198	10.2367	10.2235	9.96744	10.1234	10.3813	10.1046	10.653	10.5907	10.2752	10.5344	10.6235	10.669
3570	7.52613	7.33478	7.6028	7.81097	7.84586	7.64838	8.25132	8.10377	8.59769	7.47895	7.44677	7.63658
57326	9.62927	9.64092	10.1907	10.871	10.8672	10.9528	10.0234	9.90296	10.5721	9.95454	9.38162	9.48725
90780	10.3106	10.2711	10.2064	10.6024	10.5772	10.5497	10.6072	10.4734	10.4398	10.2028	10.1055	10.2101
101928120	1.56277	1.49235	1.45845	1.70449	1.83456	1.88759	1.75401	1.62473	1.47449	1.45782	1.37681	1.36991
6464	13.5746	13.5805	13.6048	13.8812	13.9812	13.8398	13.9205	13.805	13.988	13.601	13.6119	13.7336
51043	10.0275	10.0531	10.3537	10.7213	10.7482	10.6756	10.6923	10.6557	10.8295	10.3481	9.73703	9.89555
8751	12.3177	12.36	12.4299	12.6865	12.778	12.6306	12.7212	12.5381	13.2424	12.3925	12.2255	12.4251
1945	7.71777	7.73467	7.86536	8.46489	8.59222	8.35979	8.11075	8.03464	8.44827	8.14951	7.30767	7.53638
54344	8.4308	8.46662	9.20623	9.15175	9.05719	9.21718	9.15506	8.90706	9.98451	8.68173	8.25227	8.29837
200185	10.7633	10.8124	10.9136	11.0669	11.1165	11.1821	11.1092	10.7886	11.3327	10.824	10.6158	10.7752
80128	4.28581	4.46836	4.4979	5.55769	5.22311	5.45361	4.47474	4.26701	4.80032	4.58459	3.84661	3.62108
4582	4.50452	4.43263	5.27491	5.97472	6.05442	5.70583	5.24894	5.112	5.44517	5.72539	4.5823	4.50422
693235	2.39033	2.62013	2.50079	3.0716	3.59474	3.54046	2.78904	2.59288	2.53344	2.81989	2.62878	2.31523
7059	7.48938	7.43253	8.34993	9.35382	9.39032	9.3559	8.05852	7.84486	7.9878	8.23114	7.92245	7.83861
4580	11.1319	11.2249	10.9252	11.5555	11.6409	11.5147	11.5124	11.2686	11.5204	11.0299	11.0507	11.3421
2630	8.16403	8.09497	7.59089	8.67042	8.50292	8.50067	8.09652	7.95659	7.77368	7.61908	7.69477	7.89642
2629	10.3693	10.3367	9.687	11.0612	10.8132	10.8508	10.1235	9.99824	9.70255	9.73859	9.86692	10.0681
10712	11.0683	11.0651	11.2881	11.4796	11.5618	11.4983	11.5797	11.4305	11.9306	11.3398	11.1592	11.3241
1196	10.1012	10.1555	10.1152	10.3741	10.4969	10.395	10.5999	10.5064	10.3695	10.0726	10.1933	10.3788
57657	5.73591	5.84393	6.15234	6.64239	6.365	6.36923	5.91326	5.84848	6.11246	5.8643	5.33545	5.53652
23623	10.6083	10.676	10.8156	10.9304	10.9323	10.8531	11.0342	10.822	11.261	10.7112	10.5635	10.6928
23208	8.58651	8.60939	8.72262	8.26638	7.47567	7.59856	8.72523	8.85999	9.04256	8.90136	8.10367	8.05673
9181	13.4635	13.3866	13.9555	13.7322	14.0276	13.8851	13.9824	13.9594	14.4645	13.675	13.1457	13.2739
28956	10.362	10.3675	10.4237	10.7399	10.6844	10.6716	10.6864	10.4338	10.9465	10.1918	10.2741	10.371
92312	10.4512	10.417	10.1533	10.6693	11.0327	10.8392	10.9027	10.9476	10.5862	10.6428	10.692	10.7411
4000	14.0548	14.098	14.114	14.6291	14.7527	14.617	14.4643	14.3143	14.9058	14.1276	13.8314	13.998
64218	3.48799	3.41579	3.98184	3.84534	3.67085	4.29907	3.65873	3.88127	4.10376	3.30813	3.29622	3.39985
11243	8.57891	8.65475	8.44648	8.75952	8.81647	8.65504	9.06582	8.7803	9.36367	8.57699	8.59184	8.75621
112770	9.70079	9.75746	9.843	10.2002	10.2863	10.1561	10.1104	9.98508	10.2955	9.88299	9.52885	9.7157
4209	11.3121	11.3102	11.8524	11.9615	11.9944	12.0361	11.7424	11.7628	12.3771	11.6543	11.1581	11.2482
128239	11.0126	10.9662	10.5921	11.44	11.4657	11.3825	11.3618	11.3826	10.6452	10.907	10.7936	10.7578
128240	11.6258	11.6187	11.3841	11.5839	11.7239	11.533	11.9068	11.7788	12.0796	11.5128	11.3632	11.6245
10763	10.9202	10.9388	11.1792	11.4742	11.4983	11.6295	11.2213	11.0388	11.506	10.6963	10.5997	10.7271
51093	9.64221	9.66375	10.0215	10.2525	10.1439	10.1562	10.1718	10.1644	10.544	9.82045	9.39094	9.2704
9047	5.55872	5.14869	5.64621	4.44472	4.3687	4.04664	6.42896	6.20604	6.67533	6.05405	5.01389	5.22166
4914	3.587	3.73187	4.16339	4.21316	4.17132	4.18568	4.48325	4.12347	5.1375	3.98036	3.69625	3.42726
3428	11.5396	11.4914	11.6986	11.5884	11.6361	11.7906	11.987	12.2038	11.7901	11.505	11.3591	11.2114
9447	4.09912	3.87175	3.91934	3.38813	3.08604	3.24131	5.12943	5.11182	4.00508	3.74243	3.67542	3.64823
391123	3.66702	3.79798	3.92547	4.46004	4.34445	4.7696	4.4722	4.30009	4.0837	4.20921	3.72614	3.52242
25790	6.38311	6.24239	7.2245	6.716	6.73229	6.83971	7.93253	7.69714	8.22281	7.28901	7.12358	7.017
8407	14.7836	14.799	14.7116	15.1376	15.3297	15.0632	15.1241	14.8863	15.5179	14.9523	14.7353	14.9312
57549	3.99426	3.82011	4.1371	3.70015	3.4086	3.52983	4.56985	4.54888	4.22411	4.8297	4.23572	4.05646
93185	9.38518	9.3184	9.84938	9.89577	9.6251	9.83238	10.1418	10.139	10.8482	9.96946	9.46738	9.64203
50717	12.0913	12.0979	11.8674	12.3977	12.4453	12.3793	12.2791	12.2471	11.9761	11.8951	11.9892	12.0659
5824	12.1651	12.1818	12.2739	12.7065	12.7398	12.7201	12.4402	12.3766	12.5855	12.2561	12.2339	12.3193
1314	14.1219	14.0999	14.2042	14.6074	14.7961	14.6901	14.3683	14.2834	14.5255	14.1708	14.061	14.0943
474338	11.1315	11.2062	11.1599	10.942	10.9192	10.9972	10.8293	10.8314	10.6795	10.9821	11.4803	11.3516
23385	11.1291	11.0941	11.196	11.6945	11.5457	11.6083	11.3733	11.3546	11.6777	11.0975	10.9476	11.0182
7391	10.9519	10.975	10.9397	11.3141	11.2736	11.1686	11.0544	10.9324	11.3422	10.8357	10.8224	10.9738
126823	4.42424	4.62791	4.84423	5.31273	5.26486	5.24456	4.6427	4.68897	4.63502	4.88564	4.37418	4.31007
5202	12.5259	12.5219	12.7359	12.6485	12.6051	12.6266	12.9387	12.8194	13.3279	12.7544	12.5978	12.7494
4817	9.68213	9.69904	10.0373	10.4698	10.2934	10.3373	10.005	10.0144	10.1094	9.79344	9.40467	9.40085
9191	9.91312	9.90451	10.005	10.3136	10.278	10.2967	10.2952	10.1865	10.4989	10.0336	9.94663	10.0638
5498	9.18696	9.09108	9.39874	9.77456	9.76042	9.6625	9.65815	9.61156	9.87143	9.24813	9.04636	9.08235
8703	11.0024	11.0871	11.1889	11.2916	11.2398	11.1558	11.5053	11.3415	11.9537	11.3808	11.0872	11.3312
4720	12.5553	12.6043	12.4519	12.9294	13.0328	12.9087	12.9409	12.8612	13.0223	12.6054	12.5921	12.7516
9970	4.42029	4.46882	4.65442	5.50821	4.84557	5.17913	4.90303	4.82465	5.43388	4.68035	4.95363	4.45105
4359	5.67132	5.99934	5.77686	5.46713	5.42041	5.43645	6.60975	6.58752	6.22799	5.84603	5.36157	5.38139
127943	6.28691	6.36251	6.54156	6.18762	6.31203	6.45471	6.77592	6.74834	6.84955	6.50835	6.52269	6.2567
22926	11.9348	11.8784	11.9871	12.1374	12.137	12.2271	12.0816	12.2028	12.2414	12.0031	11.9536	11.9571
6675	13.2357	13.2457	13.2358	12.8854	12.8207	13.0029	13.1059	13.2521	13.1051	13.1647	13.5861	13.4352
5087	10.0613	9.99345	9.75356	10.0583	10.1843	10.2385	10.1742	10.1475	9.91091	9.92055	9.61435	9.57218
4259	11.1229	11.0856	11.5379	11.7317	11.6758	11.7024	11.2624	11.2011	11.6885	11.1281	10.8789	10.9087
5451	10.9926	10.8777	11.0672	10.6303	10.6169	10.5873	11.0282	11.0763	11.0155	11.0124	11.0669	10.938
8804	10.8686	10.8734	10.5803	10.3079	10.3015	10.4208	10.6403	10.6968	10.5784	10.5844	10.5687	10.4791
55827	11.2835	11.2727	11.1242	11.642	11.751	11.7262	10.8831	11.0633	10.478	11.2081	11.2454	11.1017
23432	9.7514	9.75123	9.64029	10.1579	10.276	10.2736	9.98258	9.7741	9.83686	9.46452	9.42044	9.32428
29922	10.8418	10.8222	10.6495	11.0022	10.7621	10.9651	10.5495	10.5939	10.4919	10.6902	10.8131	10.6819
10560	10.0929	10.1134	10.4883	9.70045	9.59124	9.68038	10.3268	10.6092	10.8319	10.2414	10.3998	10.28
5396	6.07214	5.97199	5.49857	6.24219	5.88692	6.19457	4.97286	5.51481	5.2821	5.818	5.59082	5.32437
2329	4.47726	4.15834	4.26762	5.01866	4.96658	5.00037	4.11064	4.14334	4.08907	4.59909	4.46593	4.4009
26052	6.17902	5.84554	6.26177	6.94526	6.80678	7.23457	7.05729	7.14133	7.08838	6.9304	6.37437	6.49089
8995	4.88705	4.93726	4.6683	7.04443	6.44964	6.85599	4.05637	4.16655	3.72591	4.20537	4.18477	4.10524
7292	4.42486	4.45378	4.36166	4.92006	4.9553	5.06665	4.54437	4.75522	4.11547	4.21473	4.40055	3.96788
26769	5.90113	5.8701	5.93743	5.33671	5.2297	5.30709	5.47761	5.46859	5.81964	5.73089	5.81258	6.10774
26774	9.01858	9.10325	9.52136	8.9938	8.93861	8.98717	9.33072	9.37166	9.74992	9.6289	9.41589	9.39226
692198	4.92458	5.14438	5.5597	4.76135	4.50891	4.48607	5.15858	5.40975	5.26992	5.27263	5.43848	4.98548
26806	6.1001	6.48171	6.86712	6.04011	5.79468	6.13704	6.53428	6.69547	6.55131	6.74011	6.72864	6.73088
692197	5.34805	5.53473	5.96207	5.28296	5.03512	4.97087	5.49458	5.85397	5.57857	6.16555	5.87806	5.66994
692196	6.12287	6.21995	6.81988	5.82283	5.43552	5.99502	6.06886	6.32107	6.36617	6.85395	6.786	6.59609
619498	6.36912	6.52231	6.46853	5.55723	5.71261	5.30347	6.33955	6.32325	6.06625	6.54997	6.43912	6.60831
63931	9.53592	9.62671	9.4093	9.88789	9.89905	9.76307	9.69059	9.67629	9.75128	9.2961	9.41872	9.52646
63923	4.60943	4.97236	4.79026	3.74739	3.59915	3.85035	4.55204	4.85991	5.09814	5.05794	5.27146	5.07583
9674	8.3536	8.2781	8.14207	8.3002	8.79691	8.4422	8.48369	8.4837	8.31238	9.38198	9.3613	9.42782
460	5.50145	5.6752	6.51828	8.48789	8.68083	8.72239	5.56266	5.38161	6.16457	7.12676	6.85248	6.81082
57795	6.5105	6.62888	6.76991	8.25949	8.60043	8.39499	7.42054	7.32089	6.33709	7.42714	7.13215	6.95757
89866	4.91133	4.9862	5.05428	5.55088	5.88184	5.74098	4.35706	4.88871	4.63855	4.35963	4.00891	3.95503
5768	13.6492	13.6889	13.7128	13.6312	13.4899	13.5545	13.6349	13.5644	13.9511	13.3009	13.2065	13.3506
89884	6.4214	6.26562	5.83737	6.85573	6.75716	6.78449	6.3219	5.91802	6.55751	6.49489	5.96657	5.96501
84320	11.3984	11.4747	11.2113	11.6257	11.7128	11.6486	11.7784	11.6445	11.774	11.4763	11.5173	11.6176
57710	4.44218	4.37256	4.80341	4.99338	5.00004	4.923	5.03826	5.11014	5.06877	4.72249	4.58697	4.34922
10228	11.8347	11.7955	11.7974	11.554	11.6036	11.5612	11.7321	11.7778	11.9591	11.7051	11.8109	11.813
3140	8.7038	8.56796	9.18299	9.95237	9.80798	9.90451	8.84781	8.88049	9.06999	8.68947	8.53388	8.25135
284648	3.71687	3.59399	3.60741	5.38094	4.47081	4.9839	3.81436	4.02852	3.78539	3.71282	3.58892	3.52761
3915	13.7057	13.6881	14.1624	13.9212	13.9405	13.9778	14.2079	14.3356	14.2383	14.0119	13.7989	13.7664
3918	14.965	14.9414	16.1136	15.0273	15.015	14.9189	16.2069	16.278	16.725	15.4229	15.1931	15.04
23057	11.6516	11.6413	11.8453	12.3635	12.3289	12.4788	12.5067	12.4996	12.2347	11.9209	11.7415	11.5782
4688	5.25343	5.30691	5.14216	4.98454	4.96725	4.98102	5.48749	5.69823	5.3086	5.56245	5.39614	5.2197
10092	13.1852	13.2053	13.1195	13.3771	13.3582	13.3367	13.1346	13.2087	12.8972	12.9162	13.0712	13.0319
23179	10.009	9.99268	10.1834	10.3433	10.7775	10.4484	10.2531	10.3198	10.4234	10.3231	9.9556	9.98902
23127	7.48705	7.44468	7.03033	7.64118	7.84448	7.6007	7.06537	7.03869	7.12448	7.46991	7.6018	7.72558
81563	9.28421	9.42242	9.85234	10.8471	10.8927	10.8609	9.98245	9.92611	10.0492	10.319	10.2047	10.1206
116496	8.54871	8.63662	8.49656	11.5023	11.6528	11.66	8.66967	8.70631	8.37325	8.84644	9.41097	9.3474
83872	4.34719	4.55187	4.772	5.18028	5.27322	5.91796	4.82006	5.1394	5.1905	4.58625	4.98655	4.27348
5321	11.6481	11.6182	12.0905	11.3229	11.1306	11.2402	11.8203	12.1639	11.6529	11.9035	11.8426	11.5573
5996	10.0386	10.0524	10.1435	10.3922	9.78561	9.95771	9.70204	9.87596	9.6123	10.7538	10.5448	10.2939
5997	10.8354	10.7696	11.0236	10.6075	10.9233	10.505	11.0089	11.0565	10.5619	11.1651	11.8209	11.6849
3075	8.40085	8.22582	8.58725	9.25313	8.7481	9.1863	7.96819	8.30067	8.29186	7.8572	7.99951	7.66273
388722	6.43015	6.50378	6.02481	6.2457	6.17916	6.32687	5.9047	5.85361	6.00044	5.4704	5.42358	5.80776
56956	4.04869	4.01095	3.80702	4.53881	4.42304	4.96271	4.20524	4.27479	3.86498	4.45753	4.37865	4.38651
140609	11.7837	11.7204	11.4995	11.0941	10.8002	11.0373	11.2126	11.5967	11.0391	11.3508	11.8434	11.519
2494	9.3656	9.30948	9.17672	8.09203	8.19061	8.01511	10.1088	10.1408	8.96546	8.97	9.25195	8.91674
55765	10.9854	10.9997	10.7694	11.4154	11.5133	11.383	10.9301	10.7113	10.5649	10.7959	10.764	10.8647
23046	8.47748	8.40214	8.98571	9.39066	9.4808	9.60709	9.8794	9.90645	10.1891	9.07881	8.65441	8.7403
252839	12.1229	12.1614	12.4461	12.8254	12.6416	12.6773	12.6357	12.4852	13.1549	12.4199	12.0491	12.218
5317	9.41648	9.54307	9.44161	7.69858	7.64725	7.53144	9.61256	9.61359	9.74164	8.61785	8.72089	8.63585
23612	7.89037	7.97656	8.89191	8.6237	8.58813	8.68193	9.43096	9.07789	10.0765	8.63235	7.57507	7.57667
1465	12.3021	12.3684	12.283	11.8324	12.1549	11.908	12.5979	12.4151	13.0053	12.0339	11.921	12.1383
89796	11.9656	11.8783	11.9891	12.2629	12.3834	12.4578	12.3795	12.4532	12.0184	12.1192	11.8806	11.8072
149345	8.10005	8.23729	8.79267	9.21711	9.18709	9.29051	8.70086	8.48233	8.98234	8.21399	7.50158	7.65732
127829	10.2611	10.1828	10.8355	10.9343	11.0305	10.9738	10.6365	10.6181	11.2015	10.5045	10.049	10.021
51706	9.72526	9.69855	9.57746	10.1385	10.1004	10.0986	9.83388	9.64204	10.1778	9.68451	9.63615	9.7009
7832	6.32527	6.21665	6.97943	5.59189	5.48418	5.40413	6.95118	6.85046	7.65758	6.54138	6.18468	6.1663
2331	3.21068	3.39273	4.4554	2.43461	2.33359	2.3369	2.79386	2.97291	2.74243	2.69029	2.34712	2.75159
493	11.1196	11.0129	11.6529	11.728	11.7357	11.9014	11.6937	11.9274	11.5233	11.4666	10.9177	10.6844
9580	9.47967	9.47971	9.60477	9.17319	9.36454	9.12515	9.44152	9.27689	9.5165	9.20879	8.91348	9.18527
55224	7.88422	7.93997	9.13637	9.50529	9.3725	9.44258	8.99277	8.85738	10.387	8.94142	8.14332	8.12764
5972	2.59885	2.64997	3.47708	3.18136	2.61307	2.44833	3.38636	3.29901	4.65825	2.99957	2.45944	2.5987
22874	6.15998	6.0243	6.30646	5.15892	5.01133	5.07954	6.41109	6.33501	6.57063	5.65711	5.12244	5.08216
81788	7.7917	7.82906	8.09536	8.71428	8.73596	8.66023	8.3885	8.50399	9.37865	8.85246	8.26624	8.13089
101669762	2.0042	1.99814	2.55867	2.79359	2.15836	2.7712	2.61961	2.62639	2.90756	2.02046	2.01705	2.00415
85414	9.23247	9.33376	9.50042	9.21816	9.37911	9.27804	9.61745	9.56015	10.0746	9.45797	9.43628	9.49435
8934	10.9172	10.8679	10.8429	11.4961	11.5119	11.5499	11.075	11.0379	11.1029	11.1206	11.1369	11.1275
23380	11.2653	11.2052	11.5617	11.5584	11.5592	11.5597	11.5509	11.5939	11.6888	11.3202	10.9873	10.9725
83593	9.03894	9.03379	8.68138	9.15932	9.3625	9.21172	8.94165	8.74943	9.1086	8.84517	8.79187	8.83026
9261	12.3245	12.308	12.473	12.5764	12.5238	12.4458	12.5422	12.5123	12.9766	12.2909	12.2642	12.3341
11009	5.01854	4.83471	5.54355	5.16789	4.75618	5.11578	5.8852	6.268	6.02522	5.14902	4.6832	4.72292
79098	5.63495	5.72652	5.16259	4.9781	4.80918	4.79617	5.78204	5.85095	5.09865	4.86261	4.8669	4.77478
5208	8.91843	8.87809	9.24369	8.34877	8.35593	8.6166	8.71105	8.80895	9.0808	8.35038	8.70788	8.66844
5362	5.33668	5.54814	5.37731	5.32731	5.25992	5.01598	6.41722	6.40237	6.71474	5.37308	5.30344	5.38927
3914	9.14266	9.00254	10.137	9.4222	9.30151	9.23107	10.4138	10.5174	10.7891	9.97525	8.64319	8.75629
50486	8.6946	8.75035	8.86885	7.48698	7.81618	7.72361	9.99269	9.97826	9.145	8.44747	8.3164	8.38289
3290	4.99985	4.88875	4.6664	4.03557	4.00308	4.1058	6.07411	6.0408	4.90864	3.96192	3.76656	4.06458
255928	2.24278	2.52205	2.18732	2.18032	2.17386	2.17607	2.86857	3.29716	2.83673	2.71957	2.92992	2.8557
574036	3.95919	4.34823	4.01599	4.2897	4.1259	3.85224	3.0854	3.51809	3.84109	3.53658	3.35929	3.59198
56256	4.98456	4.58878	4.41697	3.83789	4.24789	4.11389	4.09752	3.83549	3.98575	3.48636	4.08639	4.21299
55733	7.74027	7.74174	6.93201	9.25154	8.96784	9.23686	7.38532	7.62607	7.37621	7.24589	7.13967	7.30714
3756	2.90619	3.25604	2.87679	5.18876	4.91122	4.77171	2.93929	3.06057	2.91688	2.96423	3.24463	3.29151
84791	8.06797	8.1205	8.61572	8.91041	8.93871	9.09221	8.4445	8.62896	8.4205	8.50398	8.33681	8.17204
7779	10.4077	10.4281	10.4686	9.95057	9.9779	9.99135	10.0368	10.1189	10.5094	10.1818	10.49	10.5249
29937	10.2826	10.3882	10.4317	10.6374	10.504	10.534	10.7398	10.5487	10.9758	10.5437	10.1044	10.3527
55509	5.08066	5.06462	5.35159	6.56469	6.86961	6.91692	5.95615	5.79938	6.05218	5.74702	5.85582	5.92735
642946	7.13266	7.05544	6.60771	7.26057	7.29899	7.26434	7.16282	6.88684	6.56716	6.41475	6.52133	6.85146
28982	10.6186	10.6132	10.1805	9.74878	9.70301	9.76536	10.6088	10.5291	9.98745	10.0534	10.7782	10.8636
100505832	1.1641	1.16022	1.17482	2.03451	1.58686	2.0845	1.16997	1.3228	1.37749	1.17448	1.1723	1.16406
5629	3.7156	3.49328	4.53278	6.08185	5.83243	6.20908	4.50794	4.72212	4.69918	4.45999	3.70244	4.03056
5784	12.8819	12.812	12.6543	13.4089	13.4543	13.4636	12.6849	12.6986	12.4827	12.8385	13.0198	12.9563
51018	11.7846	11.6931	10.8106	10.8227	10.6874	10.8911	11.2273	11.3582	10.4507	11.0604	12.0219	11.8848
7042	10.354	10.2829	10.1788	11.1845	10.9757	11.3185	9.39232	9.66119	9.82305	9.8665	10.0457	10.0132
643723	8.74787	8.57691	8.97833	8.50762	8.3341	8.69126	8.87266	8.98569	8.32006	8.21079	8.35361	8.17141
127018	10.8894	10.8661	10.8268	11.1855	11.0054	11.1745	10.93	10.9933	10.7242	10.7297	10.8353	10.7933
4139	3.10629	3.35201	3.16274	3.76198	3.78154	3.53614	3.92113	3.89377	3.53765	3.27365	3.2599	3.15813
79762	6.17106	6.31145	6.83679	7.56289	7.69562	7.95622	7.00901	7.08184	7.4956	7.03124	6.59661	6.52812
64757	8.32667	8.40005	7.82054	7.49381	8.22505	7.95515	8.34655	8.18571	8.27771	8.32292	8.85035	8.84437
3142	6.61221	6.77234	6.78677	7.51404	7.72539	7.6454	7.02118	6.78443	7.27267	6.53454	6.61055	6.78484
9015	10.3245	10.4178	10.3196	9.88885	9.89908	9.78922	10.277	10.4887	10.2687	10.28	10.54	10.4214
100506161	5.01624	5.22393	5.06151	5.53533	5.73135	5.65072	5.00391	5.0923	4.88636	5.03409	4.88434	4.93225
7100	4.77225	4.72777	4.40194	4.10156	3.6897	4.07578	4.12389	4.10413	3.70617	3.53278	3.63047	3.66592
55061	4.45121	4.51124	4.45167	3.85013	4.03425	4.22449	3.7579	3.88175	3.85732	3.99973	4.23962	3.93891
824	14.8449	14.8328	14.8749	14.947	15.0889	15.0492	14.7125	14.7223	14.8071	14.6978	14.8326	14.8117
441124	5.22154	5.18588	5.09039	5.57833	5.6891	5.59703	5.5801	5.29088	5.37128	5.3759	4.93593	4.84596
29097	11.9249	11.9403	11.8943	12.1789	12.2189	12.2023	12.0478	11.8878	12.0639	11.7643	11.8651	11.9541
149111	10.6978	10.6761	10.773	11.5291	11.5936	11.5274	10.8866	10.7809	10.9343	10.5051	10.4067	10.4453
55740	12.9518	12.8973	13.0225	12.6979	12.6048	12.7131	12.7787	12.9925	12.9213	12.9246	13.2477	13.0829
2052	10.4086	10.3127	10.9369	11.0423	10.9747	11.038	10.5692	10.4888	11.6934	10.5448	9.8376	9.93694
9725	9.62338	9.55842	9.54668	9.86802	9.8617	9.80691	9.77971	9.76487	9.47002	9.57697	9.47709	9.51169
375057	1.80079	1.92621	1.81394	2.55996	2.07176	2.37937	2.19811	2.3572	2.33359	2.04005	1.81084	1.93807
3707	9.69706	9.74202	9.79464	10.5898	10.712	10.409	10.0153	9.86606	9.97187	9.88936	9.96012	10.1173
56997	11.1168	11.1542	10.8883	10.373	10.6431	10.3332	11.5493	11.4028	12.0133	10.9823	10.9264	11.244
100130093	4.25827	3.9746	4.17407	4.82079	5.15612	4.82954	4.67851	4.44932	5.12054	4.52013	4.43667	4.51127
116841	10.5204	10.5935	10.5364	10.7696	10.7644	10.7482	10.8777	10.7636	11.2493	10.6429	10.6525	10.7204
7483	5.14687	5.24562	6.04122	6.71864	6.54666	6.67532	4.83844	4.75787	5.65853	4.97945	4.5299	4.28257
79169	9.90157	9.92535	9.71369	10.1081	10.1742	10.1556	10.3046	10.1033	10.4091	9.82866	9.69598	9.94119
2987	12.0235	12.0762	12.0448	12.3628	12.4473	12.3424	12.3799	12.1322	12.7353	12.1891	11.7799	12.0495
57165	2.83351	2.71061	3.22162	2.76329	2.48794	2.75121	3.41378	3.33717	3.20875	2.99986	2.88348	2.88119
574407	2.75551	2.73914	2.8004	3.44408	3.60447	4.14732	3.0309	2.94596	3.81677	3.26867	2.98814	2.75538
84033	7.81167	7.97974	8.76526	9.31584	9.19776	9.42111	8.80859	8.96921	9.06351	8.6331	7.96417	7.88076
51127	4.57841	4.20547	4.99017	4.9744	5.04188	4.90506	4.82836	4.95309	4.26415	4.30737	4.12903	4.13841
58480	7.18434	7.08796	7.35498	7.83924	8.00518	7.93428	7.48273	7.63089	7.8707	7.39627	7.16507	6.98139
574029	5.95932	6.29802	6.26862	6.90345	6.7878	6.90865	6.29757	6.26025	6.0009	6.51016	6.18615	5.93275
23456	11.1294	11.1579	10.5046	10.3662	10.4262	10.2895	10.6652	10.7913	10.0511	10.581	11.3418	11.2587
27097	11.0659	11.0899	10.8544	10.6616	10.8044	10.6952	10.9954	10.9478	10.9413	10.8003	11.3684	11.4277
2590	12.215	12.2762	11.9762	12.1756	12.3166	12.1429	12.5643	12.4636	12.5962	12.214	12.2258	12.323
79605	3.9974	3.95964	3.98751	6.37724	6.65458	6.30151	4.6878	4.41532	4.55205	4.09562	3.96601	3.78025
183	3.32718	3.19279	3.95584	3.2119	3.62096	3.99838	3.37645	3.67856	5.2091	3.29924	2.84693	2.97232
375061	8.66534	8.64109	8.6462	8.77511	8.91568	8.93707	9.394	9.28022	9.49995	8.78393	8.95845	8.99374
57568	9.23019	9.20665	9.00859	10.5146	10.9791	10.5426	10.1443	10.1192	9.58208	8.96819	9.30855	9.04667
84451	10.3037	10.2551	10.2127	9.69573	9.78556	9.85912	10.4867	10.7124	10.5245	10.4009	10.8122	10.6244
148641	8.96565	8.99747	9.26965	9.45259	9.48002	9.56423	9.29283	9.29219	9.47829	9.38749	9.11687	9.20047
359948	12.2311	12.2041	12.4182	12.463	12.6231	12.5882	12.6414	12.7719	12.7222	12.2466	12.093	12.0923
100302691	3.50021	3.42684	3.67592	3.90881	4.05204	4.13778	3.77436	4.22597	3.13859	3.16815	3.09104	3.05569
101927787	4.76711	4.9746	4.83958	5.95712	5.55574	5.91715	4.8625	5.34513	4.59423	4.7489	4.66386	4.34041
677802	5.30459	5.72023	5.06201	4.41684	4.7035	4.53697	5.3135	5.082	5.07028	4.81143	5.17252	5.34613
1130	10.4956	10.456	10.6475	10.2556	10.3004	10.192	10.327	10.399	10.4508	10.4356	10.5098	10.5521
4811	10.2524	10.2035	10.8891	11.1703	11.1109	11.2526	11.0874	11.1209	11.2834	10.3807	10.1976	10.1832
7107	9.41986	9.31535	9.81419	10.0856	9.86972	10.0582	9.35473	9.44599	9.762	9.59129	9.35851	9.2425
6262	7.27731	7.27485	7.03703	7.0105	7.06953	7.23236	6.78913	6.98058	6.16793	6.18405	6.05086	5.90222
1131	4.0089	3.85195	4.00621	3.5314	3.63848	3.41227	4.25627	4.61226	4.12825	3.55754	3.5908	3.3326
6000	4.04534	4.35118	4.00157	4.93326	5.01361	4.70796	4.68433	4.38273	4.24931	4.4197	4.64266	4.67355
1122	11.9487	11.9085	12.0062	11.5029	10.7576	11.3727	11.8149	12.3302	11.9536	11.9783	12.5523	12.24
731275	6.38128	6.24886	6.14561	6.93935	6.61243	7.06809	6.24648	6.57802	5.99684	6.10067	6.26876	6.07034
10000	10.6309	10.5857	11.1045	11.8407	11.5904	11.9508	10.9716	11.1768	10.956	11.2534	11.1478	10.9011
10472	10.3417	10.3914	10.6331	10.8413	10.912	10.8221	10.2343	10.3687	10.4092	10.5886	10.7363	10.6347
257044	3.83599	3.76491	3.8048	4.79969	4.09513	4.29816	4.18402	4.13409	3.82277	4.10878	3.9092	3.8357
116228	4.47647	4.70148	4.67693	5.4319	5.13953	5.09223	4.82244	4.74476	4.60939	4.585	4.5924	4.65875
55083	3.50733	3.15974	3.48577	4.71102	4.48375	4.78189	3.55463	3.69111	3.90191	3.77579	3.28642	3.45933
64754	10.5822	10.5812	10.5381	10.8726	11.0416	10.9078	11.0999	11.0174	11.3322	10.8283	10.7139	10.8607
64216	11.2078	11.207	10.97	10.6624	10.5861	10.6392	10.86	10.9082	10.7983	11.0562	11.4865	11.4624
100130097	3.83255	3.69609	3.66287	3.96386	3.98505	3.77116	4.01574	4.36178	4.18821	3.51458	3.3921	3.57917
25909	12.3097	12.2681	12.156	11.8977	11.6461	11.9497	12.1492	12.3487	11.8775	12.0725	12.6991	12.4902
57116	6.07819	6.16644	5.34077	5.24603	5.01766	5.11538	5.92613	6.22013	5.58019	5.92588	7.01993	6.75901
93474	8.51423	8.54224	8.40081	8.08498	7.79182	8.04693	8.34993	8.69478	8.20721	8.20752	8.84104	8.64251
84838	11.778	11.7943	12.0099	12.0877	12.2788	12.179	12.2326	12.2145	12.7418	12.2163	12.02	12.0926
114548	6.76723	6.99169	7.43274	6.10152	5.45948	5.81828	8.43277	8.49816	8.88624	7.69428	7.20207	6.98148
646627	1.14639	1.06537	1.24917	1.91586	1.72231	1.54027	1.07384	1.06991	1.0856	1.07777	1.16238	1.06871
79894	9.37354	9.48954	9.4173	9.66604	9.75895	9.70983	9.87624	9.78869	9.97068	9.28255	9.33634	9.36268
55657	9.40035	9.46879	9.70643	9.34689	9.23532	9.35329	9.97675	9.92675	10.3048	9.81334	9.45501	9.47296
347688	2.82208	2.70624	3.11369	3.22058	3.08332	3.02019	2.71129	2.6333	2.6514	2.73556	2.5398	2.57085
10771	11.1843	11.1802	10.7575	10.9773	11.0446	11.1198	10.5956	10.666	9.90927	10.7366	11.2335	11.1055
22982	9.32745	9.28181	9.34883	9.73401	9.93801	9.8981	9.45815	9.48272	9.31566	9.49233	9.34718	9.43871
23560	12.9274	12.9487	12.5662	12.7365	12.8174	12.8256	12.5798	12.6289	12.4291	12.67	13.3511	13.3085
22884	9.19098	9.18448	8.95459	9.51385	9.43221	9.4915	8.70293	8.77129	8.58416	8.63042	9.27555	9.236
5214	13.9958	14.0215	14.0059	14.6633	14.7983	14.6498	14.1266	13.9353	14.2256	14.1529	14.0445	14.2351
100652988	3.66653	3.8573	4.13285	4.61574	4.22106	4.46646	3.71086	3.79897	3.86002	4.12937	3.85778	4.0507
100216001	4.34206	4.48776	3.85991	6.59501	6.24299	6.07685	3.82649	3.85541	3.67665	4.72693	4.95874	5.02588
83592	7.6212	7.62605	7.44538	7.73059	7.78173	7.78239	7.40282	7.26742	7.12472	7.61609	7.32204	7.51278
8644	10.1455	10.147	10.6113	10.7754	10.6311	10.7953	10.4061	10.2771	10.5469	10.3888	9.95537	9.77851
79861	6.02643	5.78859	5.48182	4.57387	4.73156	4.87149	6.01603	6.03958	5.5531	5.84449	5.85058	5.85041
10276	12.3876	12.3697	12.2126	13.036	13.0123	12.9945	12.0384	12.1162	11.6855	12.3772	12.3172	12.2367
100132159	1.97236	2.33474	2.15651	2.84957	2.70132	3.18179	2.27567	2.36728	2.00332	2.29797	1.98549	1.97231
2665	13.6594	13.6664	13.7679	13.7107	13.9009	13.863	13.3402	13.3482	13.5305	13.9012	13.7991	13.7692
399715	1.37161	1.36814	1.38129	1.45573	1.44862	1.85841	1.59198	1.96826	1.84127	1.79217	1.53208	1.50894
5588	6.71638	6.63277	6.52189	7.18989	7.66403	7.28779	6.83692	6.9634	6.62385	7.01387	7.07269	7.0567
509	12.8861	12.9222	12.6642	12.8631	12.9827	12.9624	12.622	12.5211	12.6873	12.814	12.9353	12.9748
2625	7.16902	6.9275	6.51642	8.00783	8.16502	8.01469	6.70093	6.7091	6.73314	6.37585	6.28009	6.59517
9712	9.46007	9.54894	9.28438	9.71066	9.9041	9.86695	9.26305	9.25078	8.88343	9.36003	9.58256	9.5043
55526	10.2915	10.2973	10.577	11.0046	11.0473	11.0554	10.492	10.5913	10.5821	10.4622	10.4343	10.3784
55176	8.27524	8.1083	8.12058	8.57006	8.42142	8.62575	8.18138	8.05088	8.04908	7.95936	8.00861	8.22349
11164	11.574	11.6005	11.3417	12.286	12.1978	12.2771	11.5502	11.5112	11.5083	11.5505	11.7619	11.821
57118	8.34235	8.18744	8.96071	10.0901	10.2195	10.1349	9.29668	9.34444	9.3925	9.92094	9.54304	9.51407
83643	3.26853	3.55374	3.66827	3.58835	4.31	3.52005	4.11092	4.60063	4.75478	4.1909	3.69597	3.82288
5264	9.51996	9.3725	9.46268	9.89985	9.884	10.0588	9.14607	9.20028	9.05209	9.36154	9.18984	9.18743
55691	10.9409	10.9182	10.4723	11.4507	11.6006	11.4228	10.9963	10.9178	10.6278	10.8247	11.0652	11.0806
83641	12.0525	12.0725	12.1592	12.1156	12.1163	12.0642	11.9275	11.9945	11.7591	12.2009	12.5037	12.358
441549	5.01516	4.8769	5.49841	6.06756	5.59756	6.12283	5.086	5.15751	5.24311	5.45996	5.20267	5.15907
79723	10.2551	10.2728	9.52349	9.579	9.54219	9.5898	9.66204	9.66633	8.96475	9.72495	10.4249	10.3375
55301	4.63632	4.53414	4.97652	4.99795	4.7275	5.29117	5.84675	6.06374	6.12783	4.43063	4.5645	4.5458
80013	9.63622	9.56181	9.23505	9.65795	9.4631	9.74944	8.86166	9.13785	8.5656	9.2145	9.60122	9.31601
9200	9.07375	9.15745	8.86538	9.43793	9.50318	9.62913	8.99093	8.98316	9.17264	8.91652	8.74816	8.75564
8027	10.8285	10.8393	11.0414	11.1656	11.1412	11.2617	10.6294	10.753	10.8377	10.7273	10.8254	10.8091
84898	6.71042	6.27596	6.74239	8.00377	7.6701	8.16347	5.77435	5.76304	6.17591	6.94125	6.60541	6.58532
10529	2.78164	2.76425	3.5683	5.20482	5.1629	5.49115	2.99162	3.36714	2.86468	3.56492	3.00563	2.95551
399726	4.61001	5.14435	4.82247	6.53811	6.57473	6.37486	5.09188	4.86284	5.04203	5.07555	4.9159	4.73489
387640	3.71713	3.81532	3.48221	4.28587	4.4099	4.32348	3.87958	3.72927	3.33575	3.8094	4.03404	3.55658
23412	7.79825	7.83314	7.87341	8.02387	7.95006	8.13863	7.48485	7.51092	7.52098	7.62627	7.53949	7.47584
100499489	4.98151	5.05874	4.95852	5.62994	5.54946	5.88351	4.68772	5.13124	4.795	4.76526	4.4358	4.96088
5305	10.7455	10.7182	10.633	10.6517	10.7922	10.7045	10.4631	10.4871	10.5106	10.6455	10.8793	10.7914
219681	2.0204	2.25725	2.19117	2.52188	2.77788	2.82414	2.36077	2.16087	2.04774	2.44157	2.62516	2.21771
22921	7.77162	7.9576	8.01354	9.00667	9.09674	9.12041	8.37113	8.16536	8.30877	8.11166	7.76816	7.87814
56243	8.62382	8.58513	8.62642	9.05192	9.31294	9.24425	8.64242	8.57795	7.86881	8.27697	8.01831	7.75894
57584	11.1646	11.1148	11.1914	11.1698	10.9948	11.2687	10.7176	10.9132	10.4449	10.9117	11.0928	10.8349
56952	9.80358	9.81189	9.1103	9.61359	9.80398	9.62349	9.08762	9.04872	8.57536	9.19055	9.82741	9.73423
57512	8.73566	8.74472	8.53075	9.52386	9.44748	9.60982	8.02534	8.2072	7.72967	8.15695	8.39911	8.21522
101929052	2.10926	2.09647	2.14364	4.1196	4.14798	4.24907	2.33164	2.11367	2.17033	2.44765	2.1357	2.10916
10730	13.0695	13.0253	13.0925	13.3282	13.2989	13.3779	12.8142	12.9607	12.8374	13.0593	13.2766	13.1893
91452	10.759	10.6505	10.8788	11.088	10.869	11.0526	10.2832	10.5836	10.4971	10.7035	10.6695	10.5484
387646	4.61638	4.50338	3.93379	4.98008	4.79169	4.69242	3.98758	4.32205	3.69595	4.53304	4.33628	4.48496
374308	2.3361	2.38483	2.59085	1.77859	1.77373	1.77539	1.77749	1.77155	1.79523	2.2089	2.19613	2.5637
22931	11.1942	11.1499	11.2213	11.4552	11.119	11.4686	10.6206	10.7924	10.5693	10.9326	11.4075	11.1456
220906	9.07751	9.01112	8.7866	9.52179	9.35215	9.55673	8.82257	8.76565	8.4692	8.9192	9.2644	9.19539
51322	12.044	12.0329	12.0517	12.2162	12.1803	12.2872	11.8876	11.9858	11.7641	12.0357	12.2949	12.1447
25805	5.47055	5.37156	5.63758	5.12842	5.3631	5.22102	5.78395	5.27341	5.88068	5.2783	4.80892	4.93499
6840	10.1058	9.94109	10.1135	10.9674	11.2976	11.0095	9.71466	9.79734	9.54921	10.5383	10.4231	10.3959
57608	9.83165	9.82249	8.94748	8.04371	8.2049	8.07636	10.3094	10.1253	8.96264	9.16324	9.87547	9.75033
1326	7.50945	7.49818	7.92913	8.26121	8.20613	8.15637	7.18591	7.24322	7.7021	8.05614	7.75897	7.55345
645954	3.78171	3.65842	3.29572	3.6882	3.89175	3.75085	2.85545	3.314	2.9785	3.13329	3.00008	3.018
220929	6.88451	6.94917	6.94408	7.43355	7.45484	7.57335	6.90073	6.87933	6.79644	7.02583	6.71818	6.56301
80314	9.36004	9.36842	9.18342	9.51352	9.48454	9.55991	8.99632	9.21106	9.21211	9.03994	9.32251	9.09297
3688	14.5033	14.4979	14.7684	15.0705	14.8025	15.118	14.3057	14.4897	14.364	14.6776	14.665	14.4969
8829	12.9513	12.9058	12.97	13.5191	13.2544	13.5153	12.8184	12.9471	12.4625	12.9508	12.8154	12.6837
1390	8.89905	8.8994	8.61525	9.19846	9.04793	9.07321	8.62813	8.76811	8.60943	8.69987	8.61175	8.66793
219749	7.32998	7.48874	7.46963	8.26358	7.80935	8.26517	7.50006	7.84067	7.03316	7.91184	8.11329	8.01393
399744	6.12091	6.18239	6.41739	6.9756	6.69995	6.89439	6.53604	6.89697	6.11602	6.35861	6.30571	6.41893
3185	13.4431	13.4567	13.249	12.9483	13.0302	13.0066	13.3716	13.2758	13.5624	13.415	13.6488	13.7192
7580	8.2742	8.27058	7.96963	8.58036	8.63515	8.56663	8.22532	8.14891	8.196	8.2694	8.25046	8.34542
83937	6.14981	6.04662	6.86134	7.27775	7.09537	7.30048	6.47666	6.50513	6.95676	6.63513	5.81871	5.64668
7570	10.6161	10.6586	10.2218	9.69271	9.97727	10.0211	10.2878	10.4511	9.60175	10.5684	11.1223	10.9588
240	2.87381	3.21353	4.40015	2.73503	2.80927	2.72653	2.90476	2.71623	3.63015	4.99335	4.27777	4.09325
93550	7.87073	7.82211	7.61432	7.67243	7.42474	7.54093	7.72428	7.77225	7.67114	8.08747	8.37122	8.18458
8031	12.3652	12.3847	12.3701	12.1485	12.2368	12.174	11.9869	12.0632	12.1824	12.4131	12.4851	12.4297
83849	6.00644	5.72076	6.05798	6.35576	6.60784	6.37271	6.37056	6.4876	6.13079	5.99856	6.21607	6.05122
414241	7.42896	7.42284	7.11665	6.8515	6.65196	6.83935	7.1373	7.30288	6.46092	7.16377	7.7812	7.64255
26095	8.79808	8.77979	7.95993	7.95962	7.88659	8.06559	8.20605	8.15776	7.73813	8.13101	8.78475	8.60291
118738	7.26593	7.33591	6.60429	5.81666	6.36897	5.8313	7.47898	7.27625	7.23545	6.98458	7.19787	7.32567
102724488	5.10689	4.88375	5.07229	5.82248	5.43348	5.98288	5.64833	5.68289	5.56403	5.46648	5.09369	5.31036
58504	9.09039	9.17457	9.01808	9.51322	9.70069	9.6397	9.68003	9.63029	9.16549	9.30472	9.27593	9.33003
2074	8.53035	8.53478	7.83602	7.27446	7.14951	7.1424	7.37672	7.64496	6.85643	7.3478	7.48688	7.40372
100652748	8.89028	8.76432	8.50464	8.57038	8.59196	8.71608	8.57385	8.46556	8.27331	8.62888	9.22071	9.24055
56624	7.29148	7.25691	7.0972	6.89794	6.8751	7.07799	7.1916	7.22149	6.6154	7.14511	7.81866	7.68356
104355295	3.61959	3.75576	3.52751	4.17734	4.08408	4.38337	3.5408	3.70603	3.11879	3.89782	3.87653	3.58013
653308	8.99357	8.97531	8.51349	8.52858	8.43275	8.54658	8.58702	8.69017	8.01138	8.6122	9.39186	9.34057
5592	3.58843	3.56406	4.1286	4.97247	4.57409	5.19644	4.15174	4.74567	4.36064	3.76654	3.94281	4.02188
100506939	2.22013	2.64563	2.38779	2.65725	2.54309	2.88942	2.03193	2.28372	2.05084	2.19248	2.18548	2.38239
22943	10.4779	10.4686	9.52189	10.9907	11.0542	11.106	9.72449	9.87649	9.21718	9.34086	10.5115	10.2642
101928687	2.32148	2.60456	2.69284	3.8718	3.90488	4.11	2.51331	2.56712	2.37292	2.53369	2.52387	2.48625
253430	9.64199	9.54564	9.6975	9.27585	8.98518	9.2518	9.25135	9.75584	9.34632	9.59909	9.89647	9.67763
55847	9.94069	10.0437	9.58902	9.75855	9.57084	9.78692	9.7035	9.65655	9.49487	9.89353	10.1863	10.1913
7321	9.86458	9.86898	9.97255	9.36412	9.32336	9.57447	9.7499	9.91816	10.0234	9.88892	10.1516	9.92362
7019	11.7654	11.7604	10.8912	10.7519	10.6346	10.6685	11.2831	11.317	10.7406	11.2568	12.1727	12.0557
80114	7.4015	7.35117	7.06706	8.82663	8.57564	8.90059	7.97333	7.94672	6.81815	8.14302	7.96238	7.80421
728640	6.2004	6.27601	6.19364	6.35062	6.10787	6.0672	6.06495	6.29717	6.0278	6.45262	6.62906	6.59536
220963	4.26183	4.611	4.64668	5.73592	6.26145	5.84868	5.51785	5.51022	5.25476	5.10026	5.78298	5.69181
8030	11.7339	11.6168	11.5355	11.26	11.3583	11.4193	11.555	11.6199	11.4719	11.7874	12.0034	11.9198
288	8.09391	7.86758	7.15508	8.39976	8.28346	8.42486	7.67315	7.65781	6.71259	7.34864	7.59989	7.6625
983	12.3169	12.3057	11.9649	11.9142	11.4727	11.7563	11.9122	12.1977	11.4279	12.1558	12.4971	12.3203
9886	7.14366	7.19705	7.45602	7.68528	7.83341	7.95429	7.32135	7.43904	7.3073	7.45077	7.37946	7.27049
84159	6.42635	6.60908	7.20606	7.73016	7.72743	7.73721	6.64889	7.12933	7.48206	7.17028	6.44767	6.38289
22891	6.89301	6.70881	6.57403	7.5841	7.61937	7.74642	6.56737	6.60257	6.70156	6.55871	6.92052	6.79896
23411	9.95086	9.96175	10.0393	9.67792	9.66186	9.70281	9.62725	9.78271	10.0223	10.0237	10.0631	9.98724
3189	12.8605	12.7828	12.5658	12.3449	12.5134	12.4296	12.553	12.5479	12.4382	12.5432	12.8536	12.8787
80312	6.01806	6.19732	6.00989	6.72123	6.41228	6.70814	6.08995	6.03758	5.99471	6.60138	6.25021	6.23907
55749	11.7122	11.6809	11.4197	11.1103	10.8217	11.1028	11.323	11.5884	11.1071	11.4192	11.8894	11.7157
9188	14.1754	14.1262	13.9033	13.4403	13.4418	13.4672	13.8415	13.9875	13.7792	14.0667	14.7022	14.6122
5552	12.3667	12.4078	12.1458	12.5427	12.4184	12.5515	12.0699	12.2775	11.9966	12.156	12.3316	12.2575
80201	4.81981	4.68405	4.43194	5.00883	5.06689	5.15118	5.40577	5.50181	5.02027	3.72444	4.16673	4.21923
3098	13.2316	13.1957	13.4206	13.5909	13.6528	13.5728	13.6415	13.5604	14.2323	13.5892	13.344	13.4986
1305	10.0873	10.1125	10.1082	10.7175	10.817	10.7743	10.5574	10.546	10.816	10.4843	10.506	10.4593
55506	9.35755	9.4432	9.17342	9.67462	10.0377	9.7536	9.86267	9.59796	9.6604	9.67844	9.55218	9.69872
56681	11.9124	11.872	11.9456	11.9133	11.8122	11.8505	11.6305	11.6117	11.8362	11.9234	12.2431	12.1947
5464	12.6229	12.6807	12.556	12.1654	12.2765	12.2308	12.3393	12.3656	12.5593	12.7673	12.7491	12.7711
140766	4.90353	5.19932	4.97806	6.91127	6.85577	6.96639	4.83091	4.92046	4.98147	4.49782	4.5234	5.23669
219699	3.81933	3.96746	3.59872	3.44729	3.84629	4.08765	5.01234	4.68754	5.23817	4.45764	4.01728	3.89897
55315	7.44719	7.59611	7.02389	6.84718	6.89557	6.89933	7.51738	7.36127	7.77777	6.98831	7.19667	7.4425
64115	7.73895	7.67598	8.16727	8.33872	8.05147	8.11031	8.53016	8.29183	9.44132	8.08664	7.56725	7.41395
9469	7.1492	7.1449	6.67111	7.03309	7.01759	7.10266	7.43076	7.41898	6.94736	6.3506	6.61644	6.77812
51008	10.6831	10.6499	10.5681	10.8283	10.8424	10.7516	10.5173	10.4776	10.1615	10.7974	10.6885	10.6589
317662	9.8433	9.91338	10.1717	10.5043	10.4735	10.5522	10.0276	10.0869	10.0082	10.4238	10.0919	9.96531
310	13.084	13.067	13.1084	13.218	13.2835	13.2786	12.7659	12.7649	12.9317	13.0112	13.1639	13.2189
5532	11.2217	11.185	11.0434	11.3559	11.4007	11.3554	11.1059	11.2514	10.6738	11.5196	11.6222	11.5838
2749	6.21858	5.93824	6.59326	7.0839	6.89892	7.10917	6.48458	6.79805	6.41923	6.65817	5.93406	6.32955
23053	10.3348	10.3309	10.5682	11.1426	11.0781	11.079	10.5558	10.5134	10.7373	10.4908	10.2536	10.3537
818	10.8153	10.856	10.9619	11.3601	11.432	11.3154	11.0487	10.9828	11.4958	11.318	11.0682	11.1006
5328	12.5614	12.6428	12.7133	14.2393	13.8736	14.0654	11.928	11.8827	12.7786	13.1758	13.1551	13.2658
414236	4.82558	5.20589	5.26299	6.05117	5.88524	6.03047	4.80086	4.96877	4.90138	5.89017	5.35044	5.52142
132	12.5451	12.5096	12.3343	12.5599	12.5176	12.6031	12.28	12.3127	12.438	12.5919	12.6042	12.6815
84858	9.80398	9.86226	9.51728	10.0214	10.4566	10.1794	9.98286	9.78107	10.0077	9.69788	9.59452	9.7876
100131213	6.4011	6.4706	6.0595	7.34452	7.04151	6.9054	6.16167	6.11924	5.99564	6.20098	5.6748	5.88557
83938	5.49117	5.77252	6.29167	7.31815	7.48306	7.33828	6.1264	5.9449	6.48261	6.51396	5.8719	5.71494
3778	10.0748	10.0926	10.4494	10.4699	10.5506	10.4722	9.85346	9.77602	9.82121	10.6898	10.4611	10.3123
9231	11.4431	11.3722	11.3575	11.1942	11.2925	11.2568	11.1364	11.1119	11.1145	11.0605	11.2017	11.2019
283050	8.81432	8.86149	8.49445	8.87777	8.91553	8.95601	9.23764	9.31881	8.86634	8.59269	8.4177	8.48058
57178	12.5895	12.529	12.679	12.956	12.8954	13.051	12.6945	12.7048	12.4058	12.6247	12.3661	12.3033
10105	12.8701	12.9322	11.7925	11.801	12.1005	11.7842	12.6495	12.3878	12.3037	12.1263	13.1159	13.3463
101060691	8.95875	9.18337	9.34717	9.0889	9.09719	9.10876	9.1369	9.01531	9.21702	9.51531	9.40188	9.39672
311	13.0101	13.0335	13.1666	13.4939	13.5954	13.4846	13.2475	13.0833	13.5635	13.2668	12.9472	13.0693
81619	9.97149	10.0165	9.92262	11.2612	11.4027	11.2557	10.2176	10.1674	10.2707	10.1257	10.1548	10.2008
170425	3.67078	3.97569	3.76193	4.29656	4.33697	4.26673	3.68014	3.79175	3.46503	3.57765	3.69909	3.67051
54537	11.5862	11.5449	11.2471	10.8602	10.5973	10.9631	11.2063	11.4079	10.6626	11.4221	12.0106	11.8007
9060	11.3275	11.3728	11.4526	11.4637	11.7056	11.6549	11.0232	11.1086	11.1731	11.3602	11.2877	11.2337
55328	6.9403	6.95333	7.0111	6.5974	6.83645	6.403	6.58525	6.67079	6.68363	7.21773	7.1093	7.1667
643414	6.13489	5.95782	6.4945	6.56296	6.2572	6.29728	6.49722	6.52031	5.65595	7.80059	7.17941	6.45693
118932	7.04959	6.78389	5.85837	6.84132	6.96324	6.50784	6.15702	5.93184	5.62055	8.06607	7.96344	7.913
57559	11.2404	11.2507	10.5915	10.4397	10.7566	10.4794	10.8479	10.7695	10.3563	10.88	11.1647	11.2606
100132116	2.76666	2.66407	2.31261	2.09637	2.27713	2.28296	2.16426	2.14987	2.03757	2.24706	2.51727	2.73315
355	9.12277	9.17402	9.19279	8.95087	8.51288	8.90247	8.44269	8.6374	8.19787	8.85354	9.18578	8.88442
9023	1.66959	1.94574	2.02932	1.6041	1.67601	1.75023	2.39878	2.24591	2.07821	1.76866	1.60576	1.59659
3433	8.12648	8.10508	8.48008	8.41893	8.3325	8.48492	7.11511	7.18467	7.05183	7.50579	7.27015	7.51262
3437	9.45753	9.6601	9.35542	9.91886	9.65742	9.82879	8.83957	8.87849	8.35732	8.77133	8.94531	8.77671
3434	7.27867	7.46854	7.21998	7.84657	7.66716	7.83407	6.60231	6.76707	6.70603	6.94827	6.61367	6.5203
643529	4.831	4.435	4.9211	4.58709	4.32614	4.45473	4.94724	5.08348	4.27309	4.19288	3.80519	3.9415
3363	10.007	10.0963	10.0264	9.84433	9.66138	9.69905	9.73963	9.90759	9.94865	10.1517	10.2215	10.1305
10556	11.4648	11.4574	10.9871	11.1095	11.0227	11.0013	10.9717	10.996	10.8468	11.1533	11.5174	11.557
27063	12.1166	12.1783	12.2136	11.0224	10.693	11.1491	11.0211	11.3859	12.0773	12.0323	12.9462	12.6409
84333	12.1093	12.0896	12.4671	11.9962	11.4276	11.9681	11.5752	11.9647	11.7901	12.1894	12.4365	12.1824
9044	12.0268	12.0227	12.2131	11.7584	11.4535	11.7962	11.8594	12.1711	11.5431	12.1691	12.4047	12.2655
54708	11.4393	11.4996	11.5734	11.4958	11.4704	11.5377	11.264	11.3607	11.3642	11.7365	11.763	11.7035
3416	12.3989	12.3387	12.0606	12.0122	11.999	12.0623	12.0257	12.137	11.5158	12.2813	12.6301	12.5502
3087	10.9887	11.0483	10.8668	11.3787	11.4786	11.3956	10.6418	10.586	10.6552	10.7429	11.1485	11.162
54536	10.8341	10.7498	10.5628	10.8189	10.4246	10.7069	10.2832	10.4787	9.87683	10.6506	10.9562	10.7308
26509	14.1758	14.1502	13.9934	14.326	14.4013	14.4391	13.717	13.7613	13.7427	14.0397	14.211	14.2126
5950	8.15479	8.17787	7.54594	7.80786	7.90916	7.89922	8.20824	7.89446	8.17207	7.5736	7.44096	7.5953
159371	9.29576	9.39685	8.47068	8.3673	8.40772	8.19939	9.09275	9.13228	8.36899	8.91114	9.69081	9.57134
266971	10.8843	10.8971	10.7549	11.23	11.2581	11.1786	11.171	11.0259	11.2	10.8088	10.899	11.0176
64318	12.3906	12.4059	12.0052	11.2678	11.1906	11.29	11.8872	12.138	11.6133	12.0594	12.4429	12.3204
5832	13.5918	13.5782	13.5144	13.3495	13.4998	13.3638	13.5879	13.4666	13.825	13.7136	13.7738	13.8922
54619	10.4928	10.4635	10.5426	10.0893	9.97373	10.074	10.3222	10.5643	10.367	10.5363	10.9424	10.829
56889	13.6652	13.6781	13.5745	13.5171	13.2713	13.5231	13.3741	13.6104	13.1623	13.6439	14.0281	13.8341
118788	7.67825	7.74746	7.60875	7.82646	7.9994	7.93707	7.88713	7.82815	8.04504	8.14338	8.46379	8.36402
6585	1.40166	1.39885	1.40957	1.66416	1.64925	1.92904	1.7152	1.64253	1.64826	1.7892	1.54714	1.46547
84986	10.3889	10.2463	10.0464	9.78667	9.76413	9.6521	10.2423	10.2289	9.80914	10.1659	10.6395	10.5908
10023	6.26967	6.3471	5.93164	6.93163	6.92754	6.88528	6.49941	6.40329	5.73213	6.71783	6.45092	6.53828
23223	12.6037	12.585	12.1289	11.9162	12.0432	11.894	12.4736	12.3308	12.5519	12.1195	12.4677	12.6681
112817	2.62544	2.60244	2.88527	2.81079	2.78396	3.18711	2.84849	2.63342	2.61395	2.29033	2.4337	2.46581
6425	4.95386	4.81229	4.97048	5.39753	5.50341	5.57785	5.9403	5.45052	5.54343	5.39237	5.41725	5.61758
401647	7.14442	7.34302	7.36286	7.86112	7.75082	7.46045	8.55064	8.38046	8.39417	8.29048	7.70071	7.40909
84171	7.08323	6.68122	7.24903	8.21716	8.03743	8.64104	7.99906	7.96322	8.06696	6.97192	6.12277	5.86222
84795	7.30331	7.39658	8.21865	6.40141	6.66314	6.73071	8.06237	8.05783	8.42291	8.27042	7.49111	7.39267
26507	9.87447	9.91512	9.60321	9.33106	9.49697	9.33141	9.78958	9.80917	10.1028	9.96615	10.1756	10.3288
51076	10.1561	10.1626	9.86266	9.898	9.82614	9.81712	10.1378	10.0814	9.88876	10.0301	10.5687	10.6381
23268	13.1112	13.0942	12.7311	12.9595	13.1057	13.0157	12.6898	12.6835	12.2048	12.8192	13.344	13.3002
10613	11.7924	11.8302	11.5028	11.4565	11.6534	11.5387	11.482	11.4257	11.3513	11.6249	11.8301	11.886
1147	11.5494	11.5448	11.2131	11.2505	11.0472	11.2507	11.1205	11.3741	11.1613	11.4189	11.8583	11.6911
282991	10.6328	10.6629	10.4152	10.8378	10.7051	10.8563	10.3079	10.3852	10.1871	10.4421	11.0039	10.8594
56652	11.7758	11.8214	11.1843	11.0135	11.1881	11.1297	11.6287	11.533	11.3304	11.272	11.9571	12.0661
84445	10.1076	10.0546	10.3148	10.5525	10.6926	10.6798	10.3705	10.3368	10.5483	10.2736	9.85555	10.0993
79955	6.14109	6.39991	7.01931	8.02922	7.82125	8.14166	6.98756	6.9818	7.58763	7.39457	6.25685	6.26117
81855	12.3488	12.2884	12.3797	12.9563	12.9773	12.8911	12.5411	12.4392	12.6562	12.5843	12.3812	12.4698
81621	8.68587	8.83698	8.79554	9.60463	9.66263	9.71516	8.54425	8.29194	8.62154	9.10667	8.71174	8.97206
10360	12.2866	12.2931	11.8643	11.7668	11.9069	11.7532	12.3154	12.02	12.4328	12.1647	12.2834	12.5658
9221	15.1606	15.1492	14.6573	14.4571	14.6966	14.5281	14.8062	14.7538	14.8001	14.8995	15.3772	15.4649
83401	3.86007	3.82463	3.95613	4.65471	4.35689	4.58451	4.34285	3.79535	4.29126	3.68132	3.76396	3.96383
8729	11.9941	11.9452	12.05	12.2991	12.4235	12.432	11.9826	11.9173	12.0732	12.0442	11.8467	11.9521
4791	12.1584	12.1091	12.6483	12.885	12.8563	12.8805	12.8367	12.7602	13.4106	12.903	12.0704	12.046
5662	4.70101	4.75047	5.43493	6.2322	6.3009	6.3153	5.25361	4.86466	6.13151	5.85635	4.78311	4.87642
79176	8.28022	8.41175	8.59811	8.99056	8.94757	8.96487	9.03441	8.83066	9.49394	8.99584	8.04771	8.22004
79004	11.3191	11.3565	11.4375	11.8026	11.9154	11.8126	11.6451	11.5676	11.9443	11.6423	11.3699	11.6222
10121	12.417	12.4038	12.2907	12.8548	12.8029	12.7751	12.424	12.3533	12.6865	12.5115	12.4813	12.6097
81603	12.2314	12.2736	12.4286	12.4443	12.5924	12.5238	12.6795	12.6337	12.5972	12.544	12.2929	12.2876
6877	9.75191	9.7564	9.1578	9.06036	9.12685	8.97544	9.76026	9.80455	9.54955	9.64149	9.936	10.037
119395	6.91808	6.85608	7.70391	5.49243	5.68714	5.5202	7.18133	6.83735	7.54077	7.57102	6.37063	6.39513
9148	4.74541	5.04781	5.6926	5.27248	5.43585	5.65893	6.01424	5.83189	7.44944	4.95102	5.26937	5.44275
9644	12.0196	11.9911	11.8393	12.1211	12.2256	12.317	11.985	11.9342	11.49	11.697	11.548	11.4931
100505839	6.61966	6.64545	5.99146	5.17537	5.03431	4.85693	4.93355	4.7318	4.45756	5.86625	5.87087	5.84449
1308	7.57801	7.51841	6.97825	6.07466	6.25375	5.8541	7.52909	7.38984	6.95958	6.89195	6.83593	6.93186
119391	8.81961	8.85687	9.38632	8.8372	8.69218	8.85241	9.05502	8.99927	9.38494	9.62313	9.41879	9.54794
101927549	3.92856	3.36387	5.12295	2.81028	2.88138	2.8021	3.11614	3.50215	3.81173	4.29361	3.73506	2.94308
7511	11.9167	11.9508	11.8906	11.9699	12.1359	11.9873	12.1777	12.0343	12.1825	12.1766	12.1602	12.2325
282996	7.52763	7.4824	7.65418	9.40897	9.48887	9.54014	8.36177	8.32496	8.7288	8.20084	7.93159	7.70636
57678	10.1546	10.1735	9.63973	9.53997	9.5515	9.54362	10.3397	10.546	9.60498	9.98664	10.7133	10.6304
51703	12.1401	12.1225	11.6852	11.4893	11.5621	11.432	12.6506	12.6001	11.9196	11.8904	12.1322	12.1744
6934	10.8491	10.7723	10.9146	11.1223	11.2927	11.2249	10.8969	10.982	10.7257	11.2138	10.9283	10.8485
840	10.6342	10.6629	10.7034	10.6203	10.6889	10.7361	10.3321	10.4146	10.4513	10.388	10.5007	10.4384
374354	11.2345	11.1654	11.3161	11.0493	10.9291	11.0351	11.0842	11.3927	10.961	11.3737	11.6021	11.3649
153	3.95839	3.99426	4.27419	4.16639	3.94554	4.03494	4.68167	4.53899	5.12008	4.00785	4.73224	4.30599
84632	7.45785	7.21698	7.28016	8.2652	8.31627	8.10784	7.07734	6.93192	7.56661	6.82098	6.77284	6.4944
142940	11.3572	11.3408	10.8806	10.8296	10.7819	10.8082	10.6058	10.8499	10.2858	11.0578	11.6833	11.5821
26033	7.7883	7.91093	7.57238	8.00844	7.74656	7.89897	7.04208	7.18099	6.89169	8.03106	8.20831	7.96928
259217	8.10318	8.09491	7.99838	7.81871	7.85235	7.93142	9.15045	9.0867	8.84769	8.06384	8.25629	8.15829
118987	12.4056	12.3052	12.5194	12.1252	11.8452	12.1091	12.3482	12.4917	12.1241	12.6825	12.8551	12.5719
340719	9.19195	9.19476	8.99297	8.62326	8.55532	8.63419	9.46837	9.52626	9.08767	8.83166	8.86942	8.73194
8661	14.5442	14.4758	14.5703	14.3218	14.3007	14.3267	14.3356	14.5441	14.4289	14.711	14.6797	14.6258
404636	9.07422	9.06164	9.29092	9.2758	9.23275	9.52876	8.76975	8.94075	8.67388	9.21125	9.21588	9.0199
119559	10.8789	10.9202	10.0823	9.97775	10.1083	9.87675	10.6551	10.4868	10.422	10.5493	10.9222	11.1518
10935	12.7401	12.7783	12.3819	12.2682	12.1365	12.2416	12.3012	12.3708	11.9524	12.4886	12.9564	12.9038
7073	12.0446	12.0578	11.9778	11.6868	11.7923	11.7513	11.9034	11.9393	12.1459	12.2219	12.1414	12.1972
22876	10.8152	10.7081	10.743	10.5953	10.7291	10.6781	10.4144	10.5243	10.2608	10.8401	10.7521	10.7008
79892	12.9282	12.9123	12.4844	12.4996	12.6255	12.537	12.5866	12.5905	12.5108	12.7341	13.1843	13.227
11196	11.8789	11.8095	11.5616	11.3826	11.4232	11.3671	11.4195	11.5373	11.1504	11.5952	11.9012	11.8505
196051	9.35019	9.36306	9.36743	9.91337	9.61739	9.88577	9.07428	8.78765	9.20507	9.45414	9.14679	9.1885
404216	5.46897	5.48555	5.51569	5.95902	5.93339	6.0506	5.06024	5.4725	5.42592	5.68775	5.37334	5.13029
55717	10.9844	10.9225	11.0289	11.0667	11.1588	11.2934	10.7545	10.9269	10.6	11.1592	11.3027	11.0294
5654	8.70226	8.68675	9.25107	10.1532	10.1236	10.0865	8.85193	8.77472	9.81127	9.7393	8.71156	8.73536
1755	8.49162	8.54254	8.31264	7.93931	7.79519	7.77526	7.65477	7.42827	7.56615	10.1432	8.54364	8.8132
64376	10.2629	10.181	10.404	10.1394	9.95409	10.0292	10.0945	10.3869	10.1768	10.5298	10.6327	10.4877
36	9.99703	10.0686	9.16318	9.32165	9.23111	9.27925	9.38132	9.52788	8.77305	9.59459	10.1567	10.1684
9184	13.6378	13.6402	13.4563	13.5649	13.4657	13.5445	13.3487	13.4863	13.1902	13.6209	13.8124	13.7592
51363	10.5283	10.53	10.9928	10.0924	10.2647	10.2247	11.2793	11.4419	11.0496	11.2027	10.9381	10.807
4942	13.7861	13.8526	13.7503	13.7225	13.8366	13.6855	13.2889	13.2935	13.6219	13.8191	14.0619	14.0904
390010	4.92086	5.19418	4.59818	4.89435	5.16748	5.15003	4.19722	4.20854	5.04341	5.82887	5.44438	5.28073
399818	9.9684	9.82819	9.68799	9.61963	9.82205	9.87787	9.82472	9.92177	9.51094	10.0026	10.4496	10.3254
1488	12.0712	12.1389	11.9466	11.7222	11.9173	11.7688	11.9592	11.9978	11.9605	12.1185	12.2236	12.2129
26098	10.442	10.4477	9.93806	9.82144	9.87943	9.84161	10.2973	10.3633	9.89813	10.2572	10.6488	10.6456
56647	12.9385	12.9163	12.4894	12.3296	12.2182	12.351	12.6728	12.7636	12.3359	12.8179	13.4304	13.353
55760	11.1779	11.2029	11.2615	11.3435	11.4084	11.4527	11.1452	11.133	11.0999	11.4867	11.41	11.3322
92565	5.90302	5.75452	6.29319	6.80221	6.79402	6.75556	6.1223	5.99749	6.01582	6.38088	6.14386	5.6215
118611	3.67729	3.54079	3.1838	3.03678	3.079	3.19873	4.38164	4.17387	3.02334	3.12035	3.51099	3.39647
1793	12.0828	11.9944	12.0418	12.3693	12.516	12.5406	12.0817	12.2282	11.8634	12.2922	12.2964	12.2329
5791	11.5696	11.565	11.4909	11.9632	11.9955	12.0393	11.5637	11.6638	11.2323	11.7187	11.4055	11.4054
10539	12.7443	12.8301	12.455	12.4338	12.553	12.4734	12.5373	12.4732	12.6015	12.7855	12.8688	13.0058
55844	10.58	10.6172	10.7633	10.9892	11.026	11.0055	10.694	10.7338	11.0241	11.0008	10.8791	10.913
282974	9.85194	9.98063	9.63663	9.22486	9.52594	9.3195	10.4214	10.2104	10.3895	10.0467	10.1902	10.4621
80313	9.18577	9.22257	9.29607	9.44334	9.46087	9.48029	9.50274	9.47244	9.69535	9.45873	9.27497	9.32176
170394	9.75089	9.79391	9.99528	9.79405	10.0657	9.79962	10.511	10.3559	11.0574	10.2584	9.73565	10.0309
170393	6.04297	5.79875	4.56565	4.48541	4.40807	4.66943	7.33326	6.79117	5.44391	5.77995	5.58062	5.14704
10844	12.8461	12.8626	13.1353	13.3443	13.747	13.3619	13.6129	13.4218	13.6226	13.8686	13.3225	13.4032
196743	5.78791	5.6767	5.83517	6.88391	6.79766	6.83618	5.80002	5.35189	5.84664	6.01601	5.66949	5.56158
51272	11.1552	11.1418	11.178	11.4561	11.4129	11.382	11.1783	11.1247	11.2577	11.1933	11.2569	11.3801
8519	9.40078	9.3181	10.5952	9.06775	8.88801	8.70451	10.0334	9.92936	11.1146	10.4652	9.62745	9.69314
338707	6.34284	6.47102	7.39546	8.33492	8.32683	8.16387	7.41033	7.3065	8.51169	7.89755	7.3804	7.25162
59307	9.77048	9.8419	10.4433	10.8524	10.8517	10.7693	10.5202	10.3036	11.0749	10.4713	9.70434	9.77216
8045	8.89716	8.97924	8.85268	8.91598	9.02767	8.98713	8.82695	8.62631	9.03314	8.60178	8.14392	8.50397
10522	10.5667	10.629	10.4414	10.7346	10.9598	10.821	11.0274	10.9221	10.9837	10.7762	10.6893	10.9426
283232	7.67495	7.78559	7.51061	7.86125	7.5703	7.7658	7.92317	7.93411	7.75807	7.58313	7.2062	7.39521
347862	10.7931	10.7619	10.6455	10.3421	10.529	10.2821	10.7998	10.8123	10.9087	10.5796	10.4942	10.7145
55367	7.77665	8.01286	7.98032	8.31659	8.25899	8.29108	8.1879	8.22762	8.38539	8.04709	7.90174	8.02249
283229	7.45931	7.50841	7.48763	7.30736	7.39461	7.37359	6.97357	6.88379	7.3036	7.29868	6.81661	6.93902
161	11.6004	11.6136	11.5147	11.9029	12.0359	11.8674	11.5318	11.3891	11.6214	11.4021	11.3178	11.5356
4588	3.41646	3.22448	3.84663	2.40352	2.39554	2.68547	3.14512	2.54061	2.43066	2.64976	3.16661	2.77457
101927503	4.02205	4.01543	4.48623	3.37504	3.07594	3.44782	3.36862	3.28602	3.79216	3.17813	3.10217	3.17413
4586	15.2756	15.2304	15.8313	16.3678	16.1563	16.538	15.9375	15.9857	15.8391	16.1011	15.2526	15.2949
9024	8.40199	8.49414	8.242	9.17987	9.31909	9.07922	9.53538	9.44367	9.77619	9.73418	9.66657	9.75484
4046	7.1099	6.96937	8.44953	6.9565	7.44479	7.09714	8.10284	8.11225	9.25446	8.49675	7.03639	7.0481
283120	9.77618	9.66699	11.5386	8.33982	8.52333	8.09406	10.5133	10.1737	11.1321	10.6239	8.50181	8.48891
3481	9.97961	9.89741	10.2913	10.2717	10.4509	10.5003	10.8749	10.711	10.4784	10.2842	10.2375	10.1933
5003	2.73927	2.65888	3.02748	3.73517	3.43198	3.74775	2.3538	2.49763	2.57073	2.36391	2.52566	2.49195
114879	10.9245	10.9268	11.3687	10.5985	10.8193	10.6979	11.3895	11.2824	12.0478	11.3102	10.928	11.0528
7748	9.82436	9.81521	9.80362	9.27089	8.85297	9.38358	9.2188	9.41348	9.22434	9.74306	10.0537	9.74236
4928	13.1295	13.104	12.9379	12.6355	12.8439	12.6699	12.8645	12.8391	12.9661	12.8675	13.2056	13.2915
6737	9.87564	9.8334	9.86113	9.8048	10.0564	9.86821	9.85932	9.66496	9.99072	9.57349	9.41941	9.46019
3048	3.0411	2.95327	4.82251	4.04482	3.81308	4.08042	2.5672	2.55241	2.61024	2.58174	2.98064	2.54787
3046	6.65556	6.89382	8.44468	7.72294	7.8899	7.96595	5.18794	4.92608	5.57021	6.14257	5.50776	5.6163
79339	4.90847	5.03521	5.75945	5.14196	5.20242	5.41311	3.42369	3.67115	3.64889	3.73381	4.03878	3.39846
282763	8.58444	8.54613	9.13531	7.52686	7.48837	7.73166	5.59275	5.635	5.79488	6.92163	6.72096	6.09064
390064	1.22789	0.815665	1.22369	0.554042	0.551739	0.552526	0.553519	0.550704	0.561938	0.556327	0.55497	0.549847
117854	4.99196	4.89994	5.27028	5.60112	5.82226	6.10203	5.00206	4.98864	5.03671	4.70162	4.64663	4.4982
10346	3.77465	3.34661	3.86399	3.90484	3.72165	3.90319	3.23843	3.38962	3.3244	3.02385	3.1414	3.04117
112464	10.0224	10.1586	9.50104	10.302	10.6481	10.4133	10.1195	9.75539	9.47706	9.55438	9.13143	9.45247
6609	8.12387	8.31129	7.92489	8.54696	8.49218	8.62051	8.07184	7.89875	8.46852	7.68006	7.43752	7.51041
322	10.4405	10.4803	10.8784	11.0399	11.0613	11.0135	10.9142	10.7813	11.3641	10.6311	10.194	10.3695
10612	7.7373	7.80367	7.78219	8.27359	8.0229	8.0229	7.7861	7.96404	8.16044	7.72341	7.54723	7.53049
26515	10.473	10.4622	10.2724	10.0396	10.0216	9.93172	9.78473	9.8345	9.96539	10.095	10.1469	10.2752
8642	6.3931	6.2371	7.04191	7.44658	7.39324	7.68197	7.39105	7.44156	7.64573	7.31164	6.76597	6.69694
338755	4.89478	4.98171	4.30587	4.46481	4.33417	4.0063	4.36311	4.61331	4.30302	4.76938	5.07604	5.09671
7762	9.19796	9.13758	8.48863	8.39791	8.2867	8.41375	8.76293	8.86165	8.20175	8.63855	9.26935	9.15798
338323	3.98997	4.19689	4.16081	4.90396	4.49454	4.50922	4.41864	4.63715	3.99428	4.72695	4.9054	4.89633
143425	5.60657	5.50547	6.22597	5.13542	5.76943	5.40432	6.33556	6.15364	6.64619	6.64482	6.31748	6.15071
8495	4.19095	4.14882	4.55419	4.26245	3.58766	3.87317	4.98354	4.8492	5.70772	4.79576	4.12843	4.0494
51700	7.21015	7.15615	7.56854	7.34146	7.33207	7.29302	8.05867	8.09153	8.60401	8.19934	7.83484	7.75236
7275	8.65475	8.61432	8.49118	8.11561	8.40609	8.17772	8.82334	8.88589	8.9685	8.5401	8.79328	8.97507
619562	5.61895	5.70856	5.45792	5.10232	4.70272	4.5717	5.32182	5.43014	5.75464	5.67634	6.00335	5.82286
677826	4.84714	5.1711	5.24231	4.85755	4.65909	4.67259	4.5684	4.81833	5.17006	5.32415	5.3887	5.419
6764	9.43929	9.48517	9.45621	9.86719	9.94814	9.86592	9.47236	9.47089	9.4272	9.66022	9.61966	9.64908
56672	9.44221	9.36338	9.29217	9.80228	9.82049	9.73849	9.4737	9.42172	9.79188	9.17592	9.20322	9.21571
56675	9.84925	9.82079	10.1734	11.1435	11.0013	11.1605	10.5077	10.3954	10.8839	10.2745	10.2248	10.1502
440026	10.5189	10.478	10.8416	10.32	10.0699	10.2451	10.2525	10.3245	10.3352	10.4956	10.6139	10.3749
10527	14.6909	14.6331	14.888	14.3727	14.3224	14.4234	14.3258	14.5951	14.4644	14.8704	14.9161	14.76
677808	3.4738	3.49657	3.50586	2.72916	2.86041	2.7971	3.25622	3.0803	3.35906	4.00382	3.40434	3.53732
23075	11.3878	11.3806	11.4178	11.2332	11.2421	11.1886	11.0767	11.1732	11.1588	11.188	11.3784	11.3034
440028	5.22716	5.16909	4.3233	5.64853	5.52247	5.45607	4.47202	4.52261	4.29782	4.67957	4.74196	4.93947
283104	6.93668	6.83621	6.90988	6.82658	6.77501	6.93801	6.54143	6.34995	6.1607	6.72989	6.66399	6.57884
105376544	5.11764	4.71727	5.23156	6.29151	5.83483	6.0219	4.96025	5.33651	5.08074	5.51015	5.26298	5.09692
133	9.68179	9.68989	10.2356	11.1698	10.986	11.0004	9.5477	9.75358	10.3825	11.1012	10.1064	9.96986
272	10.0729	9.99657	10.2165	10.207	10.3473	10.2208	10.2578	10.253	10.0256	9.96618	9.81623	9.81227
1982	15.7902	15.7959	15.1584	15.0353	15.2815	15.0791	15.258	15.2056	14.7813	15.2367	15.888	15.891
374378	10.4258	10.3942	9.4826	9.57245	9.77302	9.39419	10.3956	10.2871	9.88269	10.0439	10.5314	10.6621
27122	9.20921	9.25093	10.642	11.3387	11.3129	11.4107	9.39061	9.3027	10.4323	9.88072	9.0617	8.84058
84953	5.71641	5.40389	5.47921	5.10976	5.06659	5.0814	5.48101	5.66632	5.03251	5.54176	5.88598	5.80292
55742	12.2509	12.2	11.929	11.6039	11.8587	11.6347	11.762	11.7597	11.7511	11.668	11.8717	11.9299
644943	3.16118	3.2415	2.9331	4.07333	4.61882	3.68598	3.41011	3.69105	3.27124	3.74621	3.42793	3.80245
84188	12.2921	12.2463	12.0959	11.6615	11.3525	11.7237	11.812	12.1749	11.4273	12.1317	12.8545	12.6027
22800	10.6966	10.7048	10.6888	10.1253	10.2962	10.307	10.277	10.4301	10.4299	10.6621	10.8811	10.8886
5682	13.4124	13.4691	13.3813	13.3738	13.4356	13.4115	13.2406	13.2821	13.1861	13.3835	13.6088	13.5799
5140	7.54636	7.44106	6.822	5.64699	5.8887	5.94297	8.0481	8.02051	6.783	7.80274	8.82023	8.68655
55553	8.0296	7.90043	7.75366	7.86098	7.58462	7.89105	7.09865	7.08615	6.51613	7.10385	6.63423	6.5041
10819	5.77939	5.8484	5.70193	5.37583	5.06448	4.98129	5.40054	5.32334	5.77484	5.75241	5.3765	5.35536
85388	5.6738	5.77185	6.0399	5.20605	5.01378	5.22338	5.5162	5.34955	6.04261	6.58514	5.9089	5.80917
5286	11.9259	11.841	12.0923	11.4999	10.9096	11.4549	11.5082	11.9009	11.4107	11.8308	12.0027	11.6875
3746	5.03417	4.83614	4.7923	4.7206	4.19202	4.20198	5.24648	5	4.80369	4.76199	5.38307	5.30239
113174	11.4688	11.4665	10.8447	10.9065	11.1014	10.9954	11.0418	10.966	10.5799	11.2011	11.5856	11.6299
6289	6.96072	6.83735	7.26281	7.1551	6.84142	7.16324	5.57885	5.63855	5.27647	7.02476	6.85907	6.62569
6288	9.82616	9.94415	10.3138	10.1687	10.2924	10.1201	8.98106	8.82467	9.21319	9.97258	9.4788	9.73675
3948	3.10398	2.99434	3.19548	2.64853	2.56812	2.5717	2.57621	3.25774	2.96365	3.37946	3.13293	3.30757
7251	12.1381	12.1002	12.1398	12.2872	12.3065	12.2982	11.992	11.9564	12.1159	12.1315	12.1182	12.0952
55293	10.5569	10.5474	10.547	10.8459	10.6028	10.869	10.2706	10.4824	9.97724	10.5552	10.7141	10.4866
144108	11.0583	10.9538	11.2893	10.9567	10.9031	10.9773	10.7687	10.8708	10.8991	11.0874	11.3221	11.1772
144110	4.89584	4.87677	5.17712	6.82421	6.29633	6.55249	5.21075	5.38276	5.50932	5.55966	5.04436	4.71836
79733	6.72962	6.69467	5.68445	6.1131	6.20392	5.90335	5.49484	5.50961	4.7214	5.62672	6.05744	6.00898
10553	11.1825	11.189	11.3081	11.5761	11.7264	11.6724	11.1992	11.1244	11.0808	11.0371	10.9053	10.8778
10196	11.9069	11.9176	11.3821	10.8705	10.9879	10.896	11.3746	11.599	10.971	11.4536	12.1234	12.0751
258010	11.1179	11.1153	11.0142	10.501	10.3667	10.5348	10.7552	10.7981	10.577	10.9591	11.2108	11.1608
159963	2.82438	3.21139	3.26085	5.02222	4.51456	4.97014	3.22612	3.46181	3.39034	3.54664	3.02705	2.82427
103695435	5.76008	5.8613	6.06079	6.19583	6.05153	6.15779	5.36228	5.30763	5.42799	6.03282	5.61415	5.50482
91057	10.0177	10.0121	9.34649	9.26276	9.43507	9.29092	9.46983	9.322	9.164	9.69012	9.91295	10.0358
55366	11.3639	11.3656	11.103	10.3559	10.1317	10.4804	11.1685	11.4514	10.6922	10.4861	11.0666	10.9309
55327	12.0682	11.9008	12.0783	11.6028	11.2179	11.4177	11.5295	11.7002	11.6141	11.9068	12.3556	11.9398
497258	3.76867	3.69448	3.90415	4.92684	4.53177	4.86139	4.17598	3.7804	3.93316	3.98268	3.69921	3.68325
627	6.56854	6.43769	6.6561	7.95637	7.87459	8.07117	5.66948	6.18019	6.69634	6.56095	6.90877	6.7271
120534	10.521	10.5013	10.4973	10.0701	10.0246	10.1597	10.2582	10.4652	10.2447	10.3263	10.6572	10.485
5080	7.35461	7.14402	7.4034	7.68605	8.01241	7.81406	7.08462	7.25075	7.15725	7.59806	7.13277	7.20682
7490	3.5159	3.44649	2.95602	2.98265	2.95821	2.91671	2.92648	2.54336	2.57749	3.05686	3.21689	3.31806
10480	14.0661	14.0607	14.2246	13.8161	13.7428	13.8197	13.8472	13.9407	14.0119	14.3657	14.2821	14.1982
79056	7.99034	8.0788	8.24589	8.43554	8.56235	8.46719	6.95804	7.56072	7.71929	7.73719	7.94906	7.78132
91614	8.24702	8.35462	8.63216	8.07708	7.99759	8.12926	8.29641	8.54399	8.74507	8.17925	8.36234	8.21701
55346	9.274	9.1258	9.11625	9.24932	9.46743	9.39826	9.0312	9.13296	8.87458	9.24569	9.24565	9.19308
25758	10.2	10.2242	9.69796	9.35003	9.81775	9.47785	10.7399	10.6942	9.65718	10.5086	10.9121	10.8346
4076	14.6643	14.6542	14.6045	14.2678	14.5199	14.4028	14.3809	14.4318	14.3469	14.6066	14.7095	14.7045
55226	12.9746	12.9838	12.2635	12.0607	12.4132	12.0962	12.8438	12.7272	12.6098	12.4901	12.9897	13.2446
25841	8.93793	8.92402	9.47703	8.89947	8.93511	8.93065	9.24859	9.35926	9.93056	9.20139	8.51079	8.51277
847	11.0496	11.0308	11.1954	11.5596	11.7849	11.601	10.8303	10.8388	11.0128	11.2003	11.0285	10.9563
26298	11.6522	11.5622	12.162	13.2462	12.8317	13.2358	11.215	11.4452	10.7448	12.9078	12.495	12.2841
51074	10.8399	10.8261	10.8325	10.7559	10.7029	10.6912	10.5932	10.7016	10.5968	10.8596	11.0789	10.9787
8050	11.4555	11.4212	11.3754	11.1938	11.1604	11.1995	11.1307	11.2321	11.0445	11.3119	11.5204	11.4986
100507144	4.46182	4.82822	4.74139	5.30275	4.90397	5.16958	4.3725	4.53068	3.99909	4.65944	4.76028	4.34525
960	15.5729	15.554	15.8159	15.9516	15.9443	16.0174	15.462	15.4327	15.6705	15.9015	15.5937	15.5584
25891	2.91802	2.89921	3.63692	3.09035	3.2415	3.19597	4.5214	4.07158	4.64572	2.96768	3.09943	3.2683
143458	10.386	10.4537	10.1752	9.91749	10.1507	9.99477	10.4622	10.4033	10.649	10.5429	10.6932	10.7547
79899	7.86458	7.86059	7.71297	8.11986	8.23668	7.98318	8.16584	8.12514	7.68193	7.57333	7.2574	7.48911
51144	12.7739	12.8104	12.9232	12.4658	12.5032	12.5555	12.3556	12.5119	12.5177	12.7535	12.8856	12.8087
60529	4.80002	5.06738	5.2937	6.0727	6.31086	6.19755	5.65265	5.35991	5.46339	5.39037	4.94501	4.88228
3732	11.0818	11.0476	11.2533	12.1564	12.2213	12.0507	11.6654	11.5095	11.932	11.1152	10.7746	10.8277
9537	6.47907	6.26881	7.48317	7.92474	7.93028	7.97273	7.10743	7.05423	8.08457	7.29289	6.43724	6.34356
8534	3.58631	3.4285	3.74458	6.08534	6.03637	6.1863	3.18346	3.15989	4.05377	4.58638	3.37268	3.45997
120071	7.48114	7.38087	8.36548	9.26944	9.39894	9.30057	8.30016	8.2347	9.66471	9.0694	8.45983	8.78806
4192	10.9996	11.0391	11.7312	11.9459	12.1997	11.9587	11.2207	11.0186	12.036	11.3074	10.4796	10.6666
1132	4.3139	4.64656	5.54215	6.37247	6.32913	6.49419	5.08423	4.90432	6.2114	5.35765	4.70977	4.21805
4038	8.16339	8.1372	7.70734	7.73632	7.83714	7.66215	8.43398	8.44626	8.41439	8.15268	8.4155	8.43825
79096	9.92687	9.90061	9.76614	10.2643	10.3878	10.2188	10.0108	9.85617	9.8747	9.85866	9.93757	10.082
1643	9.91705	9.97689	9.62297	10.1857	10.32	10.0962	9.73474	9.49598	9.25006	9.89735	9.73391	9.93194
91252	10.5727	10.5633	10.4544	10.6637	10.735	10.5889	10.6733	10.5361	10.7159	10.2943	10.3253	10.4458
55709	8.61461	8.60874	8.09545	8.70874	8.83307	8.56891	8.26167	8.1145	7.79041	8.34215	8.46376	8.7096
23279	12.5711	12.5603	12.254	11.9368	12.1079	11.9422	12.4359	12.4874	12.0352	12.3356	12.685	12.6773
6749	13.936	13.9651	13.3507	13.1018	13.4148	13.0922	13.8943	13.7517	13.822	13.7327	13.9833	14.2061
5553	2.70128	2.94968	2.87694	2.57871	2.71292	2.95463	3.39163	3.37987	3.52178	3.04731	3.22045	3.75935
29015	12.2391	12.2676	11.0528	10.8483	11.0508	10.808	12.2739	12.092	11.0932	11.7136	12.3716	12.5723
8501	9.3453	9.36903	8.91205	8.37595	8.62085	8.29023	9.47975	9.29217	9.57615	9.06538	9.20921	9.34011
26519	11.5001	11.5064	10.5531	10.4651	10.6314	10.4072	11.1783	10.8368	10.6548	10.8012	11.1559	11.5051
51075	11.6724	11.7003	10.9211	10.9901	10.9663	10.9491	11.2503	11.0303	10.8866	11.1179	11.7528	11.9076
280636	11.5473	11.5812	11.7162	11.3903	11.3187	11.2994	11.8395	11.6726	12.3064	11.6051	11.4108	11.5842
80829	12.4952	12.4952	12.1159	11.9275	11.9345	11.9485	12.1275	12.1833	11.7837	12.2232	12.714	12.6567
63901	10.9271	10.8964	10.0495	10.2954	10.1647	10.2051	9.90843	9.98857	9.18604	9.90843	10.3086	10.2426
23220	3.76231	3.82414	4.29346	3.78605	3.75313	3.39807	4.47545	4.05484	4.25257	3.81835	3.47616	3.64903
6809	9.02828	9.05815	9.8188	9.02072	8.78224	8.80866	9.40836	9.58381	10.2553	9.33052	8.95049	8.91789
54948	11.3503	11.3533	10.8921	10.7823	10.9741	10.809	11.3667	11.2295	11.106	11.1765	11.437	11.5633
6947	8.04088	8.03769	7.84804	6.07588	6.64439	6.66121	7.6476	7.74783	8.07473	7.75833	7.22773	7.3925
79080	12.2577	12.2494	11.5953	11.315	11.4182	11.2387	12.016	11.8841	12.2749	11.8425	12.1563	12.4292
27339	13.1225	13.1791	12.3648	12.2606	12.4093	12.22	12.9734	12.7712	12.8773	12.5878	13.0738	13.3262
79073	11.3969	11.4701	10.7065	10.6724	10.8367	10.6272	11.2197	10.9673	11.1526	10.999	11.4469	11.6943
54972	11.4456	11.4607	11.6529	11.7588	11.7867	11.794	12.0393	11.9633	12.1129	11.7969	11.4627	11.6559
51296	6.0893	6.30812	7.08361	7.13571	6.84716	7.07391	6.11755	5.91132	6.35607	5.59812	5.55133	5.36867
55048	9.31743	9.27596	9.5588	8.87993	9.11444	8.97115	9.55543	9.40224	9.78514	9.37454	9.13205	9.21992
220001	7.32039	7.46808	7.20144	6.20543	6.17887	5.76776	7.80664	7.77176	7.45548	7.55408	8.04128	8.35522
1642	14.4691	14.4968	14.2734	14.1218	14.2115	14.0346	14.5914	14.4554	14.8735	14.3751	14.5234	14.7364
51524	9.94285	10.0638	9.24114	9.16816	9.1379	9.09997	9.3677	9.16551	8.99373	9.45099	10.0643	10.1543
51259	9.57858	9.61153	9.56027	9.08949	9.13175	9.00793	9.66967	9.4761	9.96428	9.66636	9.79999	9.88981
9066	5.09567	4.9783	6.36569	4.59175	4.95819	4.91583	6.07362	5.9609	6.84976	5.78173	5.63303	5.42045
113157	6.04548	5.98514	5.92356	5.76705	6.00433	5.90183	6.13446	6.35427	6.46417	5.93295	5.93046	5.55033
747	7.32388	7.36168	7.23061	6.14584	6.48924	6.21942	7.55814	7.43965	7.41021	7.0139	7.11305	7.07903
745	9.19965	9.20205	10.046	9.39508	9.53631	9.53768	10.2071	10.0842	10.5216	10.0105	9.53442	9.5692
26070	2.42872	2.54412	2.64147	2.21515	2.27178	2.20949	2.73931	2.62259	2.6983	2.53745	2.57623	2.42855
9415	8.95714	9.03583	9.48865	8.58767	8.61024	8.42444	9.16382	8.90981	9.84013	8.69021	8.64141	8.70795
3995	10.106	10.2191	10.1917	10.0883	10.172	10.0104	10.7906	10.6144	10.9245	10.4747	10.2365	10.4375
5866	6.61989	6.62439	6.72458	6.83476	6.77061	6.95408	7.44839	7.38254	8.11693	6.80819	6.57225	6.75331
80150	7.86491	7.9961	7.77779	7.30641	7.34978	7.48348	8.16866	8.07891	8.38009	7.76813	7.83423	7.97119
64852	10.329	10.3039	10.2482	10.0714	10.1399	10.0692	10.5563	10.4618	10.4236	10.107	10.1414	10.2766
256364	10.1099	10.1679	10.3236	10.3348	10.3669	10.2573	10.629	10.5719	10.8599	10.3909	10.2685	10.4116
26229	9.72137	9.83064	9.75985	9.34302	9.38658	9.36214	9.95394	9.88842	10.3124	9.56927	9.36642	9.52923
23193	14.0551	14.0803	14.0341	13.7225	13.6414	13.6388	14.1385	14.0663	14.2016	13.9826	14.0227	14.1196
79081	7.10635	6.93682	6.87736	7.3096	7.05681	7.24453	7.02355	6.92618	7.12503	6.82353	6.67834	6.66098
751071	7.09837	7.24642	7.30897	6.59818	6.60839	6.86847	7.70655	7.46327	7.81867	7.48056	6.91841	7.26557
790955	8.70438	8.85918	8.64509	7.75242	8.11326	7.84839	8.73175	8.54857	9.09401	8.4997	8.57079	8.83496
221092	11.5101	11.5573	11.2924	10.7653	10.8401	10.746	11.1888	11.1296	11.1054	10.9689	11.414	11.5557
5436	11.5275	11.4904	11.2884	11.0644	11.0074	10.9595	11.4893	11.33	11.6808	11.1808	11.313	11.4564
54663	11.8421	11.8961	11.1859	10.9038	11.1776	10.8399	11.7383	11.543	11.7596	11.4401	11.6983	12.0229
23642	11.6884	11.7891	12.7287	11.4368	11.024	11.2721	11.5851	11.7617	12.9717	12.4934	12.0667	11.9415
9304	5.95019	6.48546	6.60061	5.55909	5.1162	5.26404	5.83655	6.10417	6.38101	6.20721	6.75039	6.72417
9298	5.67601	5.94737	6.03354	5.25378	5.03726	5.33459	5.6259	5.84783	5.75111	6.04018	6.31434	6.33632
9299	4.51322	5.17298	4.89018	4.14153	3.75896	4.1208	4.52475	4.25005	4.90026	4.79225	5.6444	5.42709
9297	4.6629	5.0341	4.79821	3.89344	3.70542	4.10334	4.51652	4.54182	4.60523	4.72382	5.15429	4.97358
9300	4.55863	4.73152	5.25026	4.26091	3.76086	3.82593	4.70406	4.52262	5.17653	5.00105	5.28902	4.87968
9301	4.11925	4.16451	4.91257	3.88807	3.7208	3.50829	4.00432	4.22344	4.4803	4.46402	4.75132	4.65835
9302	4.36364	4.65076	5.10647	4.1214	4.00615	4.10048	4.19289	4.37851	4.63349	4.81379	5.05498	5.23427
6520	12.8432	12.9295	12.6204	12.279	12.2466	12.1148	12.8223	12.6427	13.3188	12.6897	12.9308	13.1218
5920	7.0519	6.98605	7.88646	7.49727	7.28775	7.29003	6.85519	6.84999	7.31181	6.62353	6.07503	6.18321
25923	12.0624	11.9812	11.6856	11.7266	11.6611	11.71	11.3061	11.2739	11.1167	11.647	11.8754	11.8574
65998	9.91686	9.8682	10.0285	9.42414	9.65372	9.49072	10.1137	10.0158	10.3651	9.75117	9.75159	9.91135
144097	10.8801	10.8957	11.2065	10.6203	10.6987	10.4481	11.2115	11.0181	11.935	11.0596	10.8464	10.9245
2011	10.6288	10.5412	10.2164	10.0946	10.1951	10.0465	10.6876	10.551	10.5442	10.2725	10.6306	10.7549
283248	7.74705	7.78658	8.4733	7.17193	6.96696	7.04341	8.55686	8.45447	9.25009	8.50022	7.67551	7.7542
28992	8.78065	8.86821	10.0259	9.34151	9.40026	9.3142	10.0627	9.91881	10.9367	10.0361	9.15902	9.38015
10963	14.413	14.4317	14.0504	13.8554	14.0012	13.7904	14.3584	14.2216	14.4947	14.2072	14.3248	14.5327
83706	10.0061	10.0213	11.212	9.9319	9.88199	9.80632	11.1948	11.1192	12.1105	10.8542	10.4011	10.483
26472	11.944	12.007	11.7365	11.3978	11.6295	11.3616	12.2228	11.846	12.2556	12.0712	11.827	12.0977
5331	11.0556	11.0147	11.3214	10.9975	11.1144	10.9403	11.4621	11.4111	12.0077	11.3612	11.0512	11.1621
25858	4.12936	4.22276	4.14596	4.45418	4.52093	4.50973	5.08609	4.82191	4.93076	4.92275	3.99263	4.64601
2101	11.1246	11.1449	11.4335	11.062	11.023	10.888	11.4913	11.413	12.1842	11.5516	11.268	11.4433
51504	12.1394	12.1295	12.1112	11.8186	11.8343	11.7111	12.2298	12.0136	12.588	12.2256	11.9906	12.1093
5871	9.38478	9.30584	9.51576	9.73941	9.65946	9.72192	9.83999	9.68735	10.143	9.90991	9.56926	9.74748
10938	12.8919	12.8878	13.0368	12.4948	12.5165	12.4251	13.1729	12.9975	13.4679	12.9242	13.0925	13.2563
23130	10.2579	10.1557	10.6142	10.3211	10.3056	10.3798	10.6389	10.6167	11.3002	10.4477	9.92804	10.0586
116071	6.85799	6.83675	6.91498	7.05707	6.81666	6.89568	7.55416	7.47985	7.97922	7.00936	6.97683	6.89847
402	10.0009	9.9833	10.1642	9.88845	9.96635	9.8346	10.4406	10.1913	11.0033	10.4095	10.0601	10.2431
2197	13.6477	13.6928	13.7691	13.5428	13.3948	13.4008	13.8485	13.6512	14.2381	13.8192	13.5662	13.7655
83786	9.66799	9.70432	9.52985	9.20668	9.32705	9.11691	9.67632	9.57187	9.82477	9.43221	9.33531	9.53668
101927789	6.02758	6.06343	6.45487	5.65434	5.86644	5.21897	6.39478	6.31323	6.30389	6.05957	5.69047	5.19585
10534	10.5244	10.6167	10.0309	9.89989	9.95561	9.82707	10.4879	10.2511	10.377	10.1782	10.2717	10.6635
254102	12.1782	12.107	12.2229	12.0852	12.2468	12.1568	12.4317	12.4001	12.3788	12.0974	12.1291	12.1891
6494	9.57952	9.62242	10.3131	10.5359	10.4612	10.4726	10.3974	10.2187	11.0459	10.2419	9.41176	9.59622
9092	12.0935	12.0619	11.8121	11.5803	11.762	11.5471	12.2002	11.9682	12.2581	11.8502	11.8604	12.1673
8815	12.4015	12.4384	11.9799	11.6857	11.86	11.613	12.3978	12.1749	12.3516	12.1968	12.2434	12.5099
1474	5.01132	5.50912	5.50567	4.097	4.16069	4.3332	5.35097	4.85521	5.65784	4.94925	4.37024	4.25513
10992	13.6973	13.6836	13.5024	13.2836	13.4459	13.2745	13.7282	13.5607	13.9121	13.6222	13.6381	13.8367
64837	11.287	11.2709	11.1234	11.1853	11.2072	11.2007	11.5085	11.3693	11.8148	11.2247	11.0932	11.2971
254263	4.45352	4.0481	4.56502	5.63563	5.68268	5.66214	4.79823	4.69361	5.00914	4.94887	4.39697	4.67693
256472	4.49136	4.25062	4.61102	6.02098	5.61432	5.84383	4.70476	4.70204	5.4381	4.81308	3.86937	3.93512
9610	10.0317	10.121	10.2069	9.88442	10.1646	9.86886	10.5257	10.3191	10.6257	10.4069	9.7912	10.0843
25855	11.2157	11.2413	10.4848	10.3388	10.4428	10.2669	10.9151	10.5985	11.0933	10.6203	11.0251	11.2597
3177	8.575	8.54831	8.68392	8.0472	8.30201	7.99893	8.79532	8.52555	8.1717	8.56849	8.50823	8.82303
65003	11.4489	11.4772	11.001	10.8073	11.0197	10.7574	11.4268	11.1244	11.4363	11.2856	11.3447	11.5904
246330	7.43325	7.21681	7.49906	7.66625	7.77738	7.69104	7.81511	7.60632	7.89092	7.4779	7.31429	7.46903
10072	11.4876	11.4902	11.1027	10.7912	11.0149	10.6583	11.4042	11.2685	11.6422	11.1009	11.2286	11.4658
8722	7.0353	7.19047	7.7298	8.1387	8.1767	8.03177	7.52097	7.34365	8.13827	7.52604	7.26234	7.25148
55231	2.4008	2.21935	2.05028	2.97282	2.80269	2.7782	2.32162	2.17737	2.23696	2.04978	2.33267	2.40061
9973	8.97526	8.99696	9.16271	8.96798	8.85618	8.85569	9.28355	9.15351	9.4071	9.00297	8.815	8.95845
10432	11.5445	11.504	11.2816	10.9974	11.1285	10.8917	11.4711	11.1954	11.6834	11.2463	11.5223	11.8572
83759	9.23126	9.26173	8.86909	8.67355	8.79335	8.61346	9.18581	9.06266	9.00428	8.93679	9.14746	9.3047
6712	9.65548	9.6511	9.60292	9.5661	9.79428	9.6989	10.1729	10.0983	10.0644	10.0952	10.1994	10.2592
105369445	2.42013	2.29346	2.26844	2.45104	2.43402	2.43983	2.65351	2.8229	2.57287	2.68352	2.84222	2.69774
9986	9.03313	9.2845	9.17869	8.8196	8.78026	8.71162	9.30496	9.14398	9.70788	9.01906	9.20811	9.39963
78999	10.3713	10.4815	10.134	9.88699	10.0643	9.85396	10.8236	10.6622	10.8591	10.5558	10.3459	10.6406
91683	7.267	7.49177	7.27024	5.88654	6.20438	5.82065	7.31565	7.1222	7.68803	7.29213	7.19625	7.289
22992	12.3636	12.3517	12.3602	11.8416	11.9573	11.8819	12.2425	12.2606	12.2721	12.0736	12.1717	12.2787
156	11.5155	11.5131	11.7992	11.2244	11.2488	11.095	11.8466	11.724	12.4416	11.7217	11.4973	11.6054
5883	7.73464	7.8187	7.68163	7.14889	7.30868	7.09276	7.70837	7.61302	7.64303	7.39268	7.73445	7.94092
5499	12.6984	12.707	12.3133	12.1705	12.332	11.9963	12.7451	12.4954	12.8389	12.417	12.4534	12.7723
6199	10.4641	10.5557	10.079	10.1626	10.2885	9.95099	10.807	10.6557	10.7336	10.3705	10.4613	10.7757
9600	11.2105	11.2225	11.7194	11.4924	11.5661	11.4373	11.8362	11.6224	12.4944	11.6359	11.189	11.3644
100505621	5.02813	5.37203	6.01074	5.48611	5.67049	5.75281	5.72534	5.80249	6.16951	5.04191	5.12189	5.11667
4723	12.5592	12.5702	12.4574	12.2843	12.3256	12.1361	12.8395	12.6649	13.2105	12.7081	12.5579	12.7919
81622	9.76519	9.84212	9.69513	9.68915	9.8681	9.76875	10.2499	10.089	10.3866	10.0311	9.49163	9.71969
221	9.03148	9.01845	9.67898	10.0116	10.0129	9.95267	9.34443	9.20526	9.84183	9.38848	8.69772	8.50103
1119	11.1492	11.2473	11.2765	10.6285	10.6232	10.5667	11.2834	11.2965	11.8364	11.2342	11.5208	11.5279
51111	10.6738	10.6552	11.1491	10.3388	10.3196	10.3644	10.6427	10.8145	10.8956	10.9512	10.816	10.567
55291	12.7111	12.6612	12.1897	12.0779	12.078	12.0952	12.3067	12.4193	11.7262	12.459	12.9722	12.8172
51083	9.60934	9.74251	9.16771	8.64411	9.16951	8.53907	10.0606	9.68902	10.0058	9.44127	9.58763	9.93071
3508	10.0618	10.1266	9.95984	9.59685	9.5961	9.49003	10.1931	10.1618	10.4317	9.91792	9.95466	10.1531
116535	2.80329	2.91143	2.79942	2.51364	2.37594	2.24064	2.76459	3.05632	2.69833	2.59022	2.32259	2.48175
55107	7.97972	8.00676	7.95579	8.0525	8.23286	7.93876	7.3937	7.47057	7.33377	7.8997	8.44215	8.45384
8500	11.5838	11.5477	11.5154	10.9916	11.063	11.0229	11.2817	11.3804	11.3387	11.4293	11.502	11.4664
22941	8.79048	8.59956	8.4069	9.35542	9.55201	9.5888	9.13045	9.09712	8.59855	8.83826	8.6992	8.58335
55191	10.7566	10.7995	10.6285	10.3684	10.349	10.2808	10.6535	10.5433	10.8261	10.5374	10.4666	10.7172
10068	6.55923	6.49717	6.89879	6.27175	6.26643	5.95404	6.88951	6.84708	7.27329	6.56825	6.88014	6.79904
81570	11.3658	11.3814	10.9901	10.8462	10.875	10.7127	11.5451	11.3773	11.6708	11.3343	11.3309	11.4969
101928555	4.3644	4.56777	4.98643	4.71232	4.38893	4.35044	6.35425	6.42875	6.50501	6.99365	5.99297	5.99035
5138	5.62855	5.52672	6.19548	6.49313	6.36516	6.57553	6.63119	6.75058	7.08106	6.33869	6.07161	5.99398
116985	10.8475	10.8454	11.4594	10.8317	10.8313	10.8148	11.2987	11.3114	11.6386	11.1927	10.6836	10.6702
9873	9.25954	9.27292	9.22645	8.73431	8.86866	8.87124	9.03978	9.14278	9.2752	9.42222	9.51137	9.3435
5029	4.93216	4.85922	4.97119	3.60394	4.12995	4.03068	4.35155	4.24262	4.8212	4.33848	3.93565	4.2572
9828	9.12128	9.05672	9.18971	9.37702	9.32684	9.48944	9.46663	9.38739	9.38245	9.25537	9.06264	9.10415
84957	9.71326	9.80485	9.73329	9.20237	9.18072	9.03291	9.82696	9.64099	10.1598	9.71745	9.8802	9.95891
58473	7.43813	7.39912	7.35275	7.71052	7.66159	7.51093	6.80646	6.92017	7.18256	7.42253	6.91476	7.03154
5870	12.259	12.2463	12.5415	12.0111	11.8907	12.0268	12.087	12.2066	12.2316	12.4601	12.338	12.1759
51642	10.3084	10.2612	10.2809	9.88689	9.94805	9.93811	10.1012	10.066	10.3616	10.339	10.3409	10.2625
51287	11.7185	11.7194	11.2099	10.861	10.8532	10.8264	11.4518	11.2849	11.4086	11.3169	11.6106	11.7738
80227	10.1772	10.17	9.99919	9.87848	9.79908	9.70717	10.1576	10.0949	10.3455	9.98393	9.84973	10.0186
143570	9.16926	9.22679	9.13808	8.80829	8.79486	8.6938	9.14948	9.23445	9.23188	9.09633	9.05732	9.01214
9789	11.4009	11.4843	11.1079	10.8761	10.9412	10.8022	11.1193	11.0011	11.0222	10.954	11.3743	11.4272
10825	9.88104	9.91884	9.87137	9.02237	9.32138	9.22263	9.83043	9.76992	10.0136	9.80839	9.99456	10.1047
100507050	1.84948	1.70845	2.01663	2.30654	2.43558	2.33046	1.9332	1.97476	1.90771	1.88067	1.87413	1.71279
408	10.0313	10.0581	9.99553	9.93699	10.1571	9.87747	10.4687	10.1965	10.4419	10.5858	10.2762	10.4421
114599	3.72304	3.85148	4.03352	3.51687	3.33252	3.39584	3.77543	4.07784	4.01312	4.20718	4.25984	4.29393
283212	7.26249	7.21096	6.91483	7.71762	7.79203	7.72854	7.36454	7.11367	7.35935	7.11437	6.57125	6.70129
871	12.1141	12.1016	12.183	11.6681	11.8683	11.6469	12.2483	12.1299	12.406	11.885	11.8041	11.9632
4135	5.13985	5.16797	5.50235	5.56219	5.13461	5.32958	5.59513	5.90836	6.09469	5.64273	5.32244	5.42251
84649	8.94542	8.87395	9.11208	8.83664	8.69721	8.81576	9.65465	9.61659	9.59572	8.87791	8.58565	8.71184
7405	10.155	10.1606	10.3038	9.77328	9.78431	9.88836	10.1043	10.2649	10.4331	10.4294	10.2056	10.2381
5612	11.7338	11.7358	11.3725	10.5936	10.6748	10.6514	11.3519	11.4816	11.1639	11.5237	12.1104	11.9386
2615	3.31191	3.40968	3.87509	4.80621	4.90789	4.85188	4.2488	3.82854	4.85157	3.9155	3.20088	3.31174
55331	11.733	11.6999	11.8616	11.3519	11.3133	11.2819	11.785	11.9612	11.5808	12.1131	12.2165	12.076
5058	10.9763	10.9594	11.2843	10.7912	10.9116	10.7551	11.1597	11.0722	11.3731	11.3456	11.0903	11.1914
1207	12.8532	12.8258	12.896	12.2235	12.3112	12.259	12.7289	12.7365	12.8891	12.979	13.0563	13.065
92105	10.7433	10.7698	10.5262	10.3869	10.5145	10.3741	10.7513	10.7461	10.5985	10.7298	10.7485	10.8266
4718	9.07354	9.05655	8.55913	8.51781	8.52876	8.24349	8.72512	8.66373	8.74166	8.67386	8.98199	9.22975
79731	10.7068	10.7357	10.5111	9.75016	9.83764	9.71703	10.555	10.6265	10.6373	10.6854	10.8465	10.8494
26011	2.26928	2.1162	2.30822	2.4924	2.41165	2.35374	2.29066	2.12547	2.74804	3.40446	2.85588	3.03013
220042	10.523	10.4666	9.33791	8.78754	8.59665	8.6943	9.80251	9.9035	8.62988	9.60892	10.5967	10.4577
100506233	7.66649	7.71196	7.94364	7.16066	7.02285	7.46491	7.54707	7.46893	7.18791	7.63704	7.84548	7.92807
60492	10.5265	10.5036	10.3833	10.4852	10.2942	10.5154	10.1821	10.2238	9.85429	10.416	10.5322	10.3715
55863	10.967	10.9724	10.8171	10.3912	10.1192	10.4203	10.5215	10.5787	10.7226	10.6317	10.9168	10.8586
84233	10.0053	10.0527	9.94791	9.64021	9.45409	9.60499	9.70571	9.62303	9.90032	9.84369	9.87286	9.91206
58487	11.0597	11.0449	11.3567	10.3966	10.144	10.4144	10.999	11.2995	11.0415	11.1992	11.241	11.1132
54843	7.30059	7.25168	6.8574	7.85977	7.67887	7.96503	6.05894	6.10755	6.20128	6.35989	6.66566	6.47842
8301	12.9052	12.8394	12.8605	12.6097	12.6104	12.6313	12.7169	12.8616	12.6142	12.897	12.9986	12.8989
8726	10.7684	10.8075	10.3627	9.97132	10.0768	10.0649	10.5656	10.5531	10.0244	10.3711	11.0008	10.972
51501	10.5816	10.6496	10.4282	10.2332	10.1675	10.2424	10.3973	10.2269	10.3585	10.3284	10.4741	10.582
11098	12.1605	12.2275	12.1515	12.5195	12.4359	12.2477	11.987	11.8392	12.1223	11.8856	12.1245	12.1585
8322	7.82317	7.86971	8.33794	7.12482	7.34162	7.43423	7.88199	7.94251	8.48862	8.11309	7.98075	7.91549
23682	9.6411	9.71837	9.07532	8.95157	9.00085	8.93763	9.53711	9.27175	9.33375	9.46712	9.55012	9.58989
1075	13.5372	13.6015	13.0387	12.9491	13.0377	12.9408	13.2953	13.2134	13.2357	13.3179	13.7253	13.8084
10003	5.55988	5.34359	5.84654	5.32945	4.67732	4.90785	5.65864	5.8958	5.88852	5.70823	5.63453	5.53182
26973	11.8557	11.8441	11.5363	10.3161	10.3165	10.1839	11.1199	11.4561	11.1487	11.4162	11.5962	11.5286
120103	10.0192	10.0116	10.2604	10.1207	9.86199	10.1164	9.83617	10.1192	9.78184	10.3623	10.5113	10.3348
56935	7.67116	7.80427	7.67914	7.42832	7.22816	7.27746	7.93971	7.87823	7.9389	7.63658	7.7143	7.77149
85459	10.2565	10.2199	10.4433	9.78097	9.28336	9.80279	10.1133	10.2593	9.98852	10.1995	10.479	10.096
692063	7.03618	6.9313	7.21623	6.7011	6.33877	6.48698	6.75589	6.77904	7.1089	7.29832	7.43176	7.20449
692072	6.41326	6.34233	7.3437	5.92798	5.25921	6.09258	6.06214	6.60214	6.95148	6.95268	6.87931	6.47132
677805	7.74751	7.77286	8.86406	7.185	6.86143	7.15108	7.52754	7.95541	8.80686	8.41395	7.9532	7.91242
100302240	6.27173	6.25064	6.89003	5.66835	5.13034	5.01853	5.69277	6.04415	6.9065	6.62736	6.46358	6.44197
677822	8.22384	8.25917	8.97273	7.57069	7.41158	7.51361	8.10669	8.2865	8.83154	8.74236	8.78899	8.53361
9440	11.0933	11.1009	10.7156	10.449	10.6401	10.4555	10.7417	10.8417	10.4443	10.7478	11.0973	11.0613
24145	11.4166	11.4093	11.191	10.8345	10.8506	10.9341	11.3423	11.4391	11.0374	11.1012	11.4906	11.3392
4361	11.568	11.5478	11.1515	10.5898	10.4886	10.5566	11.2642	11.4591	10.7307	11.3949	11.5931	11.3588
54851	8.92217	8.86481	8.59131	8.27551	8.07408	8.27138	8.64756	8.78944	8.09567	8.68848	9.01052	8.80071
2526	10.0047	10.012	9.61679	9.12539	9.0407	9.0278	10.0026	9.98169	9.49131	9.57075	10.3609	10.2509
154810	11.7068	11.62	11.39	10.8506	11.0017	10.8928	11.499	11.4745	11.4416	11.2919	11.3313	11.4013
51503	11.3223	11.2768	10.8215	10.6027	10.5734	10.6433	10.8724	10.7786	10.55	11.0365	11.3715	11.3113
10929	10.8065	10.8068	10.1429	9.91979	9.96639	9.95981	10.3302	10.2252	10.0018	10.2971	10.8858	10.7851
23052	9.97126	9.99471	9.71819	9.35681	9.24091	9.57752	9.52063	9.55486	9.55391	9.55241	9.87892	9.69985
143686	4.84681	4.79377	6.43276	6.05378	5.47399	5.89006	4.21122	4.17119	5.07256	4.34313	4.02057	4.01488
100129203	2.02045	1.8427	1.82756	2.41367	2.03744	2.31631	1.87915	1.9208	1.68065	1.75178	1.66838	1.79572
143684	9.23543	9.12728	9.5379	8.85125	8.42016	8.61646	8.71877	9.31939	8.90392	9.27302	9.58087	9.30276
8898	11.5336	11.5495	11.3823	10.8166	10.9504	10.921	11.2883	11.4681	11.1468	11.5025	11.8551	11.7519
84441	9.19743	9.05117	9.3203	9.82057	9.66496	9.86903	9.02808	9.28804	8.5731	9.73962	9.33591	9.02336
143872	7.36445	7.35251	7.37674	5.96809	5.98754	5.98755	7.00518	7.13104	7.18594	6.47334	6.68325	6.51492
83935	4.88001	4.48226	4.86325	3.86973	3.74105	3.5016	4.75935	4.93194	4.88651	4.34765	4.58351	4.48387
85016	5.60343	5.68727	6.05254	5.55932	5.6993	6.06715	5.04636	4.77897	5.29769	5.34558	5.33808	5.26891
10413	12.0354	12.021	11.9402	11.6684	11.6829	11.7038	11.6913	11.8302	11.5232	11.7836	12.0391	11.9428
114908	13.7818	13.7936	14.0294	13.2917	13.0185	13.2668	13.4882	13.8393	13.6036	13.9787	14.1287	13.9046
4316	4.87943	4.84468	4.4461	7.4647	6.78062	7.38813	4.04665	3.88577	3.7977	3.96162	4.37406	3.87391
4319	8.16131	8.17774	10.8469	8.43712	7.53952	7.91726	9.69991	10.0207	10.4387	9.26674	8.52676	7.93606
4314	8.25231	8.21685	7.30787	6.19304	5.36176	6.07192	7.66287	7.82619	6.82363	6.40269	6.45677	6.46456
4321	1.71034	1.57152	1.75938	1.4441	1.44009	1.44146	2.40354	2.18592	1.6423	1.44808	1.60837	1.58326
4322	4.62673	4.7486	6.03225	4.11472	3.98406	3.99256	5.0677	5.28756	5.50208	5.79859	4.60395	4.94726
84259	12.4754	12.5277	12.0769	11.7814	11.7043	11.7412	12.3409	12.2107	12.0892	12.2565	12.5957	12.6771
834	8.95832	8.82154	9.14514	9.07943	8.96001	9.06296	8.03223	7.94303	8.12742	7.90045	7.46929	7.29434
114769	7.8706	7.96027	8.35832	7.85568	7.5509	7.93669	7.37109	7.46963	7.51428	7.15944	6.92818	6.90513
84437	10.8885	10.9214	10.974	10.5075	10.3935	10.589	10.5466	10.8833	10.6339	10.8133	11.0875	10.9326
60496	11.7548	11.7532	11.1714	10.7297	10.5204	10.678	11.0987	11.2936	10.5583	11.0802	11.7454	11.6436
2977	5.31723	5.22799	5.60562	6.77072	6.17636	6.72822	5.46958	5.62463	5.77038	5.81054	5.6411	5.09849
143884	10.0919	9.97511	10.5536	9.63501	9.12366	9.60334	9.80063	10.1221	10.0835	10.0807	10.1686	9.91385
55531	6.87433	6.74429	7.18057	7.90651	7.81967	8.16497	7.85032	8.13281	8.31804	7.74364	7.76303	7.43161
54733	12.2819	12.308	12.064	11.7185	11.7485	11.6721	12.0929	12.0448	12.118	12.1858	12.48	12.525
8065	11.4595	11.4571	11.5201	11.0559	10.458	10.9811	11.1698	11.5552	10.9668	11.3866	11.7718	11.5083
38	11.8851	11.9343	11.7391	11.226	11.3955	11.3209	11.8287	11.7962	11.8254	11.9548	12.0933	12.1084
143888	10.8052	10.872	10.4675	10.5595	10.5255	10.5438	10.2801	10.3961	9.84734	10.4477	10.9617	10.8232
1662	12.8045	12.7927	12.7672	11.9592	12.0778	12.0194	12.6583	12.6808	12.5847	13.0446	12.8576	12.7841
85463	11.7271	11.7064	11.478	11.1899	10.801	11.0902	11.5072	11.7641	11.122	11.5842	11.7341	11.5325
5962	13.0104	13.0078	12.9278	12.7022	12.5027	12.6626	12.7617	12.9748	12.5907	13.0324	13.2091	12.9637
2230	10.7408	10.7531	10.3957	10.0662	9.98375	9.99313	10.404	10.4552	10.6328	10.5912	10.6691	10.7429
143903	6.16377	6.2427	6.4738	8.42113	8.36363	8.6196	6.44022	5.92646	7.12456	6.60155	6.3787	6.2021
79796	10.4542	10.461	10.2736	10.0583	9.99066	9.92216	10.3482	10.4413	10.406	10.4044	10.4054	10.4391
64776	10.4018	10.3639	10.2913	10.2006	10.2252	10.1948	9.93674	9.95563	9.98203	10.4235	10.3167	10.3248
1737	11.9856	11.9939	11.453	11.1471	11.313	11.2586	11.7283	11.741	11.213	11.8035	12.2308	12.2785
55216	11.3112	11.3161	11.0142	10.7218	10.7425	10.749	11.0153	11.0442	10.6564	11.1409	11.5099	11.3234
26521	10.3383	10.3081	9.16633	9.15306	9.23701	9.07525	9.93911	9.64893	9.1833	9.44088	9.87959	10.1407
6392	11.772	11.8481	11.8522	11.2015	11.1085	11.2048	11.4731	11.5284	11.7028	11.8081	11.9964	11.9238
3606	9.86671	9.84931	10.354	9.25629	9.03556	9.35108	8.86574	8.74007	9.71014	9.46489	8.53174	8.30952
83875	3.57485	3.69312	4.21628	3.52162	3.26678	3.32456	3.5546	3.77885	3.9363	3.07184	3.30035	3.24694
5805	10.3368	10.4264	10.0276	9.82	9.62179	9.76966	10.0629	9.9659	9.99897	9.97244	10.2069	10.3907
1813	2.57205	2.295	2.32359	3.39495	3.43381	3.33842	2.92107	2.69169	2.34046	2.80529	2.47768	2.57188
57646	10.4523	10.3629	10.266	9.61762	9.76125	9.64921	10.1785	10.2247	9.84804	10.186	10.13	10.098
4837	8.1735	8.31825	6.97651	6.22759	6.71341	6.24882	7.1784	6.87604	6.45885	6.63715	6.4814	6.436
10179	10.8763	10.8756	11.2396	10.7289	10.5088	10.6337	10.5862	10.7555	10.6672	11.1259	11.0221	10.8206
25996	11.8812	11.8901	11.5142	11.1695	11.1678	11.0596	11.5926	11.4599	11.5039	11.4939	11.6579	11.7517
84811	10.387	10.383	10.0916	9.85145	10.0676	9.89052	10.4237	10.3053	10.3612	10.4177	10.4069	10.5064
8882	12.018	12.0214	11.9973	11.2999	11.4514	11.314	11.8925	11.8375	12.305	11.9999	11.8796	11.9839
5049	13.1289	13.1615	12.9473	12.8754	12.9583	12.8803	12.9521	12.9303	12.696	13.0151	13.2955	13.3125
257160	10.2857	10.2987	10.2977	9.8137	10.0414	9.90991	10.266	10.2781	10.0223	10.3885	10.1798	10.1585
3587	2.0639	2.04136	2.00452	1.70062	1.69621	1.69771	2.09786	2.17039	2.61675	2.12374	1.7024	1.83311
196264	6.71201	6.85457	6.79074	5.49524	4.84924	5.09498	6.90576	6.97968	7.17889	6.79999	6.94449	6.6716
10205	2.9137	2.89131	4.03183	2.816	2.64905	2.65232	3.26876	2.98001	3.38156	4.07367	3.90189	3.37913
9354	11.7526	11.6521	11.4122	11.004	10.9861	10.9615	11.5227	11.5713	10.9708	11.4589	11.881	11.7688
56912	10.0891	10.0789	9.49757	9.34619	9.66215	9.52098	9.72126	9.5416	9.42914	9.93365	10.0634	10.1364
23187	11.3439	11.3223	11.4463	11.1016	11.2453	11.0894	11.6635	11.534	11.695	11.1501	10.865	10.883
338657	8.692	8.77421	8.71957	8.5063	8.52651	8.55682	8.94759	8.82569	9.0203	8.7872	8.55836	8.57745
10525	13.0191	13.01	12.9201	12.5314	12.5257	12.4566	13.1273	13.0354	13.4867	12.9621	13.0711	13.1543
1798	10.6733	10.7342	10.1566	10.0804	10.0443	10.0172	10.6697	10.4507	10.3411	10.4082	10.4845	10.6264
9854	9.44867	9.3729	9.52023	9.30868	9.33359	9.19884	9.67742	9.57089	10.2969	9.64405	9.35526	9.44694
25988	9.44134	9.47718	9.48682	8.99126	9.28467	9.00896	9.52675	9.45151	10.0001	9.34807	9.17505	9.38709
867	12.4607	12.3629	12.6504	12.0444	12.1385	12.1797	12.4854	12.6388	12.5003	12.4698	12.4418	12.4114
4162	6.33339	6.23148	6.26768	5.29298	5.06667	5.40011	5.14763	5.58722	5.89587	5.94268	5.24479	5.14688
9099	6.31228	6.41446	6.29255	5.67666	5.51322	5.73737	6.5006	6.57566	7.15068	6.87942	6.36176	6.32969
100499227	6.68995	6.56787	5.76463	4.91127	4.97897	4.81663	6.43503	6.02855	6.18687	6.08399	6.42308	6.63715
5818	10.4886	10.4413	10.4138	9.28591	9.31471	9.31765	11.5048	11.3491	11.2015	10.6114	10.7845	10.8923
220323	11.7291	11.7385	12.0784	11.3884	11.4831	11.3251	12.736	12.4839	13.143	12.0295	11.782	11.9178
25833	3.16565	3.03728	3.68441	3.1489	3.07055	3.24407	3.80077	3.8356	4.03594	3.81744	3.37061	3.76509
219902	8.86955	8.86998	9.12035	8.18503	8.32439	8.22975	9.14237	9.31434	9.1283	9.04819	8.554	8.67137
23365	12.5705	12.5247	12.5655	12.0561	11.9385	12.0841	12.4886	12.6826	12.2752	12.4776	12.6641	12.5209
219899	9.54166	9.50032	9.17951	8.75926	8.81135	8.85415	8.96899	9.15822	8.74701	9.13339	9.4578	9.2929
6309	10.0525	9.91059	11.2535	9.57581	9.28199	9.38509	9.75338	9.99779	10.6684	10.1282	10.0354	9.85642
6653	7.0674	6.97299	7.86548	5.87069	5.52627	5.76499	7.11355	7.14181	7.71474	7.06847	6.84199	6.49281
84959	12.5996	12.5922	12.3957	11.7557	11.9346	11.8779	12.3414	12.4736	11.9721	12.4763	12.6513	12.5542
3312	17.2076	17.228	17.0216	16.5958	16.808	16.5469	16.8513	16.7504	16.9456	17.381	16.971	17.1922
85391	5.26791	5.41393	6.20113	4.76605	4.45638	4.0976	4.81478	4.91471	4.65061	6.58204	5.36898	5.51421
85390	5.36299	5.21379	5.94312	4.59722	4.33169	4.46411	4.77795	4.66889	4.89538	6.35839	5.67703	5.47345
85389	5.67729	5.85005	6.10336	4.97587	4.84892	4.76625	5.35927	5.20131	5.01438	6.53672	6.01232	6.23267
79827	10.6123	10.4917	10.6891	10.0529	9.93766	10.2777	10.6847	10.7806	10.1476	10.5768	10.7098	10.5262
57476	10.1989	10.2481	9.73309	10.6766	11.0616	10.6378	10.3096	10.2351	9.86336	11.376	11.0792	11.3549
7753	9.57594	9.63065	9.16935	8.8874	8.95149	8.87968	9.43245	9.3779	9.08897	9.35971	9.82502	9.86903
4013	6.35242	6.57274	6.37309	7.87055	8.22744	7.82255	6.41846	6.38291	6.41191	6.38047	5.87279	6.12386
53340	8.06427	8.04114	7.69662	8.26327	8.38558	8.31524	7.99853	7.83168	7.42926	8.03887	8.10336	8.22217
90952	4.0735	3.83047	5.47445	4.92238	4.63503	5.12449	5.60735	5.34717	6.83875	5.08587	4.45513	4.16712
54538	7.19622	7.39656	7.10953	5.58418	5.70694	5.72049	7.29865	7.24726	7.0852	7.03552	6.81233	7.05417
219855	11.0505	11.0359	10.5821	10.777	10.821	10.769	10.1933	10.1304	9.69139	9.415	8.99825	9.12081
9538	12.7099	12.8032	12.3583	11.7954	11.9983	11.8159	12.5364	12.3342	12.6507	12.2698	12.7651	12.9399
3703	13.1296	13.1301	13.1883	12.7953	12.7548	12.7112	13.0841	13.0136	13.4846	13.2113	12.9471	13.0233
1111	11.4198	11.4111	10.8835	10.6323	10.6453	10.6045	10.9732	10.9762	10.4743	11.0154	11.5532	11.5985
83480	9.35861	9.33179	9.21315	9.03719	8.87455	8.93413	9.10786	9.15943	9.28232	9.46734	9.60041	9.58292
84881	10.6831	10.7129	10.6953	10.3414	10.4705	10.2395	10.8488	10.708	11.2608	10.9188	10.6292	10.8012
79607	9.85028	9.97321	9.42941	9.26156	9.23321	8.99042	9.45841	9.43985	9.40793	9.42105	9.98739	9.94596
28960	10.4694	10.4827	9.77646	9.78327	9.86836	9.5679	10.4536	10.288	10.331	10.1557	10.2697	10.5866
6484	10.6321	10.6963	10.731	10.2523	10.2569	10.1277	10.6907	10.617	11.35	10.9228	10.741	10.9853
84623	4.04311	3.75872	3.61349	6.21733	6.51806	6.51796	4.27642	3.80624	3.89636	4.28721	4.13082	3.90053
2113	13.307	13.2613	13.6175	13.1885	13.2939	13.3521	13.621	13.817	13.6264	13.4774	14.1	13.9446
9743	9.86912	9.7717	9.77147	9.23379	9.2157	9.33172	9.7892	9.85449	9.38752	9.83447	9.53891	9.47451
8538	1.48357	1.29877	1.45355	1.30603	1.30347	1.30434	1.83962	1.77289	1.67716	1.57918	1.57048	1.30138
120224	3.83754	3.49603	3.74334	3.52248	3.63685	3.50607	4.50686	4.5006	4.37778	3.90266	3.95328	3.69312
4798	11.233	11.2084	10.9743	10.5496	10.54	10.5633	11.2515	11.258	11.0536	11.1826	11.2573	11.3458
56980	9.24481	9.1641	9.18745	8.64879	8.93072	8.68781	9.20849	9.4695	8.79692	9.49384	9.3376	9.27697
334	14.5993	14.625	15.1329	14.3481	14.2904	14.3036	14.7926	14.8506	15.288	15.075	14.7143	14.6812
29068	11.3144	11.3019	11.2873	10.2913	10.2716	10.2567	11.1234	11.3703	11.1022	11.2849	11.5486	11.4172
283174	6.40081	6.34256	6.69053	6.1394	6.29554	6.16347	7.59008	7.74446	7.02406	7.05991	6.90606	7.06459
22997	6.13158	6.25441	6.16428	6.01137	6.15041	6.14324	7.39065	7.37058	6.88747	6.70432	6.71853	6.65334
23310	12.6178	12.6066	11.9482	11.7683	11.9329	11.8061	12.4001	12.3537	11.7396	12.2224	12.6332	12.7459
112936	11.105	11.1542	10.7609	10.6267	10.793	10.6846	11.2447	11.0761	11.2642	11.1139	11.1803	11.3034
29087	11.2701	11.2835	11.1934	10.9384	11.0117	10.9144	11.2504	11.126	11.2829	11.1861	11.3041	11.3305
112937	7.38771	7.21194	6.81929	6.35043	6.8023	6.45099	6.98946	7.0895	6.72029	6.94439	6.85246	6.98368
89944	10.736	10.7797	9.8294	9.29319	9.71012	9.435	10.2838	10.0548	9.91142	10.1527	10.5581	10.7492
283177	1.80813	1.80349	1.82108	2.30955	2.13346	2.46541	2.55463	2.12487	2.15101	2.1105	2.21623	1.80809
100288778	9.30378	9.28939	9.43305	9.38599	9.39714	9.3204	9.59451	9.60493	9.88286	9.4871	9.26267	9.41458
283358	9.10467	8.96766	8.62855	8.11715	8.10246	7.82903	8.82482	8.6035	8.73619	8.4131	8.43501	8.51618
79602	12.3484	12.3484	12.5018	11.962	12.0269	11.9688	12.1481	12.1294	12.4958	12.209	12.3874	12.4051
196513	8.52262	8.65245	8.76883	8.88207	8.95834	8.9131	8.78789	8.7249	8.89291	8.64451	8.58566	8.57485
2288	13.9202	13.9508	13.6621	13.2888	13.5323	13.2446	13.9997	13.8199	14.3763	13.8146	13.8558	14.0894
7289	9.99925	9.8717	10.1513	10.1559	10.2428	10.1512	9.67817	9.66735	9.76891	9.88369	9.66743	9.77427
7004	11.1652	11.208	11.0105	10.7062	10.8441	10.6316	11.4472	11.2744	11.7193	11.3083	11.2754	11.48
10867	9.98332	10.0923	9.80216	10.1347	10.3019	10.0769	10.028	9.90948	10.191	9.71018	9.58363	9.81966
57103	9.96556	10.0149	9.48918	9.29479	9.25394	9.36951	9.45568	9.4522	9.23461	9.38378	10.0965	10.0003
7132	11.7394	11.7408	11.899	11.9083	12.0943	11.8728	12.0067	11.8475	11.9478	11.7376	11.3888	11.5598
678655	7.71688	7.8708	8.18484	8.23802	8.03098	8.19585	7.69866	7.68432	7.93199	7.74687	7.46201	7.24689
55080	8.07815	8.21897	7.89575	8.08057	8.16874	8.04522	7.71737	7.46279	7.60482	7.48769	7.34191	7.57501
25900	5.92173	5.85672	7.33378	7.5723	7.38989	7.57571	6.88154	6.96638	7.82206	6.64498	5.91836	5.46279
4839	12.5628	12.5922	12.1489	11.8458	12.0097	11.8241	12.2844	12.1812	12.6852	12.0875	12.5996	12.7924
51147	8.73433	8.79647	9.10325	9.15473	9.30682	9.18714	8.82069	8.90731	9.29515	8.76579	8.4302	8.36886
920	2.81786	2.80415	3.29968	4.28322	3.28784	4.0707	3.31097	3.27429	3.8049	3.52553	3.11693	2.88582
27239	4.13498	3.92819	4.59802	5.62197	5.7841	5.40749	4.00317	4.36711	5.29244	4.73738	4.76271	3.95798
10536	8.57816	8.58361	9.39911	9.95081	10.0574	9.8693	9.6178	9.33571	10.0806	9.66483	9.58717	9.70599
84727	8.02612	7.9772	7.90168	8.62367	8.51794	8.60779	7.94473	7.81943	8.2125	8.07402	7.67102	7.75817
113246	11.9604	11.9159	12.3816	12.5118	12.436	12.3824	12.4532	12.218	13.013	12.2743	11.5875	11.7133
5777	2.42753	2.58321	2.60359	2.45185	2.29301	2.6845	3.22716	3.34892	3.25624	2.66381	2.59097	2.6051
677777	6.15297	6.40765	6.19504	5.68931	5.77205	5.5488	6.2823	5.80814	6.4807	6.31985	6.4377	6.65865
716	4.763	5.24236	5.8404	5.87444	5.62482	5.91169	5.44373	5.84473	5.8715	5.11876	4.84645	4.76267
715	6.32482	6.35564	6.90175	7.15882	7.07032	6.93504	6.53423	6.48994	7.04247	6.09416	5.61821	5.82318
51279	8.66284	8.72758	9.01259	9.64117	9.66208	9.73678	9.04778	9.15472	8.6448	9.20954	8.7888	8.63778
9746	8.96056	8.93645	9.13766	9.39219	9.26709	9.58224	8.97718	9.11388	8.72929	9.10608	8.99836	8.94493
341392	1.9627	1.86195	1.79965	1.88038	1.65586	1.71668	1.53907	1.59245	1.63952	1.47346	1.47179	1.5289
283316	7.17875	7.14994	7.08346	6.52913	6.2588	6.59066	4.65686	4.53039	4.4446	5.00058	4.97713	4.68267
440078	2.6627	2.45945	2.36371	2.7141	2.87697	3.01957	2.40523	2.26406	2.1537	2.29377	2.28661	2.48217
653113	2.98726	3.00954	3.34815	3.86612	3.58602	3.83593	3.26402	2.69591	2.66377	2.93531	2.85969	3.08393
1911	10.3258	10.2701	10.4495	10.2424	10.1569	10.1674	10.5941	10.5709	10.8613	10.6282	10.577	10.5372
100422872	5.79672	5.56787	4.91602	5.13245	5.02252	4.87157	4.58853	5.08473	4.88578	5.57836	5.50374	5.84328
100499405	8.55509	8.60198	8.34776	7.79755	8.26027	8.19326	8.00119	7.90389	8.13847	8.2202	8.38172	8.70969
101930452	4.01003	4.15093	3.95284	3.33401	3.25179	3.38489	4.41225	4.51394	3.86102	4.4461	4.39588	3.849
408186	4.22977	4.16597	4.36017	4.38259	4.22649	4.06998	4.34468	4.48573	4.85558	4.97515	5.03775	4.89096
374443	8.37072	8.44743	8.35749	7.913	7.94299	7.90136	7.99973	7.99359	8.00329	8.09582	8.21899	8.12404
29121	13.1325	13.2256	13.1714	12.6617	12.704	12.7025	12.8438	12.7617	13.0425	13.3118	13.4164	13.407
969	10.0822	10.1135	10.9779	9.85586	9.41709	9.77226	9.82304	9.95576	9.8582	10.6168	10.7815	10.4286
4973	3.38132	3.04533	2.92303	2.65868	2.5052	2.6497	3.34906	3.33547	3.23633	2.51955	3.10253	3.18953
101928100	6.58596	6.71138	6.40897	6.03893	6.26344	6.32893	5.98919	5.92507	5.99621	6.02517	5.70484	5.68241
3822	6.49731	6.6547	6.39587	5.77672	6.56913	6.08559	5.82188	5.61107	5.70675	5.49643	4.87792	4.93502
55359	6.40709	6.2656	5.6415	6.67175	6.31466	6.56427	5.58082	5.62453	5.19388	5.74345	5.69841	6.1683
50838	1.42423	1.4085	1.33714	1.32674	1.31716	1.44161	1.18233	1.17911	1.19207	1.58084	1.3306	1.61807
100506248	8.84518	8.71053	8.39845	8.07075	8.51313	8.21229	8.15679	7.96633	8.46395	8.56705	8.80853	8.86627
4040	11.6411	11.6077	11.9378	11.4964	11.2881	11.4489	11.5791	11.7718	11.5366	11.8202	11.9193	11.8009
54682	10.3592	10.3235	10.0927	10.6354	10.5716	10.6272	9.41114	9.44816	9.10094	10.4252	10.292	10.116
1389	11.535	11.5578	11.7336	11.796	11.8964	11.8836	11.2533	11.4242	11.2716	11.5852	11.4465	11.385
51202	12.3431	12.3654	12.0938	11.867	12.0104	11.8457	12.0259	11.9936	11.8684	12.1066	12.3247	12.4048
57613	9.2222	9.26511	9.12133	8.99825	8.85239	8.96498	9.47347	9.59215	9.60189	9.44369	9.30995	9.28223
2984	3.50094	3.71883	3.85077	4.35008	4.48971	4.5255	4.21772	3.97001	3.5718	3.57097	3.7879	3.5478
440087	1.58175	1.44103	1.45479	1.45099	1.4475	1.52404	1.98812	1.70732	1.97302	2.0192	1.73705	1.80746
4256	2.3903	2.47191	2.37662	2.9224	2.69771	2.96757	2.29212	2.33883	2.71991	2.37524	2.22812	2.39015
397	9.28797	9.25409	9.05809	8.67583	9.30685	8.63155	9.18295	8.96951	8.92277	9.28059	9.78259	9.92158
2059	11.7691	11.716	11.6864	11.3938	11.3139	11.3868	11.1054	11.259	11.1286	11.3701	11.194	11.0183
11171	13.9575	14.0066	13.8884	13.6553	13.6873	13.6377	13.6262	13.6264	13.7777	13.8817	14.098	14.091
4257	13.4585	13.4723	13.5436	12.8943	13.0298	13.0101	13.1397	13.1201	12.8814	12.967	13.2602	13.2936
121536	11.2212	11.1254	11.0596	10.9307	10.9298	11.0618	10.8248	11.0329	10.6482	11.0802	11.5148	11.3517
28234	7.06916	6.85943	7.76462	4.36998	4.22471	4.23154	4.66592	5.00481	4.96131	7.04496	6.88389	6.60505
338821	2.24077	2.48386	2.54133	1.77957	1.77489	1.77649	1.93051	1.77278	1.79566	2.08268	2.43652	2.28582
10599	1.77535	1.34221	1.80739	1.21586	1.21261	1.21372	1.21512	1.21114	1.22704	1.85287	1.57532	1.35314
55500	11.9376	11.8773	12.2599	11.4644	11.1491	11.3661	11.5797	11.9314	11.7449	11.855	12.0907	11.8172
6660	5.10989	5.06023	5.51713	6.88676	6.6704	6.88047	5.20678	5.45762	5.02465	5.21433	5.02999	5.03871
144360	0.888817	0.885161	0.898893	1.07415	0.891656	1.06666	1.07157	1.20082	2.11794	0.99621	0.99169	0.888787
586	14.0327	13.9603	13.6323	13.5453	13.4952	13.5871	13.8461	13.9673	13.2864	13.9024	14.4569	14.3026
3845	14.7007	14.6422	15.0467	14.4425	14.3701	14.4843	14.3906	14.5794	14.4722	14.7686	14.6783	14.5207
160492	10.5314	10.5127	10.9353	11.7371	11.2713	11.6685	9.65063	9.8873	9.49971	11.0773	10.4211	10.0636
100506451	8.53842	8.62486	8.73364	9.09989	9.09896	9.16417	8.28012	8.33161	7.9159	8.93104	8.91852	8.72332
11228	13.7815	13.7269	14.2759	14.6676	14.2223	14.7148	13.2461	13.5717	13.1177	14.426	14.4491	14.1632
3709	11.2065	11.0498	10.7234	10.7573	10.5075	10.6789	11.4436	11.5538	10.7378	10.9837	11.1039	10.9241
55726	13.9109	13.8761	13.8258	13.1558	13.1154	13.1246	13.5607	13.7492	13.4354	13.7832	13.8255	13.7059
9412	12.375	12.3374	12.4098	11.9139	11.8547	11.9523	11.8986	12.0625	11.939	12.1995	12.2069	12.1276
23012	12.4045	12.3984	12.426	11.7621	11.5844	11.6865	12.0468	12.2972	11.7192	12.0282	12.4454	12.2536
60488	13.8441	13.89	13.7875	13.4596	13.5333	13.5045	13.489	13.5722	13.6174	13.8391	14.0193	13.9784
100287284	4.2884	4.21623	5.01747	5.15985	5.67035	5.58468	5.22319	5.06894	4.49102	6.04534	5.34176	4.99133
5744	10.6572	10.7098	10.2235	10.6699	10.8784	10.4596	10.2048	10.1332	10.0945	10.9442	11.3512	11.5646
55711	11.4625	11.3715	11.6129	11.2139	11.1932	11.1319	11.9111	12.0534	11.6318	11.8958	11.9115	11.7686
65981	12.6533	12.6391	13.4965	12.1185	11.9621	12.2428	12.7775	13.1777	13.01	13.0679	13.0539	12.8335
160518	10.9982	10.984	11.0856	11.4971	11.2618	11.5503	10.9413	11.1228	10.8776	11.0888	11.2193	10.9345
121512	7.47984	7.29113	8.04148	8.22965	8.02635	8.53541	6.34231	6.8886	7.29785	7.48307	7.02679	6.97227
10059	13.5937	13.5204	13.6413	13.3322	13.1637	13.3289	13.3449	13.538	13.4208	13.6751	13.7901	13.6272
51067	12.3706	12.3826	12.0775	11.8912	12.0022	11.8157	12.2514	12.1585	12.1524	12.2345	12.3964	12.4823
5318	10.9858	10.9649	11.0241	10.1702	10.3519	10.3061	10.3362	10.5549	10.6968	11.0709	11.176	11.0468
55605	9.25862	9.19033	9.58843	8.8549	8.62968	9.04455	9.03346	9.2316	9.10276	9.58148	9.8011	9.49174
283464	10.3348	10.2991	9.93357	9.31625	9.08329	9.23516	10.0231	10.2406	9.30645	9.86561	10.457	10.3443
10138	10.0386	9.99157	10.2016	9.82238	9.71011	9.73202	9.7537	9.9686	9.89511	10.1637	10.2328	10.0816
83448	10.8987	10.8	9.99143	10.046	9.43926	9.98774	10.1452	10.3314	9.07644	10.3359	11.1225	10.8671
5756	13.132	13.1153	13.0995	12.7457	12.3735	12.7129	12.5318	12.8226	12.4921	13.0572	13.4712	13.2117
4753	4.84953	5.00759	4.85332	6.64108	6.96315	6.95586	5.95062	5.98498	6.37687	6.57249	6.497	6.43295
91523	9.6216	9.54216	9.84506	8.97678	9.17872	8.96503	10.1422	10.0568	9.71274	9.76128	9.31432	9.30119
100233209	6.6801	6.66594	6.75226	5.4834	5.00454	5.01487	6.56317	6.46615	6.30523	6.74679	6.40335	6.64794
79657	11.763	11.735	11.615	11.3307	10.9168	11.2805	11.3149	11.5308	11.1889	11.4367	11.8356	11.6042
10411	5.31713	5.35606	5.70015	5.9645	5.71082	5.58164	6.25635	6.07693	6.41973	5.5427	5.49664	5.21677
55652	8.63773	8.75528	8.71567	8.5781	8.68346	8.5762	8.92013	8.86973	9.08943	8.64176	8.33744	8.34871
140461	9.92689	9.88597	9.41244	10.0646	10.0586	10.0155	9.60838	9.57532	9.2442	9.61439	9.94776	9.98682
112	10.4736	10.4491	10.7988	10.6969	10.5845	10.6793	10.7697	10.7625	11.0943	10.5539	10.2313	10.3475
27289	6.7274	6.77115	8.43806	6.15068	6.17512	5.84448	7.12905	7.11985	8.81685	7.67296	6.18477	6.17447
51303	9.80864	9.75374	9.94587	9.34426	9.48745	9.36373	9.90436	9.85169	10.2609	9.59196	9.59296	9.66533
5571	11.8357	11.8061	11.8633	12.1842	12.1365	12.1648	11.8381	11.8225	12.0747	12.2757	11.9582	12.0183
121268	7.59882	7.73055	7.51416	8.28368	8.11463	8.20055	7.75236	7.69843	7.95819	7.55811	7.4317	7.64366
7846	12.5901	12.5392	12.9066	13.4351	13.4912	13.3934	12.6703	12.457	12.6758	12.4613	12.1517	12.1992
79962	9.51306	9.54025	9.43399	9.77426	9.89053	9.77649	9.28136	9.16083	9.07936	9.06486	8.8158	8.76534
23416	4.17243	4.21656	4.4949	5.1385	5.65023	5.59759	4.86589	4.7867	5.42945	4.87329	4.63213	4.62368
25766	8.55882	8.50813	8.46069	8.90966	8.85201	8.91776	8.87715	8.75116	8.96968	9.12916	8.68444	8.74987
91010	10.4939	10.4736	10.4181	10.898	11.0884	10.9769	10.9959	10.9183	10.7637	10.5634	10.7626	10.8198
113251	13.0748	12.9843	12.6506	12.3234	12.2169	12.3096	12.6016	12.8564	12.4472	12.6666	13.3569	13.241
57609	12.0733	12.0383	12.0038	11.6719	11.8852	11.7905	11.9395	11.9835	11.8089	12.1249	12.3047	12.2612
466	10.8829	10.8434	10.5728	10.4264	10.3415	10.383	10.3739	10.6868	10.219	10.7374	11.1949	10.987
25840	4.82336	5.00013	4.84712	5.08142	5.31668	4.89873	4.58508	4.04835	4.44864	4.99667	4.61023	4.64781
57228	10.0231	9.97341	9.8476	9.56685	9.76529	9.60799	9.70987	9.63796	9.79402	9.86817	9.8951	10.0949
11226	10.6511	10.6487	10.6372	10.4801	10.6267	10.6132	10.4019	10.3472	10.5957	10.6981	10.8874	10.8466
9498	7.36967	7.64238	7.3144	7.98886	7.82882	8.08036	7.56135	7.67843	7.25646	7.93265	8.01376	7.99026
6334	6.70659	6.82855	7.01994	8.2901	8.18558	8.42814	7.16972	7.21227	7.34956	7.31265	7.31463	7.05914
401720	4.9284	5.12577	4.96976	5.35194	5.37244	5.34764	4.98009	5.00539	4.81717	4.72653	4.91676	4.9681
9119	3.25057	3.07483	3.51473	3.74492	3.45236	3.2783	3.9944	3.96548	4.03344	3.59668	3.53698	3.09308
3854	3.8369	3.79922	3.71918	4.92675	4.48739	4.69007	4.00153	3.95484	3.73189	3.29821	3.79142	3.79942
3850	3.84202	4.41792	4.15694	4.87402	4.57056	4.25693	3.89827	3.45041	3.25464	4.21533	3.70478	3.49545
338785	7.07674	6.98371	7.97575	7.43072	6.8471	7.29465	8.39758	8.45629	8.62202	7.54945	6.81786	6.62895
3875	14.6675	14.7069	14.562	13.9378	14.1766	13.8329	14.3061	14.1139	14.993	14.4694	14.4269	14.7006
84926	10.6273	10.6123	10.6247	10.3526	10.402	10.248	10.7687	10.6589	10.912	10.3965	10.4817	10.6212
3695	6.14351	6.30069	7.17881	5.7434	5.41551	5.54789	7.1579	7.1356	7.96944	7.56561	6.00442	6.00647
7786	8.93856	8.98411	9.44014	10.068	10.1759	10.0873	9.22203	9.25942	9.84987	9.68851	8.78969	8.73715
57658	9.78618	9.71817	10.6255	10.9517	10.8504	10.9517	10.2189	10.1031	10.9106	10.2778	9.45678	9.52892
3229	5.04342	5.34455	5.79708	6.22933	6.62073	6.22502	5.54428	5.24204	5.75497	5.79234	5.42882	5.39649
3226	4.22108	4.41932	4.29982	5.26676	4.90797	5.13781	4.51374	3.94631	3.93866	4.14844	4.204	3.97532
100874364	4.49348	4.2788	4.54754	4.50182	4.69835	4.75296	4.26904	4.4149	4.40287	4.01657	4.08118	4.14704
3223	7.91253	7.93716	7.62527	8.60853	8.88017	8.72156	7.88837	7.92525	7.43522	7.73668	7.54496	7.81064
3178	14.6312	14.6687	14.5438	14.4006	14.5512	14.42	14.5435	14.4467	14.3813	14.6877	14.7865	14.8437
3678	11.8725	11.8373	12.5467	12.4255	12.4918	12.4763	12.6336	12.6081	12.8391	12.4176	11.7235	11.7215
196410	7.38451	7.47151	6.69131	6.27615	6.82141	6.43248	6.55786	6.20047	5.90827	6.6073	6.58401	6.30901
3679	7.47492	7.32474	8.81158	8.46143	8.14146	8.68909	7.17459	7.14108	8.08319	7.42543	6.54131	6.71627
2647	7.3463	7.42765	7.34491	7.82899	7.74832	7.79086	7.35991	7.1716	7.29523	7.36304	7.14253	7.47703
4327	4.57116	4.58123	4.48845	5.56441	5.50787	5.42785	4.998	5.08705	4.77723	4.76922	4.6891	4.57081
1606	8.11905	8.10851	8.45449	9.60216	9.42218	9.66894	8.43763	8.2479	8.86329	8.71614	8.25886	8.00616
6490	5.14516	5.07534	5.36006	6.14924	5.57492	5.80248	5.11388	5.50927	5.69929	5.37464	4.91365	4.87775
4637	14.8161	14.786	14.7476	15.1543	15.11	15.0428	14.661	14.4535	15.0632	14.7786	14.4045	14.5324
93058	8.12718	8.06758	8.23722	8.31347	8.4324	8.42274	8.48816	8.50236	8.95116	8.34062	8.06624	8.10859
6773	10.4857	10.4325	10.4075	11.1441	11.0258	11.094	10.5199	10.3857	10.5075	10.2443	10.123	10.0941
10728	14.642	14.6735	14.4767	14.2808	14.3173	14.2415	14.4213	14.4316	14.228	14.7002	14.7562	14.7733
4665	10.6728	10.6276	10.6287	10.841	11.0063	10.804	10.9935	10.8429	11.3077	10.842	10.5951	10.736
246329	3.3167	3.58204	3.19713	3.63605	3.47912	3.79641	3.96671	4.07149	4.07861	3.98533	3.8683	3.53975
2735	3.83233	4.33133	3.9111	5.34119	5.29585	5.35175	4.32186	4.20739	4.56433	4.5543	3.99189	4.12336
64333	3.70748	3.67967	4.1742	3.8527	4.13083	4.07485	4.79291	4.53454	4.89341	5.07138	4.14925	4.09912
114785	9.88801	9.82194	10.0674	10.3501	10.5021	10.4648	10.2075	10.1261	10.3619	10.1534	9.79828	9.91268
3798	4.13662	3.95055	4.24425	5.32321	5.33712	5.30986	3.85133	3.86605	4.32853	4.50475	4.35778	4.17068
196403	9.1292	9.16203	9.47755	9.79533	9.84371	9.84644	9.19926	9.21944	9.55463	9.17896	9.27977	9.2455
115557	9.23026	9.18107	9.26732	9.91966	10.0937	10.0207	9.55279	9.46457	9.72188	9.30365	9.17969	9.18404
65012	4.60281	4.52739	4.75387	6.57961	6.5292	6.44192	4.63363	4.89959	4.97814	4.71635	4.84988	4.85709
2583	6.23594	6.08611	6.33162	7.89351	8.01497	7.98624	6.52834	6.52958	6.34284	5.84992	5.86234	6.06642
92979	8.53678	8.62454	8.76646	9.50914	9.6304	9.50246	8.81645	8.79486	9.1033	9.07521	8.42943	8.57857
100506844	8.28194	8.34107	8.46706	8.82213	8.62398	8.78511	8.47284	8.35962	8.39694	8.63605	8.3593	8.40064
283416	4.75845	4.7347	4.93275	5.52792	5.26717	5.55219	4.92127	4.90835	4.5641	4.90448	4.97187	4.65859
57460	8.32569	8.2804	8.69828	9.28367	9.03279	9.25838	8.67355	8.86645	8.66083	8.66925	8.34399	8.16618
115749	8.64319	8.56469	8.38116	7.95941	8.06131	8.04299	8.25073	8.44821	8.35672	8.66204	8.63653	8.50487
11260	13.4716	13.4592	13.5749	13.0915	13.1049	13.1359	13.3163	13.4825	13.3918	13.5289	13.7217	13.5906
283349	11.4423	11.4297	11.432	10.8296	10.9238	10.9123	11.2666	11.3471	11.1788	11.4183	11.5304	11.4567
2799	12.3777	12.3752	12.389	12.6403	12.5311	12.6661	12.2006	12.2205	12.4172	12.3507	12.2709	12.2494
23329	7.27889	7.46285	6.47312	5.66382	5.8116	5.25381	6.22403	6.15894	6.1513	7.05096	7.49759	7.60475
23592	10.5534	10.6378	10.4599	10.1852	10.1544	10.2152	10.2505	10.3594	10.0896	10.3189	10.7231	10.6631
100507065	9.65454	9.61938	11.0024	8.71298	8.09195	8.21552	10.822	11.0379	10.8909	10.9761	10.631	10.1788
105369187	6.86424	6.49891	7.79827	5.58495	5.24718	5.2911	7.8358	8.17365	7.18365	7.61277	7.60647	7.14585
204010	7.773	7.6186	8.49703	8.94876	8.77916	8.90895	8.98038	9.17994	8.60675	8.46713	8.25392	8.10437
8091	11.555	11.4997	11.3945	12.3299	12.4362	12.4206	11.3423	11.3616	11.0362	11.3052	11.8709	11.7615
84298	11.2384	11.1571	10.8004	10.7112	10.6591	10.6343	10.7089	10.7308	10.61	10.7835	11.3935	11.2449
51643	10.7257	10.7108	10.2394	10.6816	10.6928	10.7655	9.97379	9.93346	9.5121	10.1374	10.5054	10.5279
92797	8.04525	8.09425	7.90337	7.73071	7.29159	7.48828	8.06007	8.0092	7.81458	7.74908	7.9264	7.56201
55832	13.3037	13.2718	13.0387	12.9373	12.929	12.9417	13.0405	13.1223	12.5802	13.2684	13.5482	13.4623
8445	11.2092	11.1896	11.8753	10.851	10.8463	10.8594	11.3762	11.5511	11.8629	11.5347	11.4854	11.3495
5908	12.7356	12.7245	12.819	12.4953	12.3067	12.4511	12.425	12.6364	12.4109	12.6039	12.8577	12.6847
57122	12.3174	12.2933	11.7685	11.5335	11.5473	11.5797	11.9261	12.0641	11.364	11.9097	12.261	12.1913
1368	6.96975	6.92801	7.82253	6.99449	6.82336	6.98713	8.15042	8.11488	7.92257	7.16189	6.93915	6.82583
8089	10.4513	10.5526	10.2319	10.1507	10.1455	10.1614	10.1435	10.2322	9.72227	10.3944	10.5945	10.5394
10576	14.807	14.8714	14.243	14.0797	14.2499	14.0469	14.3362	14.275	14.1962	14.4821	14.831	14.8953
196446	3.4396	3.30207	3.90823	4.1209	4.13999	4.29167	4.96242	4.3518	4.82174	3.81847	3.65658	3.43941
27345	7.25052	7.25624	7.90187	7.54736	7.62895	7.57479	8.33872	8.05491	8.47097	8.45943	8.08706	7.89005
5801	5.39448	5.5414	6.14083	5.02896	5.10783	4.89134	5.29363	5.97179	6.81305	5.6204	4.99122	5.15621
7103	4.68702	4.53663	4.0431	2.41464	2.58625	2.40639	2.60131	2.39638	2.85096	2.62474	2.77827	2.57005
29953	10.4253	10.4102	10.3695	11.3044	10.8038	11.3653	9.77504	10.0972	10.0335	10.7341	10.9396	10.7364
84698	5.74786	5.87282	6.01909	6.69887	6.13709	6.78483	5.40783	5.68228	5.51934	5.94928	5.72961	5.46938
11010	11.2034	11.1155	10.6393	10.3138	9.99809	10.1932	10.4269	10.5761	9.90894	10.5241	10.864	10.6919
11103	11.1787	11.1309	10.6296	10.6519	10.2283	10.61	10.7813	10.9663	10.261	10.8078	11.5671	11.3363
6857	4.9344	4.46123	3.47518	5.78153	5.45906	5.95464	3.76518	3.41793	3.34593	3.61807	3.72785	3.71293
8499	6.24805	6.58445	5.98251	5.62332	5.32918	5.31892	6.40274	6.46634	6.23399	6.39057	6.50649	6.43591
29080	11.1958	11.1651	11.1859	10.8453	10.6387	10.8406	10.8943	10.9798	10.8998	11.2018	11.4664	11.3668
160335	9.5357	9.52128	9.53126	9.07634	9.08506	9.28103	9.23638	9.36691	9.27251	9.62504	9.47527	9.32263
84125	6.37895	6.53856	6.78607	6.67799	6.20698	6.76443	6.33683	6.39024	5.70768	6.94891	7.2248	6.80377
4922	3.82504	3.6589	3.44215	3.30767	3.57235	3.2943	4.18389	4.19478	3.87582	3.63231	4.13818	3.54725
91298	11.0966	10.9989	10.6641	10.366	10.1113	10.3108	10.5102	10.6578	10.4223	10.5478	11.1795	11.0792
490	12.1639	12.0808	12.3141	11.498	11.189	11.4357	11.9263	12.2066	11.9896	12.0335	12.3176	12.1636
4060	2.66813	2.31196	2.36314	4.59463	4.08404	4.64608	2.44865	2.33061	2.61279	2.36198	2.72446	2.51028
1634	4.08811	4.15609	3.62292	3.50487	3.29064	3.52636	3.79294	4.08361	3.27299	3.22422	3.21233	3.16709
8411	11.3969	11.299	11.1893	10.5495	10.1385	10.7191	10.7838	11.2998	10.2749	11.0165	11.5496	11.1685
11163	11.733	11.6992	11.6007	11.2972	11.2552	11.3186	11.4507	11.5165	11.5247	11.5212	11.7432	11.6697
7334	12.8805	12.8316	12.5611	12.4326	12.495	12.4124	12.5199	12.5183	12.393	12.6246	13.0401	13
28977	12.5439	12.5438	12.4576	12.269	12.0536	12.2923	12.2058	12.376	12.2628	12.5631	12.8937	12.7576
8835	10.101	10.0464	10.3323	10.2567	10.4382	10.4736	9.86298	9.83863	10.1647	10.432	10.6268	10.5374
51134	9.7463	9.70877	9.45044	8.83826	8.36121	8.92206	9.34515	9.72568	8.88339	9.54081	9.80469	9.54306
55967	11.6138	11.5947	11.5401	11.8603	11.8058	11.8678	11.4312	11.2774	11.4521	11.3987	11.4936	11.5869
55785	8.78246	8.62602	9.20394	9.80204	9.63339	9.91697	8.15605	8.40942	8.40966	9.44318	9.14613	8.91849
55591	10.7417	10.7553	11.03	11.008	10.8451	10.9707	10.344	10.5439	10.3431	11.0072	10.909	10.7315
10988	13.1653	13.1352	13.134	12.7482	12.677	12.8349	12.8222	13.0029	12.8398	13.2199	13.5219	13.3598
84101	8.07553	8.05451	8.38749	8.68021	8.59987	8.82839	8.15358	8.52481	8.33884	8.42442	8.47646	8.16351
6636	12.1921	12.2902	11.9252	11.7932	11.8254	11.7124	12.1859	12.0002	12.0126	12.0157	12.3497	12.4661
144193	5.68811	5.74146	5.6259	6.10867	6.26385	6.08096	5.64256	5.58051	5.43018	5.91519	5.62627	5.11894
144535	4.97325	4.77195	5.06812	6.03857	5.57208	5.78939	4.64438	4.62599	4.21087	5.26588	4.99156	4.72082
100873757	6.74241	6.78737	6.59556	6.15276	6.06419	6.1193	6.45117	6.18289	6.51364	6.72192	6.55782	6.664
100128191	6.99449	6.72853	6.40221	7.50499	7.42823	7.44267	6.67368	6.65344	5.78497	6.45586	6.71699	6.94263
121457	12.2397	12.221	11.9069	11.8423	11.8652	11.9402	11.7018	11.8176	11.3901	12.0424	12.314	12.1641
283431	8.53919	8.50636	8.52773	8.74464	8.7853	8.8921	8.1943	8.35809	7.92529	8.55762	8.32427	8.16162
400	11.8875	11.9087	12.0046	12.0375	11.9822	12.1089	11.6165	11.7484	11.6291	11.8404	12.1681	12.0755
56994	10.752	10.8411	10.5538	10.4211	10.6226	10.5242	10.7622	10.6705	11.1044	10.8409	11.0629	11.1719
79158	10.4553	10.4054	10.094	9.76905	9.64541	9.92703	10.1688	10.2452	9.56165	10.1748	10.5932	10.3738
51019	9.46369	9.50689	9.42975	9.57351	9.59286	9.70359	9.1112	9.25942	9.04952	9.24588	9.29828	9.26694
55010	10.2553	10.3448	9.47442	9.42171	9.26639	9.27369	9.67888	9.84637	8.8062	9.78009	10.3103	10.2258
51559	10.6574	10.586	10.321	10.0237	10.099	10.0514	10.4364	10.3733	10.2177	10.3012	10.8967	10.6722
6996	10.9084	10.8584	10.3632	10.4891	10.358	10.4334	10.5491	10.6002	10.0603	10.4748	11.3595	11.2198
4801	10.3772	10.3375	10.1397	9.77027	9.68217	9.81942	9.83934	10.0028	9.76249	10.0922	10.5102	10.3011
493861	4.17759	3.95145	4.6526	4.05536	3.5839	3.69655	3.89184	3.931	4.28699	4.94529	4.70239	4.40562
50515	10.9801	11.0168	10.8	12.8849	12.8402	12.9371	11.3884	11.5043	11.583	11.3594	11.3615	11.3186
84102	7.59309	7.52902	7.68199	7.70285	7.50441	7.79373	7.48232	7.41338	7.23584	7.22204	7.28419	7.05306
121053	9.69708	9.6694	9.38791	9.05564	9.04369	9.01708	9.35776	9.16479	9.30187	9.41541	9.58716	9.79292
160428	7.76359	7.58925	8.97475	9.18708	9.24759	9.48117	8.00649	8.36833	8.61026	8.62383	8.08406	7.74965
9891	12.1808	12.2026	12.2556	12.4973	12.5343	12.4971	12.1068	12.0302	12.0247	12.4618	12.6181	12.4819
10970	13.0912	13.1174	13.1075	13.3844	13.4999	13.4216	13.2086	13.0686	13.2944	13.2046	13.2452	13.3573
121551	8.41115	8.32893	8.45515	10.474	10.763	10.5277	6.91467	7.02817	7.10905	9.64758	9.55946	9.5331
11137	12.5614	12.5687	12.1561	12.1776	12.3184	12.2083	12.1554	12.0835	11.9809	12.3457	12.724	12.7596
11153	8.30671	8.41391	8.18691	8.72086	8.673	8.57801	8.23229	8.30961	7.76573	8.21536	8.25755	8.29609
54434	11.7336	11.6864	11.7675	12.355	12.2308	12.3572	11.7396	11.8267	11.6758	11.687	11.7036	11.6434
84749	8.38009	8.52998	8.65154	8.90038	8.84811	8.96741	8.48959	8.55811	8.52034	8.61954	8.3786	8.46686
100131733	2.2957	2.12061	2.1886	2.48197	2.7804	2.62383	2.03631	1.88029	1.90434	2.05069	2.11261	1.95052
121642	10.7406	10.7438	10.3758	10.1878	10.2737	10.0629	10.7875	10.6488	10.8588	10.7268	10.8239	10.9522
326625	9.38062	9.33809	9.25477	8.9979	8.98129	9.00588	9.13835	9.06287	9.21833	8.99027	8.91379	9.02177
84983	6.08672	5.89629	5.19339	4.33102	4.1526	4.04453	6.16364	5.92348	5.2547	5.09754	5.4926	5.46031
59341	7.04718	7.05222	7.66928	7.4186	7.07106	7.30465	7.62361	7.26113	8.352	6.82412	6.50868	6.29936
10094	13.0898	13.0927	13.2288	13.2643	13.1789	13.2717	12.7717	12.7969	12.9253	13.1214	13.0436	12.951
51184	11.4542	11.4559	11.2349	10.9898	10.9618	10.9568	11.1688	11.1838	11.1003	11.2976	11.5622	11.5182
160760	11.3811	11.3894	11.5098	10.9249	10.9335	10.9121	10.9991	11.2406	11.245	11.3237	11.6174	11.5357
79600	9.0033	8.87634	8.88565	9.13295	9.32447	9.11768	8.63002	8.70328	8.50702	8.95956	8.72355	8.83619
84329	2.81145	2.63517	2.98363	2.19872	2.18647	2.04445	2.54117	2.30359	2.3889	2.21085	2.45287	2.03809
5501	13.843	13.8646	13.955	13.4694	13.5948	13.5534	13.6779	13.7664	13.906	14.2139	14.1642	14.123
144717	8.67842	8.76968	8.81619	8.60491	8.73162	8.67016	9.22282	9.04099	9.50794	8.65275	8.4454	8.63677
10019	12.5128	12.5196	12.5775	12.6744	12.6869	12.7405	12.808	12.7925	12.6997	12.539	12.6458	12.5618
89894	6.96297	7.10036	6.90821	7.47021	7.36408	7.44574	6.88148	6.65599	6.82899	6.82193	6.88647	6.86675
80018	11.9617	11.933	11.8803	11.4478	11.4584	11.525	11.7722	11.9435	11.5738	11.8537	12.218	12.1172
6128	15.2615	15.2713	15.2639	15.0227	15.1035	15.0482	15.0846	15.0267	15.1053	15.4065	15.3849	15.4294
5781	13.8776	13.8226	13.593	13.3811	13.3541	13.4018	13.5772	13.7512	13.312	13.6386	14.1123	13.993
4939	9.13218	9.13678	9.52914	9.73039	9.71274	9.80079	8.76412	8.80916	8.80833	8.85469	8.57293	8.29766
1840	5.15519	5.17161	6.29531	7.39973	7.49157	7.48851	6.28903	6.21918	7.44173	6.08865	5.40624	5.38775
115811	7.45201	7.47608	7.78352	8.58102	8.51007	8.47272	7.631	7.7503	7.71364	7.93851	7.72234	7.64755
53373	11.4893	11.5211	11.5134	12.0729	12.0358	12.0445	11.6814	11.6321	11.4714	11.6582	11.6579	11.6482
80024	8.92164	8.85951	8.76217	8.83044	8.9822	8.87292	9.30148	9.22573	9.02953	8.79613	8.86679	8.9244
113675	8.43682	8.40035	7.37808	8.324	8.45992	8.25645	7.78103	7.73609	7.36484	7.58232	7.47803	7.75184
26259	9.59182	9.58618	9.94561	10.1651	10.2847	10.2343	9.49666	9.58736	10.012	9.99877	9.65693	9.59907
54997	5.57682	5.47204	5.85439	5.99605	6.2826	5.80194	6.83542	6.6707	7.65723	6.49908	5.87012	6.1346
55884	11.7943	11.773	11.7498	12.0496	12.1433	11.991	11.9354	11.902	12.1177	11.9943	11.9488	11.9793
26353	3.76272	3.69089	3.81382	3.21451	2.9883	3.14935	2.94723	2.73507	3.53842	2.97112	2.95959	2.9157
11113	11.2771	11.3101	10.9149	11.8373	11.9741	11.937	11.2422	11.2436	10.4195	11.2013	11.3268	11.324
4440	3.94844	3.8412	3.9265	4.64775	4.36013	4.8575	3.96578	4.12443	4.43684	4.11796	4.02474	3.83663
51499	10.5976	10.6998	10.2968	10.0869	10.0807	10.1005	10.4133	10.315	10.4755	10.2792	10.746	10.8164
283459	11.239	11.293	11.2217	10.9066	10.9535	10.9043	11.1131	11.1105	11.2665	11.2266	11.2285	11.2611
84274	10.3915	10.4344	10.3227	10.6028	10.8649	10.7494	10.4884	10.4523	10.2577	10.5707	10.4748	10.2814
9478	3.01258	3.24297	3.24777	3.41587	3.24744	3.47871	4.15073	4.00543	3.98038	3.61315	3.17526	2.81455
9761	14.0387	14.0666	13.8187	13.5998	13.7976	13.5918	13.9284	13.8155	14.0472	13.9103	14.1314	14.2177
35	8.59053	8.49621	8.75678	9.07144	9.2046	9.12277	9.03768	8.94636	9.47541	8.82544	8.47055	8.5765
8638	7.47436	7.56582	8.23053	8.66073	8.48029	8.61824	7.81536	7.63894	8.41175	7.79019	6.95407	7.13707
283385	3.99407	4.02602	4.31786	4.87969	4.49651	4.77682	4.35492	4.30606	4.37038	4.48406	3.86192	4.09062
3242	3.50998	3.58281	3.30808	4.21027	3.68335	3.96648	3.84194	3.73261	3.83835	3.24781	3.23603	3.13573
144406	5.4926	5.4981	5.94077	4.48025	4.75849	4.8568	5.57893	5.12235	5.48795	5.76269	5.32586	5.36338
6249	11.8334	11.7418	11.8017	11.6431	11.5119	11.6686	11.3258	11.5056	11.1468	11.4117	11.6963	11.4871
27198	7.39973	7.29356	7.11678	6.2167	6.38475	6.37882	6.97624	7.02281	7.28616	7.39501	7.24693	7.187
23457	8.23691	8.31166	8.17969	8.86526	8.8527	8.87382	8.39132	8.05049	8.76571	8.07864	8.01086	8.15983
57605	9.20235	9.08851	8.87862	8.94866	9.14736	8.97806	9.40855	9.34075	9.38821	8.93806	8.80388	8.84477
8099	11.8736	11.9153	11.673	11.6035	11.8301	11.693	11.4791	11.3832	11.3014	11.6482	11.8857	11.9877
55206	12.7679	12.673	12.7935	12.3807	12.118	12.2999	12.587	12.7269	12.6133	12.7837	13.0287	12.8425
353116	9.18964	9.13388	9.56142	9.4408	9.48369	9.45408	9.66207	9.60564	10.096	9.52746	9.3013	9.2801
10959	13.7688	13.7892	13.7755	13.5933	13.6652	13.6259	13.474	13.4756	13.6365	13.7719	13.9853	13.9008
57696	11.1748	11.1677	10.8202	10.6479	10.6759	10.6468	11.062	10.9882	10.8513	10.9411	11.452	11.4459
79867	7.87209	8.0262	7.92869	8.52744	8.62105	8.45651	8.06417	7.71235	7.4655	7.90286	8.18158	8.19428
80212	6.75472	6.87267	8.02214	8.35743	8.31419	8.40068	7.60983	7.42543	7.98679	7.58415	6.78589	6.86606
144348	12.5554	12.5722	12.4223	11.7457	11.8808	11.847	12.245	12.3331	12.1389	12.34	12.7614	12.6664
9612	12.9289	12.9064	13.0925	13.0754	13.2803	13.2287	13.3797	13.3288	13.5033	13.0685	12.7171	12.815
949	12.1974	12.1969	11.6447	11.1855	11.5045	11.2106	12.0983	11.918	12.1652	11.7765	12.0272	12.2992
387895	4.08999	4.22363	4.38535	4.75383	4.82613	4.60359	4.18097	3.75423	4.38204	4.04088	4.06134	4.2114
2054	10.5959	10.6163	10.5939	10.5196	10.6023	10.5677	10.2905	10.4002	10.1141	10.5335	10.716	10.5855
5901	14.4122	14.4593	13.9705	13.9396	14.0933	13.8968	14.0797	13.9061	14.0847	14.1827	14.4365	14.5929
4326	7.41341	7.26222	7.65541	7.90585	7.89366	7.95278	7.67564	7.57163	7.91545	7.28068	6.85708	7.04045
8408	9.44585	9.2973	10.312	10.1301	10.0581	10.194	9.89553	9.89728	10.2255	9.57484	9.00969	8.94371
100130238	6.01862	5.99845	6.17973	6.7648	6.37867	6.64173	6.40362	6.43143	5.99258	6.72333	6.41934	6.56437
57666	10.6447	10.6283	10.4185	10.1382	10.3059	10.0724	10.9222	10.8004	10.8204	10.5203	10.556	10.7231
100996573	4.80009	4.58739	5.34975	4.23265	4.35931	4.25511	5.57346	5.36937	5.12889	5.11949	4.80549	5.06881
192111	11.9164	11.9437	11.531	11.4335	11.4574	11.2793	11.9584	11.7702	12.2117	11.5979	11.9338	12.2125
55743	10.1686	10.0673	10.1563	10.6443	10.6449	10.5679	10.214	10.1883	10.4893	10.2801	10.1558	10.2844
284232	7.0835	7.1241	7.33311	6.59055	6.48892	6.82162	7.01995	7.13282	7.20456	7.41247	6.92559	6.89388
54737	10.6756	10.5193	10.5495	10.069	10.0265	9.93768	10.3674	10.4547	10.1703	10.5241	10.568	10.4561
55269	11.1961	11.2783	11.3174	11.121	11.15	11.0827	11.0573	11.0493	11.353	11.4825	11.5676	11.5927
7750	11.479	11.4597	11.8494	11.0387	10.792	11.0837	11.4365	11.7235	11.2716	11.8222	11.8535	11.571
2700	8.90367	8.83584	9.08766	8.05887	8.11132	8.12664	8.72689	8.76548	9.28251	9.08998	8.79245	8.67673
2706	7.62659	7.68136	8.6065	7.47033	7.79769	7.72044	7.66143	7.70486	7.78051	8.98443	8.93004	8.82442
8100	8.52837	8.57975	8.30638	7.85386	7.5862	7.74311	8.04484	8.24845	7.41545	8.53792	8.71365	8.33463
53342	5.4326	5.70622	5.31278	5.13016	5.37275	5.19313	5.691	5.80958	5.54056	5.74028	5.94647	5.92395
221143	8.46161	8.49926	7.96172	7.47964	7.7425	7.50379	8.38103	8.20747	7.91431	8.15534	8.72264	8.90449
64328	11.2208	11.1781	10.8378	10.2303	10.102	10.1248	10.825	10.9655	10.5081	10.8386	11.564	11.4278
10284	12.0952	12.0965	12.075	11.4172	11.35	11.3164	11.8622	11.709	12.1339	11.9673	11.995	12.1078
221150	10.617	10.6314	8.92612	8.81176	8.98955	8.75675	9.9534	9.80259	8.50753	9.54983	10.579	10.5054
78988	10.2026	10.2038	9.44744	9.43476	9.37316	9.27894	10.0871	9.84183	9.3713	9.77799	10.0656	10.3189
650794	5.13655	5.49526	4.20202	4.33468	4.50026	4.23415	4.77666	4.59517	4.2708	4.87977	5.62706	5.49613
253832	11.319	11.2667	11.271	10.6196	10.3141	10.4347	10.8343	11.1431	10.7441	11.2713	11.6588	11.4187
221154	10.8596	10.8659	10.3967	10.0699	9.80713	9.97812	10.4782	10.6811	10.0471	10.6463	10.9198	10.7094
26278	12.4459	12.337	11.8044	11.2895	10.8276	11.3403	12.1102	12.3949	11.0766	12.0774	12.8435	12.619
55504	9.27701	9.29609	8.56414	9.52619	9.45521	9.44132	8.47568	8.41535	7.76419	8.70148	8.75482	8.54536
4285	9.93966	9.98825	9.26443	8.96846	9.25177	9.02121	9.88867	9.73561	9.28795	9.70873	10.0165	10.1968
221178	9.76208	9.74833	9.26191	8.62525	8.88967	8.71122	9.34867	9.32071	9.03717	9.11558	9.80331	9.8325
143	12.9856	12.9449	12.8809	12.2966	12.5348	12.4495	12.6934	12.8055	12.4195	12.6332	12.7273	12.6252
55835	10.0002	9.95593	9.52795	8.8415	8.62155	8.87152	9.58521	9.78992	8.87337	9.59472	10.0722	9.96293
9107	10.9563	10.994	10.6898	10.25	10.0799	10.1844	10.5961	10.8422	10.1107	10.836	11.172	11.0124
9818	11.9208	11.8989	11.8488	11.0314	11.0532	11.1069	11.633	11.8507	11.4778	11.8387	12.1691	12.1059
387914	8.61437	8.6513	8.59106	9.72431	9.51724	9.71028	9.38113	9.45688	9.07996	10.0647	10.2964	10.1875
6049	10.6528	10.5594	10.625	10.2258	9.92278	10.2771	10.0525	10.4292	10.0635	10.3367	10.8968	10.5991
1024	9.84123	9.92128	10.0036	9.67585	9.91999	9.85016	9.92639	10.0285	9.81274	10.2378	10.1844	10.1806
10810	10.1297	10.167	10.2055	9.55431	9.82398	9.77922	10.0396	10.1363	10.1882	10.2778	10.5601	10.4761
219333	11.3696	11.3997	11.3613	11.3299	11.2186	11.39	11.1318	11.2799	11.0116	11.4485	11.7397	11.5449
1045	5.82129	6.08528	5.94909	6.59952	6.58377	6.68688	6.10996	5.89491	6.3572	6.27675	6.16659	6.33164
255967	10.0467	9.99937	9.92745	9.65543	9.57611	9.72952	9.91531	10.0732	9.46916	10.0475	10.3611	10.2209
283537	6.0306	6.22182	5.94683	6.13553	5.83567	6.31175	5.98477	5.63677	5.52606	5.55963	5.15959	5.14393
84056	9.60024	9.51914	9.91357	10.199	9.92579	10.2531	9.08083	9.28117	8.8278	9.48223	9.5647	9.36174
3146	14.2311	14.2294	13.7334	13.6375	13.7772	13.5795	13.8987	13.8405	13.4148	13.9079	14.4477	14.5195
241	6.6856	6.56675	7.4766	6.60105	6.91939	6.45767	7.92295	7.8113	8.47627	7.46621	6.98344	6.96069
10808	13.4955	13.4408	13.4278	12.735	12.5634	12.5218	12.9755	13.0517	13.2665	13.5269	13.119	13.1477
23047	11.1074	11.0364	10.9893	10.7475	10.6314	10.7317	10.818	10.9558	10.5678	11.0527	11.3427	11.2327
90627	9.93275	9.93446	9.82326	10.4574	10.3909	10.6111	9.99937	10.1737	9.96539	9.84353	10.1838	10.0219
5983	11.4943	11.5219	10.517	10.6304	10.5245	10.5995	10.8513	10.9931	10.0908	10.8457	11.772	11.7311
26960	8.57688	8.3988	8.73804	9.3289	9.0291	9.3153	9.02236	9.14851	8.77186	8.9855	8.66982	8.51824
9201	5.38981	5.54348	5.08953	6.49278	6.8295	6.56288	4.97064	4.92514	4.73474	5.95685	8.07822	8.1992
23111	11.4778	11.45	11.4127	11.3382	11.3315	11.4045	10.9569	11.1371	10.9279	11.3548	11.4146	11.3141
80209	10.3144	10.3458	10.1028	9.89587	9.98346	9.95156	10.2839	10.4103	10.1379	10.1645	10.5404	10.4911
10186	4.12931	4.2059	3.76311	5.07082	4.66516	5.06304	4.12063	4.26501	4.36028	4.04676	4.2134	3.83222
10240	10.2579	10.244	9.76359	9.63947	9.54114	9.61963	9.90225	9.87502	9.46762	10.013	10.329	10.2217
10166	10.5887	10.6019	9.842	9.63766	9.85438	9.60494	10.3686	10.0893	10.0964	10.0797	10.7373	10.9519
1997	10.7929	10.7896	10.8621	10.7984	10.9137	10.9387	10.4196	10.6792	10.5772	10.7	10.7373	10.606
79612	9.03657	9.05953	9.01441	8.62771	8.16379	8.44758	8.64511	8.79805	8.43795	9.00157	9.42045	9.2992
160851	10.6834	10.5434	11.1169	10.4291	10.0596	10.4434	10.6414	10.9775	10.9029	10.8154	11.0459	10.8544
94240	4.96004	4.90671	4.99247	5.88246	5.58539	5.9053	4.15452	4.53561	5.31572	4.37291	4.35361	4.48948
29103	10.637	10.6998	10.4385	10.1883	10.3803	10.1951	10.4807	10.3725	10.521	10.4613	10.5697	10.6586
55068	4.86817	4.12499	4.04197	4.6065	5.02506	4.66416	5.56064	5.6489	4.97001	4.55047	5.18548	5.03644
8848	13.284	13.3407	13.5644	13.409	13.4157	13.3407	13.2801	13.2694	13.2866	13.1513	13.0837	13.0534
26747	9.69922	9.56645	9.30234	9.0676	9.12777	9.17752	9.25201	9.3081	9.00815	9.42099	9.88869	9.80572
2963	11.351	11.3602	11.3425	11.5366	11.197	11.4829	10.9804	11.0838	11.0412	11.3988	11.5657	11.4066
253512	9.28218	9.26677	9.03793	8.88127	8.97899	8.94652	8.5818	8.76513	8.83632	8.99115	9.2739	9.22251
283514	3.29876	3.30296	2.73517	3.97227	3.64001	3.9187	2.72365	2.91537	3.00124	3.43043	3.49043	3.16991
3936	10.7738	10.7802	11.6728	8.21283	8.36469	8.18765	8.34355	8.76573	9.64891	11.2094	10.56	10.4387
23143	10.1825	10.2015	10.2051	9.92506	9.94242	10.0456	10.0516	10.1814	9.92964	10.1996	10.4346	10.3831
2098	12.3116	12.3176	12.4542	12.1643	12.2365	12.3064	12.1011	12.1675	12.1733	12.4897	12.5551	12.4791
55270	10.9486	10.9706	10.3201	10.2918	10.3808	10.1568	10.5372	10.5551	10.1809	10.4986	11.0923	11.0862
9445	9.01341	9.09875	9.0356	9.52109	9.43047	9.55418	8.4366	8.56502	8.44017	8.79262	8.95555	8.91155
83852	8.56766	8.6723	8.33027	8.13624	7.88904	8.0938	8.03423	8.32721	7.90272	8.39819	8.48056	8.18636
3839	11.9802	11.9446	11.7942	11.649	11.5273	11.6329	11.6355	11.7064	11.4107	12.0171	12.4532	12.2933
8847	7.1799	7.36034	6.20982	6.39304	6.28438	6.23034	6.74025	6.58111	5.90775	6.55093	7.67908	7.76198
10301	9.44695	9.43354	9.24163	9.02579	9.03942	9.14725	8.71758	8.84819	9.06554	9.3021	9.42012	9.30592
79621	10.3275	10.3381	9.73472	9.52951	9.64359	9.66224	9.79236	9.77693	9.38972	9.91281	10.2531	10.1722
79758	7.15743	7.09494	7.67157	7.93347	7.89334	7.8722	7.41767	7.43418	7.33462	7.41526	6.77302	7.02817
144983	12.9836	12.8822	12.7117	12.6214	12.8763	12.7178	12.8236	12.7864	12.6084	12.9866	13.1611	13.1971
10910	12.3306	12.3091	12.3325	12.0681	11.9688	12.14	12.0545	12.0686	12.1391	12.2986	12.3493	12.2765
81550	8.28831	8.03115	8.19456	7.94519	7.8925	7.96221	8.59392	8.75664	8.33979	8.51322	8.73757	8.52342
5101	7.37583	7.24263	6.84357	8.31488	7.833	8.58121	7.58659	7.7806	7.19726	6.73741	7.06265	6.78507
440145	10.7895	10.7397	10.8566	10.4405	10.3675	10.4245	10.7917	11.1811	10.7558	10.7874	11.2668	11.1638
79866	8.69453	8.67005	8.37681	8.15658	8.09599	8.08053	8.84154	8.98351	8.25448	8.41866	8.8655	8.74392
22894	11.1917	11.0782	11.1926	10.9577	10.5398	10.9665	11.3888	11.7244	11.3504	11.2469	11.6534	11.4105
688	10.3069	10.3675	10.6777	10.5975	10.5936	10.6107	10.8343	11.153	11.3098	10.6223	10.3668	10.2973
11278	8.15807	8.22194	8.61594	8.50944	8.14278	8.49453	8.75005	9.05989	8.51521	8.28147	8.24428	7.97326
9882	9.63338	9.50781	8.98306	8.28128	8.55521	8.36722	9.63381	9.6649	9.23232	9.2218	9.86952	9.82152
7347	9.97889	9.97127	9.76826	9.44656	9.36061	9.37754	10.0273	10.0323	10.16	9.85512	10.0295	9.99286
115207	9.5679	9.59772	8.7105	8.7123	8.91118	8.95118	9.95695	10.1028	8.9277	9.416	10.2548	10.1749
1203	8.04502	8.37687	8.15281	8.05519	8.20134	8.07551	8.59461	8.75701	8.73783	8.30325	8.09618	8.06028
26224	9.5683	9.50785	9.696	9.36868	9.08879	9.13502	9.65461	9.87147	9.8149	9.38723	9.86262	9.59786
23077	10.8836	10.7516	10.5881	10.5321	10.4915	10.5246	11.3422	11.4799	10.9646	10.9079	11.1003	11.0165
122060	6.64171	6.51287	6.4399	7.48219	7.51143	7.60325	7.37632	7.39088	5.96008	7.51135	7.49366	7.64001
79596	8.40989	8.41421	8.05886	8.18275	7.77788	7.8486	8.5275	8.62259	8.40471	8.19107	8.81947	8.57466
64062	10.7392	10.6771	10.4421	10.2876	10.176	10.2607	10.8937	11.156	10.4604	10.6222	10.9714	10.9244
54602	10.4718	10.4818	10.5281	10.5769	10.4003	10.502	10.6861	10.8791	10.8775	10.6703	10.7175	10.6141
10253	10.0996	10.0773	10.4828	10.9294	10.9325	10.9829	10.9677	11.1044	11.2293	10.7067	10.7931	10.6868
84189	6.29536	6.60672	6.87091	6.53604	6.44423	6.78629	5.05703	5.28859	5.14156	6.83413	5.7693	5.69076
407975	6.74866	7.0671	7.27148	6.09594	5.91349	5.98221	7.28941	7.67524	7.60588	7.25471	7.82395	7.81279
10082	7.93399	7.71694	7.8862	8.44717	8.19124	8.3246	7.99228	7.98821	7.75207	7.546	7.26184	7.18506
11166	4.69339	4.24579	4.11687	5.56138	5.77837	5.53502	4.60428	4.92759	4.28347	4.71255	4.91259	4.47956
100507533	4.31478	4.39006	3.89933	5.26798	5.41536	5.42366	4.82475	4.82631	4.35792	4.23556	4.21601	4.43428
10257	9.97641	10.035	9.90473	10.314	10.047	10.2035	10.3834	10.5045	10.4342	10.0858	10.2061	10.1518
9071	5.46008	5.47935	5.58225	5.38257	5.28812	5.35723	7.63391	7.1855	8.21372	7.7676	7.33551	7.07167
22873	7.63772	7.66978	7.95468	8.10168	8.2265	8.29221	8.15518	8.34389	8.25627	8.02488	7.82614	7.80576
5611	10.6812	10.6219	10.6503	10.5615	10.1661	10.3789	10.876	11.0391	10.896	10.777	10.9283	10.7205
10150	10.1687	10.0524	10.8965	9.83197	9.33197	9.79644	10.4386	10.8538	10.9295	10.3881	9.87744	9.54764
5911	10.0572	9.98999	10.0996	9.71079	9.47082	9.71946	10.334	10.6099	10.3855	10.2113	10.4186	10.1213
3843	13.5269	13.535	13.3587	12.9838	13.1506	12.9974	13.8343	13.8848	13.6117	13.667	13.8898	13.8677
10160	9.11809	9.01986	9.58938	9.58311	9.77103	9.51324	9.92793	9.75898	10.4501	9.74619	9.29939	9.43493
8428	11.9709	11.9192	12.3083	12.2273	12.1844	12.1333	12.4491	12.4236	12.8336	12.3314	12.0566	12.0853
100861541	1.81485	1.60918	1.92139	2.45111	1.94401	1.95047	2.11638	2.08616	1.81034	1.62482	1.62242	1.61338
100289373	3.41744	3.18942	3.05646	2.68863	2.77171	2.87484	2.68396	2.93706	2.37553	2.58356	2.50661	2.34079
337867	9.97049	9.99593	9.98812	10.007	10.068	9.8819	9.91419	9.90685	10.4958	8.80633	8.76322	8.7829
102725509	4.97818	4.71646	5.07278	5.06442	4.79732	5.01333	5.31752	5.42143	5.57839	5.0686	4.72139	4.54789
171425	5.85744	5.86625	6.62344	6.45195	6.60585	6.21262	6.88549	7.14282	7.55957	6.82038	6.413	6.36009
7546	8.63387	8.60591	8.46212	8.28551	8.05846	8.12087	9.13758	9.20971	9.02148	8.62625	8.7676	8.66676
5095	8.59617	8.52403	8.73529	8.54276	8.65281	8.65102	9.27891	9.26727	9.36505	8.95049	8.94668	8.83722
84899	7.66818	7.78722	7.81341	7.6553	7.97494	7.9018	8.35303	8.4499	8.63588	8.02132	7.99037	7.82371
9358	9.69096	9.77209	9.24165	8.84893	9.12562	8.88611	9.51738	9.60085	9.33539	9.06551	9.69825	9.68045
7174	10.8925	10.8313	10.7444	10.3089	10.1814	10.2747	11.2813	11.465	11.0619	10.9651	11.1089	10.9247
93081	8.92356	8.91659	8.48244	8.55159	8.47515	8.51087	9.18757	9.29145	9.09963	8.72652	9.22358	9.21531
79070	8.52184	8.59391	8.46026	8.48373	8.3499	8.43976	9.18879	9.28946	9.51635	8.64769	8.74918	8.77903
54841	7.80744	7.96624	7.83125	7.89966	7.63161	8.00247	8.60505	8.82668	8.09257	8.05484	8.28221	7.98637
2073	5.72903	5.50007	5.65677	6.15451	6.0677	6.27564	6.16182	6.01099	5.90078	5.68705	5.8574	5.83145
728192	7.15037	7.33895	7.01386	6.71366	6.61535	6.59533	7.20942	7.1192	7.46419	7.57617	7.00455	7.24922
1948	9.94014	9.96456	9.56509	9.94955	9.97649	9.99356	10.3842	10.5039	10.2877	9.80517	10.3314	10.2518
55082	10.1604	10.2016	10.5115	9.9874	10.0739	10.1513	10.6126	10.8345	10.9319	10.4102	10.4348	10.3946
728215	3.9168	3.75016	4.19509	7.79945	7.52886	7.65512	5.1238	5.14723	4.92686	4.12987	4.48173	4.58448
10673	3.54875	3.67342	3.29294	4.29854	4.25317	4.3128	3.87041	4.11475	3.74186	3.62614	3.92741	3.54851
23026	4.1685	4.03662	4.50774	4.32894	4.31397	4.30139	4.76372	4.83371	4.40664	3.86102	3.7967	3.35235
8660	8.34449	8.22483	8.81689	8.36434	8.35355	8.3834	8.8737	9.09419	9.57409	8.5799	8.2242	7.98501
55647	8.08186	8.16042	8.15488	7.96499	8.43899	7.92251	9.00022	8.72096	9.22935	8.66294	8.23549	8.35438
79587	10.3389	10.4038	9.6155	9.84273	10.1012	9.75334	10.9351	10.7291	10.9378	10.0583	10.2711	10.4006
3621	8.85158	8.6873	8.94798	8.98239	8.92431	8.79749	9.24092	9.3636	9.63029	9.18409	8.76212	8.82913
55608	8.7573	8.71204	9.79089	9.38601	9.10901	9.22621	9.66827	9.86409	10.7739	9.90238	9.0259	8.90269
8874	9.95769	10.0055	9.80908	9.72225	9.776	9.82873	10.333	10.232	10.1017	9.8538	10.1553	10.1969
10426	9.77243	9.84737	9.41742	9.15979	9.60583	9.45242	10.3179	10.3042	9.79372	9.6933	10.0656	10.0569
23250	9.86769	9.88981	9.62831	9.37448	9.5919	9.53219	10.4328	10.446	10.0893	9.8771	10.0459	10.0314
55795	10.0369	9.99304	9.82691	9.53245	9.6122	9.61389	10.4146	10.4754	10.2076	10.0311	10.2432	10.2662
8451	11.224	11.3073	10.8045	10.6325	10.9317	10.7431	11.5698	11.5502	11.1725	11.0427	11.4457	11.4837
3916	11.0723	11.1524	11.0345	11.2328	11.1412	11.0861	11.7389	11.5779	11.8136	11.0985	11.1194	11.2737
79774	3.68304	3.73489	3.81668	4.30602	4.33901	4.94548	4.2113	4.10044	4.95217	4.16705	3.40648	3.36638
101928841	6.2754	6.28448	6.05001	6.88448	6.99367	6.67205	7.04748	7.09194	6.75075	6.46808	5.98734	6.08552
113622	6.06111	5.44483	6.0842	7.23868	7.28066	7.21723	6.2281	6.35997	6.74174	6.24703	5.58396	5.72887
55208	8.03875	7.97876	8.02878	8.00743	7.90831	7.99717	8.45274	8.49633	8.63632	7.88927	8.37032	8.35425
55002	10.1533	10.0705	10.4122	10.2875	10.2726	10.3574	10.5947	10.6486	10.8858	10.2925	10.0646	9.9402
348013	6.52734	6.60564	6.82884	6.86665	6.69011	6.82601	6.02851	5.99169	6.27699	6.20578	5.6284	5.57197
2621	7.81924	7.90816	7.96849	9.512	9.26362	9.37554	7.74562	7.72211	8.09255	7.35698	6.87855	7.21336
100506394	2.98415	3.05545	3.11516	4.23167	3.96573	3.86859	3.02462	2.74759	2.9804	2.6205	2.91744	2.74155
643365	1.69663	1.90703	1.38531	1.94086	1.65383	2.16767	1.60256	1.37619	1.39376	1.38497	1.38285	1.37485
22821	10.7489	10.8005	11.0542	11.1531	11.2253	11.1892	11.5296	11.5282	11.8542	11.0119	10.9559	11.03
65110	8.71346	8.71692	8.70802	8.47449	8.38582	8.47101	9.06946	9.16707	9.03988	8.73513	8.87183	8.86648
642477	10.5723	10.5346	9.82885	9.73659	9.7965	9.78609	9.96192	9.92472	9.43071	9.90709	10.4937	10.4453
101101776	5.14084	4.78548	5.00933	4.67046	4.48401	4.55815	5.04907	5.04394	5.11332	5.23414	4.89013	4.91489
85495	6.54219	6.67592	7.42242	6.53422	6.04681	6.62629	6.44026	6.15704	6.79193	6.26142	5.95856	6.05472
7011	10.6528	10.5355	10.6478	10.4148	10.5706	10.448	10.655	10.7179	10.4609	10.341	10.2279	10.2835
57447	7.18824	7.20643	7.55139	8.02303	8.03452	8.14058	7.51568	7.34323	8.17114	7.62467	7.05591	7.47604
55701	10.0906	10.1581	10.0426	10.7866	10.8109	10.7514	10.3973	10.3631	10.3384	10.2285	9.7766	9.90765
51222	8.05954	8.19825	8.21751	8.87498	9.13954	9.01103	8.33122	8.28169	8.59432	8.52751	7.86196	8.17975
283624	7.90871	7.88716	7.79393	8.45492	7.76404	8.60147	7.64574	7.7998	7.25207	7.84177	8.58041	8.37841
57096	4.45346	4.35603	4.16553	4.70526	4.48794	4.44683	3.99509	4.66108	4.36343	4.77292	5.15342	5.22324
56339	11.2089	11.1618	11.0282	10.7823	10.803	10.7271	11.1813	11.1375	11.1744	10.9463	11.0646	11.0977
6297	8.42818	8.28056	8.47877	9.33889	9.50387	9.48685	8.5908	8.5307	8.45997	8.87432	8.49669	8.49115
28526	5.37972	5.37322	5.80801	6.703	6.36253	6.44806	6.48168	6.61901	6.04604	6.10066	5.95366	5.68148
28755	9.33367	9.36164	9.40979	9.00882	9.6262	9.03531	10.1131	9.94316	8.98464	10.308	10.1655	10.2147
9056	6.53736	6.65313	7.40068	7.10582	7.11627	6.94579	7.5628	7.5293	8.13566	7.54185	7.0263	7.11922
4323	13.0641	13.0211	13.6077	14.0794	14.1018	14.114	13.5609	13.5055	13.6792	13.7698	13.5047	13.5388
26020	13.2845	13.2741	13.4564	13.7857	13.8765	13.7317	13.8176	13.6638	13.8098	13.5958	13.3832	13.4759
57594	8.7171	8.56065	8.21638	9.24515	9.57092	9.43378	8.72431	8.52031	7.68913	8.75313	8.48184	8.52914
85446	6.26267	6.15336	5.6342	7.19294	7.03073	7.08632	6.48882	6.19552	5.486	5.96643	5.81039	5.83949
10202	6.88233	6.92861	6.19644	4.87744	5.00866	5.05144	6.06783	5.7634	5.13635	6.00192	6.46469	6.61022
90668	3.51139	3.57405	3.90541	4.6864	4.41	4.38348	3.8975	3.65903	4.36269	4.08118	3.51362	3.40826
55072	10.4556	10.5089	10.1608	10.8623	10.8661	10.7812	10.5154	10.4454	10.6315	10.4536	10.3609	10.5374
10379	8.25197	8.02365	9.42768	9.77356	9.5887	9.70933	8.50456	8.67069	9.28971	8.73526	7.91945	7.83678
115817	9.16625	9.09149	9.09832	9.53663	9.46093	9.52863	9.20568	9.23677	9.51522	9.08201	8.94167	8.97777
1241	7.35286	7.6468	7.66616	7.31786	7.1325	7.20877	7.51541	7.86813	8.00034	7.79962	7.61278	7.63416
23351	11.0152	11.0056	11.3411	11.1047	11.1349	11.0936	11.3858	11.4214	11.342	11.0125	10.8696	10.7815
4857	4.75511	4.62294	4.77505	6.38042	6.44581	6.3175	4.82009	5.35424	4.93146	5.25228	5.34393	5.09566
5587	7.5572	7.5904	7.44844	7.99684	8.02546	8.0665	7.62818	7.61259	7.74491	7.90844	7.79246	7.71189
55632	11.5998	11.5195	11.4161	11.0215	10.6353	11.0088	11.1788	11.6054	10.6484	11.3524	11.7856	11.4957
1690	7.87229	7.81206	8.07712	8.75275	8.67729	8.81096	8.22072	8.24092	8.39778	8.18936	8.0071	7.98184
29966	10.8635	10.8216	10.937	10.8487	10.7946	10.8823	10.5616	10.8367	10.3875	10.9314	11.2915	11.0409
101954275	4.856	4.89427	4.7007	4.08267	4.16278	4.02209	4.57153	4.27665	4.42335	4.36868	4.75894	4.59153
9472	5.51477	5.55231	5.5682	6.30661	6.23014	6.43191	5.6582	6.05707	5.02259	5.94692	5.96544	5.35708
64067	2.49155	2.89437	2.67812	3.28453	3.59568	4.0427	3.10979	2.82535	2.71243	2.93889	2.80462	2.87081
171546	11.4946	11.4565	11.552	11.056	11.1858	11.035	10.6927	11.1107	10.8952	11.207	11.6397	11.5001
55837	10.6327	10.6156	10.7443	10.629	10.4286	10.596	10.2615	10.3029	10.3496	10.4574	10.694	10.557
1073	11.9823	11.9919	12.2452	12.134	12.0408	12.2873	11.5358	11.7453	11.7585	11.9153	12.1031	11.9692
11177	12.8053	12.7352	12.5363	12.3138	12.0487	12.244	12.4826	12.5968	12.1685	12.4632	13.0516	12.8608
5687	13.0897	13.1188	12.9823	13.1596	13.2099	13.192	12.8998	12.802	12.9589	13.0435	13.0395	13.1508
84312	10.0202	9.94464	9.43547	9.17042	9.12283	9.05781	9.21176	9.32528	9.02804	9.21594	9.97524	9.90073
253970	2.56921	2.56	2.59458	3.14827	3.32727	2.8615	3.42893	3.57148	2.79218	3.12673	3.48803	4.09401
26257	2.47492	2.59323	2.47191	2.32583	2.31354	2.31774	2.83382	3.03246	2.9446	2.58684	2.33077	2.42102
3169	9.01122	9.14036	8.8482	8.84119	9.00448	8.81774	8.57752	8.45442	8.57305	8.79363	8.80528	8.7828
8487	9.55524	9.58985	9.50756	9.13728	9.15424	9.20528	9.49528	9.58561	9.40838	9.41158	9.69228	9.81122
5411	12.9038	12.8457	13	12.3274	12.3534	12.4016	12.5671	12.6851	12.8722	12.9592	13.3161	13.2285
4253	9.78916	9.83022	10.0304	9.55662	9.36256	9.62645	9.49576	9.67619	9.56127	9.68452	9.6616	9.52662
254170	9.98843	10.0654	9.86567	9.78963	9.72085	9.80409	9.64622	9.70525	9.66291	9.98217	10.0594	10.0406
644919	3.29241	3.34013	3.89158	3.75815	3.22995	3.2349	4.8871	4.85182	5.36025	5.11282	4.40308	4.49298
55015	9.88032	9.88828	10.2649	9.66302	9.15214	9.74577	9.69088	9.99385	9.69236	10.1402	10.5595	10.2898
57697	9.67428	9.64608	9.02801	8.86556	8.30389	8.65874	9.14722	9.50292	8.14888	9.23763	9.96824	9.70529
100506412	1.32233	1.47018	1.33537	1.33051	1.32601	1.49706	1.32949	1.32398	1.34581	2.37015	2.38273	1.8992
161357	1.32595	1.32237	1.33593	1.33219	1.32875	1.6093	1.88383	1.97767	1.86746	1.63602	1.6265	1.32592
100506433	2.2887	2.51742	2.3315	2.14558	2.13784	2.30587	2.14382	2.55282	2.3655	3.55792	3.55454	3.09231
122773	4.7403	4.34024	5.68617	5.82483	5.49213	6.16345	4.35671	4.78208	4.52074	5.29833	4.6016	4.26283
23588	10.1864	10.3308	10.7981	10.9193	10.9193	10.9685	10.4199	10.4961	10.449	10.714	10.4241	10.4696
79944	10.141	10.1306	9.89687	9.70979	9.63329	9.66678	9.73829	9.75093	9.84451	10.0348	10.3379	10.3762
27109	9.22265	9.13784	9.05707	9.01935	9.06189	9.17973	8.76251	8.87409	8.72489	9.18658	9.42165	9.37028
8814	8.04694	7.88934	7.62854	7.31366	7.43397	7.52404	7.58742	7.66235	7.24369	7.77483	8.50077	8.40475
11183	11.5081	11.482	11.5343	11.4932	11.2237	11.5926	11.2999	11.5439	11.0215	11.6742	12.0873	11.8425
51062	6.46228	6.34792	5.98665	7.72432	7.49151	7.60931	5.80727	6.08147	5.44862	6.05906	6.288	5.94468
145447	5.8964	5.77303	6.26129	6.29422	6.59244	6.63496	6.58387	6.50436	6.74588	6.56967	6.54544	6.33052
114088	8.12231	7.91661	7.99404	7.50829	7.70651	7.57488	8.58459	8.46304	8.16794	8.50646	8.09305	8.14369
81542	12.7143	12.6625	12.0267	11.8837	11.9223	11.8781	11.9738	12.2081	11.5402	12.2027	12.9244	12.7767
122786	11.6771	11.6671	12.07	11.397	11.3578	11.425	11.7009	12.0793	12.1844	11.934	12.5073	12.218
54331	12.1022	12.0621	11.9472	12.7364	12.6051	12.662	11.4741	11.6436	11.4617	11.9528	11.6681	11.479
51637	12.7958	12.7894	12.8762	12.5445	12.5272	12.6141	12.5755	12.576	12.8198	12.7948	12.864	12.8512
5732	6.68857	6.81905	6.01776	5.32678	5.8101	5.71051	6.97544	7.0596	6.28478	6.01322	6.4873	6.36661
283554	6.21488	6.07001	5.93368	6.55556	6.0677	6.6817	5.18652	5.65809	5.2614	6.16632	6.12324	5.98868
30001	12.9584	12.9418	13.0893	12.5739	12.5192	12.598	12.905	13.0862	12.7124	13.2117	13.2539	13.0574
5706	11.578	11.5929	11.3338	11.2229	11.0638	11.1545	11.0162	11.2081	10.896	11.2341	11.6125	11.4488
6815	11.0318	11.0314	10.8809	10.6741	10.4737	10.6328	10.4823	10.7754	10.1853	10.7267	11.3082	11.0507
64841	13.0204	12.9868	12.5741	12.0825	12.3286	12.1332	12.7848	12.9168	12.5387	12.8729	13.4476	13.3911
10979	11.7626	11.7278	12.2226	11.4453	11.3232	11.4537	11.7152	11.9821	11.9221	12.0466	12.0211	11.8041
80821	11.0147	10.9261	10.9053	10.5433	10.3489	10.5747	10.9943	11.2898	10.746	10.9864	11.2849	11.1192
652	7.71381	7.72222	6.83363	8.67115	8.8325	8.48348	5.99424	6.01815	6.23535	6.43235	6.77916	6.79953
1033	10.5823	10.5537	10.4212	10.4289	10.2622	10.4244	10.1814	10.2039	9.79876	10.4534	10.5888	10.4705
10175	12.5854	12.6362	12.644	12.5466	12.4714	12.5496	12.2931	12.3901	12.5012	12.6265	12.626	12.6293
2764	12.507	12.4972	12.2012	12.1648	11.748	12.1502	11.8659	12.2265	11.4083	12.1461	12.8217	12.574
10668	9.49722	9.58465	9.56115	9.38499	9.24402	9.35768	9.0226	9.08116	9.17465	9.4117	9.71339	9.70273
2643	10.4112	10.4802	10.381	10.6105	10.2111	10.4519	10.0477	10.1049	9.9954	10.0271	10.3159	10.2444
3958	12.3035	12.3277	12.7122	12.6462	12.6064	12.6796	12.0345	11.934	12.518	12.3277	11.8949	11.924
3895	13.6889	13.6097	13.8041	13.2071	12.4874	13.2146	13.3093	13.6288	13.1348	13.6298	13.9009	13.5427
645687	2.26897	2.37301	2.77338	2.42553	2.13232	2.28395	2.97336	2.9291	3.1398	2.56495	2.29767	2.12727
57161	9.13058	9.01943	9.68997	9.14515	8.88533	9.09383	9.63242	9.76039	9.81744	9.6177	9.33607	9.11165
122830	11.0151	11.0071	11.1135	10.7296	10.7792	10.7768	10.7709	10.9809	10.8371	10.9621	11.1183	11.0693
55195	1.53257	1.386	1.40046	1.47751	1.66997	1.54513	1.61854	1.39116	1.40909	1.76574	2.18338	2.11013
55860	11.189	11.2065	11.1167	11.3017	11.2454	11.3886	10.9378	11.0496	10.9617	11.1052	11.1084	11.0403
51339	4.90327	4.94984	6.33353	6.68906	6.22824	7.00194	5.81285	5.86421	7.20118	5.29551	4.91724	5.01945
23002	10.2164	10.1531	10.186	9.61977	9.41503	9.59994	9.62778	9.82404	9.68463	10.0494	9.74623	9.66569
51528	11.0168	11.0267	11.0443	11.1469	10.7771	11.2039	10.5389	10.6867	10.4163	10.8535	11.1704	10.9969
6252	3.79951	3.65676	3.62492	6.14537	5.9352	5.94258	3.84891	3.69614	4.01919	4.52376	4.64457	4.58728
51804	10.7713	10.687	11.1701	10.4745	10.5644	10.5196	10.6894	10.9159	10.9852	11.0329	10.991	10.8348
57570	10.8536	10.8641	10.4802	10.1815	10.219	10.2561	10.3859	10.5233	10.0851	10.3674	10.978	10.906
57381	4.25589	4.02504	4.16449	5.55309	6.05179	5.87996	3.68271	3.65603	3.96835	4.86752	4.83866	4.55789
112840	10.3318	10.3827	9.98294	9.68449	9.50686	9.74501	9.99413	10.2579	9.46618	10.0047	10.5404	10.3901
23224	9.18224	8.89531	9.36685	10.2782	9.8022	10.1893	9.91314	9.6433	9.49281	9.51095	8.99312	8.87274
3306	8.49462	8.5275	9.08541	9.5287	9.72746	9.44484	8.82344	8.85055	9.42919	9.62795	8.8164	8.92172
376267	8.19179	8.12174	7.60095	8.70453	8.76462	8.59471	8.37886	8.34146	7.67309	8.0133	8.24764	8.3694
645431	5.0789	4.78755	4.19855	5.22141	5.09134	5.25797	4.74598	4.87741	4.43945	4.1046	4.33613	4.22296
10243	10.9619	10.9652	10.9918	10.3752	10.5144	10.5094	10.9204	10.9368	11.0686	11.1721	11.0002	11.0107
64398	11.2643	11.2772	11.313	11.5642	11.3875	11.5539	10.9763	11.1516	10.8702	11.1749	11.4488	11.2604
51382	11.497	11.4333	11.5415	11.9207	11.7303	11.8795	11.2157	11.2204	11.376	11.4139	11.4414	11.3353
26499	12.3026	12.3015	12.3822	12.0589	12.192	12.059	12.5597	12.3898	12.6929	12.6115	12.313	12.4278
161145	7.33142	7.04511	7.34857	8.10939	7.95175	8.13202	7.28284	7.19298	7.25219	7.07803	6.30137	6.01653
57475	8.351	8.29125	8.5465	8.01315	7.9726	8.05127	8.77448	8.93211	8.68577	9.01548	8.42211	8.40858
8816	11.1992	11.1617	11.28	11.4344	11.5503	11.4406	11.1445	11.0949	11.2839	11.3132	11.1864	11.1802
57452	4.05074	3.80433	4.24162	6.05765	6.30726	6.43128	4.94443	4.68406	4.98955	5.17809	4.26667	4.27325
55334	11.7361	11.7163	11.7428	11.8697	11.8466	11.7835	11.5275	11.5123	11.5988	11.7771	11.9676	11.8475
400224	1.67025	1.66538	1.84977	2.29576	2.35215	2.64748	1.75914	1.81991	2.03218	2.11439	1.68059	1.67021
9766	9.91606	9.81104	9.8848	10.4972	10.3426	10.3817	9.85396	9.78616	9.8697	9.79455	9.86852	9.84413
6430	12.1869	12.2449	12.3045	12.4819	12.159	12.5085	11.842	12.021	11.8777	12.0963	12.8035	12.6204
64093	7.82789	7.9436	8.49602	8.35638	8.25289	8.22387	8.80626	8.81725	9.63856	9.67651	8.36232	8.27501
51241	8.25333	8.2422	8.26381	7.83529	7.82125	7.87983	7.89377	7.92904	8.19602	7.96421	8.23714	8.22052
8747	3.27591	3.33999	3.23135	4.15544	4.04014	3.81216	3.79768	3.7504	3.70263	3.77614	3.09109	3.05663
23508	4.4186	4.30707	5.51262	6.21799	5.92344	6.16129	4.47824	4.39587	4.56993	5.00282	4.73593	4.6115
103695436	1.53847	1.56337	1.47925	1.19112	1.1884	1.18932	1.33444	1.54564	1.51475	1.47785	1.26926	1.18617
22990	12.0115	11.9724	12.2417	12.3386	12.2375	12.4108	12.7025	12.9933	12.5897	12.5648	12.4264	12.2673
9628	2.00589	1.9999	2.18542	2.82886	2.98901	2.87592	2.23763	2.44275	2.29378	2.44601	2.0186	2.14872
8110	8.83819	8.8807	9.17394	9.5839	9.48194	9.50968	9.62402	9.70185	9.71615	9.56438	9.48905	9.54635
26094	10.5065	10.5436	10.3108	10.243	10.3707	10.2918	10.2805	10.312	10.3748	10.4852	10.6815	10.7928
53349	9.42202	9.51403	10.0219	10.2236	10.2941	10.1578	9.60889	9.5851	10.1401	9.72736	9.05153	9.16702
58517	12.8597	12.7787	12.9274	12.1154	12.1802	12.1627	12.4114	12.5673	12.651	12.7229	12.9288	12.933
89932	6.82746	6.76922	7.3166	7.62839	7.22454	7.60334	7.61834	7.72296	7.4342	7.20744	7.38232	7.05971
83544	9.79477	9.80519	9.38842	9.8983	9.82607	9.83854	9.23707	9.16025	8.8393	9.47419	10.154	10.0461
9240	10.8364	10.7472	10.8363	10.6821	10.732	10.763	10.6229	10.5788	10.7322	10.4976	10.5112	10.5658
145483	7.05133	7.12168	7.28469	7.58167	7.57084	7.55287	7.28182	7.15422	7.2246	7.37983	6.88867	6.76894
80127	6.48436	6.51962	6.58172	6.93932	6.78215	7.12235	6.35085	6.47031	6.45291	6.86341	6.69304	6.41333
4329	9.4482	9.48436	9.89279	9.98883	9.97547	10.0828	9.62714	9.73224	9.86688	9.67994	9.36008	9.20152
122961	9.65099	9.78808	9.59714	9.71937	9.69241	9.70333	9.65461	9.48133	9.67456	9.40516	9.20731	9.47857
4053	10.9665	11.0031	10.6892	11.2693	11.574	11.4813	11.6641	11.6793	10.8213	11.528	11.7366	11.8029
91754	12.0026	11.9666	11.9572	12.3606	12.4028	12.4081	12.0732	12.0851	11.9329	11.9535	11.9954	11.9774
10972	13.1119	13.0831	13.0825	13.1253	13.1773	13.1825	12.9655	13.019	12.8197	13.1631	13.2632	13.189
10538	5.0826	5.31047	4.97964	3.62097	3.46503	3.46989	5.17257	5.0453	4.48108	4.28062	4.29379	4.26988
55640	4.04007	3.71716	3.28423	4.60992	4.12979	4.44488	4.24174	3.64955	4.28852	3.52871	3.12652	3.40581
112752	9.12249	9.2484	9.3474	9.75945	9.72144	9.78366	9.36724	9.26748	9.5772	9.32183	9.25858	9.23271
2103	2.55104	2.64697	2.71753	2.99627	3.34166	3.20121	2.90094	2.82407	2.82277	2.82978	2.81689	2.76786
22846	7.60037	7.27581	7.60878	8.41914	8.4564	8.51341	7.97237	7.78713	7.57741	8.18135	7.68461	7.56903
85457	10.1392	10.0668	9.62243	9.23525	9.39137	9.41601	9.72893	9.74137	9.41326	9.68785	10.2194	10.1591
57156	4.67432	4.43544	6.21013	7.2364	7.33187	7.38249	4.8435	4.86038	6.31274	5.49835	5.06121	4.46815
283578	11.4083	11.4202	11.3398	10.9538	11.0874	11.0475	11.4613	11.541	11.1719	11.4595	11.8418	11.7143
10598	13.1846	13.2009	12.7684	12.5096	12.6602	12.4512	12.9825	12.8309	13.0811	12.7992	12.9068	13.0712
85439	7.76048	7.69458	7.6334	6.92724	6.88455	6.89374	7.68855	7.7706	7.83527	7.81746	7.86657	7.67622
23768	4.63437	4.82102	3.87037	6.41163	6.57403	6.28647	4.59132	4.21248	4.18615	4.10873	4.40739	3.85486
101928767	5.1635	5.39574	6.44917	6.62531	6.3296	6.53943	4.91474	5.39979	5.72735	5.50046	5.05839	5.04596
2581	10.8283	10.8244	10.8136	10.8393	10.7358	10.779	10.2288	10.2991	10.0431	10.7687	10.8057	10.6898
8477	10.3928	10.3456	9.92638	10.6566	10.3588	10.5948	9.50753	9.75363	9.39851	10.3278	10.6502	10.5152
54207	6.62764	6.37051	5.85218	7.59055	7.71678	7.34376	5.90115	5.66448	5.56624	6.70561	6.83324	6.87704
1112	10.0469	10.0103	10.0312	10.1648	10.3056	10.3062	10.2827	10.4482	10.331	10.3593	10.3017	10.1347
801	13.8968	13.9201	13.5781	13.696	13.8074	13.7459	13.5298	13.4537	13.1977	13.6294	13.9205	13.9081
145567	9.80465	9.86735	10.1744	10.1519	10.376	10.2271	10.462	10.4752	10.8377	10.39	10.1519	10.2301
80017	10.2024	10.1986	9.89411	10.582	10.8174	10.6457	10.1534	10.0801	9.8436	10.1501	10.0971	10.1934
8111	7.99208	8.09044	7.89917	9.65098	9.46121	9.21104	8.81068	8.80176	7.5857	8.80222	9.07279	9.24405
440193	11.7822	11.6874	11.7882	12.001	12.132	12.0898	11.8184	11.8703	11.6596	11.788	11.6611	11.5997
10516	4.31307	4.19898	4.4577	6.04591	5.77208	6.18103	4.58135	4.64652	4.94397	4.88902	4.39389	4.41873
79890	9.10798	9.02543	8.69996	9.49186	9.68962	9.54172	9.36025	9.20158	9.50647	9.02488	9.12606	9.36144
5641	9.47636	9.49563	10.1198	9.73453	9.65777	9.81732	10.1264	10.0913	10.9855	10.0113	9.51898	9.65782
3705	11.1885	11.2094	10.9233	10.6387	10.8811	10.6205	11.3042	11.0542	11.8009	11.1765	11.0469	11.2523
26175	9.18415	9.20777	9.23564	8.70726	8.68829	8.73314	8.91739	9.09595	9.33547	9.11426	9.1466	9.20851
51676	12.3903	12.4084	12.4385	12.9006	13.1658	12.7151	12.7114	12.5456	12.4822	12.6858	12.1501	12.2311
78990	12.633	12.644	12.0419	13.3082	13.1222	13.0453	12.609	12.4802	12.0854	12.4481	12.4633	12.5358
122509	8.93885	8.97701	9.59049	9.79816	9.6145	9.86554	9.40256	9.21466	9.84227	9.27464	8.81452	8.74634
5265	9.0117	8.97094	10.2051	7.53059	7.47704	7.30312	8.74426	8.52842	10.0195	9.55282	7.84881	7.83218
5104	5.55532	5.39773	6.58678	4.88545	5.09446	5.26125	5.86446	6.10514	7.71779	6.97485	5.40127	5.27438
12	3.95929	3.68759	4.11116	3.35342	3.33109	3.0668	4.16982	3.84689	5.06509	3.94068	3.53242	3.89759
145258	4.90354	4.90845	4.75023	5.62102	5.85841	5.78972	4.11304	3.9271	4.45526	4.99711	4.4315	4.86169
23405	11.4319	11.3967	11.7626	11.207	10.9349	11.2882	11.3695	11.6888	11.2442	11.5064	11.9631	11.7226
79686	6.61208	6.23321	6.9251	7.36706	7.44657	7.32605	7.04885	6.87363	7.43922	7.028	6.78461	6.5048
283596	7.99474	8.04578	8.64433	7.46714	7.46799	7.4317	8.03419	8.08299	8.36187	8.03938	8.00447	7.95397
51218	11.7407	11.829	12.1494	11.2741	11.389	11.2342	11.597	11.3823	12.346	11.9458	11.8434	12.0048
624	10.6045	10.6271	10.5402	11.5175	11.6519	11.5198	11.1832	11.188	10.9477	10.9087	10.1498	10.0527
623	6.83423	6.97979	7.34141	7.90133	7.99411	8.01684	7.65396	7.63101	7.68272	7.74458	6.69236	6.39334
51527	10.2822	10.299	10.3184	10.0431	9.59006	9.94227	9.8634	10.0103	9.85716	10.0376	10.2323	10.1368
10914	13.7709	13.7518	13.5317	13.4475	13.2881	13.4248	13.4771	13.5808	13.1965	13.7374	14.0487	13.9059
7443	11.8456	11.8561	11.0911	11.0089	11.1528	11.1055	11.6364	11.693	10.815	11.5273	12.2333	12.2046
64919	6.84295	6.78065	6.57068	6.73736	7.02106	6.79957	7.40325	7.28066	6.35524	7.18029	7.73988	7.5741
84193	12.0277	12.0103	11.8788	11.5678	11.7424	11.656	11.7639	11.753	11.8208	11.9354	12.211	12.1987
317762	11.7042	11.7323	11.3132	11.2219	11.4866	11.3021	11.8312	11.7908	11.9514	11.4817	11.8442	12.024
2009	6.29726	6.50211	6.32885	8.0675	8.46613	8.26698	6.22422	5.98557	5.80943	6.86534	7.33024	7.26536
79446	8.31806	8.46634	7.98863	8.54908	8.67426	8.67765	8.38981	8.22836	8.37725	8.10488	8.03047	8.19393
57596	5.86137	5.79374	6.566	6.22068	5.56381	6.29107	6.80688	6.58341	7.25747	6.50744	6.38964	6.12143
100302145	3.41307	3.62715	4.26418	3.84692	3.63996	3.86327	4.56144	4.1541	5.21023	3.92183	3.63116	3.66007
[truncated: 4,254 more rows]
