# Supplementary material for: Imbalanced sphingolipid signaling is maintained as a core proponent of a cancerous phenotype in spite of metabolic pressure and epigenetic drift
Source: Oncotarget. 2019 Jan 11;10(4):449–79. doi: 10.18632/oncotarget.26533 (PMC6355186; doi:10.18632/oncotarget.26533)
Supplement: Supplementary file 5 [file oncotarget-10-449-s005.xlsx]

## Sheet: Protein Quant
Supplementary Dataset 4: (D) Quantitative global proteomics.
Uniprot Accession Number	Total number of peptdies	Number of unique peptides	Post-translational modification	hT-1	hT-2	hT-3	pA-1	pA-2	pA-3	pA-4	pB-1	pB-2	pB-3	pB-4	pC-1	pC-2	pC-3	pC-4	pD-1	pD-2	pD-3	pD-4
Q09666	226	226	Carbamidomethylation; Oxidation (M); Carbamidomethylation (DHKE X@N-term); Phosphorylation (STY); Methyl ester; 13 more	0.00929212	0.00768816	0.00741191	0.00156401	0.00188628	0.0011901	0.00109406	0.00196822	0.00233982	0.00260897	0.0025293	0.00226622	0.00311017	0.00271161	0.00253501	0.00284189	0.0029183	0.00220861	0.00231467
Q15149	185	185	Carbamidomethylation; Pyro-glu from Q; Carbamidomethylation (DHKE X@N-term); Phosphorylation (STY); Methyl ester; 9 more	0.000538461	0.000502472	0.0004641	0.00081816	0.0011518	0.000684094	0.000743442	0.00096352	0.000910802	0.00102054	0.000800666	0.000518713	0.000372727	0.000510519	0.000611815	0.000417116	0.00042448	0.00056505	0.00073059
P21333	153	138	Carbamidomethylation; Pyro-glu from Q; Oxidation (M); Carbamidomethylation (DHKE X@N-term); Phosphorylation (STY); 15 more	0.00639029	0.00747553	0.00695579	0.00219465	0.00217841	0.00209766	0.0018866	0.0023388	0.00219849	0.00247728	0.00233667	0.00303002	0.00320891	0.00308822	0.00290876	0.00240644	0.00281218	0.00258746	0.00218649
P63261	116	10	Carbamidomethylation; Pyro-glu from Q; Oxidation (M); Carbamidomethylation (DHKE X@N-term); Phosphorylation (STY); 34 more	0.0289135	0.0165626	0.0163062	0.00801343	0.00690246	0.00916121	0.00568565	0.00810345	0.0080873	0.00794212	0.00921268	0.00822555	0.00929761	0.00920607	0.00853129	0.0104661	0.00732986	0.00854427	0.0108571
P60709	115	9	Carbamidomethylation; Pyro-glu from Q; Oxidation (M); Carbamidomethylation (DHKE X@N-term); Phosphorylation (STY); 34 more	0.0899879	0.0738601	0.0726367	0.00840863	0.008096	0.00799679	0.00667634	0.00770816	0.00902951	0.00712734	0.0076214	0.0105757	0.0110255	0.00920607	0.00918129	0.00924378	0.008338	0.00846367	0.011234
Q02952	103	103	Carbamidomethylation; Pyro-glu from Q; Carbamidomethylation (DHKE X@N-term); Phosphorylation (STY); Methyl ester; 11 more	0.000361418	0.000514782	0.000474362	0.0015556	0.00147731	0.00175519	0.00131804	0.00167175	0.00220634	0.00235383	0.00248742	0.00224944	0.00301144	0.00306311	0.00203938	0.00155846	0.00218304	0.00202322	0.00183967
Q13813	102	102	Carbamidomethylation; Pyro-glu from Q; Oxidation (M); Carbamidomethylation (DHKE X@N-term); Dihydroxy; Deamidation (NQ)	0.00103292	0.00108888	0.000840397	0.00174059	0.00178613	0.00169525	0.00157648	0.000788933	0.00106784	0.00145674	0.00115577	0.000673152	0.000513425	0.000615133	0.000661378	0.000993133	0.00107636	0.00115267	0.00114602
O75369	96	84	Carbamidomethylation; Pyro-glu from Q; Oxidation (M); Carbamidomethylation (DHKE X@N-term); Phosphorylation (STY); 7 more	0.000885213	0.00100383	0.000817591	0.00221988	0.00317163	0.00197779	0.0027653	0.000897638	0.00219064	0.00241967	0.00211892	0.000617756	0.000872165	0.000730628	0.000682503	0.000591296	0.000707972	0.000501371	0.00125158
P08670	95	86	Carbamidomethylation; Pyro-glu from Q; Oxidation (M); Carbamidomethylation (DHKE X@N-term); Phosphorylation (STY); 17 more	0.104026	0.125338	0.110951	0.0143788	0.0136881	0.0131853	0.0138695	0.0164704	0.0128769	0.0132506	0.0112227	0.0161154	0.0143989	0.0134743	0.0184438	0.018182	0.0186468	0.0178946	0.0161348
Q9Y490	81	76	Carbamidomethylation; Oxidation (M); Carbamidomethylation (DHKE X@N-term); Phosphorylation (STY); Methyl ester; 5 more	0.000719694	0.000888559	0.000798206	0.000261509	0.000141054	0.00022004	0.000234318	0.000268468	0.000279522	0.00026995	0.000237017	0.000163672	0.000119306	0.000174915	0.000231564	4.98e-05	6.65e-05	0.000203128	0.000170396
P46821	78	77	Carbamidomethylation; Pyro-glu from Q; Oxidation (M); Carbamidomethylation (DHKE X@N-term); Phosphorylation (STY); 7 more	0.00163424	0.00170102	0.00145958	0.00047677	0.000391446	0.000513713	0.000395411	0.000393643	0.000388661	0.000454306	0.000213567	0.000458281	0.000358739	0.000445239	0.000342064	0.000342249	0.000442672	0.000398195	0.000252578
Q01082	72	70	Carbamidomethylation; Oxidation (M); Carbamidomethylation (DHKE X@N-term); Phosphorylation (STY); Deamidation (NQ); Hydroxylation	0.000445225	0.000439803	0.000515413	0.000649988	0.000636829	0.000498301	0.000604747	0.000674464	0.000679961	0.00062714	0.000628137	0.00147724	0.0014399	0.00125537	0.00128376	0.000523305	0.0006064	0.000336934	0.000600154
P08238	71	44	Carbamidomethylation; Oxidation (M); Carbamidomethylation (DHKE X@N-term); Phosphorylation (STY); Methyl ester; 13 more	0.00135139	0.00130934	0.00125432	0.00607944	0.00802088	0.00707211	0.00713291	0.0135057	0.0113065	0.0130037	0.012814	0.00630346	0.00549628	0.00590026	0.00942504	0.00472884	0.00569258	0.00671451	0.00657456
Q6P2Q9	71	71	Carbamidomethylation; Deamidation (NQ); Sulfation	0.00020428	0.000235009	0.000204113	0.000519654	0.000600105	0.000624161	0.000596132	0.00076011	0.000720005	0.000718495	0.000754602	0.000444012	0.000649187	0.000553201	0.000534627	0.000391906	0.00047754	0.000540868	0.000640868
O43707	67	45	Carbamidomethylation; Pyro-glu from Q; Oxidation (M); Carbamidomethylation (DHKE X@N-term); Deamidation (NQ); 5 more	0.00733312	0.00823652	0.0081531	0.00191717	0.0026625	0.0022689	0.00223119	0.00309644	0.00290515	0.00399164	0.0039112	0.00330701	0.00389183	0.00350668	0.00490752	0.0019939	0.00194048	0.00258746	0.00236744
P12270	67	66	Carbamidomethylation; Pyro-glu from Q; Phosphorylation (STY); Methyl ester; Deamidation (NQ); Acetylation (Protein N-term)	7.92e-05	0.000127576	8e-05	0.000336345	0.000314659	0.000346756	0.000332525	0.000321173	0.000293655	0.000359659	0.000359295	0.000332379	0.000329119	0.000311333	0.000286814	0.000262034	0.000290314	0.000252298	0.000260117
P07900	66	37	Carbamidomethylation; Oxidation (M); Carbamidomethylation (DHKE X@N-term); Phosphorylation (STY); Methyl ester; 11 more	0.00171805	0.00168983	0.0015622	0.00669327	0.00918103	0.00890435	0.00878692	0.0129293	0.0109924	0.0117692	0.0126465	0.00705047	0.00888621	0.00800929	0.00934379	0.00561502	0.00645058	0.00627923	0.00753963
P49327	66	66	Carbamidomethylation; Pyro-glu from Q; Carbamidomethylation (DHKE X@N-term); Phosphorylation (STY); Deamidation (NQ); 3 more	1.26e-05	5.79e-06	4.05e-07	0.000654192	0.000804592	0.000638716	0.000809775	0.00117764	0.00102858	0.00121807	0.00103852	0.000451566	0.000689504	0.000714726	0.000950629	0.000423227	0.000393402	0.000501371	0.000622019
P10809	65	65	Carbamidomethylation; Pyro-glu from Q; Oxidation (M); Carbamidomethylation (DHKE X@N-term); Methyl ester; 12 more	0.00223136	0.00224938	0.00248584	0.0194239	0.0186124	0.0178087	0.0174015	0.0182822	0.0184516	0.017448	0.0189279	0.0159475	0.0160445	0.0171568	0.0166563	0.0179528	0.0172824	0.0199098	0.0162856
P07814	64	64	Carbamidomethylation; Carbamidomethylation (DHKE X@N-term); Phosphorylation (STY); Deamidation (NQ); Hydroxylation	0.000253517	0.00030775	0.000279372	0.00103426	0.00099322	0.00100174	0.000990682	0.00107058	0.00120917	0.0012263	0.00125628	0.000743657	0.00106964	0.000822688	0.00104001	0.000954936	0.00081106	0.000926973	0.000957533
P27816	64	64	Carbamidomethylation; Pyro-glu from Q; Oxidation (M); Carbamidomethylation (DHKE X@N-term); Phosphorylation (STY); 10 more	0.00222089	0.00235009	0.00201832	0.000840864	0.000699427	0.000710636	0.000642651	0.0006267	0.000771041	0.000864169	0.000737852	0.000948456	0.000896849	0.000928977	0.00106438	0.000909099	0.00115216	0.000951155	0.000957533
P34932	64	58	Carbamidomethylation; Pyro-glu from Q; Oxidation (M); Carbamidomethylation (DHKE X@N-term); Formylation; 8 more	0.00125711	0.00138767	0.00143677	0.00248055	0.00248722	0.00219184	0.00222257	0.00233057	0.0026853	0.00247728	0.00257955	0.00358399	0.00385892	0.00333093	0.00305501	0.00292592	0.00252414	0.0025391	0.00245038
P78559	63	62	Carbamidomethylation; Pyro-glu from Q; Phosphorylation (STY); Deamidation (NQ)	0.000116282	0.000132053	9.33e-05	0.000200126	0.000316328	0.000398983	0.000232595	0.000215763	0.000175094	0.000626317	0.000231992	0.000359238	7.15e-05	0.000368243	0.000291689	0.00020703	0.000109152	0.000272449	0.000135713
P78527	61	61	Carbamidomethylation; Pyro-glu from Q; Deamidation (NQ)	2.2e-05	8.31e-05	0.000106503	0.000261509	0.000331352	0.000381003	0.000245517	0.000237998	0.000262248	0.000260897	0.00024623	0.000388615	0.000483805	0.000513029	0.000138126	9.17e-05	0.000104604	0.000528778	0.000142499
Q08211	61	61	Carbamidomethylation; Pyro-glu from Q; Oxidation (M); Carbamidomethylation (DHKE X@N-term); Methyl ester; 4 more	0.000558365	0.000445399	0.000358052	0.00172377	0.00199479	0.00178087	0.00190383	0.00227292	0.00198649	0.00259251	0.00234505	0.00145206	0.00175256	0.00178263	0.00185251	0.00144386	0.00145536	0.0012494	0.00157578
Q00610	60	60	Carbamidomethylation; Deamidation (NQ); Acetylation (N-term); 2-amino-3-oxo-butanoic_acid; Lysine oxidation to aminoadipic semialdehyde	0.000545794	0.000549474	0.000494888	0.000576832	0.000665207	0.000567652	0.000584072	0.00130116	0.000863692	0.00126745	0.00129815	0.000538018	0.000778366	0.000717237	0.00110501	0.000463717	0.000467686	0.000610996	0.000623527
O75643	58	58	Carbamidomethylation; Pyro-glu from Q; Carbamidomethylation (DHKE X@N-term); Phosphorylation (STY); Deamidation (NQ); 2 more	0.000141425	3.06e-05	2.08e-05	0.000295984	0.00045154	0.00044693	0.000385074	0.000386231	0.00044912	0.000597511	0.000586262	0.000335737	0.000490387	0.000328908	0.000363189	0.000231476	0.000262268	0.000266807	0.000506663
P12814	58	35	Carbamidomethylation; Pyro-glu from Q; Oxidation (M); Carbamidomethylation (DHKE X@N-term); Deamidation (NQ); 5 more	0.00504938	0.00478971	0.00440153	0.00100904	0.00131873	0.00129284	0.00122328	0.00149057	0.0015782	0.00194232	0.00201004	0.00119187	0.00149749	0.00129722	0.00183626	0.000754017	0.00076558	0.000870548	0.000980152
P22314	56	56	Carbamidomethylation; Pyro-glu from Q; Carbamidomethylation (DHKE X@N-term); Phosphorylation (STY); Methyl ester; 7 more	0.00157138	0.00151077	0.00142537	0.00285053	0.00316328	0.00295385	0.00269638	0.00302232	0.00328203	0.00370358	0.00406195	0.00214032	0.00265763	0.00270324	0.00263251	0.00304815	0.0028425	0.00301468	0.00286506
P26038	56	40	Carbamidomethylation; Pyro-glu from Q; Oxidation (M); Carbamidomethylation (DHKE X@N-term); Deamidation (NQ); 6 more	0.00895689	0.00897512	0.00834695	0.00314483	0.00322171	0.0032107	0.00293759	0.00270938	0.00304648	0.00273242	0.00294806	0.00388615	0.00341461	0.00339788	0.00287626	0.0036364	0.00353228	0.00310334	0.00304601
P68104	55	36	Carbamidomethylation; Pyro-glu from Q; Oxidation (M); Carbamidomethylation (DHKE X@N-term); Methyl ester; 20 more	0.0155043	0.0152196	0.0137976	0.0279167	0.0222014	0.0273124	0.0308404	0.0359879	0.0372958	0.0311101	0.0342544	0.0251803	0.0248485	0.0258607	0.0277876	0.0382738	0.032594	0.0302274	0.0368688
Q00839	55	53	Carbamidomethylation; Oxidation (M); Carbamidomethylation (DHKE X@N-term); Phosphorylation (STY); Deamidation (NQ); 3 more	0.00307991	0.00287607	0.00323844	0.00686986	0.00686908	0.00642997	0.00755503	0.00713169	0.00771041	0.00752238	0.00757953	0.00729388	0.00730644	0.00677902	0.00779191	0.00817425	0.0063293	0.00581172	0.00616742
Q05682	55	55	Pyro-glu from Q; Oxidation (M); Carbamidomethylation (DHKE X@N-term); Deamidation (NQ); Acetylation (Protein N-term); 5 more	0.00977401	0.00874011	0.00645407	6.45e-05	5.94e-05	8.48e-05	0.000133527	9.88e-05	0.000194723	0.000102877	7.62e-05	1.92e-05	4.48e-05	1.41e-05	9.43e-05	5.27e-05	0.00012128	4.99e-05	7.22e-05
P19338	53	53	Pyro-glu from Q; Oxidation (M); Carbamidomethylation (DHKE X@N-term); Phosphorylation (STY); Deamidation (NQ); 6 more	0.00241993	0.00256272	0.00236041	0.0125289	0.0128534	0.0129284	0.0124051	0.0127646	0.0121702	0.0118515	0.0126465	0.0182977	0.0162091	0.0173242	0.0156813	0.0166541	0.0187226	0.0160407	0.0148531
P08133	52	50	Carbamidomethylation; Pyro-glu from Q; Oxidation (M); Carbamidomethylation (DHKE X@N-term); Deamidation (NQ); 2 more	0.00599221	0.00618858	0.00641986	0.00147992	0.000377257	0.00110448	0.00113713	0.00120234	0.00146042	0.00142382	0.00155778	0.00117508	0.00136584	0.00118005	0.000918129	0.000634077	0.00070494	0.000621475	0.000942454
P00558	50	43	Carbamidomethylation; Pyro-glu from Q; Oxidation (M); Carbamidomethylation (DHKE X@N-term); Methyl ester; 14 more	0.00830738	0.00797913	0.00807328	0.0169014	0.0154408	0.0149833	0.0122328	0.0177881	0.0210427	0.0194232	0.0200166	0.0214032	0.0202408	0.0202534	0.0222626	0.0172652	0.01516	0.0167661	0.0178689
P42704	50	50	Carbamidomethylation; Deamidation (NQ); Dehydration; Aminoethylcysteine; Ammonia-loss (N)	0.000103292	6.31e-05	8.64e-05	0.000410341	0.00042817	0.000456348	0.00058321	0.000988225	0.000738064	0.000864169	0.000747902	0.00039533	0.000334878	0.000373265	0.00059394	0.000347597	0.000407046	0.000446559	0.000444084
Q12888	50	50	Carbamidomethylation; Phosphorylation (STY); Deamidation (NQ); Dehydration	7.64e-05	7.97e-05	3.15e-05	0.000283371	0.000217841	0.000268843	0.000205028	0.000248703	0.000274026	0.000331676	0.000283081	0.000273625	0.000278105	0.000326397	0.000340439	0.000285717	0.000332762	0.000261971	0.000265395
P27708	49	49	Carbamidomethylation; Carbamidomethylation (DHKE X@N-term); Phosphorylation (STY); Deamidation (NQ); Acetylation (N-term)	4.04e-05	8.09e-05	0.000110038	0.000433886	0.000504122	0.000402408	0.000505679	0.000601994	0.00051586	0.000609856	0.000577049	0.000249285	0.000246016	0.000271161	0.000502127	0.000286481	0.000281976	0.000290989	0.000340791
Q14980	49	49	Carbamidomethylation; Pyro-glu from Q; Phosphorylation (STY)	3.98e-05	4.35e-05	3.48e-05	0.000186672	0.000221179	0.000230314	0.000251547	0.000260233	0.000334484	0.000246082	0.000228642	1.04e-05	0.000105318	0.000109636	5.68e-05	0.000126051	0.000122796	8.79e-05	0.000104801
P21980	48	48	Carbamidomethylation; Pyro-glu from Q; Oxidation (M); Carbamidomethylation (DHKE X@N-term); Deamidation (NQ); 7 more	8.89e-05	0.000120862	0.00011631	0.00916541	0.00813773	0.00776562	0.00761533	0.00680228	0.00840136	0.00872399	0.00862642	0.0142688	0.0137407	0.0131396	0.0145438	0.00726515	0.00631414	0.00694827	0.00692138
P53396	47	47	Carbamidomethylation; Pyro-glu from Q; Oxidation (M); Carbamidomethylation (DHKE X@N-term); Phosphorylation (STY); 2 more	0.000919783	0.00097361	0.000937322	0.00125289	0.00181117	0.00142127	0.00134388	0.00114469	0.00127198	0.00153904	0.00154103	0.000726031	0.000913305	0.000797581	0.000966879	0.00107717	0.00108394	0.000951155	0.00107817
Q92598	47	42	Carbamidomethylation; Pyro-glu from Q; Carbamidomethylation (DHKE X@N-term); Methyl ester; Deamidation (NQ); 3 more	0.000711313	0.000814699	0.000784522	0.00161446	0.00131038	0.00149833	0.0015334	0.00150704	0.00146828	0.00145674	0.0013819	0.00155278	0.00190889	0.00164036	0.00137313	0.00187167	0.00149326	0.00171692	0.00168888
O75533	46	46	Carbamidomethylation; Dihydroxy; Deamidation (NQ)	0.000129901	5.89e-05	0.000179026	0.000560856	0.000785395	0.000734609	0.000694339	0.000613523	0.000560614	0.000700388	0.000830816	0.000334897	0.00067963	0.000424316	0.000456627	0.000507262	0.00056092	0.000473159	0.000495354
P43243	45	45	Carbamidomethylation; Oxidation (M); Carbamidomethylation (DHKE X@N-term); Phosphorylation (STY)	0.000404369	0.00027082	0.000196131	0.000958584	0.000984874	0.00114729	0.000706399	0.00149881	0.0013348	0.000880629	0.00166666	0.001024	0.00113546	0.00123027	0.00132438	0.000702069	0.00095508	0.00089473	0.00114602
Q9Y4L1	45	45	Carbamidomethylation; Pyro-glu from Q; Oxidation (M); Carbamidomethylation (DHKE X@N-term); Deamidation (NQ); 2 more	0.000126758	0.000168983	0.000212095	0.000874498	0.00109338	0.00105311	0.00124912	0.00104587	0.00098932	0.00117692	0.0012479	0.000742818	0.00106964	0.00104615	0.00114563	0.000748669	0.000660976	0.000669839	0.000836899
P11216	44	36	Carbamidomethylation; Pyro-glu from Q; Oxidation (M); Carbamidomethylation (DHKE X@N-term); Deamidation (NQ); 2 more	0.00122568	0.00133172	0.00134555	0.00132856	0.000868024	0.00110448	0.00118882	0.00129293	0.00131909	0.00148143	0.0013484	0.00232498	0.0023532	0.00202534	0.00247001	0.000977854	0.00112942	0.0012897	0.00122142
P38646	44	43	Carbamidomethylation; Pyro-glu from Q; Oxidation (M); Carbamidomethylation (DHKE X@N-term); Phosphorylation (STY); 8 more	0.00186471	0.00230533	0.00245163	0.0075005	0.00609286	0.00643853	0.0057718	0.00587994	0.00506437	0.00547307	0.00602174	0.0067567	0.00641782	0.00614296	0.0051919	0.00715056	0.008338	0.00643238	0.00667257
P49321	44	44	Carbamidomethylation; Pyro-glu from Q; Carbamidomethylation (DHKE X@N-term); Phosphorylation (STY); Methyl ester; 5 more	0.000413798	0.000506949	0.000484625	0.00241328	0.0025373	0.00261137	0.00292036	0.00216586	0.0020179	0.002074	0.00219429	0.00210675	0.00227915	0.00207555	0.00220189	0.00262798	0.00271364	0.00229728	0.00214879
P11047	43	43	Carbamidomethylation; Deamidation (NQ)	0.000261897	0.000308869	0.000335246	0.000975402	0.000615964	0.000856188	0.000466913	0.000656346	0.000292085	0.000446899	0.000197654	0.000311396	0.000227915	0.00117168	0.000684128	0.000188695	0.00032594	0.000247461	0.00016361
P27797	42	42	Carbamidomethylation; Pyro-glu from Q; Oxidation (M); Carbamidomethylation (DHKE X@N-term); Deamidation (NQ); 7 more	0.0263992	0.0245081	0.0229199	0.0102585	0.00859678	0.00815091	0.00781347	0.00703287	0.00895099	0.00740716	0.00829979	0.0138491	0.0116837	0.0128048	0.0123501	0.0117648	0.0112184	0.0115267	0.0119126
Q14152	42	40	Carbamidomethylation; Pyro-glu from Q	0.000192756	0.000289845	0.000198411	0.000743323	0.00099322	0.000788549	0.000674525	0.000922344	0.000816581	0.00101231	0.000946394	0.000393651	0.000486273	0.000462815	0.000589065	0.000440798	0.00060261	0.000661778	0.000753963
Q14204	42	42	Carbamidomethylation; Oxidation (M)	9.12e-05	0.000142125	0.000129994	0.000274122	0.000192802	0.000272268	0.000267915	0.000111999	0.000221419	0.000219746	0.000184254	0.000266071	0.000395765	0.000269487	7.36e-05	0.000249811	0.000181162	0.000242625	0.000204324
P09493	41	17	Carbamidomethylation; Pyro-glu from Q; Oxidation (M); Carbamidomethylation (DHKE X@N-term); Methyl ester	0.014771	0.0154435	0.0152799	0.00163127	0.00121857	0.00108736	0.00112852	0.00115293	0.00106784	0.00134975	0.0010469	0.00144367	0.00150572	0.00158177	0.00147063	0.00152026	0.00169034	0.00131388	0.000957533
Q9P2J5	41	41	Carbamidomethylation; Pyro-glu from Q; Oxidation (M); Carbamidomethylation (DHKE X@N-term); Deamidation (NQ)	0.000101407	0.000115266	9.13e-05	0.000595331	0.000651853	0.00070293	0.000666772	0.000766698	0.000773397	0.000880629	0.000971519	0.000582503	0.000725707	0.000686271	0.000820629	0.000513373	0.000513924	0.000628729	0.000603924
P09651	40	16	Carbamidomethylation; Carbamidomethylation (DHKE X@N-term); Phosphorylation (STY); Methyl ester; Deamidation (NQ); 3 more	0.00340466	0.00268582	0.00240602	0.00444817	0.00514972	0.00510288	0.00433316	0.00581406	0.00504867	0.00429615	0.00726964	0.0128419	0.00839253	0.00807624	0.00810066	0.00817425	0.008717	0.00682736	0.00728328
P11586	40	39	Carbamidomethylation; Pyro-glu from Q; Deamidation (NQ)	0.000545794	0.000613262	0.000719526	0.00132856	0.00135212	0.00121579	0.00120605	0.00129293	0.00131909	0.00134975	0.00122277	0.00135973	0.00129179	0.00124701	0.00146251	0.00131399	0.00129618	0.00124134	0.00134959
P41252	40	40	Carbamidomethylation; Pyro-glu from Q; Deamidation (NQ); Amidation	0.000235708	0.00025851	0.000175605	0.000621398	0.000951488	0.000816803	0.00100791	0.000971755	0.00106784	0.00135798	0.00122277	0.000559841	0.00118483	0.000641078	0.000958754	0.000463717	0.000728438	0.000814124	0.000972612
P50990	40	40	Carbamidomethylation; Pyro-glu from Q; Carbamidomethylation (DHKE X@N-term); Deamidation (NQ)	0.00128853	0.001231	0.00132274	0.00385956	0.00482421	0.00345044	0.0042987	0.00281644	0.00321136	0.00408217	0.00382745	0.00126741	0.00176901	0.00169057	0.00195813	0.00194807	0.00249382	0.00199904	0.00254839
Q9BQE3	40	4	Carbamidomethylation; Pyro-glu from Q; Oxidation (M); Carbamidomethylation (DHKE X@N-term); Phosphorylation (STY); 10 more	0.000339419	0.000339085	0.000259987	0.000364935	0.000383099	0.000391278	0.000360091	0.000762581	0.000832285	0.000641954	0.000720264	0.000467513	0.000275637	0.000244379	0.00055169	0.000355236	0.000422964	0.000550541	0.000470473
P22102	39	39	Carbamidomethylation; Carbamidomethylation (DHKE X@N-term); Phosphorylation (STY); Methyl ester; Deamidation (NQ); 2 more	0.000155043	0.000154435	0.000125432	0.0018499	0.00234534	0.00216615	0.00204167	0.00237998	0.00215923	0.00251021	0.00251255	0.00139331	0.00149749	0.00148971	0.00181188	0.00103133	0.0010233	0.00101564	0.0011611
Q13200	39	39	Carbamidomethylation; Pyro-glu from Q; Oxidation (M); Carbamidomethylation (DHKE X@N-term); Phosphorylation (STY)	0.000702932	0.000786722	0.00073549	0.00120243	0.00135212	0.00124147	0.00132665	0.00126822	0.0013505	0.00159665	0.0014824	0.000736103	0.00108609	0.00099593	0.00102376	0.000794506	0.000561678	0.000943094	0.00110079
Q13885	39	1	Carbamidomethylation; Oxidation (M); Carbamidomethylation (DHKE X@N-term); Methyl ester; Carbamylation; 6 more	0.000420083	0.000407349	0.000344369	5.86e-05	6.67e-05	5.25e-05	6.29e-05	0.000106234	0.00011071	8.56e-05	0.000112227	3.53e-05	5.64e-05	4.48e-05	7.04e-05	5.86e-05	3.96e-05	8.06e-05	8.14e-05
Q16531	39	38	Carbamidomethylation; Pyro-glu from Q; Deamidation (NQ); Deamidation (R)	0.000301706	0.00028313	0.000383139	0.000857681	0.000683569	0.000661833	0.000776178	0.000711522	0.00080873	0.000804089	0.000718589	0.000637061	0.00070596	0.000627687	0.000680878	0.000692901	0.000463896	0.000766566	0.000851978
Q8WWI1	39	39	Carbamidomethylation; Phosphorylation (STY); Deamidation (NQ); Sodium adduct; Arginine replacement by Nitropyrimidyl ornithine	0.000588745	0.000989277	0.000312441	0.00053563	0.000502453	0.00053683	0.000295482	0.000302232	0.000209642	0.000301225	0.00023953	8.81e-05	8.47e-05	8.04e-05	8.61e-05	0.000113064	0.000103088	0.000152346	0.000133451
P06737	38	32	Carbamidomethylation; Oxidation (M); Carbamidomethylation (DHKE X@N-term); Deamidation (NQ); Acetylation (Protein N-term); Acetylation (K)	8.89e-05	7.63e-05	9.82e-05	0.000809752	0.000893064	0.000823652	0.000747749	0.000547642	0.000973616	0.000954701	0.00123953	0.00132616	0.00140698	0.0013307	0.00145438	0.00106189	0.0009096	0.00100758	0.00080674
P20700	38	35	Carbamidomethylation; Oxidation (M); Carbamidomethylation (DHKE X@N-term); Deamidation (NQ)	0.000279706	0.000390563	0.000361473	0.00143788	0.000893064	0.00116442	0.00133527	0.00105411	0.000934357	0.000864169	0.000505022	0.000838503	0.000802227	0.000774984	0.000741003	0.000939657	0.00131892	0.00121716	0.00106309
P49411	38	38	Carbamidomethylation; Pyro-glu from Q; Oxidation (M); Carbamidomethylation (DHKE X@N-term); Carbamylation	0.00104759	0.000781126	0.000838116	0.00392683	0.0039228	0.00382716	0.00361814	0.00329408	0.00381595	0.00354721	0.00398658	0.00479264	0.0046488	0.00271161	0.00331502	0.00465245	0.0027667	0.00406256	0.00465949
P07951	37	18	Carbamidomethylation; Pyro-glu from Q; Oxidation (M); Carbamidomethylation (DHKE X@N-term); Methyl ester	0.0179138	0.0165626	0.0159641	0.000849272	0.00133542	0.000708067	0.000696062	0.000740346	0.000708227	0.000839478	0.000774703	0.000299645	0.000946216	9.62e-05	0.000297376	0.000757073	0.000676136	0.000951155	0.000769042
P31939	37	37	Carbamidomethylation; Oxidation (M); Carbamidomethylation (DHKE X@N-term); Phosphorylation (STY); Deamidation (NQ); Dehydration	0.00158186	0.00198079	0.00201832	0.004095	0.00481587	0.00387853	0.00357507	0.00251997	0.00318781	0.00329207	0.00353432	0.00215711	0.00208168	0.00197512	0.00247814	0.00367459	0.00355502	0.00359504	0.00344561
P31948	37	36	Carbamidomethylation; Carbamidomethylation (DHKE X@N-term); Acetylation (Protein N-term)	0.00134091	0.00141006	0.00132274	0.00297666	0.00282943	0.00314221	0.0025327	0.00282468	0.00273241	0.00235383	0.00216079	0.00238373	0.00246839	0.00242706	0.00242939	0.00245227	0.00272122	0.00269225	0.00245792
Q15075	37	36	Carbamidomethylation; Pyro-glu from Q; Carbamidomethylation (DHKE X@N-term); Deamidation (NQ); Phosphoglycosyl-D-mannose-1-phosphoryl	0.000253517	0.000271939	5.62e-05	0.0015556	0.001494	0.0013699	0.00118882	0.00149057	0.00129554	0.00165427	0.00159128	7.7e-05	0.00146458	0.0013307	0.00146251	0.000825064	0.00091718	0.000910852	3e-05
Q15393	37	37	Carbamidomethylation; Deamidation (NQ); Amidation	0.00041275	0.000458828	0.000470941	0.000753414	0.000723632	0.000704642	0.000773593	0.000810345	0.000800878	0.000995852	0.000879392	0.00066392	0.000766024	0.000757409	0.000853129	0.000763185	0.0007959	0.000781075	0.000728328
O75083	36	36	Carbamidomethylation; Oxidation (M); Carbamidomethylation (DHKE X@N-term); Deamidation (NQ); Dehydration; 4 more	0.00627506	0.00686003	0.00745752	0.00156401	0.00151904	0.00132709	0.00136111	0.00136704	0.00146042	0.00144028	0.00171691	0.0017794	0.00200762	0.0018998	0.00193376	0.00160429	0.001516	0.00158794	0.0015984
P48643	36	36	Carbamidomethylation; Pyro-glu from Q; Oxidation (M); Carbamidomethylation (DHKE X@N-term); Deamidation (NQ)	0.000797215	0.000748672	0.000795925	0.00191717	0.00217006	0.0019093	0.00175738	0.00258586	0.00227701	0.00227153	0.00288943	0.0014101	0.00201585	0.001791	0.00215313	0.00187167	0.0017434	0.00172498	0.00201308
P52272	36	36	Carbamidomethylation; Pyro-glu from Q; Oxidation (M); Deamidation (NQ)	0.000667314	0.000387206	0.000327264	0.0013622	0.00176943	0.00127572	0.00130081	0.00140822	0.00187657	0.00189294	0.00169178	0.0014101	0.00182661	0.0016822	0.00194188	0.00153554	0.0020087	0.00171692	0.00181705
P78371	36	36	Carbamidomethylation; Pyro-glu from Q; Oxidation (M); Carbamidomethylation (DHKE X@N-term); Deamidation (NQ); Acetylation (Protein N-term)	0.000862166	0.000853867	0.000922498	0.00210216	0.0031132	0.00273124	0.00310127	0.00346702	0.0031721	0.0035719	0.00323281	0.00173744	0.00230383	0.00183285	0.00258376	0.00234532	0.00178888	0.00207158	0.00253331
P02751	35	35	Carbamidomethylation; Oxidation (M); Deamidation (NQ)	0.00149805	0.00132053	0.0011745	0.00188353	0.00456548	0.00329632	0.00304096	0.00170469	0.00249685	0.00241144	0.0024623	0.000282858	3.63e-05	7.77e-05	0.000119438	0.00209322	0.00175098	0.00222473	0.00260117
P61978	35	35	Carbamidomethylation; Oxidation (M); Carbamidomethylation (DHKE X@N-term); Phosphorylation (STY); Carbamylation; 4 more	0.001739	0.00146601	0.00147098	0.00416227	0.00482421	0.00506007	0.00468636	0.00653052	0.00547266	0.0055636	0.00605524	0.0061188	0.00451716	0.00449424	0.0050294	0.004217	0.00368388	0.00394971	0.00438052
Q12906	35	32	Carbamidomethylation; Phosphorylation (STY); Deamidation (NQ)	0.000732265	0.000621096	0.000632863	0.00100063	0.00147731	0.00130141	0.00142141	0.00183645	0.00158605	0.00172011	0.00172528	0.00137652	0.00147281	0.00134743	0.00164126	0.000924378	0.00112942	0.00116073	0.00116864
Q13263	35	35	Carbamidomethylation; Pyro-glu from Q; Phosphorylation (STY); Deamidation (NQ); Acetylation (Protein N-term); 3 more	0.000401227	0.000523735	0.000468661	0.00131175	0.00111842	0.00118154	0.0014128	0.00149881	0.0013348	0.00153081	0.00139865	0.00132616	0.000888621	0.000928977	0.00135688	0.00135983	0.00131892	0.0012897	0.00132697
Q92900	35	35	Carbamidomethylation; Deamidation (NQ)	0.000133044	0.000223818	0.000113915	0.000295984	0.000398123	0.000377579	0.000488449	0.000546818	0.000393372	0.000449368	0.000369345	0.000304681	0.000256713	0.000240195	0.000262439	0.000355236	0.000335036	0.000318395	0.000322696
P09874	34	34	Carbamidomethylation; Pyro-glu from Q; Carbamidomethylation (DHKE X@N-term); Methyl ester; Formylation	7.34e-05	3.92e-05	3.36e-05	0.00110994	0.00107668	0.0010788	0.00123189	0.00108705	0.00116206	0.00111107	0.000595474	0.000249285	0.000478045	0.000483737	0.00051594	0.00068297	0.000737534	0.000544093	0.00081428
P54652	34	12	Carbamidomethylation; Carbamidomethylation (DHKE X@N-term); Phosphorylation (STY); Deamidation (NQ); Hydroxylation; 7 more	6.24e-05	0.000111126	0.000148238	0.000446499	0.000413146	0.000547104	0.000490172	0.000426584	0.000171953	0.000382703	0.000193466	0.00026775	0.000344752	0.000195001	9.83e-05	0.000103897	0.0001516	0.000164437	0.000142499
Q08J23	34	34	Carbamidomethylation; Oxidation (M); Carbamidomethylation (DHKE X@N-term); Phosphorylation (STY); Deamidation (NQ); Deamidation (R)	0.000272373	0.000435327	0.00042647	0.000899724	0.00102661	0.000808241	0.000745165	0.000415055	0.000667398	0.000684751	0.000666663	0.000236694	0.000232852	0.000253586	0.000345314	0.000612687	0.000618528	0.00063679	0.000668011
Q15029	34	33	Carbamidomethylation; Pyro-glu from Q; Deamidation (NQ)	0.00049551	0.000602071	0.000576989	0.0020433	0.00212833	0.00119866	0.00186937	0.000881168	0.00146042	0.00164604	0.00136515	0.000455763	0.000538932	0.000803439	0.000651628	0.000909099	0.0012128	0.000870548	0.00110833
Q15046	34	34	Carbamidomethylation; Pyro-glu from Q; Deamidation (NQ); Acetylation (Protein N-term); Sodium adduct	0.000649505	0.000306631	0.000352351	0.00169854	0.00203652	0.00166957	0.00192968	0.00215762	0.00219064	0.0025349	0.00244555	0.00185495	0.00240257	0.00191654	0.00181188	0.00155082	0.00184952	0.00199098	0.00216387
O15067	33	33	Carbamidomethylation; Carbamidomethylation (DHKE X@N-term); Deamidation (NQ)	0.000108949	0.000153316	0.000216656	0.000594491	0.000625145	0.000603612	0.000635759	0.000674464	0.000492304	0.000710264	0.000639863	0.000441494	0.000608047	0.000427664	0.000598815	0.000622618	0.000422964	0.000324037	0.000613726
P04083	33	33	Carbamidomethylation; Pyro-glu from Q; Carbamidomethylation (DHKE X@N-term); Formylation; Deamidation (NQ); 4 more	0.0184376	0.0199198	0.0191569	0.00401933	0.00326344	0.00418676	0.00391966	0.00428231	0.00448334	0.00450191	0.00508373	0.00872916	0.00880393	0.0102104	0.00926254	0.00440034	0.00384306	0.00417541	0.00426743
P06744	33	33	Carbamidomethylation; Oxidation (M); Carbamidomethylation (DHKE X@N-term); Deamidation (NQ); Pyro-glu from E	0.00221041	0.0027082	0.00320423	0.00833296	0.00893064	0.00768856	0.00802883	0.00872932	0.00824433	0.0093001	0.00963144	0.0095685	0.0110255	0.00987561	0.00999379	0.00916738	0.0084896	0.00846367	0.00867057
P33176	33	33	Carbamidomethylation; Pyro-glu from Q; Carbamidomethylation (DHKE X@N-term); Deamidation (NQ); Acetylation (Protein N-term); Acetylation (N-term)	0.000192756	0.000203675	0.000171044	0.000891315	0.000767033	0.000699505	0.00101653	0.00105411	0.000942209	0.000762115	0.000555273	0.000881309	0.000775897	0.00076243	0.000744253	0.000939657	0.00081864	0.00089473	0.00082182
P43490	33	33	Carbamidomethylation; Oxidation (M); Carbamidomethylation (DHKE X@N-term); Phosphorylation (STY); Deamidation (NQ); 3 more	0.000235708	0.000232771	0.000256566	0.00472565	0.00484091	0.00412682	0.0037129	0.00368114	0.00438127	0.00455952	0.00442209	0.00360917	0.00420449	0.00410926	0.00344502	0.00436979	0.00402498	0.00390135	0.00383767
P49368	33	33	Carbamidomethylation; Oxidation (M); Deamidation (NQ); Acetylation (Protein N-term)	0.000900927	0.00060319	0.000828994	0.00187513	0.00220345	0.00219184	0.00210197	0.00296468	0.00321922	0.00280649	0.00302344	0.00173744	0.00223801	0.00203371	0.00254314	0.0020321	0.00175856	0.00161213	0.00227697
P68366	33	4	Carbamidomethylation; Pyro-glu from Q; Oxidation (M); Carbamidomethylation (DHKE X@N-term); Deamidation (NQ); 5 more	4.88e-05	1.03e-05	3.76e-05	0.000385956	0.000413146	0.000416963	0.000416948	0.000627523	0.000607725	0.000604095	0.000793966	0.000235016	0.000196648	0.000292921	0.000430627	0.000253631	0.000103088	0.000324037	0.000345315
Q02790	33	33	Carbamidomethylation; Oxidation (M); Carbamidomethylation (DHKE X@N-term); Sodium adduct; Amidation	0.00056046	0.0004924	0.000458398	0.00203489	0.00211164	0.00231171	0.00190383	0.00239645	0.00266959	0.00223038	0.00285593	0.00303002	0.00312663	0.00256933	0.00252689	0.00291064	0.00271364	0.0024988	0.00281228
Q16881	33	32	Carbamidomethylation; Pyro-glu from Q; Oxidation (M); Carbamidomethylation (DHKE X@N-term); Deamidation (NQ); 3 more	0.00419036	0.00524854	0.00599795	0.00138743	0.00124361	0.00129284	0.00142141	0.00096352	0.00120917	0.00125922	0.00122277	0.00130098	0.00157977	0.00160688	0.00131626	0.00116884	0.0015539	0.00131388	0.00133451
Q96AE4	33	28	Carbamidomethylation; Carbamidomethylation (DHKE X@N-term); Methyl ester; Deamidation (NQ)	0.00088207	0.000824771	0.000665932	0.00226192	0.00217006	0.00212335	0.00209335	0.00194351	0.00172738	0.0017448	0.00170853	0.00219908	0.0019418	0.00187469	0.00180376	0.00216197	0.00240286	0.00213607	0.00196784
P55884	32	32	Carbamidomethylation; Carbamidomethylation (DHKE X@N-term); Phosphorylation (STY); Deamidation (NQ)	0.000482939	0.000289845	0.000273671	0.000830773	0.000738655	0.000744883	0.000684001	0.000872932	0.000879395	0.000839478	0.000801503	0.000889702	0.000813746	0.000731465	0.000634565	0.000878541	0.0008717	0.000902791	0.000874597
Q562R1	32	3	Carbamidomethylation; Oxidation (M); Carbamidomethylation (DHKE X@N-term); Phosphorylation (STY); Methyl ester; 16 more	0.000202185	0.00583047	0.000187008	1.88e-05	1.58e-05	7.03e-06	1.68e-05	0	8.24e-05	0.0020987	8.79e-05	2.92e-06	0.000330764	6.23e-05	7.91e-06	1.43e-05	7.26e-06	2.94e-06	4.1e-05
P04264	31	24	Carbamidomethylation; Pyro-glu from Q; Oxidation (M); Carbamidomethylation (DHKE X@N-term); Methyl ester; 5 more	0.000723884	0.000471138	0.00974952	0.00150515	0.00132708	0.000502582	0.000616807	0.000795521	0.000584955	0.000445253	0.000659963	0.00061188	0.000709251	0.00018998	0.000328251	0.000697485	0.00093992	0.000300662	0.000297815
P08758	31	30	Carbamidomethylation; Pyro-glu from Q; Oxidation (M); Carbamidomethylation (DHKE X@N-term); Deamidation (NQ); 5 more	0.0164472	0.0192484	0.0188149	0.00443976	0.00413981	0.00400696	0.00367844	0.00443878	0.00467964	0.00463359	0.00460634	0.00546412	0.00577603	0.00661164	0.0051919	0.00553099	0.00580628	0.00543287	0.00506663
P12956	31	31	Carbamidomethylation; Pyro-glu from Q; Carbamidomethylation (DHKE X@N-term); Deamidation (NQ)	0.00115235	0.000724052	0.00105363	0.00220306	0.0028962	0.00215759	0.00222257	0.0017541	0.00202575	0.00241144	0.00211892	0.00119187	0.00178547	0.00138091	0.00181188	0.00191751	0.00169034	0.00191843	0.00185475
P13010	31	31	Carbamidomethylation; Carbamidomethylation (DHKE X@N-term); Deamidation (NQ)	0.000822358	0.000766578	0.000800487	0.00157241	0.0019614	0.00153258	0.00152479	0.0014494	0.00184516	0.00165427	0.00174203	0.00118347	0.00141521	0.00118842	0.00151126	0.00133691	0.00137956	0.00131388	0.00153808
P22234	31	31	Carbamidomethylation; Oxidation (M); Carbamidomethylation (DHKE X@N-term); Acetylation (Protein N-term)	0.000372942	0.000374896	0.000374016	0.0016565	0.0021951	0.00221753	0.00210197	0.00309644	0.00213567	0.00213162	0.00222779	0.00170386	0.00216396	0.00205881	0.00192563	0.00168069	0.0017055	0.00148316	0.00194522
P67936	31	16	Carbamidomethylation; Carbamidomethylation (DHKE X@N-term); Deamidation (NQ); Acetylation (Protein N-term); Pyro-glu from E	0.0174947	0.0149958	0.0126573	0.000975402	0.00135212	0.00157538	0.000973453	0.00148234	0.00116991	0.00106169	0.00154103	0.00162832	0.001119	0.00171568	0.00103188	0.00139039	0.00153116	0.00136225	0.00144007
Q13428	31	31	Oxidation (M); Phosphorylation (STY)	1.82e-05	8.53e-05	4.24e-05	0.000230397	0.000301305	0.000370729	0.000363537	0.000420819	0.000348617	0.000330853	0.000453934	0.000496051	0.000538932	0.000486248	0.000489127	0.000492747	0.00058366	0.000491699	0.000387537
Q9C0C2	31	31	Carbamidomethylation; Phosphorylation (STY); Deamidation (NQ)	0.000130949	0.000143244	0.000132274	0.000475088	0.000523319	0.000423813	0.000383351	0.000265997	0.000453831	0.000541546	0.000376045	0.000137652	0.000208168	0.000197512	0.000223438	0.000352944	0.000266058	0.000370789	0.000407894
Q9NR30	31	28	Carbamidomethylation; Pyro-glu from Q; Deamidation (NQ); 2-amino-3-oxo-butanoic_acid	0.000161329	0.000114147	0.000166483	0.000458271	0.000344706	0.000488027	0.000713291	0.000905873	0.000665043	0.000831248	0.000747902	0.000376025	0.000513425	0.000441055	0.000547627	0.000482051	0.000512408	0.000357892	0.000608448
P05455	30	30	Carbamidomethylation; Pyro-glu from Q; Carbamidomethylation (DHKE X@N-term); Phosphorylation (STY); Deamidation (NQ)	0.0011314	0.00110678	0.000962408	0.00183308	0.00179447	0.00178087	0.00180046	0.00172116	0.00168027	0.00153904	0.00184254	0.00243409	0.00183484	0.00243543	0.00221001	0.00150498	0.0024256	0.00201516	0.0019226
P06748	30	30	Carbamidomethylation; Oxidation (M); Carbamidomethylation (DHKE X@N-term); Phosphorylation (STY); Methyl ester; 9 more	0.00537413	0.00611024	0.00549622	0.028253	0.0267084	0.0311652	0.0287728	0.0337644	0.0292085	0.0293817	0.0326631	0.0371828	0.0339815	0.0395861	0.0351002	0.0343777	0.0408562	0.0374819	0.0345315
P12268	30	29	Carbamidomethylation; Deamidation (NQ)	0.000680933	0.000537164	0.000476643	0.00284212	0.00290454	0.00281686	0.00286006	0.00299762	0.00288159	0.00275711	0.00281406	0.00301324	0.00292916	0.00223457	0.00324189	0.00349888	0.00321392	0.00319201	0.00337775
P14866	30	29	Carbamidomethylation; Pyro-glu from Q; Carbamidomethylation (DHKE X@N-term); Deamidation (NQ); Ammonia-loss (N)	0.00169709	0.00137648	0.00164202	0.00327937	0.00316328	0.00309084	0.00310127	0.00379643	0.00375313	0.00420562	0.00432996	0.00438976	0.00402348	0.00388329	0.00477752	0.00341485	0.00327456	0.00367565	0.00331744
P17844	30	20	Carbamidomethylation; Pyro-glu from Q; Oxidation (M); Carbamidomethylation (DHKE X@N-term); Deamidation (NQ)	0.00035199	0.000204794	0.0003113	0.00101745	0.00129369	0.00125003	0.00151617	0.00209998	0.00106784	0.00201639	0.00154103	0.00135973	0.00114369	0.0011131	0.00160876	0.00135219	0.00126586	0.00149122	0.00160594
P17987	30	29	Carbamidomethylation; Pyro-glu from Q; Oxidation (M); Carbamidomethylation (DHKE X@N-term); Deamidation (NQ); Acetylation (Protein N-term)	0.00064322	0.000461066	0.000533658	0.00135379	0.00173605	0.0016182	0.00163678	0.00200939	0.00188442	0.00201639	0.00212729	0.00112472	0.00154686	0.00153156	0.00170626	0.0014515	0.00141746	0.00120103	0.00150039
P23246	30	29	Carbamidomethylation; Pyro-glu from Q; Oxidation (M); Carbamidomethylation (DHKE X@N-term); Deamidation (R)	0.000900927	0.000842676	0.000825573	0.00211057	0.00174439	0.00196923	0.00214504	0.00252821	0.00228486	0.00241967	0.00214404	0.00261875	0.0020899	0.00274508	0.00289251	0.00260506	0.00279702	0.00260358	0.00215633
P47897	30	30	Carbamidomethylation; Pyro-glu from Q; Deamidation (NQ); Acetylation (Protein N-term)	6.15e-05	1.04e-05	4.94e-06	0.000309438	0.00039228	0.000324495	0.000332525	0.000479289	0.00047346	0.000551422	0.000464822	0.000235016	0.000362031	0.000256933	0.000468002	0.000248283	0.000288798	0.000272449	0.000340037
P54136	30	30	Carbamidomethylation; Carbamidomethylation (DHKE X@N-term)	8.12e-05	4.62e-05	5.33e-05	0.000681099	0.000769537	0.000827933	0.000797714	0.00096352	0.000973616	0.00100408	0.000904518	0.000532982	0.000905077	0.000817667	0.000942504	0.000507262	0.000540454	0.000513462	0.000731344
Q86UP2	30	30	Carbamidomethylation; Pyro-glu from Q; Carbamidomethylation (DHKE X@N-term)	0.000119425	0.000189127	0.000137976	0.000349799	0.000383934	0.000310796	0.00036526	0.000312115	0.000275596	0.000394226	0.000222779	0.000169547	0.000259181	0.00022513	0.000299814	0.000275785	0.000635204	0.00038288	0.000245038
Q92841	30	20	Carbamidomethylation; Pyro-glu from Q; Oxidation (M); Carbamidomethylation (DHKE X@N-term); Deamidation (NQ); Acetylation (N-term)	0.000254564	0.000299917	0.000269109	0.000528903	0.000516641	0.000523987	0.000600439	0.000655523	0.000654835	0.000759646	0.000664988	0.000694136	0.000663174	0.000534789	0.000807629	0.000633313	0.000375968	0.000460262	0.000488568
Q99460	30	30	Carbamidomethylation; Pyro-glu from Q; Oxidation (M)	0.000252469	0.000211508	0.000296476	0.000595331	0.00077371	0.000704642	0.000691754	0.000897638	0.000910802	0.00112754	0.00103015	0.000668956	0.000774252	0.000870393	0.000926254	0.00049733	0.000561678	0.000703693	0.00082182
Q9BUF5	30	5	Carbamidomethylation; Oxidation (M); Carbamidomethylation (DHKE X@N-term); Deamidation (NQ); Sodium adduct	0.000698742	0.000585285	0.000473222	0.000195921	0.00023036	0.000211478	0.000250686	0.000359879	0.000321921	0.000276534	0.000323281	4.51e-05	3.2e-05	3.8e-05	0.000139751	8.86e-05	0.000104604	0.000116879	0.000185475
Q9UQ35	30	30	Carbamidomethylation; Phosphorylation (STY); Deamidation (NQ); Phosphorylation (HCDR)	0.000134091	0.000163387	9.67e-05	0.000122766	0.000171936	0.000266274	0.000121466	0.000375526	0.000344692	9.63e-05	0.00026298	0.000248445	0.0005883	0.000492943	0.000115376	0.000404129	0.000532874	0.000322425	0.000433529
P0CG39	29	2	Carbamidomethylation; Pyro-glu from Q; Carbamidomethylation (DHKE X@N-term); Phosphorylation (STY); Dihydroxy; 8 more	0.000381322	0.000429731	1.81e-05	0.000142947	1.94e-05	1.77e-05	1.86e-05	6.4e-05	4.18e-06	2.59e-05	0.000113065	9.65e-05	2.55e-05	3.61e-05	2.77e-05	6.2e-05	2.71e-05	5.89e-05	1.63e-05
P13645	29	24	Carbamidomethylation; Pyro-glu from Q; Oxidation (M); Carbamidomethylation (DHKE X@N-term); Deamidation (NQ); 2 more	0.000345704	0.000316703	0.00823292	0.000702121	0.000569224	0.000492308	0.000310988	0.000389526	0.000286589	0.000398341	0.000432996	0.00030636	0.000589945	0.000174079	0.000181188	0.000430103	0.000271364	0.000159601	0.000155316
P47895	29	24	Carbamidomethylation; Oxidation (M); Deamidation (NQ); Acetylation (Protein N-term)	2.28e-05	2.97e-05	2.63e-06	0.00240487	0.00217841	0.00198635	0.00186937	0.00166351	0.00181375	0.00194232	0.00194304	0.00172904	0.00203231	0.00210903	0.00194188	0.00129871	0.00154632	0.00145897	0.0015607
Q04446	29	29	Carbamidomethylation; Pyro-glu from Q; Acetylation (Protein N-term)	0.0023885	0.00203675	0.00207534	0.000377548	0.000389776	0.000528268	0.000417809	0.000541877	0.000362751	0.000337437	0.000317419	0.00222426	0.000506843	0.000468673	0.000402189	0.000234532	0.000231948	0.000288571	0.000291784
Q14839	29	22	Carbamidomethylation	0.000180185	9.67e-05	8.29e-05	0.000125289	0.000198644	0.000214903	0.000211058	0.000211645	0.000142902	0.000134152	0.000202679	4.68e-05	4.28e-05	0.000110473	9.91e-05	9.55e-05	0.000108394	0.000121716	0.000109325
O43242	28	28	Carbamidomethylation; Carbamidomethylation (DHKE X@N-term); Deamidation (NQ)	0.000152948	9.34e-05	8.48e-05	0.000487701	0.00071612	0.000625873	0.000570288	0.000755169	0.000879395	0.000880629	0.000929643	0.000617756	0.000800581	0.000677902	0.000732878	0.000557682	0.000525294	0.000552153	0.000669519
P09960	28	28	Carbamidomethylation; Oxidation (M); Carbamidomethylation (DHKE X@N-term); Deamidation (NQ)	0.000310086	0.000275297	0.000302178	0.00113517	0.00108503	0.000933244	0.000973453	0.00097999	0.0011385	0.00116045	0.0011474	0.00143527	0.00152217	0.00159014	0.00151126	0.0011612	0.00104604	0.00103176	0.00110079
P50991	28	27	Carbamidomethylation; Pyro-glu from Q; Carbamidomethylation (DHKE X@N-term); Deamidation (NQ)	0.000641125	0.000515901	0.000567866	0.00173218	0.0026625	0.00232883	0.00217089	0.00259409	0.00233982	0.00287233	0.00288106	0.0012758	0.00168673	0.00160688	0.00195001	0.00150498	0.001516	0.00148316	0.00180951
P55265	28	28	Carbamidomethylation	0.000162376	0.000126457	3.43e-05	0.000138742	0.000231195	0.000295385	0.000275668	0.000246233	0.000257537	0.000264189	0.000248742	0.000372668	0.000222978	0.000278693	0.000304689	0.000161193	0.000282734	0.000218443	0.000202816
Q14764	28	28	Carbamidomethylation; Deamidation (NQ)	0.000518557	0.00116386	0.00122011	9.08e-05	0.000130204	0.000111304	0.000108544	0.000113646	0.000173524	8.48e-05	0.000105527	0.00016535	0.000325828	0.000248564	0.000177126	2.7e-05	4.99e-05	9.51e-05	0.000148531
Q99832	28	28	Carbamidomethylation; Pyro-glu from Q; Carbamidomethylation (DHKE X@N-term); Deamidation (NQ); Acetylation (Protein N-term)	0.000585602	0.000484567	0.000530237	0.00152196	0.00180282	0.00166957	0.00161093	0.0021988	0.00219064	0.00229622	0.00221104	0.00141849	0.00171142	0.00145623	0.00191751	0.00156609	0.00141746	0.00133807	0.0016361
Q9NZM1	28	28	Carbamidomethylation; Carbamidomethylation (DHKE X@N-term); Methyl ester	0.000105807	2.14e-05	2.27e-05	0.000230397	0.000198644	0.000264562	0.000275668	1.22e-05	8.17e-05	0.0001037	0.000155778	0.000106596	0.000302789	0.00018998	7.92e-05	0.000148206	0.000200112	7.18e-05	0.000245792
Q9UKV3	28	28	Carbamidomethylation; Phosphorylation (STY); Deamidation (NQ); Acetylation (N-term)	9.47e-05	7.33e-05	7.16e-05	0.000261509	0.0004265	0.000409258	0.000198998	0.000279997	0.000288159	0.000471589	0.000497485	0.000563198	0.000487096	0.000566592	0.000398127	0.000485871	0.00054197	0.000486862	0.000357378
O60701	27	27	Carbamidomethylation; Oxidation (M); Carbamidomethylation (DHKE X@N-term); Deamidation (NQ)	0.00437892	0.00450994	0.00482344	0.00172377	0.00173605	0.00148977	0.00172292	0.00128469	0.00129554	0.00144851	0.00123115	0.00149403	0.00162091	0.0015734	0.00166563	0.00171124	0.00134166	0.00196679	0.0016738
O75153	27	27	Carbamidomethylation; Carbamidomethylation (DHKE X@N-term); Methyl ester; Deamidation (NQ)	3.79e-05	3.85e-05	2.2e-05	0.000171536	0.000193636	0.000209766	0.000249824	0.000245409	0.000183731	0.00027818	0.000273868	0.000733585	0.00148103	0.00159014	0.000845004	0.000221545	0.000177372	9.67e-05	0.000272181
P05783	27	25	Oxidation (M); Carbamidomethylation (DHKE X@N-term); Deamidation (NQ); 2 3-dihydro-2 2-dimethyl-7-benzofuranol N-methyl carbamate	0.000357228	0.000248438	0.000218936	0.00249737	0.0023036	0.00282542	0.00273945	0.00335997	0.00258322	0.00232091	0.00228642	0.0033154	0.00293738	0.00282878	0.00329064	0.00260506	0.00293346	0.00270837	0.00272935
P26640	27	27	Carbamidomethylation; Carbamidomethylation (DHKE X@N-term); Acetylation (Protein N-term); Acetylation (N-term)	7.99e-05	0.000157792	0.000111179	0.000290939	0.000257903	0.000297097	0.000328217	0.000331879	0.000329773	0.000379411	0.000283081	0.000228301	0.000246839	0.000207555	0.000243751	0.000180292	0.000115974	0.000174916	0.000182459
P34897	27	26	Carbamidomethylation; Pyro-glu from Q; Carbamidomethylation (DHKE X@N-term); Deamidation (NQ)	0.000986829	0.00124219	0.00110951	0.00225351	0.00224518	0.00221753	0.00245517	0.00186116	0.00175094	0.00200816	0.00186766	0.00210675	0.00204876	0.00206718	0.00197438	0.00187931	0.00178888	0.00169273	0.0016361
P46940	27	27	Carbamidomethylation; Oxidation (M); Deamidation (NQ)	0.000305896	0.000260748	0.000224638	0.000708848	0.000744498	0.000537686	0.00050654	0.000389526	0.00042949	0.000511094	0.000561136	0.000117508	0.000149749	0.00014646	0.000271376	0.000593588	0.000510134	0.00032565	0.00047952
Q00341	27	27	Carbamidomethylation (DHKE X@N-term); Acetylation (Protein N-term)	0.000320562	0.000395039	0.000379718	0.000142106	0.0001277	0.00013699	0.000160232	0.000180351	0.000161746	0.000218923	0.000194304	0.000355881	0.000632731	0.000507171	0.000407877	0.000178	0.000156906	0.000194261	0.000181705
Q02218	27	27	Carbamidomethylation; Deamidation (NQ)	0.000373989	0.00035699	0.000434452	0.00028253	0.00017277	0.000252575	0.0002593	0.000115293	0.00022456	0.000264189	0.000216917	0.000273625	0.00038836	0.000589189	0.000272189	0.000126815	0.00081106	0.00115267	0.000168134
Q13310	27	16	Carbamidomethylation; Carbamidomethylation (DHKE X@N-term); Deamidation (NQ); Ammonia-loss (N)	0.000252469	0.000297678	0.000313581	0.000933359	0.000959835	0.000845057	0.000990682	0.000996461	0.000832285	0.00092178	0.000804016	0.000679867	0.00113546	0.000987561	0.000670315	0.000832704	0.0009854	0.000862488	0.000707971
Q9H0D6	27	27	Carbamidomethylation; Phosphorylation (STY); Deamidation (NQ)	6.4e-05	6.73e-05	5.69e-05	0.000828251	0.000791238	0.000764575	0.000711568	0.000773286	0.000633636	0.000839478	0.000786428	0.000604326	0.000605578	0.000640241	0.000731253	0.000771588	0.00084138	0.000822185	0.000761502
Q9NZB2	27	27	Carbamidomethylation; Pyro-glu from Q; Deamidation (NQ)	0.000149805	0.000103068	0.000107188	0.000218625	0.000353052	0.000247438	0.000243794	0.000258586	0.00031407	0.000297109	0.000361807	0.000345809	0.000275637	0.000192491	0.000387564	0.00026509	0.000256962	0.000245043	0.000294046
Q9ULV4	27	26	Carbamidomethylation; Pyro-glu from Q; Carbamidomethylation (DHKE X@N-term); Deamidation (NQ)	0.00243041	0.00254034	0.00257706	0.00072987	0.000968181	0.000933244	0.000990682	0.000938814	0.000965764	0.00093001	0.000828304	0.000872916	0.000921532	0.000928977	0.000828754	0.000847983	0.00091718	0.000902791	0.000882137
Q9Y520	27	26	Carbamidomethylation; Deamidation (NQ)	0.00284944	0.00359229	0.0035007	0.00800502	0.0107668	0.00834783	0.0079513	0.00279174	0.00423209	0.0053167	0.00472359	0.000398687	0.000448424	0.000313843	0.000225876	0.00543931	0.00510134	0.00540062	0.00496862
O00571	26	24	Carbamidomethylation; Oxidation (M)	0.000152948	0.000124219	0.000118591	0.00035064	0.000521649	0.000541111	0.000777901	0.000971755	0.000780463	0.00089709	0.000757115	0.000436458	0.00040893	0.000398372	0.000592315	0.00053782	0.000542728	0.000494923	0.00068686
P20810	26	26	Carbamidomethylation; Pyro-glu from Q; Oxidation (M); Deamidation (NQ); Amidation	0.000470368	0.000434208	0.00034779	0.0003313	0.000273762	0.000266274	0.000373013	0.000316232	0.000205716	0.0003218	0.000411221	0.000824234	0.000743808	0.000829384	0.000618315	0.000385794	0.000498764	0.000398195	0.000356624
P26599	26	23	Carbamidomethylation; Carbamidomethylation (DHKE X@N-term); Deamidation (NQ); Acetylation (Protein N-term); Acetylation (N-term)	0.000262945	9.38e-05	0.000144817	0.000776117	0.00108503	0.00100174	0.00079513	0.00134234	0.00127983	0.00139913	0.00178391	0.000906489	0.000954444	0.000385818	0.00109688	0.000771588	0.000347922	0.000328068	0.000769042
P35908	26	18	Carbamidomethylation; Oxidation (M); Carbamidomethylation (DHKE X@N-term); Deamidation (NQ); Deamidation (R)	4.79e-05	0.000211508	0.000826713	0.000370821	0.000181117	0.000234595	0.000382489	0.000111999	0.000102073	0.000169542	0.000278055	9.57e-05	9.79e-05	2.59e-05	3.37e-05	0.000126815	2.3e-05	6.13e-05	3.39e-05
P40939	26	26	Carbamidomethylation; Pyro-glu from Q; Deamidation (NQ)	0.000306944	0.000186888	0.000223498	0.00077864	0.000682735	0.000796254	0.000771009	0.000848227	0.00109139	0.00116869	0.00098827	0.000732746	0.0009709	0.000774984	0.000999379	0.000698249	0.000510892	0.00053442	0.000769042
Q06830	26	20	Carbamidomethylation; Pyro-glu from Q; Oxidation (M); Carbamidomethylation (DHKE X@N-term); Deamidation (NQ)	0.0106854	0.0126457	0.011038	0.0220306	0.0213668	0.0202916	0.0273945	0.0211645	0.0214353	0.0213985	0.0174203	0.0208996	0.0205699	0.0184122	0.0181188	0.020703	0.0175856	0.0207964	0.0195276
Q12931	26	26	Carbamidomethylation; Carbamidomethylation (DHKE X@N-term); Methyl ester	1.64e-06	7.1e-06	5.9e-06	0.00040866	0.000593428	0.000527412	0.000587517	0.00103764	0.000775752	0.00100408	0.000938019	0.000265232	0.00040317	0.000405904	0.000582565	0.000346833	0.000266058	0.00035628	0.000471981
Q16658	26	26	Carbamidomethylation; Pyro-glu from Q; Carbamidomethylation (DHKE X@N-term); Deamidation (NQ)	0.00435797	0.00408469	0.00428751	0.00141265	0.00148566	0.00138702	0.00149895	0.00156469	0.00164887	0.00162134	0.00168341	0.00208996	0.00165382	0.00174078	0.00179563	0.00165777	0.00103846	0.00148316	0.00148531
Q6PKG0	26	23	Carbamidomethylation; Phosphorylation (STY); Deamidation (NQ); Acetylation (Protein N-term)	6.69e-05	7.68e-05	8.04e-05	0.000286734	0.000229526	0.000294529	0.000251547	0.000391173	0.000371387	0.000345668	0.000395308	0.000325665	0.000268232	0.000364058	0.000359939	0.000281133	0.000407046	0.000349831	0.000340791
Q8N163	26	24	Carbamidomethylation; Deamidation (NQ)	6.81e-05	7.93e-05	7.43e-05	0.00019508	0.000256234	0.000203773	0.000187799	0.000137528	0.000212782	0.000244436	0.00023618	0.000119187	0.000174433	0.000177426	0.000201501	0.000180292	0.000180404	0.000197486	0.000183213
Q8WX93	26	26	Carbamidomethylation; Deamidation (NQ)	0.00138282	0.00101166	0.000558744	0.00362412	0.00423162	0.00244013	0.00304958	0.0014494	0.00228486	0.00300402	0.00177553	0.000130937	0.000301144	0.000112147	5.24e-05	0.000802146	0.001516	0.00109625	0.00165872
Q9BUJ2	26	25	Carbamidomethylation; Pyro-glu from Q	0.000144567	0.000192484	0.000274811	0.000552447	0.000551696	0.000315077	0.000586656	0.000326114	0.000482097	0.00044443	0.000329144	0.000711762	0.000386715	0.000657816	0.000615878	0.000523305	0.00057229	0.000505402	0.000496108
O43143	25	24	Carbamidomethylation; Carbamidomethylation (DHKE X@N-term)	0.000145615	0.000204794	0.000217796	0.000933359	0.00113511	0.00113017	0.00110267	0.0010294	0.00131909	0.00179418	0.0015159	0.000721834	0.0011766	0.000937346	0.000966879	0.000666927	0.000742082	0.000838306	0.00107063
O75534	25	25	Carbamidomethylation; Pyro-glu from Q; Deamidation (NQ)	0.000275516	0.000237247	0.000208674	0.000614671	0.000339698	0.000567652	0.000586656	0.000721405	0.000588096	0.000578582	0.000641538	0.000533821	0.000465703	0.000252749	0.000439564	0.00126052	0.000707972	0.00061019	0.000607694
P05023	25	18	Carbamidomethylation; Pyro-glu from Q; Oxidation (M)	2.79e-05	8.67e-05	7.08e-05	0.00042884	0.000432343	0.00041097	0.00050654	0.000360702	0.000402794	0.00047735	0.000477384	0.000286216	0.000448424	0.000585841	0.000474502	0.000310163	0.000441156	0.000320007	0.000425235
P08729	25	18	Oxidation (M); Carbamidomethylation (DHKE X@N-term); Methyl ester; Deamidation (NQ); Sodium adduct; Aminoethylbenzenesulfonylation	6.74e-05	0.000100942	0.000114029	0.00157241	0.00157747	0.00173806	0.00205028	0.00251997	0.0020022	0.0019917	0.00194304	0.0021739	0.00175256	0.00193328	0.00244564	0.00152026	0.00164486	0.0018217	0.00176427
P11413	25	25	Carbamidomethylation; Deamidation (NQ); Dehydration; Sodium adduct	0.00247231	0.0019696	0.00238322	0.000453225	0.00049661	0.000372442	0.000490172	0.00046776	0.00038238	0.000374473	0.000692626	0.000797375	0.00106964	0.000605927	0.000704441	0.000469828	0.000494216	0.000516687	0.000634083
P13797	25	17	Carbamidomethylation; Oxidation (M); Deamidation (NQ); Acetylation (Protein N-term)	0.00123616	0.00134291	0.00127713	0.000388479	0.00051998	0.000485458	0.000450545	0.000628347	0.000637562	0.000650184	0.000602174	0.000303842	0.000464057	0.000364058	0.000472065	0.000340721	0.000365356	0.000358698	0.000432775
P18583	25	25	Carbamidomethylation; Deamidation (NQ)	9.81e-05	0.000127576	9.76e-05	0.000307756	0.000357225	0.000309084	0.000304096	0.000227292	0.00024733	0.00033003	0.000283081	0.000182137	0.000264941	0.000275345	0.000194188	0.000269674	0.000311538	0.000226504	0.000205832
P21399	25	25	Carbamidomethylation; Pyro-glu from Q	0.000201137	0.000207032	0.00015508	0.000675213	0.000593428	0.000597619	0.000543583	0.0005847	0.00069959	0.000641131	0.000715239	0.000889702	0.000645896	0.000649447	0.000761316	0.000672275	0.000551066	0.000500565	0.000581305
P23526	25	25	Carbamidomethylation; Pyro-glu from Q; Carbamidomethylation (DHKE X@N-term); Deamidation (NQ)	0.00112092	0.00102621	0.00122011	0.00281689	0.00294627	0.00279973	0.00358368	0.00331879	0.00280307	0.00307809	0.00341707	0.00285376	0.00292916	0.00241869	0.00262439	0.00393433	0.0031836	0.0032968	0.00355116
P26358	25	25	Carbamidomethylation; Phosphorylation (STY)	8.91e-05	2.53e-05	3.25e-05	0.000144629	0.000179447	3.24e-05	0.00014128	-	2.53e-05	8.97e-05	2.65e-05	2.32e-05	0.000208168	0.000163199	9.43e-05	0.000148206	0.000116732	0.000145091	5.41e-05
P36871	25	25	Carbamidomethylation; Deamidation (NQ)	0.000494462	0.000491281	0.000514273	0.00110994	0.00106834	0.00100174	0.00091315	0.000930579	0.000910802	0.00092178	0.0010134	0.00138491	0.00115192	0.00112147	0.00128376	0.000863262	0.00081106	0.000854427	0.000799201
P50454	25	25	Carbamidomethylation; Carbamidomethylation (DHKE X@N-term); Deamidation (R)	0.00481891	0.00614381	0.00626022	0.000735756	0.000821285	0.000738034	0.000715014	0.000606112	0.000537844	0.00049628	0.000493297	0.000815001	0.000855709	0.000733138	0.000708503	0.000840343	0.00077316	0.000395777	0.0006944
P62195	25	24	Carbamidomethylation; Acetylation (Protein N-term)	0.000423226	0.000400635	0.000404804	0.000713052	0.000851332	0.000661833	0.000602162	0.00077411	0.000793026	0.000778575	0.000795641	0.000522071	0.000672225	0.000642751	0.000716628	0.000589768	0.000560162	0.000586814	0.000702693
Q07954	25	25	Carbamidomethylation; Deamidation (NQ)	6.29e-05	9.48e-05	8.26e-05	0.000491064	0.000436516	0.000372442	0.000546167	0.00039282	0.00058731	0.000359659	0.000431321	0.000906489	0.00105318	0.000912238	0.0010075	0.000611923	0.000548792	0.000425601	0.000459163
Q32P51	25	1	Carbamidomethylation; Carbamidomethylation (DHKE X@N-term); Methyl ester; Deamidation (NQ); Dimethylation	0.00014352	1.06e-05	3.16e-05	0.000107631	7.85e-05	8.73e-05	9.48e-05	0.000257762	0.000244189	0.000188471	0.000294806	0.0004331	0.000244371	0.000163199	0.000369689	0.000427811	0.000389612	0.00030711	0.000309125
P00505	24	24	Carbamidomethylation; Pyro-glu from Q; Carbamidomethylation (DHKE X@N-term); Deamidation (NQ)	0.00107902	0.000686003	0.00105021	0.00276644	0.00277935	0.0026285	0.00248963	0.00262703	0.00265389	0.00270773	0.00278893	0.00373507	0.00407285	0.00367406	0.00316064	0.00304052	0.0029183	0.00263583	0.0028726
P17655	24	24	Carbamidomethylation; Methyl ester; Deamidation (NQ)	9.94e-05	5.36e-05	3.33e-05	0.000273281	0.000429839	0.000441793	0.000404887	0.000721405	0.000628925	0.000681459	0.000676713	0.00024257	0.000273991	0.00031468	0.000478565	0.000197099	0.000202386	0.000292601	0.00028726
P31943	24	14	Carbamidomethylation; Carbamidomethylation (DHKE X@N-term); Phosphorylation (STY); Methyl ester; Deamidation (NQ); 3 more	0.00172852	0.00153316	0.00135695	0.00354844	0.00322171	0.00350181	0.00318741	0.00354938	0.0031407	0.00299578	0.0036432	0.00427225	0.00287156	0.0032556	0.00363189	0.00336137	0.0034868	0.0033774	0.00348331
P40227	24	23	Carbamidomethylation; Pyro-glu from Q; Carbamidomethylation (DHKE X@N-term); 2-amino-3-oxo-butanoic_acid	0.000724932	0.000349157	0.000475503	0.00140424	0.00192802	0.00160107	0.00167124	0.00231409	0.00241048	0.00245259	0.0024623	0.00120865	0.00137407	0.00174915	0.00209626	0.00151262	0.0012886	0.00149122	0.00174919
P54886	24	24	Carbamidomethylation; Pyro-glu from Q	0.000188566	0.000191365	0.000163062	0.000735756	0.000893064	0.000725191	0.000837342	0.000695052	0.000738064	0.000786805	0.000729477	0.000338255	0.00035298	0.000351505	0.000491565	0.000753253	0.000690538	0.000529584	0.000752455
Q14974	24	24	Carbamidomethylation; Carbamidomethylation (DHKE X@N-term); Acetylation (Protein N-term)	0.000166567	0.000130934	0.000127713	0.000346436	0.000487429	0.000481177	0.000671079	0.000914109	0.000624214	0.000872399	0.000771353	0.000359238	0.000397411	0.000333929	0.00053544	0.000307871	0.00028425	0.000299856	0.0003996
Q15233	24	23	Carbamidomethylation; Oxidation (M); Deamidation (NQ)	0.000512271	0.000414064	0.000459539	0.00160605	0.00163589	0.00159251	0.00189522	0.00196822	0.00168027	0.00189294	0.00143215	0.00161993	0.00130825	0.00155666	0.00161688	0.00153554	0.001895	0.00171692	0.00155316
Q15459	24	24	Carbamidomethylation; Pyro-glu from Q; Carbamidomethylation (DHKE X@N-term)	0.000156091	0.000194722	0.000157361	0.000581037	0.000562547	0.000594194	0.000592686	0.000654699	0.000702731	0.000741539	0.000760465	0.00062447	0.00058254	0.000731465	0.000560627	0.000615742	0.000682958	0.000695633	0.000622019
Q15942	24	24	Carbamidomethylation; Pyro-glu from Q; Carbamidomethylation (DHKE X@N-term); Phosphorylation (STY); Deamidation (NQ); 2 more	0.00507033	0.00458828	0.00402524	0.000436408	0.000471571	0.000489739	0.000450545	0.00043976	0.000431061	0.000254313	0.000407033	0.000940063	0.000719947	0.000728117	0.000680065	0.000470592	0.000704182	0.000478802	0.000500631
Q6UVK1	24	24	Carbamidomethylation; Deamidation (NQ); 2-amino-3-oxo-butanoic_acid	0.000305896	0.000398397	0.00023148	5.37e-05	0.000110172	9.08e-05	7.19e-05	0.000107881	5.24e-05	8.07e-05	8.33e-05	0.000206478	6.65e-05	0.000573287	0.000190938	7.1e-05	2.08e-05	5.65e-05	0.000128928
Q99613	24	24	Carbamidomethylation; Phosphorylation (STY)	0.000272373	0.000261867	0.000216656	0.000550766	0.000596767	0.000572789	0.000552197	0.000573994	0.000593592	0.000604918	0.000632325	0.000428064	0.000484627	0.000494617	0.000528127	0.000562266	0.000680684	0.000598099	0.000679321
Q9NSE4	24	23	Carbamidomethylation; Pyro-glu from Q; Deamidation (NQ)	9.06e-05	9.57e-05	0.000103197	0.000376707	0.000302139	0.000408401	0.000413502	0.000396114	0.000437342	0.000490519	0.000466497	0.000302163	0.000357094	0.000456956	0.000394064	0.000258979	0.0002653	0.000254716	0.000312141
Q9NZT2	24	24	Carbamidomethylation; Deamidation (NQ)	1.46e-05	2.33e-05	6.85e-06	0.000338027	0.000398123	0.000480321	0.0002593	0.000416702	0.000425564	0.00024279	0.000574536	0.000607684	0.000603933	0.000564081	0.000507002	0.0004683	0.00045101	0.000365953	0.000458409
Q9UQ80	24	24	Carbamidomethylation; Oxidation (M); Carbamidomethylation (DHKE X@N-term); Phosphorylation (STY); Deamidation (NQ); 2 more	0.00157138	0.00182412	0.00185868	0.00407819	0.00382265	0.00369873	0.00451406	0.00384584	0.00379239	0.00362128	0.00347569	0.00429743	0.00325005	0.00331419	0.00357502	0.00491219	0.0045101	0.00437692	0.00417695
O15355	23	23	Carbamidomethylation; Carbamidomethylation (DHKE X@N-term); Deamidation (NQ)	0.000102245	9.22e-05	0.0001081	0.000829932	0.000736986	0.000924683	0.000861463	0.000787286	0.000782034	0.000872399	0.0010134	0.000856129	0.000770961	0.000736486	0.000799504	0.000698249	0.00101572	0.000830245	0.000859518
O43852	23	23	Oxidation (M); Carbamidomethylation (DHKE X@N-term); Phosphorylation (STY); Deamidation (NQ); Pyro-glu from E	0.0118378	0.0101949	0.00874606	0.000941767	0.00099322	0.00108736	0.0007891	0.000527054	0.00069959	0.000502041	0.000708539	0.00138491	0.001588	0.0016822	0.00101563	0.00103133	0.00105362	0.000878609	0.000965072
O76021	23	23	Carbamidomethylation; Carbamidomethylation (DHKE X@N-term); Acetylation (Protein N-term)	0.000149805	0.00010844	0.000136835	0.000344754	0.000367241	0.000377579	0.000417809	0.000657993	0.000714509	0.000626317	0.000577049	0.000485979	0.000557856	0.000440218	0.000502127	0.0005997	0.00058366	0.000594069	0.000508925
P17174	23	23	Carbamidomethylation; Pyro-glu from Q	0.000628554	0.000636763	0.000508571	0.00116039	0.000926449	0.00126716	0.00091315	0.000676934	0.000816581	0.000767053	0.000777215	0.0011415	0.00125065	0.00104615	0.00156813	0.000794506	0.00074663	0.000710948	0.000776582
P46777	23	23	Carbamidomethylation; Pyro-glu from Q; Carbamidomethylation (DHKE X@N-term); Deamidation (NQ)	0.00285992	0.00292083	0.00299897	0.00450703	0.00411477	0.00438368	0.00516877	0.0045129	0.00420068	0.00388464	0.00365995	0.0040792	0.00329119	0.00352342	0.00356689	0.00551571	0.0054955	0.00521523	0.00511941
P56192	23	23	Carbamidomethylation; Pyro-glu from Q	0.000281801	0.000546117	0.000483485	0.00122766	0.00148566	0.00121579	0.000870077	0.000569053	0.000666613	0.000979391	0.000770515	0.000174583	0.000382601	0.000235173	0.000400564	0.000378918	0.000476782	0.000753669	0.000874597
P60842	23	13	Carbamidomethylation; Carbamidomethylation (DHKE X@N-term); Deamidation (NQ); Sodium adduct	0.000622268	0.000336847	0.000451556	0.000820683	0.00121857	0.000984616	0.00130942	0.00276703	0.00184516	0.00240321	0.00234505	0.00070169	0.000855709	0.000862023	0.00151126	0.000802146	0.00093992	0.000806063	0.00121388
Q14103	23	22	Carbamidomethylation; Carbamidomethylation (DHKE X@N-term); Phosphorylation (STY); Ethylation	0.00333133	0.00387206	0.00332966	0.00599536	0.00555035	0.00488883	0.00522046	0.00485878	0.00482882	0.00497103	0.00474034	0.00835145	0.0060311	0.0068125	0.00645128	0.00614215	0.00632172	0.00599711	0.00560948
Q99873	23	23	Carbamidomethylation; Pyro-glu from Q; Carbamidomethylation (DHKE X@N-term)	0.000936545	0.00114147	0.00129993	0.00289257	0.0020699	0.00321926	0.00309265	0.00283291	0.00263819	0.00245259	0.00254605	0.0029293	0.00241902	0.00228478	0.00321751	0.00430103	0.00378242	0.00407868	0.00367934
Q9Y2W1	23	22	Carbamidomethylation (DHKE X@N-term); Methyl ester; Deamidation (NQ); Deamidation followed by esterification with ethanol; Ethylation	0.000124663	0.000139886	0.000145958	0.000520495	0.000407304	0.00055909	0.000639205	0.000629994	0.000635206	0.000487227	0.000713564	0.000741978	0.000771783	0.000806787	0.000640253	0.00065394	0.000737534	0.00056505	0.00063936
O95757	22	16	Carbamidomethylation; Carbamidomethylation (DHKE X@N-term); Formylation; Aminoethylbenzenesulfonylation	1.88e-05	9.5e-05	4.62e-05	0.000189194	0.000160251	0.000179799	0.000137834	0.000153998	0.000131124	0.000149789	0.000150753	0.000151082	0.000174433	0.000174079	0.000135688	8.1e-05	5.62e-05	4.76e-05	7.43e-05
P04181	22	22	Carbamidomethylation; Carbamidomethylation (DHKE X@N-term); Ammonia-loss (N)	0.000271326	0.000260748	0.000353491	0.00190876	0.0018529	0.0015497	0.00210197	0.00172939	0.0013505	0.00202462	0.00169178	0.00124223	0.00140698	0.0013558	0.00130813	0.00229184	0.00186468	0.00201516	0.0020734
P06396	22	22	Carbamidomethylation; Pyro-glu from Q; Oxidation (M); Deamidation (NQ)	0.00213708	0.00158911	0.00127713	0.000141265	8.03e-05	7.65e-05	7.24e-05	0.00010047	8.24e-05	4.03e-05	8.2e-05	0.000196406	0.000175256	7.05e-05	8.37e-05	4.19e-05	4.09e-05	7.36e-05	7.69e-05
P07942	22	22	Carbamidomethylation; Pyro-glu from Q; Deamidation (NQ)	0.000105807	8.52e-05	0.000354631	0.000170695	9.6e-05	0.00011901	0.000157648	0.000108705	4.79e-05	0.000137444	0.000147403	4.13e-05	9.87e-05	9.12e-05	6.12e-05	3.79e-05	3.65e-05	8.46e-05	7.77e-05
P08237	22	19	Carbamidomethylation; Oxidation (M)	9.15e-05	0.000118624	0.000122011	0.000474247	0.000590924	0.000492308	0.000545306	0.000485054	0.000530778	0.000599157	0.000669176	0.000410438	0.000658237	0.000508845	0.000635378	0.000398017	0.00020845	0.00036031	0.00043956
P08727	22	15	Pyro-glu from Q; Deamidation (NQ)	5.71e-05	9.9e-05	8.22e-05	0.000378389	0.000403131	0.000419532	0.000372152	0.000508936	0.00045226	0.000589281	0.000468172	0.000839342	0.000672225	0.000662001	0.000801941	0.000371279	0.000385064	0.000394165	0.00029103
P15121	22	22	Carbamidomethylation; Oxidation (M); Carbamidomethylation (DHKE X@N-term); Deamidation (NQ); Pyro-glu from E	0.0197994	0.0211508	0.0250865	0.0121084	0.00868024	0.0104455	0.0134388	0.0117764	0.0146042	0.0102877	0.00862642	0.0211514	0.0277283	0.0220109	0.0212063	0.0191751	0.021603	0.0150734	0.0164364
P23921	22	22	Carbamidomethylation; Pyro-glu from Q; Deamidation (NQ)	3.18e-05	2.59e-05	7.8e-05	0.000338868	0.000951488	0.000347612	0.00104237	0.000487525	0.00033998	0.000395872	0.000406196	0.000163672	6.52e-05	0.000112984	0.000205563	0.000287245	0.000258478	0.000245849	0.000383767
P26641	22	22	Carbamidomethylation; Pyro-glu from Q; Carbamidomethylation (DHKE X@N-term); Deamidation (NQ); Acetylation (Protein N-term)	0.000486081	0.000674812	0.000653389	0.00419591	0.00282943	0.00314221	0.00422117	0.00267644	0.00293655	0.00312747	0.00175878	0.00141849	0.0018842	0.00195001	0.00192563	0.0027273	0.00350196	0.00354668	0.00355116
P29144	22	22	Carbamidomethylation; Deamidation (NQ); Acetylation (Protein N-term)	0.000243041	0.000277535	0.000264548	0.000173218	0.00017444	0.000164388	0.000204167	0.000112822	0.000182946	0.000144851	0.00012479	0.000598451	0.00136584	0.000538137	0.000507002	0.000113064	8.11e-05	0.000125746	0.00011611
P35527	22	21	Pyro-glu from Q; Oxidation (M); Deamidation (NQ); 2 3-dihydro-2 2-dimethyl-7-benzofuranol N-methyl carbamate	0.000311134	0.000129815	0.000198411	0.000556652	0.000390611	7.55e-05	0.000186937	0.000280821	0.000197864	0.000102877	0.000123115	0.000219908	0.000232852	1.05e-05	0.000167376	0.000281897	0.000516198	0.00547317	9.95e-05
P38919	22	19	Carbamidomethylation; Oxidation (M); Acetylation (Protein N-term)	0.000279706	0.000317822	0.000334106	0.000562538	0.000662703	0.000819372	0.00073052	0.000922344	0.000910802	0.000971161	0.000963144	0.00079066	0.000831025	0.000798418	0.000901879	0.000878541	0.000748146	0.000719008	0.000761502
P51858	22	21	Carbamidomethylation; Carbamidomethylation (DHKE X@N-term)	0.000442083	0.000495758	0.000485765	0.00183308	0.00193636	0.00220896	0.00174877	0.00137528	0.00140546	0.00151435	0.00210217	0.00282019	0.00227092	0.00261118	0.00199063	0.00197099	0.00188742	0.00195067	0.00168134
P52789	22	17	Carbamidomethylation; Hydroxylation	5.04e-05	3.64e-05	2.04e-05	0.00022367	0.000173605	0.000278261	0.000363537	0.000474348	0.000272455	0.000375296	0.000251255	0.000109954	0.000156331	0.000121353	0.000182813	0.00020703	0.000234222	0.000298243	0.000245038
P63241	22	12	Carbamidomethylation; Carbamidomethylation (DHKE X@N-term); Carbamylation; Deamidation (NQ); Acetylation (Protein N-term); 4 more	0.000916641	0.00098592	0.000602075	0.00181627	0.00169432	0.00197779	0.00198998	0.00181998	0.00142117	0.00164604	0.00130653	0.00116668	0.00120128	0.00172405	0.00159251	0.00165777	0.00150084	0.00191843	0.00162102
Q03252	22	19	0	0.00158186	0.00195841	0.00199551	0.00363253	0.00491602	0.00364736	0.00397996	0.00140822	0.00210427	0.00284764	0.00243717	0.000207317	0.000309372	0.000287062	0.000221813	0.00217725	0.0021224	0.00219249	0.00201308
Q13435	22	22	Pyro-glu from Q	0.000332086	0.000340204	0.000289635	0.00077864	0.000698593	0.000873311	0.000833896	0.000699993	0.000547267	0.000683105	0.000722777	0.000718477	0.000728998	0.000815993	0.000714191	0.0006463	0.00086412	0.000704499	0.000675551
Q13838	22	9	Carbamidomethylation; Deamidation (NQ); Acetylation (Protein N-term); Ethoxyformylation	0.000967972	0.000459947	0.00046524	0.00192558	0.00209494	0.00232027	0.00189522	0.00204233	0.00235552	0.00257605	0.00258793	0.00124223	0.00155509	0.00195838	0.00164938	0.00110009	0.001516	0.0010237	0.00186983
Q14847	22	22	Carbamidomethylation; Oxidation (M); Carbamidomethylation (DHKE X@N-term)	0.00553127	0.00361467	0.00321563	0.000783685	0.000822954	0.00108736	0.00073655	0.000785639	0.000705087	0.000562944	0.000871017	0.00151082	0.000954444	0.00117168	0.000999379	0.000947296	0.00101572	0.000748833	0.000859518
Q86TI2	22	21	Carbamidomethylation; Acetylation (Protein N-term)	0.000188566	0.000218223	0.000290775	0.000775276	0.000609286	0.000642141	0.00072449	0.000831756	0.000642273	0.000693804	0.000804016	0.000710083	0.000715833	0.000615133	0.000607753	0.000517957	0.000509376	0.000557796	0.0005994
Q8WWM7	22	22	Carbamidomethylation; Oxidation (M); Arginine replacement by Nitropyrimidyl ornithine	0.00026085	0.000306631	0.00027139	0.000891315	0.000851332	0.00101886	0.000895921	0.000401055	0.000358825	0.000759646	0.000499997	0.00022998	0.000231206	0.000245216	0.000243751	0.000552335	0.000623076	0.000521523	0.000597893
Q96HE7	22	21	Carbamidomethylation; Carbamidomethylation (DHKE X@N-term); O-Diisopropylphosphorylation	0.000288087	0.000322298	0.000318142	0.000665123	0.000842985	0.000770569	0.000778762	0.000637405	0.00069645	0.000880629	0.000837517	0.000756247	0.00108609	0.000912238	0.000828754	0.000622618	0.000514682	0.000605354	0.000619757
Q99459	22	22	0	8.65e-05	5.95e-05	5.58e-05	0.000390161	0.000500783	0.000512	0.000342001	0.000394467	0.000358039	0.000458421	0.000438859	0.000137652	0.000374373	9.79e-05	0.000180376	9.4e-05	3.67e-05	0.000157988	0.000344561
Q9Y265	22	22	Carbamidomethylation; Pyro-glu from Q; Carbamidomethylation (DHKE X@N-term); Deamidation (NQ)	0.00012152	0.000111797	0.000136835	0.00192558	0.00203652	0.00187505	0.00179184	0.00261056	0.00252041	0.00283941	0.0023283	0.00110793	0.00141521	0.00132233	0.00199063	0.00162721	0.00158422	0.00167661	0.0019603
Q9Y5B9	22	22	Carbamidomethylation; Deamidation (NQ); Acetylation (Protein N-term)	9.66e-05	0.000222699	0.000164202	0.000908133	0.000479917	0.000663545	0.00072449	0.000617641	0.000615577	0.000590104	0.000258793	0.000355881	0.000376841	0.000384981	0.000384314	0.000614215	0.000714794	0.000783494	0.000571504
O43390	21	16	Carbamidomethylation; Oxidation (M); Carbamidomethylation (DHKE X@N-term); Deamidation (NQ)	0.000804548	0.000726291	0.000623741	0.00123607	0.00120188	0.00124147	0.00112852	0.00143293	0.00138191	0.00140736	0.00146565	0.00182977	0.00150572	0.00142276	0.00152751	0.00142094	0.00128102	0.00126552	0.00128928
O95817	21	21	Carbamidomethylation; Phosphorylation (STY); Deamidation (NQ)	0.000642172	0.000572975	0.000499449	0.000100063	0.000122692	0.000142127	0.000137834	0.00013094	4.3e-05	8.72e-05	8.07e-05	0.000208157	0.000105318	5.31e-05	0.000108063	0.000155082	0.000167518	0.000160407	0.000208848
P00367	21	21	Carbamidomethylation; Deamidation (NQ); Amidation	0.000798263	0.000713981	0.00106047	0.0018499	0.00144392	0.00160107	0.00163678	0.000848227	0.00124058	0.00120984	0.000751252	0.00200603	0.00292093	0.00250238	0.00178751	0.00151262	0.0017813	0.00183782	0.00168888
P14868	21	21	Carbamidomethylation; Pyro-glu from Q; Oxidation (M); Carbamidomethylation (DHKE X@N-term)	0.000571984	0.000698313	0.000703561	0.00120243	0.0013855	0.00123291	0.00136111	0.0013341	0.00142117	0.00157196	0.0015159	0.00131777	0.00150572	0.00150645	0.00171438	0.00117648	0.0010991	0.00116073	0.00114602
P30041	21	21	Carbamidomethylation; Oxidation (M); Carbamidomethylation (DHKE X@N-term); Deamidation (NQ); Pyro-glu from E	0.00273421	0.00302155	0.0027025	0.00591127	0.00574232	0.00510288	0.00460883	0.00597876	0.00511934	0.00546484	0.0051256	0.00544733	0.00549628	0.00553201	0.00550065	0.0050879	0.0047754	0.00553765	0.0043579
P49589	21	21	Carbamidomethylation; Deamidation (NQ)	0.000337324	0.00033237	0.000369455	0.000734915	0.000884717	0.000630154	0.000688309	0.00042576	0.00054177	0.000586812	0.000523448	0.000568235	0.000548806	0.00051554	0.000488315	0.000758601	0.000627624	0.000569081	0.000612218
P49748	21	21	Carbamidomethylation; Carbamidomethylation (DHKE X@N-term); Deamidation (NQ)	0.000538461	0.00054276	0.000468661	0.00150515	0.00147731	0.00148977	0.00127497	0.00096352	0.000800878	0.00110284	0.000480735	0.000365953	0.000384246	0.000367406	0.000415189	0.000758601	0.00048512	0.00088667	0.000867057
P49915	21	21	Carbamidomethylation; Pyro-glu from Q; Deamidation (NQ)	3.94e-05	4.01e-05	2.63e-05	0.000643261	0.00090141	0.000825365	0.000613361	0.000669523	0.000603014	0.000777752	0.000824116	0.000119187	0.000283865	0.0001791	0.000221813	0.000222309	0.00028425	0.000291795	0.000444084
Q13283	21	19	Carbamidomethylation; Pyro-glu from Q; Oxidation (M); Phosphorylation (STY); Hydroxylation; Acetylation (Protein N-term)	0.000537413	0.000543879	0.000493747	0.00109312	0.00111842	0.00114729	0.0010596	0.00125999	0.00107569	0.00108638	0.00106365	0.00120026	0.000880393	0.000928977	0.00115376	0.00144386	0.00159938	0.00133807	0.00145515
Q8NC51	21	21	Carbamidomethylation; Carbamidomethylation (DHKE X@N-term); Deamidation (NQ)	0.00123616	0.00109111	0.000713824	0.00171536	0.00190298	0.00211478	0.00180046	0.00183645	0.00152324	0.00127568	0.00177553	0.0020396	0.00142344	0.00153992	0.00182001	0.00281897	0.00268332	0.00211189	0.00216387
Q8TEQ6	21	21	Carbamidomethylation; Oxidation (M); Deamidation (NQ)	1.13e-05	3.61e-05	4.47e-05	0.000300188	0.000384769	0.000290248	0.000507401	0.000363996	0.0002489	0.000309455	0.000216079	0.000308039	0.000370259	0.000386655	0.000255939	0.000296412	0.000282734	0.000313559	0.0002473
Q96HC4	21	21	Carbamidomethylation; Pyro-glu from Q; Deamidation (NQ)	0.00146663	0.00164507	0.00144817	0.000336345	0.000354722	0.000379291	0.000378182	0.000366467	0.000391802	0.000380234	0.000359295	0.0004331	0.000281397	0.000383308	0.00046719	0.000403365	0.000467686	0.00042802	0.000397338
Q9H0A0	21	21	Carbamidomethylation; Pyro-glu from Q; Hydroxylation	5.48e-05	5.18e-05	8.38e-05	0.00015556	0.000188628	0.000250863	0.0002593	0.000363173	0.000320351	0.000335791	0.000395308	0.000194727	0.000208168	0.000191654	0.000279501	0.000168833	0.00016297	0.000166855	0.000227697
O14744	20	20	Carbamidomethylation; Deamidation (NQ); Acetylation (Protein N-term)	0.000244088	0.000210389	0.000298757	0.00105108	0.00103495	0.000854475	0.000964838	0.000996461	0.00109924	0.00113576	0.00103852	0.0010156	0.00104495	0.000862023	0.00107251	0.00121468	0.00103846	0.0010237	0.00100277
P07910	20	13	Pyro-glu from Q; Oxidation (M); Carbamidomethylation (DHKE X@N-term); Phosphorylation (STY); Deamidation (NQ); Sodium adduct	0.00224184	0.00175697	0.00187008	0.00463316	0.00409808	0.00511144	0.00458298	0.0036729	0.00380024	0.00379411	0.00586262	0.00761283	0.00523299	0.0061597	0.0049644	0.00485107	0.00489668	0.00445753	0.00436544
P08123	20	20	Oxidation (M); Dihydroxy; Deamidation (NQ); Hydroxylation	0.000344657	0.000458828	0.000526816	0.000832455	9.68e-05	0.000496589	0.00110267	0.000404349	0.00060851	0.00052097	0.00026968	0.000392812	0.000177724	6.03e-05	0.000164126	0.000613451	0.00048133	0.00474771	0.000791661
P23588	20	20	Carbamidomethylation (DHKE X@N-term); Phosphorylation (STY); Deamidation (NQ)	0.000449416	0.000411826	0.000199551	0.00075005	0.000721963	0.000788549	0.00075981	0.000438937	0.000544911	0.000546484	0.000686764	0.00111633	0.000786594	0.00102941	0.000836879	0.00104661	0.00112942	0.000778657	0.000829359
P27695	20	20	Carbamidomethylation; Pyro-glu from Q; Deamidation (NQ)	0.000335229	0.000395039	0.000448136	0.00161446	0.00141054	0.00139559	0.0013525	0.00120234	0.0013662	0.00132506	0.00126465	0.0015276	0.00141521	0.00153992	0.00138126	0.0014515	0.00162212	0.00153958	0.00150039
P27824	20	20	Carbamidomethylation	0.000232565	0.000238367	0.000229199	0.000765186	0.000596767	0.000650703	0.000652127	0.00054023	0.000709012	0.00089709	0.000788941	0.000352524	0.000510134	0.000510519	0.000495627	0.00039267	0.000438124	0.000386104	0.000453886
P46063	20	20	Carbamidomethylation; Deamidation (NQ); Acetylation (Protein N-term)	0.000142472	7.71e-05	7.59e-05	0.000269076	0.000192802	0.00024487	0.000261023	0.000230586	0.000369032	0.00027818	0.000283081	0.000276144	0.000369436	0.00027953	0.000271376	0.000367459	0.000222852	0.000258746	0.00032722
P54819	20	20	Carbamidomethylation; Pyro-glu from Q; Carbamidomethylation (DHKE X@N-term); Deamidation (NQ); Dehydration	3.42e-05	4.26e-05	6.19e-05	0.00196762	0.00313824	0.0032792	0.00345446	0.00287409	0.00275596	0.00332499	0.00312394	0.00227462	0.00227092	0.0022262	0.00234813	0.0015279	0.00177372	0.00195067	0.00129682
P63010	20	13	Carbamidomethylation; Pyro-glu from Q; Oxidation (M)	0.000172852	0.000330132	0.000362614	0.000127811	0.000160251	0.000152401	0.000133527	0.000193527	0.00020336	0.000199993	0.000193466	0.000528785	0.000646718	0.000725606	0.000431439	0.000416352	0.00010612	0.000464292	0.000140237
Q15424	20	11	Carbamidomethylation; Deamidation (NQ)	0.000217899	0.000205913	0.00015622	0.000439772	0.000441524	0.000487171	0.000448822	0.000459525	0.000468749	0.000456775	0.000611387	0.000595933	0.000562793	0.000550691	0.000585003	0.000530944	0.000646574	0.000493311	0.0004946
Q16555	20	14	Carbamidomethylation; Pyro-glu from Q; Oxidation (M); Carbamidomethylation (DHKE X@N-term); Methyl ester; Deamidation (NQ)	0.00245136	0.00284249	0.00290775	0.000417068	0.000367241	0.000353605	0.000349754	0.000338467	0.000319566	0.000393403	0.00035762	0.000834306	0.000744631	0.000678739	0.000739378	0.000213142	0.000273638	0.000278092	0.000315156
Q8NBS9	20	20	Carbamidomethylation; Pyro-glu from Q; Hydroxylation; HexNAcylation (ST)	0.00146663	0.00134291	0.0571287	0.00114357	0.000968181	0.00102742	0.00101653	0.000872932	0.000942209	0.000823018	0.000871017	0.001024	0.0010285	0.000920608	0.000735316	0.00102369	0.00095508	0.000918912	0.00106309
Q92499	20	20	Carbamidomethylation	0.000149805	0.0002462	0.000175605	0.000564219	0.000603444	0.000694368	0.000752918	0.000681876	0.000628139	0.000775283	0.000663313	0.000475907	0.000535641	0.000476205	0.00067194	0.000649356	0.000474508	0.000586814	0.000521742
Q9BXP5	20	20	Carbamidomethylation; Carbamidomethylation (DHKE X@N-term)	6.02e-05	3.41e-05	6.78e-06	0.00018499	0.000378926	0.000329632	0.00042384	0.000537759	0.00051743	0.000542369	0.000520098	0.000325665	0.00047064	0.0004126	0.000412752	0.000307871	0.000294104	0.000230534	0.000412418
Q9H2G2	20	19	Carbamidomethylation; Pyro-glu from Q	0.000334181	0.000612143	0.000332966	0.0010679	0.00106834	0.000708067	0.000155063	0.000366467	0.000482097	0.000506156	0.00012479	9.57e-05	8.23e-05	0.000103778	0.000153563	0.000627202	0.000523778	0.000478802	0.000602416
Q9NY33	20	20	Carbamidomethylation; Acetylation (Protein N-term)	0.000555222	0.000682646	0.000647687	0.00100904	0.00111007	0.00105311	0.0011802	0.000607759	0.000641487	0.000692158	0.000699326	0.000571592	0.000571021	0.000547343	0.000589065	0.000761657	0.00084896	0.000778657	0.000714757
Q9UBT2	20	20	Carbamidomethylation; Pyro-glu from Q; Deamidation (NQ); Deamidation (R)	0.00020428	0.000218223	0.00023376	0.000558333	0.000579239	0.000560803	0.000591825	0.000547642	0.000559044	0.000527554	0.000579561	0.000635382	0.00062944	0.000676228	0.000637815	0.000587476	0.000616254	0.000590038	0.000562456
Q9UNM6	20	20	Carbamidomethylation	0.000222089	0.000222699	0.00019271	0.0005062	0.000603444	0.000586488	0.000686586	0.000709052	0.00080873	0.000681459	0.000737015	0.000449048	0.000492855	0.000539811	0.000729628	0.000705124	0.000532116	0.00057956	0.0006469
Q9Y230	20	20	Carbamidomethylation; Oxidation (M); Carbamidomethylation (DHKE X@N-term)	9.99e-05	0.000106649	0.000105021	0.00117721	0.00145227	0.00125003	0.00138696	0.00181998	0.00169598	0.00173657	0.00175041	0.000654687	0.00108609	0.000651958	0.00127563	0.001123	0.00103846	0.00109625	0.00122896
O00148	19	6	Carbamidomethylation; Deamidation (NQ); Ethoxyformylation	0.000223136	0.000128696	0.00019385	0.000250577	0.000340533	0.000354462	0.000293759	0.000476819	0.000527637	0.000718495	0.000912893	0.000243409	0.000615452	0.000462815	0.000547627	0.00053782	0.000460864	0.000519105	0.000698924
O00469	19	18	Carbamidomethylation; Deamidation (NQ)	0.00123616	0.00121981	0.00129993	0.000454907	0.000514972	0.000404121	0.00039455	0.000386231	0.000443623	0.000536608	0.00049916	0.000781427	0.000670579	0.000704683	0.000677628	0.000428575	0.000425996	0.000389329	0.000393569
O00567	19	19	Carbamidomethylation; Pyro-glu from Q; Phosphorylation (STY)	7.01e-05	9.58e-05	7.8e-05	0.000414546	0.000245384	0.000406689	0.000460882	0.000491642	0.000526067	0.000667468	0.000448071	0.000275304	0.000430323	0.000457793	0.000462315	0.000349124	0.000467686	0.000430438	0.000421465
O15027	19	19	Carbamidomethylation; Phosphorylation (STY); Deamidation (NQ)	0.000754264	0.000927727	0.000859782	0.00125289	0.00181117	0.00138702	0.0015334	0.000557524	0.00109139	0.00089709	0.000979894	0.000138491	0.000109432	0.000199186	0.000187688	0.00121468	0.00110668	0.00126552	0.000889676
P00491	19	19	Carbamidomethylation; Deamidation (NQ); Acetylation (Protein N-term)	0.000507033	0.000589761	0.00058269	0.00207693	0.00189463	0.00176375	0.00163678	0.00163881	0.0018216	0.00199993	0.00210217	0.00243409	0.00264118	0.00264465	0.00235626	0.00206266	0.00206934	0.00216831	0.0019603
P05198	19	19	Carbamidomethylation; Carbamidomethylation (DHKE X@N-term); Deamidation (NQ); Dehydration	0.000501795	0.000574094	0.000575849	0.00100904	0.0010433	0.000941806	0.00125774	0.00117764	0.000957913	0.00157196	0.00105527	0.00108275	0.000872165	0.000831058	0.00101563	0.00119176	0.0012128	0.00103982	0.00104801
P07954	19	19	Carbamidomethylation; Oxidation (M); Carbamidomethylation (DHKE X@N-term); Deamidation (NQ)	0.000719694	0.000671455	0.000742331	0.00109312	0.00181117	0.00176375	0.00104237	0.00162234	0.00193153	0.00167073	0.00193466	0.00196406	0.00208168	0.00198349	0.00189313	0.00149734	0.00143262	0.001596	0.00150793
P12109	19	19	Carbamidomethylation; Pyro-glu from Q; Carbamidomethylation (DHKE X@N-term); Dihydroxy; Deamidation (NQ); Hydroxylation	5.26e-05	5.08e-05	4.08e-05	0.00073996	0.000640168	0.000599331	0.000702953	0.000754345	0.000778893	0.000872399	0.000690114	0.000839342	0.000625326	0.000693803	0.000934379	0.000212378	0.00021982	0.000245043	0.000248808
P13489	19	19	Carbamidomethylation; Oxidation (M); Carbamidomethylation (DHKE X@N-term); Deamidation (NQ); Acetylation (Protein N-term)	0.000470368	0.000835962	0.000501729	0.000941767	0.000951488	0.00100174	0.000938994	0.00109528	0.00121702	0.00119338	0.00108877	0.000308039	0.000712542	0.000667022	0.000468815	0.00041024	0.0005306	0.000285346	0.000637099
P13861	19	19	Carbamidomethylation; Pyro-glu from Q; Phosphorylation (STY); Deamidation (NQ)	7.69e-05	9.74e-05	8.11e-05	0.000231237	0.000324675	0.000294529	0.000346308	0.000353291	0.000350188	0.000320977	0.000352594	0.000122544	0.000301966	0.000180774	0.000259189	0.000166541	0.000234222	0.00025794	0.000277458
P14735	19	19	Carbamidomethylation	0.000129901	0.000110342	0.00027253	0.000303552	0.000269588	0.000261993	0.000279114	0.000323644	0.000400439	0.000340729	0.000267168	0.000332379	0.000322536	0.000300453	0.000302251	0.000458369	0.00032215	0.000383686	0.000480274
P17812	19	18	Carbamidomethylation	0.000667314	0.000445399	0.000432171	0.000573469	0.000703601	0.000743171	0.000711568	0.000810345	0.000793026	0.00089709	0.000854267	0.000219908	0.000343106	0.000249401	0.000380252	0.000302524	0.000391128	0.000372401	0.00060317
P35580	19	2	Carbamidomethylation; Carbamidomethylation (DHKE X@N-term); Deamidation (NQ); Amidation	0.00017809	0.000325656	0.000258847	0.000874498	0.00109338	0.00104455	0.000726213	0.000383761	0.000568466	0.00080985	0.000830816	5.3e-05	0.000167028	0.000143113	3.67e-05	0.000411004	0.000491942	0.000361922	0.000276704
P39687	19	15	Carbamidomethylation; Deamidation (NQ); Ammonia-loss (N)	0.000650553	0.000701671	0.000610057	0.00400251	0.00398957	0.00434087	0.00424701	0.00354114	0.00335269	0.00295463	0.00334169	0.00473389	0.00489564	0.00564918	0.00419252	0.00415588	0.00438124	0.00376432	0.0035964
P45974	19	18	Carbamidomethylation; Oxidation (M); Deamidation (NQ); Acetylation (Protein N-term)	9.83e-05	9.75e-05	0.000165343	0.000280008	0.000362233	0.000293672	0.000286867	0.000331056	0.000324277	0.000376942	0.000392795	0.000287055	0.000308549	0.000284551	0.000344502	0.000192515	0.000244834	0.000209576	0.000248808
P51610	19	19	Carbamidomethylation; Deamidation (NQ)	7.45e-06	1.65e-05	1.22e-05	0.000169854	0.000156912	0.000188361	0.000231733	9.72e-05	0.000149968	0.000221392	0.000157453	0.000113311	0.000148103	0.000507171	9.83e-05	9.17e-05	0.00030699	6.91e-05	0.000122142
Q14192	19	19	Carbamidomethylation; Pyro-glu from Q; Oxidation (M); Deamidation (NQ)	0.00188566	0.00177936	0.00152799	0.000149674	0.000100157	4.25e-06	0.000128358	2.45e-05	0.00018216	0.000112753	6.59e-06	0.000115829	6.87e-06	0.000183285	2.97e-05	3.64e-05	0.000266058	4.45e-05	0.000189245
Q14566	19	19	Carbamidomethylation	0.000761597	0.000754268	0.000782242	0.00148833	0.00156912	0.00151545	0.00128358	0.000807874	0.000957913	0.00104523	0.00100502	0.000232498	0.000257535	0.000205881	0.000268126	0.000878541	0.00093992	0.000830245	0.00102539
Q8TCS8	19	19	Carbamidomethylation	2.73e-05	1.68e-05	2.28e-05	0.000205171	0.000183621	0.000219184	0.000222257	0.000228115	0.000206501	0.000237029	0.000213567	0.000161154	0.00018842	0.000141439	0.000160876	0.000224601	0.000187984	0.00577141	0.00020734
Q96KP4	19	19	Carbamidomethylation; Pyro-glu from Q; Carbamidomethylation (DHKE X@N-term); Deamidation (NQ); Acetylation (Protein N-term)	0.00023885	0.000236128	0.000261127	0.000649147	0.000712782	0.000611318	0.000638344	0.000646464	0.000774182	0.000683928	0.000676713	0.00128419	0.00127534	0.00129722	0.00130001	0.000932017	0.00076558	0.000715784	0.000904755
Q9NSD9	19	19	Carbamidomethylation	0.000213708	0.000194722	0.000225778	0.000669327	0.0006819	0.000675532	0.000670218	0.000760934	0.000777323	0.000855939	0.000783078	0.000679867	0.000520008	0.000603416	0.000771066	0.00065012	0.000641268	0.000699663	0.000745669
Q9Y696	19	17	Carbamidomethylation; Oxidation (M); Deamidation (NQ); Acetylation (Protein N-term); Replacement of 2 protons by calcium	0.00861118	0.00941156	0.00871185	0.000866089	0.000859678	0.000933244	0.000775316	0.000922344	0.000957913	0.000855939	0.00126465	0.00162832	0.0014399	0.00127211	0.00158438	0.000542403	0.000638236	0.000637596	0.00072682
A0AVT1	18	18	Carbamidomethylation; Deamidation (NQ); Acetylation (Protein N-term)	0.000146662	8.4e-05	0.000109468	0.000443976	0.000614294	0.000512856	0.000360953	0.000389526	0.000355684	0.000360482	0.00035762	0.000204799	0.000242725	0.00022513	0.000261626	0.000346833	0.000410836	0.000253104	0.000264641
O75874	18	17	Carbamidomethylation; Carbamidomethylation (DHKE X@N-term)	0.000474558	0.00050583	0.000523395	0.000336345	0.000395619	0.000361311	0.000392827	0.000382937	0.000434987	0.00037365	0.000428808	0.000990424	0.000979128	0.000836916	0.000885629	0.000462189	0.000418416	0.000478802	0.00041091
O95793	18	17	Carbamidomethylation; Carbamidomethylation (DHKE X@N-term); Deamidation (NQ)	9.86e-05	0.000174578	0.000128853	0.000899724	0.000618467	0.000709779	0.000703815	0.000656346	0.000514289	0.000610679	0.000471522	0.000543894	0.000436082	0.000555712	0.000601253	0.000825064	0.0008717	0.000862488	0.00073436
P09525	18	17	Carbamidomethylation	0.000501795	0.000756506	0.000623741	0.000207693	6.77e-06	0.000171238	0.000119743	7.61e-05	0.000184516	0.000157196	0.000180904	0.00024173	0.000314308	0.00034732	0.000103188	0.000145914	0.000158422	1.49e-05	0.00016361
P14550	18	18	Carbamidomethylation; Pyro-glu from Q; Acetylation (Protein N-term)	0.000591888	0.000639001	0.000662511	0.00101745	0.000984874	0.000984616	0.000904536	0.000897638	0.00108354	0.00110284	0.00115577	0.00110793	0.00116014	0.00121353	0.00105626	0.000720403	0.000639752	0.000678705	0.000628051
P23381	18	18	Carbamidomethylation; Carbamidomethylation (DHKE X@N-term); Deamidation (NQ)	0.0004997	0.000417421	0.000396822	0.000787048	0.000859678	0.000840776	0.000956223	0.000762581	0.00074356	0.000721787	0.000783916	0.000864522	0.000896849	0.000903869	0.00107251	0.000726515	0.000689022	0.000846366	0.00082182
P25205	18	17	Carbamidomethylation; Deamidation (NQ)	4.98e-05	5.25e-05	9.42e-05	0.000211898	0.000168597	0.000176375	0.000255854	0.000196822	0.000126413	0.000162958	0.000123952	0.000252642	0.000137407	0.000152319	0.000169813	0.000320094	0.000243318	0.000290183	0.000223927
P30837	18	14	Carbamidomethylation; Deamidation (NQ)	0.000615982	0.000193603	0.000431031	0.000816478	0.000720293	0.000685806	0.000699508	0.000665405	0.000616362	0.000628786	0.000570349	0.000724352	0.00145635	0.00109636	0.000758878	0.000716584	0.00067841	0.000594069	0.000666503
P41091	18	18	Carbamidomethylation; Acetylation (Protein N-term)	0.000471415	0.000577451	0.00058041	0.00100904	0.00105999	0.000967492	0.00126635	0.00097999	0.000934357	0.00116869	0.0010804	0.000511999	0.000652478	0.000650284	0.000576878	0.0011612	0.00106878	0.0012091	0.00119126
P42765	18	18	Carbamidomethylation; Pyro-glu from Q; Carbamidomethylation (DHKE X@N-term); Deamidation (NQ); Lysine oxidation to aminoadipic semialdehyde	0.00035199	0.000421898	0.000413927	0.000718938	0.000665207	0.000626729	0.000681417	0.000629994	0.000581029	0.000550599	0.000528473	0.000856129	0.000750391	0.00077331	0.000812504	0.000748669	0.00067841	0.000926973	0.000640114
P49419	18	18	Carbamidomethylation; Pyro-glu from Q; Oxidation (M); Deamidation (NQ)	0.000202185	0.000142125	0.000136835	0.000487701	0.00058842	0.000515425	0.000469497	0.00043976	0.000510363	0.000594219	0.0006273	0.0015276	0.000542223	0.000359874	0.000334751	0.000344541	0.000357776	0.000324037	0.000490076
P62191	18	18	Carbamidomethylation	0.000451511	0.000459947	0.000549622	0.000748369	0.000804592	0.000758582	0.000861463	0.000881168	0.000840137	0.000880629	0.000845892	0.000670634	0.00081786	0.000712215	0.000901879	0.000825064	0.000695844	0.000796391	0.000712495
P62333	18	18	Carbamidomethylation; Deamidation (NQ)	0.000417988	0.00044316	0.000445855	0.000958584	0.00090141	0.000747452	0.000767563	0.000658817	0.000832285	0.00089709	0.000728639	0.0005355	0.000496147	0.000382471	0.000408689	0.000606575	0.000703424	0.000473159	0.000680828
Q01433	18	18	Carbamidomethylation; Deamidation (NQ)	6.4e-05	3.36e-05	1.94e-05	0.000210216	0.000218675	0.000254288	0.000219673	0.000199292	0.000217493	0.000268304	0.000280568	0.000214872	0.000197471	0.000267813	0.000231564	8.71e-05	0.000127344	0.000141867	0.000134205
Q02809	18	17	Carbamidomethylation; Pyro-glu from Q	0.000454654	0.000324537	0.000411646	0.000325414	0.000272927	0.000260281	0.000149894	0.000171292	0.000169598	0.000247728	9.88e-05	0.000141849	0.000162914	0.0001247	0.000138938	2.77e-05	0.000147052	0.000140255	0.000142499
Q06210	18	14	Carbamidomethylation; Pyro-glu from Q; Phosphorylation (STY); Ammonia-loss (N)	0.000345704	0.000243962	0.000151659	0.000252259	0.000261242	0.000890435	0.00101653	0.00125175	0.000840137	0.000880629	0.000622275	0.00105757	0.00106141	0.00115494	0.00053544	0.000205502	0.000701908	4.43e-05	0.000149285
Q14195	18	13	Carbamidomethylation; Pyro-glu from Q; Carbamidomethylation (DHKE X@N-term); Deamidation (NQ)	0.000199042	0.000229414	0.000188149	0.000654192	0.00065853	0.000647278	0.00067711	0.000650582	0.000676035	0.00075553	0.000629812	0.000923276	0.000905077	0.000712215	0.000918129	0.000651648	0.000648848	0.000707724	0.000720035
Q14690	18	18	Carbamidomethylation; Pyro-glu from Q	1.29e-05	3.23e-05	1.36e-05	9.92e-05	9.01e-05	0.000116442	4.86e-05	0.00014494	0.000149183	0.000165427	7.03e-05	0.000313914	0.000101204	0.000112147	0.000160063	0.0001123	3.99e-05	0.00010237	0.000313649
Q14978	18	18	Carbamidomethylation (DHKE X@N-term); Deamidation (NQ); Ammonia-loss (N)	1.45e-05	1.71e-05	8.76e-06	0.000327937	0.00106834	0.00127572	0.00158509	0.00124352	0.00142117	0.000962931	0.00196816	0.00161993	0.00171964	0.000870393	0.00118625	0.00171888	0.00125828	0.00128164	0.00138729
Q7Z6Z7	18	17	Carbamidomethylation; Deamidation (NQ)	4.69e-06	9.75e-06	9.57e-06	0.00019508	8.85e-05	0.000152401	0.000112852	0.000146587	5.99e-05	9.96e-05	3.66e-05	0.000161993	2.74e-05	0.000131396	3.25e-05	5.36e-05	0.000120522	8.38e-05	3.48e-05
Q96KR1	18	18	Carbamidomethylation; Deamidation (NQ)	4.13e-05	1.35e-05	1.33e-05	9.75e-05	0.000106834	0.000116442	0.000124912	0.00013094	0.000119346	0.000160488	0.000134003	0.00029293	0.000477222	0.000343972	0.000258376	8.02e-05	7.81e-05	0.000113655	0.00011234
Q9NXH9	18	18	Carbamidomethylation; Carbamylation; Acetylation (N-term)	3.52e-05	1.51e-05	1.73e-06	0.000292621	0.000340533	0.000214047	0.000178323	0.000192704	0.000218278	0.000219746	0.000245392	0.000365114	0.000150572	0.000196675	0.000172251	0.000102369	0.000124312	7.67e-05	0.000189999
Q9UMS4	18	18	Carbamidomethylation; Pyro-glu from Q; Deamidation (NQ)	0.000252469	9.78e-05	0.000139116	0.000830773	0.000876371	0.000950368	0.000947609	0.00096352	0.000973616	0.00110284	0.000996645	0.000521231	0.000708428	0.000744018	0.000869379	0.000771588	0.000430544	0.000592457	0.00081428
Q9Y2X3	18	18	Carbamidomethylation; Phosphorylation (STY)	5.68e-05	5.39e-05	6.1e-05	0.000351481	0.000240376	0.000394702	0.000449683	0.000513054	0.000573962	0.000623848	0.000407033	0.000292091	0.000411398	0.000298779	0.000485065	0.000302524	0.000229674	0.000403032	0.000420711
O00151	17	17	Carbamidomethylation; Acetylation (Protein N-term)	0.00155043	0.00126457	0.00111293	0.000349799	0.000344706	0.000451211	0.000270499	0.000291526	0.00027167	0.000285587	0.000489947	0.000483461	0.000560325	0.000525583	0.000495627	0.000464481	0.00040932	0.000425601	0.000365672
O43290	17	17	Carbamidomethylation; Amidation	5.48e-05	8.06e-05	0.000122011	0.000125289	0.000111842	0.000147264	0.000132665	0.000139999	0.000124843	0.000158842	0.000134003	0.000123383	0.000171965	0.00018998	0.000199063	0.000158901	0.000169792	0.000141061	0.000134205
O43776	17	17	Carbamidomethylation	0.000873689	0.000940037	0.000873465	0.000405296	0.000317997	0.000301378	0.000314434	0.000270115	0.000345477	0.000399164	0.000320769	0.000409599	0.000387537	0.000371591	0.000401377	0.00038885	0.000344132	0.000374013	0.000342299
O75822	17	17	Carbamidomethylation; Carbamidomethylation (DHKE X@N-term); Phosphorylation (STY); Deamidation (NQ); Acetylation (Protein N-term)	0.000385513	0.000372658	0.000331826	0.00110153	0.00124361	0.000941806	0.000938994	0.000848227	0.00121702	0.000888859	0.000845892	0.000872916	0.000847481	0.000733138	0.000715003	0.00121468	0.00103846	0.00104788	0.00111586
P02768	17	17	Carbamidomethylation; Carbamidomethylation (DHKE X@N-term); Carboxylation (DKW)	0.00106854	0.00104411	0.00136835	0.00181627	0.00129369	0.000840776	0.0010596	0.00108705	0.000785174	0.000650184	0.000706864	0.00350006	0.00334878	0.00285388	0.00265689	0.00117648	0.0010233	0.000305498	0.00109325
P02786	17	17	Carbamidomethylation; Pyro-glu from Q	1.16e-05	0.000288726	0.000314721	0.000571787	0.000604279	0.000224321	0.000466051	0.000269291	0.000219849	0.000372004	0.000242042	0.000207317	0.000157154	0.00022513	0.000229126	0.000126815	0.000334278	0.000183782	0.000241268
P05091	17	13	Carbamidomethylation	7.65e-06	5.18e-05	8.26e-05	0.000401092	0.000397288	0.000363024	0.000407472	0.00039282	0.000455401	0.000459244	0.000467334	0.000450727	0.000375195	0.000338114	0.000394877	0.000488163	0.000412352	0.000440111	0.000441068
P05388	17	17	Carbamidomethylation; Carbamidomethylation (DHKE X@N-term); Phosphorylation (STY)	0.00140377	0.00167864	0.00184728	0.00325414	0.00379761	0.00324495	0.00344585	0.0040929	0.00399654	0.00441138	0.00368507	0.00262714	0.00230383	0.00230989	0.00336376	0.00365167	0.003411	0.00349832	0.00390553
P11310	17	17	Carbamidomethylation; Carbamidomethylation (DHKE X@N-term); Deamidation (NQ)	0.000107902	0.00018465	0.000158501	0.00055497	0.000582578	0.000607037	0.000533245	0.000391996	0.000583385	0.000650184	0.000499997	0.000653008	0.000550451	0.000440218	0.00053869	0.000460661	0.000422964	0.000406256	0.000402616
P30520	17	17	Carbamidomethylation; Carbamidomethylation (DHKE X@N-term); Acetylation (K); Biotinylation	0.000335229	0.00039392	0.000421909	0.00109312	0.000918103	0.000890435	0.000849402	0.000788933	0.000793026	0.000802442	0.000879392	0.000768837	0.000557856	0.000595047	0.000820629	0.000763948	0.00081864	0.000664196	0.000745669
P30622	17	16	Carbamidomethylation	0.000226279	0.000156673	0.000150519	5.45e-05	5.73e-05	6.01e-05	7.11e-05	0.000145763	0.000152324	5.22e-05	5.05e-05	9.06e-05	0.000139053	6.36e-05	0.000319314	0.000225365	0.00012886	0.000198292	7.1e-05
P30876	17	17	Carbamidomethylation	6.82e-05	5.83e-05	3.25e-05	9.33e-05	8.01e-05	0.00011901	9.39e-05	0.000135881	0.000198649	0.000120161	9.13e-05	0.000474228	0.000436905	0.000396698	0.000399752	0.000647064	0.0006443	0.000563438	0.000539837
P33992	17	16	Carbamidomethylation; Oxidation (M)	0.000174947	0.000163387	0.000172184	0.000598695	0.000653522	0.000529124	0.000569427	0.000625876	0.000614006	0.000744008	0.0006206	0.000570753	0.000548806	0.000405067	0.000828754	0.00062873	0.000338826	0.00042802	0.000674043
P38117	17	17	Carbamidomethylation; Amidation	0.000645315	0.000688241	0.000651108	0.00137902	0.00146062	0.00140415	0.00134388	0.00134234	0.00137405	0.00125099	0.00134003	0.00156957	0.00134939	0.00145623	0.00122688	0.00140566	0.00127344	0.00139449	0.00126666
P46087	17	17	Carbamidomethylation; Carbamidomethylation (DHKE X@N-term)	6.34e-05	6.57e-05	8.34e-05	0.00047761	0.000356391	0.000465766	0.00046519	0.000511407	0.000537844	0.00059175	0.000505022	0.000409599	0.000451715	0.000468673	0.000536252	0.000456841	0.00045859	0.000482832	0.000484798
P49736	17	17	Carbamidomethylation; Phosphorylation (STY)	0.000115235	0.000132053	0.000126573	0.00038932	0.000325509	0.000284254	0.000402303	0.000383761	0.000299937	0.000385995	0.000260468	0.000320629	0.000308549	0.000250238	0.000396502	0.0004683	0.00039037	0.000453814	0.000474997
P61221	17	17	Carbamidomethylation; Deamidation (NQ)	0.000294373	0.000325656	0.000433312	0.00166491	0.00212833	0.00188361	0.00205028	0.00125175	0.0013505	0.00152258	0.00166666	0.000716798	0.000392474	0.000400046	0.00064269	0.000977854	0.00086412	0.00103982	0.00115356
Q01105	17	17	Pyro-glu from Q; Carbamidomethylation (DHKE X@N-term); Pyro-glu from E	0.00197994	0.00212627	0.00190429	0.0066176	0.00676892	0.0067382	0.00628006	0.00679405	0.0065405	0.00541546	0.00639863	0.00881309	0.00839253	0.00920607	0.00795441	0.00809785	0.0091718	0.00745609	0.00750193
Q0ZGT2	17	17	Carbamidomethylation; Pyro-glu from Q	0.000341514	0.000577451	0.000496028	8.33e-05	6.41e-05	0.000148977	0.000186076	0.000152351	0.000131124	0.000146497	9.38e-05	0.000119187	7.31e-05	7.85e-05	6.52e-06	8.33e-05	0.000209208	0.000108012	0.000105555
Q13045	17	17	Carbamidomethylation; Amidation	7.07e-06	5.23e-06	7.88e-05	0.000113517	0.000116849	6.99e-05	8.37e-05	0.000102117	0.000116206	0.000120161	0.000123952	2.51e-05	0.000168673	5e-05	8.53e-05	2.41e-05	7.32e-05	1.71e-05	9.2e-05
Q13162	17	13	Carbamidomethylation; Pyro-glu from Q; Carbamidomethylation (DHKE X@N-term)	0.00112092	0.00124219	0.00139116	0.000634852	0.000596767	0.000569365	0.00091315	0.00125175	0.00107569	0.00123453	0.00116415	0.000835985	0.00104495	0.0007164	0.000812504	0.00200154	0.00116732	0.0015557	0.00154562
Q15008	17	17	Carbamidomethylation	0.00020428	0.000167864	0.000149379	0.000441453	0.000398957	0.000416107	0.000422978	0.000537759	0.000478956	0.000672406	0.000625625	0.000399527	0.000530704	0.000474531	0.000572815	0.000408712	0.00039416	0.000519105	0.000477258
Q15365	17	13	Carbamidomethylation; Pyro-glu from Q; Carbamidomethylation (DHKE X@N-term); Deamidation (NQ)	0.000395989	0.000255153	0.000190429	0.000824887	0.00105164	0.00105311	0.00091315	0.0014494	0.00164887	0.0017448	0.00184254	0.000679867	0.00108609	0.00102104	0.00109688	0.000954936	0.00115216	0.00112849	0.00116864
Q16222	17	17	Carbamidomethylation; Oxidation (M); Deamidation (NQ)	0.000137234	0.000142125	0.000133414	0.000639056	0.000730309	0.000734609	0.000733966	0.000630817	0.000739634	0.000597511	0.000681738	0.000425546	0.000516716	0.000441892	0.000403814	0.000552335	0.000543486	0.000447365	0.000566226
Q8NE71	17	17	Carbamidomethylation; Phosphorylation (STY); Deamidation (NQ)	7.41e-05	4.79e-05	3.47e-05	0.000153037	0.000146062	0.000208054	0.000161093	0.000252821	0.000343906	0.000246905	0.000191791	0.000176262	0.000213927	0.000187469	0.000273814	0.000322386	0.000150842	0.000224892	0.000174165
Q93052	17	17	Carbamidomethylation; Deamidation (NQ)	0.000715503	0.000635644	0.000564446	9.67e-06	2.66e-05	2.66e-05	1.3e-05	1.06e-05	3.49e-05	7.68e-05	3.45e-05	1.99e-05	7.94e-05	2.75e-05	2.24e-05	4.66e-06	9.32e-06	-	2.46e-05
Q96GQ7	17	17	Carbamidomethylation	5.79e-05	8.77e-06	7.21e-06	0.000157241	0.000197809	0.000245726	0.00018866	0.000286585	0.000331344	0.00033003	0.000325794	0.000301324	0.000153863	0.000244379	0.000266501	0.00032697	0.00022361	0.000130582	0.000250316
Q96PZ0	17	17	Carbamidomethylation	0.000112092	1.05e-05	1.23e-05	0.000228715	0.000140219	0.00013699	0.000124912	6.93e-05	0.000394158	0.000113576	0.000180066	0.000262714	0.000227915	0.000151482	0.000233189	0.000756309	0.000216788	0.000159601	0.00036718
Q9BQ52	17	17	Carbamidomethylation; Amidation	6.69e-05	3.14e-05	5.79e-05	0.00019508	0.00012603	0.00014812	0.000174877	0.000191057	0.00017902	0.000212339	0.000163316	0.000137652	0.000260004	9.79e-05	7.17e-05	0.000168833	0.000115974	0.000190231	0.00023599
Q9BXJ9	17	17	Carbamidomethylation; Deamidation (NQ)	6.23e-05	0.000134291	4.73e-05	0.000221988	0.00036891	0.000351037	0.000390243	0.000499054	0.000511148	0.000432907	0.000476547	0.000142688	0.000275637	0.00013558	0.000205563	0.000291064	0.000212998	0.000218443	0.000347577
Q9HCC0	17	17	Carbamidomethylation; Pyro-glu from Q; Methyl ester; Deamidation (NQ); Acetylation (K)	6.21e-05	5.71e-05	6.03e-05	0.000354844	0.000333856	0.000348468	0.000379905	0.000244586	0.000201005	0.000314393	0.000284756	0.00022914	0.000293738	0.000271998	0.000232376	0.000269674	0.000233464	0.000260358	0.000295553
Q9NX58	17	17	Carbamidomethylation; Deamidation (NQ)	1.36e-05	4.07e-05	3.61e-05	0.000450703	0.000486594	0.000548816	0.000503094	0.00048176	0.000408291	0.000503687	0.000507535	0.00035756	0.000301144	0.000463651	0.000406252	0.000549279	0.00054197	0.000298243	0.000513449
Q9UHX1	17	17	Carbamidomethylation; Pyro-glu from Q	0.000165519	0.000146601	0.000102284	0.000849272	0.000893064	0.000765432	0.000839065	0.000955285	0.000965764	0.00118515	0.000996645	0.000490176	0.0010285	0.000752387	0.00068169	0.000705124	0.000726164	0.000719008	0.000799201
P08621	16	15	Carbamidomethylation; Oxidation (M); Deamidation (NQ)	0.000207423	0.00025851	0.000119731	0.000731551	0.000770372	0.000984616	0.000895921	0.000864697	0.000832285	0.000823018	0.00110552	0.00142688	0.00119305	0.0011131	0.000901879	0.00110772	0.00118248	0.000814124	0.00106309
P12081	16	12	Carbamidomethylation	0.000370847	0.000239486	0.00023262	0.000636534	0.000639333	0.000590769	0.000598716	0.0005987	0.000578673	0.000562944	0.000608037	0.000702529	0.000839253	0.000870393	0.000853129	0.00068297	0.000629898	0.000705305	0.000753963
P13798	16	16	Carbamidomethylation; Pyro-glu from Q; Deamidation (NQ)	0.000243041	0.000213747	0.000230339	0.000432204	0.000459051	0.000434087	0.000435039	0.000416702	0.00051586	0.000485581	0.000562811	0.000778909	0.000855709	0.000721422	0.000820629	0.000328498	0.00029183	0.000327262	0.000383013
P13807	16	16	Carbamidomethylation	0.000191709	0.000210389	0.000177886	0.000303552	0.000401461	0.000413539	0.000348892	0.000356585	0.000282663	0.000223861	0.000403683	0.000244249	0.000346397	0.000437707	0.000380252	0.000317039	0.000455558	0.000354668	0.000381505
P13929	16	5	Carbamidomethylation; Oxidation (M); Carbamidomethylation (DHKE X@N-term); Deamidation (NQ); Sodium adduct; 4 more	0.00010434	0.000321179	0.000252005	0.000672691	0.000429004	0.000550529	0.000364399	0.000534465	0.000300722	0.000524262	0.000161641	0.000681546	0.000306903	0.000547343	0.000270564	0.000230712	0.000281976	0.000264389	0.000202062
P15531	16	7	Carbamidomethylation; Oxidation (M); Carbamidomethylation (DHKE X@N-term)	0.000849595	0.00086282	0.00054278	0.00213579	0.00254565	0.00270555	0.00215366	0.00284115	0.00206501	0.00180241	0.00210217	0.0028118	0.00195003	0.00229315	0.00199063	0.00336137	0.00320634	0.00314365	0.00255593
P22392	16	7	Carbamidomethylation; Pyro-glu from Q; Oxidation (M); Carbamidomethylation (DHKE X@N-term)	0.00303801	0.0027082	0.00230339	0.00517131	0.0051998	0.00535973	0.00426424	0.00580582	0.00438127	0.00375296	0.00410383	0.00562359	0.00457475	0.00579983	0.00468815	0.00660815	0.0077316	0.00679511	0.00594877
P24752	16	16	Carbamidomethylation; Pyro-glu from Q; Deamidation (NQ)	0.000393894	0.000465542	0.000421909	0.000805547	0.000884717	0.000967492	0.000947609	0.000864697	0.000750627	0.000888859	0.000938019	0.000864522	0.00106141	0.000800092	0.000763753	0.000916738	0.00084138	0.000699663	0.000867057
P24928	16	16	Carbamidomethylation; Acetylation (Protein N-term)	3.52e-05	1.07e-05	5.54e-05	0.000218625	0.000191967	0.000124147	0.000174877	0.000135057	0.000124843	0.000116046	0.000127303	6.31e-05	0.00042374	0.000724769	0.000216938	0.000164249	0.000131134	0.000115267	7.31e-05
P25786	16	16	Carbamidomethylation; Carbamidomethylation (DHKE X@N-term); Deamidation (NQ)	0.00136187	0.00114147	0.00107644	0.00209375	0.00192802	0.00203773	0.00187799	0.00185292	0.00171168	0.00176949	0.00201004	0.0024257	0.00251776	0.00261118	0.00226689	0.0020703	0.00207692	0.00192649	0.00184721
P29966	16	16	Carbamidomethylation; Carbamidomethylation (DHKE X@N-term); Phosphorylation (STY); Deamidation (NQ); Dehydration; 3 more	0.00340466	0.00323418	0.00273671	0.000560015	0.000484925	0.000538542	0.000486726	0.000506466	0.000548837	0.000416447	0.000579561	0.00143527	0.000913305	0.000870393	0.000861254	0.000751725	0.000720858	0.000464292	0.00060694
P35637	16	13	Carbamidomethylation; Oxidation (M); Carbamidomethylation (DHKE X@N-term); Methyl ester; Ammonia-loss (N)	0.00106854	0.001231	0.000909955	0.00202648	0.001494	0.00208054	0.0018263	0.00212468	0.00199434	0.00165427	0.00165828	0.00276983	0.00216396	0.00227641	0.00229126	0.0026509	0.0028804	0.00286153	0.002473
P38159	16	4	Carbamidomethylation (DHKE X@N-term); Deamidation (NQ); Acetylation (Protein N-term)	0.000389703	0.000315584	0.000269109	0.000685304	0.000670215	0.000806529	0.000686586	0.000737051	0.000677605	0.000629609	0.000716914	0.000965243	0.000872165	0.000887131	0.000368064	0.000847983	0.00091718	0.000951155	0.000912295
P55209	16	15	Carbamidomethylation; Pyro-glu from Q; Oxidation (M); Deamidation (NQ); Guanidination; 4 more	0.00138282	0.00136529	0.00124292	0.00398569	0.00338029	0.00362167	0.00357507	0.00414231	0.00381595	0.00372004	0.00366832	0.00317271	0.00273169	0.00291247	0.00351814	0.00485871	0.00459348	0.00407868	0.00468965
Q06323	16	16	Carbamidomethylation; Pyro-glu from Q	0.000819215	0.000658026	0.000787943	0.00125289	0.00135212	0.00112161	0.00108544	0.00123528	0.00126413	0.00144851	0.0014824	0.00133455	0.00159623	0.00177426	0.00183626	0.00108481	0.00107636	0.00112849	0.000912295
Q07021	16	16	Carbamidomethylation; Oxidation (M); Carbamidomethylation (DHKE X@N-term); Methyl ester; Carbamylation; Deamidation (NQ)	0.00142472	0.00128696	0.00112547	0.00427999	0.00414815	0.00443505	0.00441069	0.00403525	0.0047346	0.00328384	0.0038107	0.00668116	0.00579249	0.00620155	0.00422502	0.00661579	0.00573806	0.00525553	0.00612972
Q15293	16	16	Deamidation (NQ)	0.0023885	0.00185769	0.00171044	0.000686145	0.000714451	0.000819372	0.000619392	0.0005567	0.000480527	0.00035719	0.000513398	0.00098203	0.00125888	0.00148134	0.000885629	0.000568378	0.0010612	0.000878609	0.00082182
Q15366	16	10	Carbamidomethylation; Carbamidomethylation (DHKE X@N-term)	0.000261897	0.000245081	0.00023262	0.000767708	0.000951488	0.000916121	0.000921765	0.00118587	0.00101288	0.00112754	0.00110552	0.00060013	0.000625326	0.000574961	0.000740191	0.000779227	0.000626866	0.000648881	0.000776582
Q16822	16	16	Carbamidomethylation; Deamidation (NQ)	0.000246183	0.000286488	0.000159641	9.25e-05	5.8e-05	9.08e-05	6.99e-05	6.09e-05	3.26e-05	3.14e-05	6.11e-05	0.000109114	6.57e-05	-	5.75e-05	1.87e-05	-	9.83e-05	6.24e-05
Q5SW79	16	16	Carbamidomethylation; Deamidation (R)	4.93e-05	3.63e-05	9.78e-05	3.35e-05	0.000214502	0.000171238	0.000130081	0.000109528	0.000111495	0.000143205	0.000154103	6.8e-05	8.56e-05	9.46e-05	0.000113751	7.17e-05	2.29e-05	0.000100758	0.000132697
Q8IY81	16	15	Carbamidomethylation; Deamidation (NQ); 2 3-dihydro-2 2-dimethyl-7-benzofuranol N-methyl carbamate	7.96e-05	6.47e-05	5.02e-05	0.000400251	0.000341367	0.000386997	0.0003532	0.000386231	0.000332914	0.000443607	0.000403683	0.000366792	0.000363676	0.000409252	0.000472877	0.00041024	0.000391886	0.000435274	0.000432021
Q9BYT8	16	15	Carbamidomethylation	0.000119425	0.000115266	9.95e-05	0.000249736	0.000254565	0.000192642	0.000278252	0.000103764	0.00022456	0.000163781	0.000242042	0.000253481	0.000193357	0.000181611	0.000253501	0.0002437	0.00016676	0.000197486	0.000238252
Q9NYU2	16	16	Carbamidomethylation	6.01e-05	0.000528211	4.91e-05	9.5e-05	9.1e-05	0.000113873	5.71e-05	5.3e-05	8.09e-05	0.000161312	0.000170016	7.65e-05	0.000120128	0.000101267	8.37e-05	4.04e-05	2.98e-05	3.33e-05	4.21e-05
O00231	15	15	Carbamidomethylation; Carbamidomethylation (DHKE X@N-term)	0.000221041	0.000236128	0.000196131	0.000486019	0.000429004	0.000524843	0.000524631	0.000685993	0.000655621	0.000692981	0.000704351	0.000413796	0.000503552	0.000490433	0.00061994	0.000383502	0.000431302	0.000474771	0.000558686
O00425	15	14	Deamidation (NQ)	6.95e-05	0.000108776	5.7e-05	0.000341391	0.000355556	0.000324495	0.000336832	0.000340938	0.000297581	0.000358836	0.000340032	0.00031895	0.000266586	0.000273672	0.000355877	0.0002903	0.000187226	0.000248268	0.000193768
O43399	15	15	Carbamidomethylation (DHKE X@N-term); Phosphorylation (STY); Deamidation (NQ); Acetylation (Protein N-term)	0.000648458	0.000749792	0.00058155	0.00131175	0.00140219	0.0014384	0.00104237	0.00129293	0.00138191	0.00126745	0.00116415	0.0019137	0.00142344	0.00162362	0.00169001	0.00171124	0.00187984	0.0017411	0.00153054
O43719	15	15	Carbamidomethylation; Phosphorylation (STY); Acetylation (Protein N-term)	0.000140377	0.000109223	0.000112661	2.43e-05	1.14e-05	2.77e-05	9.65e-06	4.7e-05	3.64e-05	1.21e-05	3.89e-05	4.89e-05	6.13e-05	2.4e-05	2.99e-05	5.46e-05	4.29e-05	8.38e-05	3.98e-05
O60832	15	15	Carbamidomethylation; Acetylation (Protein N-term)	5.05e-05	5.65e-05	6.49e-05	0.000384275	0.000269588	0.000359599	0.000421255	0.00026188	0.000248115	0.000421385	0.000352594	0.000301324	0.000479691	0.000477042	0.000312001	0.000423991	0.000408562	0.000384492	0.000401862
O75439	15	14	Carbamidomethylation	0.000100464	0.000116386	0.00011517	0.000391842	0.000368076	0.000392134	0.000453129	0.000319526	0.000367462	0.00028641	0.000341707	0.000359238	0.000310194	0.000296268	0.000417627	0.00039267	0.000362324	0.000336934	0.000282736
O95831	15	15	Carbamidomethylation; Oxidation (M)	8.16e-05	0.000158911	0.000340948	0.000849272	0.000559208	0.000509432	0.000600439	0.000424937	0.000614006	0.000581051	0.000402845	0.00060013	0.000682921	0.000595884	0.000611003	0.000699013	0.00078832	0.000707724	0.000666503
P05120	15	15	Carbamidomethylation; Deamidation (NQ); Aminoethylbenzenesulfonylation	0.000342562	0.000217104	0.000224638	0.000169854	0.000103495	0.000113017	9.56e-05	8.98e-05	0.000168027	0.000135798	0.000162478	0.000244249	0.00035298	0.00030129	0.000226688	0.000185639	0.000168276	0.000162019	0.000295553
P05387	15	14	Oxidation (M); Carbamidomethylation (DHKE X@N-term); Phosphorylation (STY); Deamidation (NQ); 2 3-dihydro-2 2-dimethyl-7-benzofuranol N-methyl carbamate	0.00228374	0.00261867	0.00238322	0.00515449	0.00435681	0.0040412	0.0042384	0.00410937	0.00361965	0.00402456	0.00312394	0.0029293	0.0031184	0.00359874	0.00342064	0.00507262	0.00563194	0.00594069	0.0041468
P09661	15	15	Carbamidomethylation; Deamidation (NQ)	7.28e-05	6.05e-05	6.25e-05	0.00062308	0.000630152	0.000676388	0.000586656	0.000488348	0.000571607	0.000661706	0.000635675	0.000522071	0.000579249	0.000586678	0.000278689	0.000551571	0.000523778	0.000400613	0.000486306
P13804	15	15	Carbamidomethylation; Pyro-glu from Q; Carbamidomethylation (DHKE X@N-term); Deamidation (NQ)	0.000538461	0.000622215	0.000576989	0.00131175	0.00122692	0.000890435	0.00129219	0.00102117	0.00103643	0.00128391	0.00126465	0.00129259	0.000962672	0.00117168	0.00117001	0.00116884	0.00106878	0.00116879	0.00117618
P15559	15	15	Carbamidomethylation (DHKE X@N-term)	0.0130949	0.013541	0.0141396	0.00250577	0.00235368	0.00192642	0.00223119	0.00257762	0.00273241	0.0025349	0.00265493	0.00223265	0.00288802	0.00229315	0.00229126	0.0023988	0.00297136	0.00320813	0.00274442
P27694	15	15	Carbamidomethylation	5.77e-05	9.1e-05	5.9e-05	0.000207693	0.00023036	0.000266274	0.000315295	0.000239645	0.000244974	0.000244436	0.000226129	0.000146885	0.000116837	9.04e-05	0.000136501	0.000190987	0.00020845	0.000149928	0.000150039
P28074	15	14	Carbamidomethylation	0.000635887	0.000637882	0.000630583	0.00119403	0.00100157	0.00111304	0.00128358	0.00121058	0.0011071	0.00102054	0.00116415	0.00120865	0.00137407	0.00126374	0.00117001	0.00126052	0.00130376	0.00110431	0.00115356
P32119	15	12	Carbamidomethylation; Pyro-glu from Q; Carbamidomethylation (DHKE X@N-term); Deamidation (NQ)	0.00155043	0.00120862	0.00122011	0.00306915	0.00332186	0.00340763	0.00317018	0.0033435	0.00316425	0.00295463	0.00345057	0.00358399	0.00339815	0.0034732	0.00304689	0.00357528	0.00368388	0.00351444	0.00325712
P40222	15	15	Carbamidomethylation	0.000123616	0.000149958	0.00010867	0.000215261	0.000176943	0.000230314	0.000233456	0.000195998	0.000149968	0.000208224	0.000196816	0.000251803	0.000152217	0.000198349	0.000234001	0.000252867	0.000224368	0.000211995	0.000205832
P42166	15	6	Carbamidomethylation; Pyro-glu from Q; Phosphorylation (STY)	0.000193804	0.000228295	0.000215516	0.000667646	0.000766199	0.000550529	0.000782208	0.000207527	0.000503297	0.000514386	0.000577049	0.000109114	2.24e-05	1.86e-05	8.69e-06	0.000159665	0.000209966	0.000194261	0.000404878
P46937	15	15	Pyro-glu from Q; Phosphorylation (STY); Deamidation (NQ)	0.000542651	0.000415183	0.00038884	1.18e-05	1.69e-05	2.14e-05	2.08e-05	1.77e-05	4.29e-05	1.69e-05	2.55e-05	6.2e-05	5.19e-05	6.6e-05	5.37e-05	3.77e-05	2.16e-05	5.06e-05	0.000217895
P51659	15	15	Carbamidomethylation; Deamidation (NQ); Deamidation (R); 2-amino-3-oxo-butanoic_acid	0.00062122	0.000574094	0.000779961	0.000176581	0.000177778	8.52e-05	0.000130081	0.00021741	0.000219064	8.81e-05	9.55e-05	0.00298806	0.00618743	0.00410926	0.00286814	0.000278077	0.00022361	0.000250686	0.000216387
P52597	15	12	Carbamidomethylation; Carbamidomethylation (DHKE X@N-term); Deamidation (NQ); Acetylation (Protein N-term)	0.00107902	0.000962419	0.000893991	0.00248055	0.00247888	0.00267131	0.002593	0.00265997	0.0024576	0.00232091	0.00252092	0.00262714	0.0025589	0.00256933	0.00252689	0.00294884	0.00326698	0.00294213	0.00277458
P78344	15	15	Carbamidomethylation; Oxidation (M)	4.34e-05	1.03e-05	4.87e-05	0.000118562	0.000125196	0.000135278	0.000161093	0.000251174	0.000166457	0.000195055	0.000200166	4.62e-05	2.07e-05	3.89e-05	8.04e-05	3.77e-05	8.79e-05	5.85e-05	0.000110079
P78406	15	15	Carbamidomethylation; Pyro-glu from Q; Deamidation (NQ)	1.31e-05	1.57e-05	1.73e-05	0.000458271	0.000369745	0.000473472	0.000449683	0.000518818	0.000583385	0.000459244	0.000483247	0.000350845	0.000381778	0.00032305	0.000399752	0.000346833	0.000406288	0.000415123	0.000492338
P98175	15	15	Carbamidomethylation; Deamidation (NQ)	5.26e-05	4.16e-05	1.4e-05	0.000210216	0.0001277	0.000184937	0.000102514	0.000153998	0.000119346	0.00017448	0.00015159	0.000192209	0.000159623	0.000169057	0.000164938	0.00020321	0.000225126	0.000124134	0.000116864
Q06124	15	15	Carbamidomethylation; Deamidation (NQ)	1.94e-05	3.57e-05	2.51e-05	0.000173218	0.000303809	0.000268843	0.000205028	0.000214939	0.000248115	0.000244436	0.000283081	0.000261875	0.000253421	0.000261955	0.000207188	0.000169597	0.000184952	0.000154764	0.000186983
Q07955	15	14	Carbamidomethylation	0.000203232	0.000731886	0.000228059	0.000899724	0.00090141	0.00118154	0.00121466	0.00130116	0.00155464	0.00110284	0.0012479	0.00247606	0.00160445	0.00187469	0.00105626	0.00134455	0.00244834	0.00124134	0.00168888
Q12905	15	15	Carbamidomethylation; Pyro-glu from Q; Carbamidomethylation (DHKE X@N-term); Dihydroxy	0.00107902	0.00228295	0.000652248	0.00274121	0.00215337	0.000818515	0.00377321	0.00255292	0.00249685	0.00354721	0.00288943	0.000811644	0.0014399	0.00114657	0.00139751	0.000794506	0.0007959	0.000918912	0.00252578
Q14137	15	15	Carbamidomethylation; Phosphorylation (STY)	5.58e-05	0.000128696	8.54e-05	0.000419591	0.000455713	0.000523131	0.000449683	0.000508936	0.000554333	0.000567059	0.000457284	0.00043394	0.000472285	0.000334766	0.000539502	0.000358292	0.000425996	0.000386104	0.000531544
Q14151	15	6	Carbamidomethylation; Deamidation (NQ)	9.75e-06	9.56e-06	7.62e-06	7.94e-05	6.19e-05	9.08e-05	9.65e-05	0.000156469	0.000148398	0.000179418	0.000160803	0.000149403	7.62e-05	5.16e-05	0.000143813	0.000161957	0.000135682	0.000141061	0.000161348
Q14240	15	5	0	9.62e-05	2.71e-05	7.97e-05	3.42e-05	0.000117684	9.33e-05	0.00011802	0.000163881	0.000165672	0.000199993	0.000205192	5.4e-05	9.54e-05	8.25e-05	0.000165751	1.15e-05	3.54e-06	-	6.25e-05
Q14683	15	15	Carbamidomethylation	0.000108949	6.35e-06	8.3e-05	0.000199285	0.000245384	0.000197779	0.000205028	0.000377996	0.000362751	0.000162958	0.000170853	8.65e-05	0.000129179	8.62e-05	6.42e-05	4.66e-05	3.56e-05	5.23e-05	0.000104801
Q96RP9	15	15	Carbamidomethylation; Methyl ester	7.48e-05	4.33e-05	5.58e-05	0.000154719	0.000141054	0.000134421	0.000146449	0.000134234	0.000141331	0.000151435	0.00012814	0.000100721	0.000109432	0.000102941	0.000154376	0.000224601	0.000160696	0.000137031	0.000183213
Q9BZK7	15	14	Carbamidomethylation; Deamidation (NQ); Acetylation (Protein N-term)	0.000135139	0.000132053	6.68e-05	0.000355685	0.00026625	0.000412682	0.000503956	0.000400231	0.000375313	0.000331676	0.000285593	0.000381061	0.00037355	0.000219272	0.000431439	0.000393433	0.000307748	0.000319201	0.000335513
Q9H501	15	15	Carbamidomethylation	2.14e-05	3.16e-05	3.38e-05	9.42e-05	9.35e-05	0.000188361	0.000114575	0.000276703	0.000254396	0.00024279	0.000281406	0.000135973	0.000213927	0.000119679	5.43e-05	0.000192515	0.000267574	6.6e-05	0.000286506
Q9HC35	15	15	Carbamidomethylation	0.000119425	0.000143244	0.000118591	0.000205171	0.000180282	0.000250007	0.000354923	0.000262703	0.000316425	0.000279826	0.000217754	0.000157796	8.64e-05	0.000147297	0.000255126	0.000245227	0.000194048	0.000119297	0.000254085
Q9NQR4	15	15	Carbamidomethylation	0.000246183	0.000294321	0.000236041	0.000563379	0.000506626	0.000503438	0.000522046	0.000457054	0.000512719	0.000483935	0.000489947	0.000748693	0.000607224	0.000780006	0.000609378	0.000469064	0.000460864	0.000469935	0.000510433
Q9UDY2	15	15	Oxidation (M); Deamidation (NQ)	2.02e-05	2.97e-05	4.65e-05	0.000202648	0.000323005	0.000219184	0.000249824	0.000159763	0.000197864	0.000260074	0.000313231	0.00028118	0.00031184	0.000220946	8.61e-05	0.000187931	8.57e-05	0.000187813	0.000192261
Q9UHB9	15	15	Carbamidomethylation; Pyro-glu from Q	0.000576174	0.000174578	0.000299897	4.3e-05	7.67e-05	5.45e-05	5.57e-05	0.000195175	0.000270885	4.65e-05	0.000126465	0.000161154	0.000530704	0.000138091	0.000173876	0.000136747	0.000180404	0.000128164	0.00029103
Q9UMX0	15	11	Pyro-glu from Q; Phosphorylation (STY); Carbamylation; Deamidation (NQ); Acetylation (Protein N-term); 2 more	0.000297515	0.000314465	0.000255426	0.000791253	0.000808765	0.00061303	0.000733966	0.000463642	0.000785174	0.000784336	0.000561974	0.000734424	0.000855709	0.000701336	0.000698753	0.000847983	0.00088686	0.000654523	0.000693646
Q9Y678	15	14	Carbamidomethylation	1.82e-05	1.06e-05	1.56e-05	0.000108471	0.000168597	0.000147264	0.000167985	0.000265174	0.000162531	0.000249374	0.000205192	7.86e-05	6.49e-05	0.000129722	0.000120251	4.9e-05	8.87e-05	6.15e-05	8.44e-05
O00232	14	14	Carbamidomethylation; Lysine oxidation to aminoadipic semialdehyde	0.000120473	0.000105307	0.000105933	0.000237964	0.000328013	0.000293672	0.000286006	0.000408467	0.000374528	0.000345668	0.000402845	0.00134295	0.00385892	0.00188306	0.000445252	0.000304815	0.00028804	0.000288571	0.00031591
O00429	14	14	Carbamidomethylation; Oxidation (M); Deamidation (NQ)	2.81e-05	3.33e-05	2.6e-05	0.000150515	0.000118519	0.000159251	0.000119743	0.000164704	0.000218278	0.000185179	0.000163316	0.000113311	7.91e-05	0.00013307	0.000103188	0.000104661	0.00012507	0.000160407	0.000137975
O00541	14	14	Carbamidomethylation; Deamidation (NQ)	6.42e-05	3.31e-05	7.06e-05	0.000178263	0.000338029	0.000347612	0.000431593	0.000490819	0.000388661	0.000534962	0.000227805	0.000228301	0.000278928	0.000164872	0.000224251	0.00014897	0.000179646	0.000328068	0.000173411
O15460	14	13	Carbamidomethylation	0.00127806	0.00109111	0.00112775	0.00012613	0.000189463	0.000210622	0.000103376	0.000179528	0.000265389	0.000257605	0.00026298	0.000317271	0.00030608	0.000265302	0.000266501	9.4e-05	6.94e-05	0.000132194	0.000188491
O75717	14	14	Carbamidomethylation; Deamidation (NQ)	6.79e-05	1.75e-05	1.29e-05	9.75e-05	0.000102661	0.000121579	0.000118882	0.00010047	0.000123272	0.000105346	0.000113902	4.48e-05	5.87e-05	2.03e-05	6.66e-05	0.00012376	0.000105362	8.71e-05	9.8e-05
O95782	14	10	Carbamidomethylation	1.6e-05	3.17e-05	1e-05	0.000207693	0.000170266	0.00015497	0.000215366	8.73e-05	0.00011071	0.00015555	0.000241205	2.11e-05	4.53e-05	5.57e-05	5.23e-05	3.08e-05	-	1.94e-05	4.47e-05
P07384	14	14	Carbamidomethylation	0.000232565	0.000260748	0.000247444	0.000479292	0.00036891	0.000409258	0.000351477	0.000269291	0.0002701	0.000364597	0.000355107	0.00098203	0.000216396	0.00138091	0.000808441	0.000165013	0.000214514	0.000143479	0.00024353
P08195	14	14	0	3.2e-05	3.8e-05	5.3e-05	0.000515449	0.000710278	0.000558234	0.00080116	0.000573171	0.000510363	0.000609033	0.000566161	0.000182137	0.000455007	0.000465325	0.000369689	0.000253631	0.000425996	0.000399001	0.000553409
P11177	14	14	Carbamidomethylation	0.000393894	0.000388325	0.000456118	0.00073071	0.00073949	0.000720054	0.000704676	0.000737051	0.000800878	0.00091355	0.000879392	0.000646293	0.000587477	0.000585004	0.000680878	0.000660815	0.000701908	0.000569081	0.000732852
P12004	14	14	Carbamidomethylation; Oxidation (M); Carbamidomethylation (DHKE X@N-term); Methyl ester; Deamidation (NQ); 3 more	0.00168662	0.00185769	0.0019499	0.00359049	0.00302139	0.00297953	0.00354923	0.00337644	0.00295225	0.00316862	0.00272193	0.0031895	0.00264118	0.00289573	0.00384314	0.00426283	0.00449494	0.00423183	0.00480274
P15170	14	7	Carbamidomethylation	9.81e-05	0.000145482	6.09e-05	0.000338868	0.000453209	0.000416107	0.000410056	0.000351644	0.000364321	0.000353075	0.000412896	0.000330701	0.000345575	0.000281204	0.000325814	0.000331554	0.000313812	0.000236983	0.000386029
P17858	14	11	Carbamidomethylation; Oxidation (M)	0.000551032	0.000486805	0.000475503	0.000299347	0.000319667	0.000388709	0.000396273	0.000385408	0.000428705	0.000548953	0.00048911	0.000398687	0.00042374	0.000496291	0.000633753	0.000168069	0.000106878	0.000170079	0.000155316
P36957	14	14	Carbamidomethylation; Deamidation (NQ)	0.000769978	0.000771054	0.000729788	0.00126129	0.00111842	0.00116442	0.00119743	0.000856462	0.000997171	0.00102877	0.00107202	0.00108275	0.000450893	0.000746529	0.000910004	0.00115356	0.0012507	0.00109625	0.00106309
P48681	14	14	0	0.000271326	0.000354752	0.000282793	0.000532267	0.000735317	0.000453779	0.000430731	0.000199292	0.000263033	0.000402456	0.00037772	7.82e-05	7.76e-05	5.41e-05	6.22e-05	0.000313983	0.000302442	0.000272449	0.000322696
P53041	14	14	Carbamidomethylation; Deamidation (NQ)	0.000120473	0.000130934	0.000139116	0.000302711	0.000274596	0.000257712	0.000307542	0.000313762	0.000319566	0.000333322	0.000359295	0.00021739	0.000245193	0.00023601	0.000280314	0.000180292	0.000153874	0.000272449	0.000308371
P55010	14	14	Carbamidomethylation	0.000439987	0.000512544	0.000383139	0.00113517	0.00105999	0.00106167	0.00123189	0.00127646	0.00115421	0.00118515	0.00112227	0.00117508	0.00120951	0.00128048	0.00121875	0.00142858	0.00124312	0.00139449	0.00137975
P55084	14	14	Carbamidomethylation; Carbamidomethylation (DHKE X@N-term); Ammonia-loss (N)	0.000197994	0.000230533	0.000216656	0.000656714	0.000607617	0.000649846	0.000728797	0.000651405	0.000738849	0.000740716	0.000658288	0.000729388	0.000757796	0.000657816	0.000762128	0.000597408	0.000565468	0.000515074	0.000521742
Q01469	14	14	Carbamidomethylation; Carbamidomethylation (DHKE X@N-term); Deamidation (NQ); Acetylation (Protein N-term); Amidation	0.000163424	0.000144363	0.00038884	0.00317846	0.00296297	0.00351037	0.00272222	0.00330232	0.00274811	0.00238675	0.00225292	0.00384419	0.00324182	0.00369917	0.00336376	0.00447674	0.0045101	0.00448171	0.00340791
Q04917	14	10	Carbamidomethylation; Oxidation (M); Carbamidomethylation (DHKE X@N-term); Deamidation (NQ)	0.000993115	0.00111909	0.000965829	0.000424636	0.000536673	0.00052998	0.000540998	0.000674464	0.000660332	0.000606564	0.00061725	0.000847735	0.000799759	0.000688782	0.000836879	0.000505734	0.000438124	0.00241013	0.000503647
Q09028	14	8	Carbamidomethylation; Acetylation (Protein N-term)	0.000535318	0.000341323	0.000514273	0.0018499	0.00140219	0.00139559	0.00149895	0.00111999	0.00121702	0.00118515	0.000896143	0.00125062	0.0009709	0.000870393	0.00117813	0.00110009	0.00108394	0.00137837	0.00125158
Q12882	14	14	Carbamidomethylation	2.18e-05	1.9e-05	2.45e-05	0.000295984	0.000186959	0.000250007	7.63e-05	0.000157293	4.86e-05	7.77e-05	5.18e-05	0.000233337	7.56e-05	0.000220109	0.000148688	7.79e-05	9.63e-05	-	6.34e-05
Q13247	14	11	Carbamidomethylation; Pyro-glu from Q; Phosphorylation (STY); Deamidation (NQ)	0.000156091	0.000255153	0.000145958	0.00069119	0.000595932	0.000729472	0.000806329	0.000681052	0.000648554	0.000604095	0.000649913	0.00123383	0.000733112	0.000970823	0.000728816	0.000924378	0.00150084	0.00076173	0.000859518
Q14692	14	14	Carbamidomethylation	4.67e-05	3.44e-05	3.99e-05	0.000132856	0.000146062	0.000133565	0.000107683	0.000101293	0.000134265	0.000139913	0.000137353	5.89e-05	4.77e-05	4.75e-05	4.62e-05	0.000139803	0.0001516	0.000141061	0.000122142
Q15020	14	14	Carbamidomethylation; Deamidation (NQ)	5.03e-05	6.37e-05	4.31e-05	0.000192558	0.000237872	0.00022004	0.000183492	0.000200116	0.000152324	0.000416447	0.000163316	7.29e-05	8.89e-05	6.01e-05	7.98e-05	0.000111536	0.00012886	0.000127358	0.000124404
Q15717	14	14	Carbamidomethylation; Deamidation (NQ); Acetylation (Protein N-term)	0.000452559	0.000390563	0.000381999	0.00103426	0.00099322	0.000941806	0.000947609	0.000996461	0.000910802	0.000864169	0.000929643	0.00123383	0.00112723	0.00108799	0.00108876	0.000909099	0.0009854	0.000902791	0.000882137
Q5JRX3	14	14	Carbamidomethylation	0.000602364	0.000625572	0.000664791	0.000966993	0.00102661	0.000924683	0.000964838	0.000504818	0.000715294	0.000664998	0.000505022	0.000145206	0.0001119	0.000138091	0.000193376	0.000738738	0.000758	0.00055699	0.000596385
Q8N6T3	14	14	Carbamidomethylation; Deamidation (NQ)	1.54e-05	3.5e-05	0.000449276	0.000248896	0.000302974	0.000265418	0.000221396	0.000237998	0.000138191	0.000270773	0.000247905	0.000213193	0.000192534	0.000282041	0.000234814	0.000288009	0.000335794	0.000468323	0.000206586
Q8WUM4	14	14	Carbamidomethylation; Deamidation (NQ); Biotinylation	0.00192756	0.00231652	0.00220077	0.00447339	0.00612625	0.00484602	0.00524631	0.00153999	0.00237123	0.00284764	0.00240367	6.85e-05	7.87e-05	0.000123027	0.000177938	0.00306343	5.64e-05	0.00321619	0.0028349
Q96I24	14	13	Carbamidomethylation	2.24e-05	6.82e-05	6.91e-05	0.0003313	0.000244549	0.00041097	0.000193829	0.000503995	0.000233197	0.000465828	0.00025628	0.000501087	0.000451715	0.000471184	0.000446064	0.00038503	0.000444188	0.000422377	0.000214125
Q96RS6	14	14	Carbamidomethylation; Deamidation (NQ); Acetylation (Protein N-term)	9.31e-05	7.3e-05	6.78e-05	0.000322051	0.00037058	0.000439224	0.000398857	0.00037882	0.000493875	0.000339083	0.000475709	0.000402045	0.000557033	0.000408415	0.000431439	0.000377391	0.000366114	0.000254716	0.000388291
Q99714	14	14	Carbamidomethylation	0.00029123	0.000284249	0.000279372	0.00116039	0.00119353	0.00116442	0.00110267	0.00114469	0.00129554	0.00128391	0.00117252	0.000856129	0.000913305	0.000887131	0.00103188	0.00149734	0.00140988	0.00145897	0.00150039
Q99829	14	14	Carbamidomethylation	0.000277611	0.00033237	0.000297617	0.00125289	0.00126865	0.00102742	0.000973453	0.000817757	0.000997171	0.00109461	0.000963144	0.000479264	0.000563616	0.000483737	0.00057444	0.000771588	0.000722374	0.000654523	0.000799201
Q9BZE4	14	14	Carbamidomethylation	9.84e-05	6.75e-05	9.42e-05	0.000738278	0.000551696	0.000744027	0.000628006	0.000679405	0.000350973	0.000562944	0.000300668	0.000501927	0.000260004	0.000527257	0.000281939	0.000270438	0.000273638	0.000347413	0.000298569
Q9NTK5	14	14	Carbamidomethylation; Carbamidomethylation (DHKE X@N-term); Deamidation (NQ)	8.73e-05	6.16e-05	3.2e-05	0.00128652	0.00154408	0.00139559	0.00136111	0.00169645	0.00154679	0.00134975	0.0014824	0.000990424	0.00110255	0.00102941	0.00137313	0.00103897	0.00100814	0.00112043	0.0012742
Q9UGI8	14	14	Carbamidomethylation	0.000403322	0.000352514	0.000279372	2.59e-05	2.55e-05	2.86e-05	8.87e-05	0.000131763	0.000139761	0.000176126	0.000257118	0.000148564	8.8e-05	8.35e-05	0.000123501	2.32e-05	4.43e-05	1.73e-05	9.73e-05
Q9UHB6	14	14	Carbamidomethylation	0.00114187	0.000922132	0.000916797	0.000197603	0.000120188	0.00010788	8.06e-05	0.000115293	0.00015782	0.000136621	0.000190116	0.000172065	0.000246839	0.000224293	0.000169813	0.000121468	0.000125828	0.00010237	0.000122896
Q9Y266	14	14	0	0.000401227	0.000514782	0.000361473	0.000760141	0.000918103	0.000967492	0.000956223	0.000988225	0.000887247	0.000872399	0.000971519	0.000923276	0.00092976	0.000887131	0.000885629	0.000847983	0.00091718	0.000830245	0.000882137
Q9Y285	14	14	Carbamidomethylation; Pyro-glu from Q; Acetylation (Protein N-term)	0.000203232	0.000179055	0.000214375	0.000776117	0.00078623	0.000835639	0.000820112	0.000996461	0.00106784	0.00077446	0.000921268	0.000889702	0.000806341	0.000674554	0.000901879	0.000614215	0.000758	0.000785106	0.000972612
Q9Y3I0	14	14	Carbamidomethylation; Deamidation (NQ)	0.000358276	0.000294321	0.000262268	0.000489383	0.000494106	0.000501726	0.00049448	0.00052623	0.000536274	0.000585166	0.000565324	0.000547251	0.000501906	0.000530605	0.000589065	0.000528652	0.00046996	0.000533614	0.00052702
E9PAV3	13	11	Carbamidomethylation; Oxidation (M); Carbamidomethylation (DHKE X@N-term); Phosphorylation (STY); Deamidation (NQ); Homoserine lactone	0.00159234	0.00155554	0.0011517	0.00244691	0.0023203	0.00251719	0.00217089	0.00228939	0.00181375	0.00227153	0.00195141	0.00258517	0.00211459	0.00226804	0.00250251	0.00258215	0.00294862	0.0024988	0.0033476
O14776	13	13	Carbamidomethylation	7.69e-05	2.66e-05	2.67e-05	0.000322892	0.000324675	0.000293672	0.000319603	0.00036482	0.000374528	0.000370358	0.000314906	0.000346648	0.000265763	0.000235173	0.000209626	0.000382738	0.000307748	0.000428826	0.000367934
O14818	13	13	Carbamidomethylation	0.00146663	0.00167864	0.0015508	0.00239646	0.00239541	0.00230314	0.00258439	0.00230586	0.00222989	0.00219746	0.00221104	0.00274465	0.00286333	0.00285388	0.00254314	0.00257451	0.0023877	0.00242625	0.00229205
O43684	13	13	Carbamidomethylation; Pyro-glu from Q	0.000187518	0.00027082	0.000222357	0.000453225	0.000766199	0.000796254	0.000474666	0.000447996	0.000669754	0.000664175	0.00039782	0.000758765	0.000738049	0.000739834	0.000784878	0.000802146	0.00076558	0.000846366	0.00113848
O43818	13	13	Carbamidomethylation; Pyro-glu from Q	9.89e-05	0.000173459	0.000226919	0.000289257	0.000259573	0.000264562	0.000281698	0.000343408	0.000303077	0.000297932	0.000306531	0.000317271	0.000310194	0.000343972	0.000308751	0.000366695	0.000368388	0.000334516	0.000381505
O60664	13	13	Carbamidomethylation	0.000695599	0.000642359	0.000409366	0.00016565	0.000238707	0.000223465	0.000167985	0.000187763	0.000141331	0.000213162	0.000201841	0.000144367	0.000162091	0.000189143	0.000128376	8.25e-05	8.03e-05	0.00017814	9.05e-05
O75312	13	13	Carbamidomethylation; Deamidation (NQ)	5.6e-05	4.79e-05	4.18e-05	0.000121084	0.000111007	0.000117298	0.000129219	0.000156469	0.000146042	0.000157196	0.000123952	0.000104078	0.00013247	0.000119679	0.000131626	0.000142094	8.64e-05	0.000114461	0.0001523
P08559	13	13	Carbamidomethylation	0.00040856	0.000395039	0.000432171	0.000792093	0.000682735	0.000717485	0.000677971	0.000848227	0.000847988	0.00090532	0.000879392	0.000689939	0.000687035	0.000631035	0.000729628	0.000870901	0.000706456	0.000806063	0.00080674
P30153	13	9	Carbamidomethylation; Pyro-glu from Q; Acetylation (Protein N-term)	6.9e-05	9.45e-05	8.39e-05	0.000174059	0.00116015	0.000205485	0.000185214	0.000386231	0.000347047	0.000344021	0.000365995	0.0001536	0.000155509	0.000169894	0.000221001	4.31e-05	5.39e-05	0.00012897	0.000118372
P35573	13	13	Carbamidomethylation	1.89e-05	1.32e-05	1.22e-05	0.000209375	0.000390611	0.000115585	0.000138695	0.000186939	9.42e-05	6.1e-05	0.000102177	9.48e-05	0.000134116	0.00013558	0.000111313	2.12e-05	7.96e-05	7.17e-05	0.000119126
P47755	13	8	Carbamidomethylation; Deamidation (NQ); Acetylation (Protein N-term)	0.000598173	0.000550593	0.000550762	9.5e-05	8.43e-05	9.5e-05	6.72e-05	9.8e-05	7.15e-05	8.02e-05	5.28e-05	0.000133455	0.000171142	0.000242706	0.000108063	5.82e-05	0.000278186	7.04e-05	0.000117618
P49959	13	13	Carbamidomethylation; Pyro-glu from Q	5.04e-05	0.000489043	0.00159641	0.000147151	0.000252061	0.000160107	0.000171431	0.00011694	0.00020336	0.000183533	0.000105527	7.53e-05	0.000177724	8.96e-05	9.99e-05	8.86e-05	9.63e-05	0.000120103	0.00011611
P50995	13	12	Carbamidomethylation; Carboxylation (E); Hydroxyphenylglyoxal arginine	0.000185423	8.48e-05	0.000126573	0.000328778	0.000163589	0.000444361	0.000450545	0.000517171	0.000493875	0.000599157	0.000556111	0.000240891	0.000286333	0.00030129	0.000303064	0.000213906	0.000172824	0.000207158	0.000344561
P60981	13	12	Carbamidomethylation; Carbamidomethylation (DHKE X@N-term); Phosphorylation (STY); Deamidation (NQ); Acetylation (Protein N-term)	0.00561508	0.00484567	0.00432172	0.00170695	0.00153574	0.0017295	0.00183491	0.00214939	0.00178235	0.00131683	0.00181741	0.00203121	0.00185952	0.00196675	0.00221813	0.00187167	0.00159938	0.00210383	0.00199046
Q08378	13	13	Carbamidomethylation	2.42e-05	1.35e-05	3.96e-06	4.67e-05	3.29e-05	4.06e-05	9.22e-05	1.55e-05	5.68e-05	2.21e-05	7.73e-05	-	3.3e-05	6.21e-05	6.69e-05	4.37e-06	0.000126586	5.09e-05	4.12e-05
Q12765	13	13	Carbamidomethylation	0.00180185	0.00097361	0.00106846	0.00044818	0.000297131	0.000299666	0.000402303	0.000265997	0.000398083	0.000389287	0.000247905	0.000339094	0.000302789	0.000296268	0.000386752	0.000139039	9.7e-05	0.000169273	0.000166626
Q13011	13	13	Carbamidomethylation	0.000237803	0.000193603	0.000105363	0.000764345	0.000712782	0.000682381	0.000627145	0.000524583	0.000618717	0.000466651	0.000689276	0.00118347	0.00107786	0.00107125	0.000910004	0.000602755	0.00051544	0.000571499	0.000543607
Q13151	13	13	Carbamidomethylation; Acetylation (Protein N-term); Amidation	0.000515414	0.000379372	0.000337527	0.000857681	0.000818781	0.000841632	0.000717598	0.000971755	0.000997171	0.000682282	0.000679226	0.00146046	0.00116837	0.00107962	0.00112126	0.0011994	0.00111426	0.00116073	0.00114602
Q14258	13	13	Carbamidomethylation; Deamidation (NQ)	0.000114187	0.000191365	0.000129994	0.0003313	0.000178613	0.000261137	0.000315295	0.000255292	0.000339195	0.000359659	0.000254605	0.000564877	0.000888621	0.000945715	0.000514315	0.000211614	0.000169034	0.000222473	0.000249562
Q5BKZ1	13	13	Carbamidomethylation; Pyro-glu from Q; Acetylation (Protein N-term)	3.61e-05	1.22e-05	1e-05	0.000271599	0.000209494	0.000258569	0.000235179	0.000199292	0.000226915	0.000201639	0.000207704	0.00022914	0.000161268	0.000155666	0.000162501	0.000273494	0.000256962	0.000224086	0.000254839
Q6PI48	13	13	Carbamidomethylation	4.42e-05	4.26e-05	1.84e-05	0.000222829	0.000193636	0.00027398	0.00029462	0.000228939	0.000228486	0.000289702	0.000317419	0.000234176	0.000283865	0.000264465	0.000330689	0.000219253	0.00012886	0.000221667	0.000128174
Q7L2H7	13	13	Carbamidomethylation; Carbamidomethylation (DHKE X@N-term)	8.42e-05	0.000264106	0.000236041	0.000142106	0.000196975	0.000222609	0.000200721	0.000326938	0.000301507	0.000280649	0.000247905	0.000261875	0.00021475	0.000234336	0.000359939	0.000614215	0.000503312	0.000219249	0.00028349
Q7Z2W4	13	13	Carbamidomethylation; Oxidation (M); Deamidation (NQ)	7.73e-05	0.00010609	4.47e-05	0.000161446	0.000121857	0.000117298	0.000126635	0.000140822	0.000105213	0.000100408	8.21e-05	9.9e-05	8.47e-05	0.000106288	9.91e-05	0.000119176	0.000134924	0.000116073	0.000125158
Q8NCW5	13	13	Carbamidomethylation; Carbamidomethylation (DHKE X@N-term); Deamidation (NQ)	0.000194852	0.000228295	0.000246304	0.000442294	0.000435682	0.000396415	0.000536691	0.000340938	0.000536274	0.000465005	0.000533498	0.00053634	0.000615452	0.000554038	0.000546002	0.000377391	0.000328972	0.000313559	0.000364164
Q92616	13	13	Acetylation (Protein N-term)	0.000104759	3.54e-05	5.54e-05	5.07e-05	7.19e-05	6.12e-05	0.000130081	0.000241292	0.000415357	0.000112753	6.91e-05	0.000104918	0.000121774	8.79e-05	7.25e-05	0.000368223	0.000126586	6.16e-05	0.000128928
Q92804	13	10	Carbamidomethylation; Pyro-glu from Q; Carbamidomethylation (DHKE X@N-term); Deamidation (NQ); Dimethylation; Acetylation (Protein N-term)	0.000194852	0.000141006	0.000107302	0.000227874	0.000199479	0.000274836	0.000149033	0.000251174	0.000241049	0.000136621	0.000210217	0.000547251	0.000379309	0.000440218	0.000332314	0.000333082	0.000453284	0.000339353	0.000386029
Q96DI7	13	13	Carbamidomethylation; Pyro-glu from Q; Deamidation (NQ); 2 3-dihydro-2 2-dimethyl-7-benzofuranol N-methyl carbamate	4.66e-05	3.4e-05	2.5e-05	0.00023376	0.000258738	0.000273124	0.000303235	0.000333526	0.000336055	0.000335791	0.000305694	0.000277822	0.000213104	0.00021174	0.000242126	0.000189459	0.000133408	0.000152346	0.000261625
Q9BQA1	13	13	Carbamidomethylation; Deamidation (NQ)	0.00017809	0.000189127	0.000201832	0.000866089	0.000826293	0.000652415	0.000722767	0.000779875	0.000871544	0.000767876	0.000679226	0.000653847	0.000711719	0.000667859	0.000731253	0.000763948	0.000597304	0.000731906	0.000799201
Q9BY44	13	13	Carbamidomethylation	3.93e-05	4.4e-05	1.82e-05	9.33e-05	0.000168597	0.000205485	0.000184353	0.000179528	0.000177449	0.000156373	0.000216079	0.00017878	0.000122597	0.000172405	0.000168188	0.000201682	0.00014781	0.000186201	0.000217895
Q9H307	13	12	Phosphorylation (STY)	0.000137234	0.00016003	0.000110152	0.000364094	0.000305478	0.000347612	0.000358368	0.000405996	0.000350188	0.000390934	0.00038777	0.000322307	0.000371904	0.000342299	0.000320126	0.000383502	0.000505586	0.000367565	0.000394323
Q9HCE1	13	13	Carbamidomethylation	2.82e-05	2.75e-05	2.87e-05	0.000206852	0.00013855	0.000149833	0.000136973	0.000131763	0.00015782	0.000160488	0.000165828	0.00014017	0.000141521	0.000139765	0.000149501	0.000324678	5.65e-05	7.03e-05	6.7e-05
Q9NYF8	13	12	Phosphorylation (STY)	0.000142472	0.000156673	0.000119731	0.000370821	0.000346375	0.000446074	0.000470359	0.000352467	0.000383165	0.00040904	0.000350919	0.000507802	0.000530704	0.000509682	0.000447689	0.000496567	0.00059882	0.000415123	0.00053079
Q9UJ70	13	12	Carbamidomethylation	0.000273421	0.000416302	0.000376297	0.000200126	0.000211164	0.000209766	0.000234318	0.000230586	0.000142902	0.000120161	3.23e-05	0.000151921	6.06e-05	0.000230989	0.000117813	-	7.73e-05	5.52e-05	8.6e-05
Q9UJU6	13	13	Carbamidomethylation; Deamidation (NQ)	0.000452559	0.000425255	0.000346649	0.000112676	9.6e-05	0.000115585	9.91e-05	0.000106234	8.4e-05	8.81e-05	0.00010134	0.000275304	0.00011766	0.000195838	0.000178751	0.000168069	0.000141746	0.000286152	0.000162102
Q9UKK9	13	13	Carbamidomethylation; Pyro-glu from Q; Carbamidomethylation (DHKE X@N-term); Deamidation (NQ); Acetylation (Protein N-term)	0.000306944	0.000260748	0.000210954	0.000611308	0.000550862	0.000547104	0.000516878	0.000557524	0.000705087	0.000543192	0.000624787	0.000743657	0.000863937	0.000836916	0.000641065	0.000493511	0.000437366	0.000400613	0.000622019
Q9ULA0	13	13	Carbamidomethylation; Oxidation (M)	0.000187518	0.000188007	0.000187008	0.000394365	0.000397288	0.000409258	0.00042987	0.000403525	0.000431846	0.000439492	0.000426296	0.000598451	0.000575958	0.000535626	0.00055169	0.000459897	0.00035247	0.00041351	0.000394323
Q9UNZ2	13	13	Carbamidomethylation (DHKE X@N-term)	0.000384465	0.000284249	0.000218936	0.000707166	0.000768702	0.000785124	0.000609915	0.000682699	0.000577103	0.000565413	0.000711052	0.00115829	0.000921532	0.00107125	0.000820629	0.000870901	0.00109152	0.000760118	0.000829359
Q9Y262	13	13	Carbamidomethylation	7.48e-05	6.07e-05	8.28e-05	0.000189194	0.000179447	0.000253432	0.000258439	0.000376349	0.000249685	0.000349783	0.000366832	0.000245088	0.000139875	0.000179937	0.000245376	0.000263562	0.000191016	0.000122522	0.000230713
Q9Y617	13	13	Carbamidomethylation; Pyro-glu from Q	0.00111045	0.00114147	0.0011631	0.000386797	0.000372249	0.000353605	0.000369567	0.000349997	0.000296796	0.00033826	0.000350919	0.000282858	0.000267409	0.000258607	0.000307126	0.000415588	0.000388096	0.00035225	0.000373212
O14979	12	11	Carbamidomethylation; Carbamidomethylation (DHKE X@N-term); Acetylation (N-term)	0.000678838	0.000625572	0.000535938	0.00111835	0.00106834	0.00095893	0.000904536	0.00120234	0.000934357	0.000796681	0.000703514	0.00104078	0.00072653	0.000667022	0.000877504	0.00133691	0.00144778	0.00135419	0.00121388
O43823	12	12	Carbamidomethylation	5.28e-05	6e-05	8.76e-05	3.81e-05	3.39e-05	3.02e-05	2.05e-05	3.61e-05	6.73e-05	3.34e-05	4.68e-05	5.53e-05	5.67e-05	7.47e-05	6.05e-05	9.24e-05	7.14e-05	6.3e-05	4.13e-05
O75821	12	12	Carbamidomethylation; Carbamidomethylation (DHKE X@N-term)	0.000277611	0.000312227	0.000208674	0.000438931	0.000573397	0.000617311	0.000451406	0.000704111	0.000599873	0.000590104	0.000635675	0.000648811	0.000648364	0.000503823	0.000720691	0.000863262	0.00100814	0.000806063	0.000836899
O76003	12	12	Carbamidomethylation; Pyro-glu from Q; Deamidation (NQ); Acetylation (Protein N-term)	4.32e-05	9.75e-05	8.43e-05	0.000375866	0.000486594	0.000446074	0.000487588	0.000744463	0.000664257	0.000692981	0.00061055	0.000491854	0.000385069	0.000744018	0.000654065	0.000544695	0.00059882	0.000637596	0.000514957
O95163	12	12	Carbamidomethylation	2.45e-05	2.91e-05	1.53e-05	6.99e-05	6.9e-05	9.85e-05	0.000105098	7.29e-05	6.49e-05	6.53e-05	0.00013149	0.000155278	0.000413044	0.000238521	0.000192563	1.34e-05	4.46e-05	4.66e-05	4.24e-05
P00492	12	12	Carbamidomethylation; Carbamidomethylation (DHKE X@N-term); Deamidation (NQ)	0.000379227	0.000403992	0.000428751	0.00196762	0.00222014	0.00182368	0.00178323	0.00201763	0.0020336	0.00233737	0.00211892	0.00159475	0.00181015	0.00200023	0.00181188	0.00206266	0.00224368	0.00212801	0.00185475
P06454	12	12	Carbamidomethylation (DHKE X@N-term); Deamidation (NQ); Acetylation (Protein N-term); Dehydration; Ubiquitin; 2 more	0.00218946	0.00190246	0.00111977	0.00572628	0.00542515	0.00712348	0.00439346	0.00564936	0.00422424	0.00363774	0.00435509	0.00914883	0.005414	0.008955	0.00511877	0.00645537	0.00751178	0.00830245	0.00628051
P09211	12	12	Carbamidomethylation; Oxidation (M); Carbamidomethylation (DHKE X@N-term); Deamidation (NQ); Sodium adduct	0.00656838	0.00586404	0.00653389	0.00271599	0.0023203	0.00225177	0.00227426	0.00339291	0.00322707	0.00317685	0.00323281	0.00312235	0.00380955	0.00355689	0.00345314	0.00428575	0.0041311	0.00390135	0.00350593
P09382	12	12	Carbamidomethylation; Oxidation (M); Carbamidomethylation (DHKE X@N-term); Deamidation (NQ); Acetylation (Protein N-term); 3 more	0.0399131	0.0331251	0.0240602	0.00330459	0.00318832	0.00391278	0.00264469	0.00330232	0.00277952	0.00230445	0.00290618	0.00637061	0.00454184	0.00557386	0.00459064	0.00284953	0.00312296	0.00339353	0.00291784
P30084	12	12	Carbamidomethylation	0.00056046	0.000407349	0.000537079	0.0012697	0.0011518	0.00109592	0.00102514	0.000996461	0.000942209	0.00093824	0.000824116	0.000914883	0.00127534	0.00112984	0.000845004	0.00110772	0.0010233	0.00100758	0.000980152
P30626	12	12	Carbamidomethylation; Deamidation (NQ); Dehydration	0.00037818	0.000427493	0.000392261	0.000916541	0.000535838	0.000736321	0.000895921	0.000938814	0.000887247	0.000818903	0.000798153	0.000881309	0.000770961	0.000912238	0.000910004	0.00065394	0.000535148	0.000627117	0.000649916
P33240	12	8	Carbamidomethylation; Dimethylation; Ethylation	0.000100045	0.000101614	0.000105021	0.000325414	0.000270423	0.000295385	0.000308404	0.000291526	0.00029444	0.000323446	0.000320769	0.000346648	0.000339815	0.000363222	0.000336376	0.000407948	0.000476024	0.000388523	0.000379997
P35658	12	12	Phosphorylation (STY)	2.61e-05	4.98e-05	4.32e-05	7.04e-05	8.19e-05	9.25e-05	8.31e-05	8.89e-05	5.98e-05	9.14e-05	5.53e-05	4.51e-05	5.73e-05	6.05e-05	5.54e-05	6.25e-05	0.000115216	0.000100758	8.9e-05
P42285	12	12	Carbamidomethylation; Acetylation (Protein N-term)	0.000136187	0.000103628	9.41e-05	0.000237964	0.000310486	0.000389565	0.000364399	0.000550936	0.000763975	0.000710264	0.00075879	0.000235855	0.000345575	0.000271998	0.000421689	0.000250575	0.000237254	0.000285346	0.000419957
P42566	12	12	Carbamidomethylation; Deamidation (NQ)	3.64e-05	2.73e-05	2.35e-05	3.66e-05	4.47e-05	6.65e-05	3.7e-05	3.52e-05	4.57e-05	4.69e-05	6.58e-05	9.06e-05	9.96e-05	6.57e-05	9.99e-05	8.48e-05	6.24e-05	6.4e-05	3.91e-05
P48634	12	11	Oxidation (M)	4.44e-05	2.46e-05	1.14e-05	4.36e-05	4.67e-05	8.06e-05	3.83e-05	6.54e-05	4.27e-05	5.44e-05	7.13e-05	0.000134295	8.56e-05	9.46e-05	7.78e-05	4.49e-05	6.2e-05	6.89e-05	6.27e-05
P60228	12	12	0	0.000105807	2.18e-05	2.37e-05	0.00031112	0.000551696	0.000503438	0.000581487	0.000784816	0.000665828	0.00093001	0.000845892	0.000257678	0.000391651	0.000310496	0.000432252	0.00026127	0.000323666	0.000315171	0.000446346
P60660	12	9	Carbamidomethylation; Oxidation (M); Carbamidomethylation (DHKE X@N-term); Deamidation (NQ); Acetylation (Protein N-term)	0.014771	0.0132053	0.0122011	0.00289257	0.00211998	0.00239733	0.00190383	0.00176234	0.00194723	0.00148966	0.00173366	0.0038274	0.00337347	0.00411763	0.00322564	0.00274258	0.00319118	0.00293407	0.00268411
P61604	12	11	Carbamidomethylation (DHKE X@N-term)	0.00172852	0.00181293	0.00169904	0.00941767	0.00909756	0.0101886	0.00895921	0.00805404	0.00785174	0.00689689	0.00722777	0.0108275	0.0125888	0.0136417	0.010725	0.0110009	0.0114458	0.0117685	0.0101031
P68400	12	12	Carbamidomethylation; Pyro-glu from Q; Deamidation (NQ)	0.00026923	4.9e-05	0.000188149	0.000776117	0.000868024	0.000881873	0.000956223	0.00119411	0.0013348	0.001037	0.00129815	0.001024	0.00144812	0.00099593	0.00117001	0.000771588	0.00088686	0.00112849	0.00168888
P82650	12	11	0	4.82e-07	2.47e-05	1.45e-05	8.27e-05	0.000167762	0.000168669	0.000101653	0.000126822	0.000219849	8.72e-05	0.000172528	8.48e-05	0.000100381	0.000171568	0.000112938	0.000135219	0.000109152	0.000112043	0.000277458
Q01780	12	12	Carbamidomethylation	4.91e-06	1.14e-05	2.57e-05	8.83e-05	7.2e-05	9.42e-05	0.000116297	0.000117764	0.000128769	0.000132506	0.000130653	6.66e-05	7.87e-05	6.29e-05	3.39e-05	4.04e-05	3.93e-05	3.01e-05	5.91e-05
Q08752	12	12	Carbamidomethylation; Acetylation (Protein N-term)	7.49e-05	7.68e-05	9.57e-05	0.000285053	0.000252061	0.000513713	0.000337693	0.000360702	0.000243404	0.000262543	0.000309881	0.000130098	0.000170319	5.57e-05	0.000127563	0.000579073	0.000249382	0.000149928	0.000191507
Q08945	12	12	Carbamidomethylation; Acetylation (Protein N-term)	0.00085588	0.000656907	0.000636284	0.00156401	0.00161085	0.00137846	0.00116297	0.00055423	0.00100502	0.00110284	0.000971519	0.00038274	8.39e-05	0.00018998	7.33e-05	0.000725751	0.000570774	0.000854427	0.000889676
Q10567	12	5	Carbamidomethylation	6.16e-05	9.46e-05	5.46e-05	0.000102585	0.000132708	0.000134421	0.000139557	0.000135057	0.000142117	0.000126745	0.000152428	5.15e-05	8.14e-05	4.35e-05	4.92e-05	6.07e-05	6.81e-05	8.54e-05	6.57e-05
Q10713	12	12	Carbamidomethylation; Deamidation (NQ)	9.15e-05	2.07e-05	7.02e-05	0.000449021	0.000375588	0.000398127	0.000469497	0.000382937	0.000396513	0.000404102	0.000389445	0.000311396	0.000265763	0.00024689	0.000355064	0.000470592	0.000387338	0.000388523	0.000413172
Q12904	12	12	Carbamidomethylation; Deamidation (NQ); Acetylation (Protein N-term)	0.000233612	0.000219342	0.000142537	0.000764345	0.000918103	0.000820228	0.000773593	0.000881168	0.000824433	0.00093001	0.000757952	0.000713441	0.000888621	0.000945715	0.000810066	0.000855622	0.00090202	0.000902791	0.000836899
Q13347	12	12	Carbamidomethylation; Deamidation (NQ)	0.000650553	0.000804627	0.000147098	0.000941767	0.00102661	0.00103599	0.0010596	0.00117764	0.0011228	0.00102054	0.000896143	0.000847735	0.000611338	0.000835242	0.00125126	0.000947296	0.0009854	0.00110431	0.00132697
Q14684	12	12	Carbamidomethylation; Deamidation (NQ)	7.94e-07	1.65e-05	7.73e-06	5.27e-05	0.00013855	0.000137846	0.000151617	0.000181175	0.000186871	0.000183533	0.000149078	0.00010156	0.000157154	0.000141439	0.00010075	0.000110773	0.000103088	6.13e-05	0.000114602
Q6NYC8	12	12	Carbamidomethylation	0.000342562	0.000301036	0.000216656	8.33e-05	0.000109338	4.21e-05	0.000100791	4.77e-05	8.48e-05	0.000127568	5.49e-05	0.000412117	0.000606401	0.000112984	0.000431439	7.62e-05	6.94e-05	6.92e-05	8.29e-05
Q8WU90	12	12	0	0.000150853	0.000162268	0.000118591	0.000393524	0.000363068	0.000390422	0.000383351	0.00043729	0.000462468	0.000339083	0.000349244	0.000512838	0.000418804	0.00042599	0.000438752	0.000610395	0.000629898	0.000677899	0.000593369
Q92973	12	10	Carbamidomethylation	5.25e-05	3.68e-05	2.02e-05	0.000132856	0.000166093	0.000169525	0.000198998	0.000326938	0.000252826	0.000291348	0.00025293	4e-05	8.01e-05	0.000109636	0.000143813	5.81e-05	7.88e-05	0.000103176	0.000128174
Q96FW1	12	12	Carbamidomethylation; Pyro-glu from Q; Deamidation (NQ)	2.45e-05	4.02e-05	2.23e-05	0.000203489	0.000374753	0.000377579	0.000356645	0.000589641	0.00054177	0.000596688	0.000603849	0.000203121	0.000273169	0.000188306	0.000356689	0.000190223	0.000135682	0.000207158	0.000303093
Q96PK6	12	12	Carbamidomethylation	5.85e-05	5.57e-05	9.05e-05	9.33e-05	5.74e-05	0.000166957	8.96e-05	0.000244586	0.000171168	0.00016625	0.000227805	7.93e-05	0.000240257	0.000125537	0.000165751	0.000142094	7.54e-05	4.88e-05	9.95e-05
Q99536	12	12	Carbamidomethylation; Deamidation (NQ); Acetylation (Protein N-term)	0.000106854	8.66e-05	0.00011517	0.000248896	0.000421493	0.000356174	0.000361814	0.000545995	0.000523711	0.000713557	0.000655775	0.000507802	0.000780834	0.00170731	0.00121063	0.000362112	0.00040553	0.000440111	0.000429759
Q9H0S4	12	12	Carbamidomethylation; Deamidation (NQ); Acetylation (Protein N-term)	0.000149805	0.000137648	0.000248584	0.000328778	0.000363903	0.000247438	0.000272222	0.000365643	0.00022613	0.000371181	0.000317419	0.000138491	0.000328296	0.000296268	0.000272189	0.000245991	0.000281218	0.000160407	0.000297061
Q9H2D6	12	12	Carbamidomethylation; Deamidation (NQ)	6.17e-05	6.97e-05	2.82e-05	1.91e-05	3.4e-05	4.02e-05	4.44e-05	1.77e-05	2.71e-05	2.88e-05	8.26e-05	2.24e-05	0.000121774	8.14e-05	5.97e-05	-	1.3e-05	5.13e-05	6.51e-05
Q9NVP1	12	12	Carbamidomethylation; Deamidation (NQ)	6.36e-05	5.09e-05	3.39e-05	0.000109312	0.000136881	0.000151545	0.000140418	0.0010047	0.000321136	0.00040081	0.000319094	0.000132616	0.000215573	0.00015734	0.000217751	0.000197863	0.000244834	0.000190231	0.00021111
Q9NZ08	12	12	Carbamidomethylation	5.89e-05	9.66e-05	0.000139116	4.42e-05	0.000109338	0.000132709	0.000111129	0.000127646	8.48e-05	0.000170365	2.03e-05	0.00030552	0.000552919	0.000274508	0.000348564	0.000100077	8.72e-05	0.00010237	0.000106309
Q9P258	12	12	Carbamidomethylation; Deamidation (NQ)	0.000225232	0.000129815	0.000131134	0.00039941	0.000343037	0.000366448	0.000516878	0.000438937	0.00047189	0.000401633	0.000319094	0.00033154	0.000275637	0.000307985	0.000264064	0.000341485	0.000340342	0.000306304	0.000417695
Q9UBE0	12	12	Carbamidomethylation; Oxidation (M)	0.000453606	0.000462185	0.000417348	0.000517972	0.000671884	0.00085105	0.00109406	0.00072964	0.000679961	0.000298756	0.00048911	0.000864522	0.000831025	0.000821851	0.000741003	0.000719639	0.000503312	0.000658554	0.000551901
Q9UKM9	12	12	Glycidamide adduct	0.000456749	0.000465542	0.000405945	0.000713893	0.000822119	0.000786836	0.000742581	0.000578935	0.000479742	0.000544015	0.000626462	0.0005355	0.000449247	0.000477879	0.000463127	0.00062109	0.000687506	0.000590038	0.000465949
Q9UPN3	12	12	Carbamidomethylation	0.000856928	7.32e-05	3.95e-05	0.00150515	0.00238707	0.00245726	0.00222257	0.000746934	0.000816581	0.000995852	0.000819929	0.000141849	0.000357094	0.000108799	0.000148688	7.33e-05	0.000128102	0.000661778	0.00148531
Q9Y263	12	12	Carbamidomethylation; Oxidation (M)	1.99e-05	6.46e-05	4.09e-05	0.000153878	0.000141054	7.89e-05	0.000321326	0.000135057	0.000129554	8.97e-05	8.38e-05	0.00011499	2.29e-05	1.91e-05	6.66e-05	0.0001123	0.000180404	0.000118491	0.000128174
Q9Y606	12	12	Carbamidomethylation	3.01e-05	6.28e-05	7.62e-05	0.000281689	0.000202817	0.000248294	0.000226565	0.000234704	0.000257537	0.00026995	0.000251255	0.000319789	0.000348043	0.000287062	0.000315251	0.000328498	0.000345648	0.000321619	0.000294799
O00116	11	11	Carbamidomethylation	7.61e-05	6.57e-05	0.000128853	0.000135379	0.000168597	0.000154114	0.000187799	0.000120234	0.000190797	0.000241144	0.000156616	0.000158636	0.00017937	0.000165709	0.000200688	0.000161193	0.00013644	0.000183782	0.000170396
O94925	11	11	Carbamidomethylation; Deamidation (NQ)	0.000259802	0.000250677	0.000161922	0.000343913	0.000514972	0.000465766	0.000569427	0.000608582	0.000500156	0.000606564	0.000546898	0.000354202	0.000407284	0.000319702	0.000459877	0.000389614	0.000400224	0.000394165	0.000425989
O95218	11	11	Carbamidomethylation; Phosphorylation (STY)	0.00010413	0.000182412	0.000102056	0.000197603	0.000201983	0.000232883	0.000197275	0.000106234	0.000173524	0.00019094	0.000189279	0.000363435	0.000224624	0.000277019	0.000199876	0.000209322	0.000266058	0.000178946	0.000189245
P00441	11	11	Carbamidomethylation; Carbamidomethylation (DHKE X@N-term); Deamidation (NQ); Dehydration	0.0023047	0.00210389	0.00135695	0.00442294	0.00366407	0.00363023	0.00283421	0.00370585	0.00274026	0.00270773	0.00283081	0.0031895	0.00341461	0.00395861	0.00270564	0.00220017	0.00273638	0.00282122	0.0028726
P01584	11	11	Carbamidomethylation; Phosphorylation (STY); Acetylation (Protein N-term)	7.13e-05	9.8e-05	7.66e-05	0.000857681	0.000926449	0.000898997	0.00093038	0.000420819	0.000751412	0.000713557	0.000621437	0.000133455	0.000269055	0.000482064	0.000438752	0.000195571	0.00025393	0.000193455	0.000218649
P05141	11	3	Carbamidomethylation; Acetylation (Protein N-term)	8.09e-05	1.18e-05	4.77e-05	0.000127811	0.000116849	0.000148977	0.000208474	0.000252821	0.000286589	0.000291348	0.000226967	6.39e-05	7.92e-05	0.000202534	9.83e-05	8.4e-05	0.000124312	0.000135419	0.000194522
P07858	11	11	Carbamidomethylation; Carbamidomethylation (DHKE X@N-term); Deamidation (R)	0.00296468	0.00259629	0.00244023	0.000461634	0.000272927	0.000350181	0.000211058	0.000327761	0.000172738	0.000240321	0.000113902	0.000662241	0.000262472	0.000202534	0.000291689	0.000154318	0.000226642	0.00024988	0.000218649
P22087	11	11	Carbamidomethylation	8.5e-05	0.000142125	0.000131134	0.000966993	0.00056672	0.00078598	0.00100791	0.00104587	0.000926506	0.00120984	0.000806528	0.000634543	0.000677162	0.000693803	0.000861254	0.000751725	0.0007959	0.000926973	0.00139483
P28482	11	10	Carbamidomethylation; Oxidation (M); Phosphorylation (STY); Deamidation (NQ)	0.000190661	0.000236128	0.000274811	0.000605422	0.000733648	0.000533405	0.00055392	0.000408467	0.000458542	0.000410686	0.000435509	0.00043394	0.000308549	0.00055906	0.000505377	0.000235296	0.000319876	0.000510238	0.000460671
P31350	11	9	Carbamidomethylation	4.74e-05	9.32e-06	3.8e-05	0.000201807	0.000156077	0.000148977	0.000257577	0.000177057	0.000163316	0.000169542	6.35e-05	0.000203121	0.000166205	0.000175752	0.000268126	0.000304815	0.000251656	0.000278898	0.000272935
P40429	11	11	Carbamidomethylation; Acetylation (Protein N-term)	0.00189614	0.00186888	0.00208674	0.00309438	0.00292124	0.00289391	0.00354923	0.00311291	0.00277166	0.00279003	0.0024288	0.0020396	0.00177724	0.00195838	0.00260001	0.00344541	0.00313812	0.00318395	0.00326466
P41227	11	11	Carbamidomethylation; Carbamidomethylation (DHKE X@N-term); 2 3-dihydro-2 2-dimethyl-7-benzofuranol N-methyl carbamate	0.000144567	0.000104635	9.9e-05	0.000443135	0.000384769	0.000434943	0.000461744	0.000502348	0.00047503	0.000396695	0.000452259	0.000350006	0.00030608	0.000271161	0.000206376	0.000412532	0.000551066	0.000312753	0.000426743
P46060	11	11	Carbamidomethylation	0.000153996	0.000127576	0.000181307	0.000551606	0.000550027	0.000452067	0.000626283	0.000169645	0.000404365	0.000289702	0.000361807	7.58e-05	9.96e-05	7.29e-05	8.12e-05	0.000210086	0.000345648	0.000201516	0.000320434
P52292	11	11	Carbamidomethylation; Deamidation (NQ); Acetylation (Protein N-term)	4.22e-05	5.29e-05	3.85e-05	0.000193399	0.000243715	0.000188361	0.000254993	0.000434819	0.00029444	0.00043373	0.000277218	0.000120026	0.000120128	0.000113821	0.000166563	0.000273494	0.000250898	0.000207158	0.000309125
P55036	11	6	Carbamidomethylation; Deamidation (NQ); HexNAcylation (N)	0.000508081	0.000506949	0.000570147	0.0010679	0.000934796	0.000984616	0.00106821	0.000922344	0.000895099	0.00093824	0.000996645	0.000745336	0.00092976	0.000853654	0.000836879	0.000970215	0.00100814	0.000878609	0.00100277
P55809	11	11	Carbamidomethylation; Pyro-glu from Q; Carbamidomethylation (DHKE X@N-term)	0.000280754	0.000316703	0.000391121	0.000835818	0.000772041	0.00075687	0.000732243	0.000650582	0.00080873	0.000655945	0.000729477	0.000923276	0.000872165	0.000794233	0.000810879	0.000847983	0.00081864	0.000697245	0.000723804
P60891	11	3	Carbamidomethylation	0.000122568	8.84e-05	8.52e-05	0.000189194	0.000222849	0.000214903	0.000248101	0.000279997	0.000307788	0.000200816	0.000205192	0.000259357	0.000205699	0.000163199	0.000379439	0.000197099	0.00016676	0.000168467	0.00027595
P62993	11	11	Carbamidomethylation	0.000202185	0.000231652	0.000107302	0.000380911	0.000333021	0.000415251	0.000312711	0.000298115	0.000273241	0.000162958	0.000293131	0.000386097	0.000355448	0.000451935	0.000288439	0.000335373	0.00034489	0.000365953	0.000335513
Q00796	11	11	Carbamidomethylation; Deamidation (NQ); Acetylation (Protein N-term)	0.000102454	0.000125338	0.000142537	0.000650828	0.000667711	0.000567652	0.000748611	0.000675287	0.000589666	0.000708618	0.000701839	0.000710083	0.000701023	0.000744855	0.000692253	0.000647828	0.000557888	0.000578753	0.000524004
Q12874	11	11	Carbamidomethylation; Acetylation (Protein N-term); Amidation	0.000247231	0.000245081	0.000196131	0.000615512	0.00064768	0.000603612	0.000582349	0.000667876	0.000702731	0.000697096	0.000670851	0.000579985	0.000594882	0.000619318	0.000676815	0.00062873	0.000620802	0.000570693	0.000647654
Q13501	11	11	Carbamidomethylation; Phosphorylation (STY); Deamidation (NQ)	0.000159234	0.000130934	7.24e-05	0.00021442	0.000212833	0.000313365	0.000206751	0.000118587	0.000142902	0.000167896	0.000231992	0.000181298	9.22e-05	0.000145623	0.000173063	0.000271966	0.000313054	0.000211189	0.000281228
Q14376	11	11	Carbamidomethylation; Deamidation (NQ)	5.22e-05	3.84e-05	4.71e-05	0.000221147	0.00025373	0.000252575	0.000242071	0.000238821	0.000316425	0.000243613	0.000293968	0.000456602	0.000408107	0.000355689	0.000444439	0.000220781	0.000169792	0.00020474	0.000213371
Q14997	11	11	Carbamidomethylation	3.15e-05	5.98e-05	4.82e-05	0.000234601	0.000192802	0.000207197	0.000217089	0.000216586	0.000143687	0.00016625	0.000194304	0.000169547	0.000116837	0.000144786	0.000170626	0.000188695	0.00016297	0.000185395	0.000187737
Q15637	11	11	Carbamidomethylation; Carbamidomethylation (DHKE X@N-term); Dihydroxy; Acetylation (Protein N-term)	0.000344657	0.000334608	0.000234901	0.00070128	0.000598436	0.000777418	0.00076584	0.000738698	0.000495445	0.000596688	0.000705189	0.000914883	0.000814569	0.00067037	0.000720691	0.000579073	0.00101572	0.000515881	0.000744915
Q15907	11	11	Carbamidomethylation (DHKE X@N-term); Deamidation (NQ); Acetylation (Protein N-term)	0.000485034	0.000519259	0.000507431	0.000729029	0.000823789	0.000761151	0.00084251	0.000856462	0.000879395	0.000971161	0.000996645	0.000742818	0.000839253	0.000768289	0.000942504	0.000786867	0.000721616	0.00076576	0.000739638
Q2NL82	11	11	Carbamidomethylation	0.000146662	0.00016003	0.000120871	0.000369139	0.000345541	0.000302234	0.000370429	0.000288232	0.000328203	0.000330853	0.000309881	0.00021655	0.000226269	0.000231826	0.000229939	0.000380446	0.000184952	0.000355474	0.000356624
Q3KQU3	11	11	Deamidation (NQ)	0.000193804	0.000186888	0.000123152	8.05e-05	4.89e-05	6.89e-05	5.97e-05	3.43e-05	5.9e-05	5.88e-05	3.7e-05	4.6e-05	2.86e-05	4.59e-05	3.26e-05	5.62e-05	5.66e-05	5.27e-05	4.58e-05
Q5JTV8	11	10	Carbamidomethylation	2.2e-05	1.48e-05	1.24e-05	0.00013622	0.000142723	6.95e-05	0.000148172	0.000172116	0.000126413	0.00017448	0.000189279	6.72e-05	7.01e-05	0.000199186	5.01e-05	0.000135219	4.35e-05	3.87e-05	5.3e-05
Q6NZI2	11	11	Phosphorylation (STY); Deamidation (NQ)	0.00167614	0.00218223	0.00208674	0.000406137	0.000139385	0.000286823	0.000192968	0.000145763	0.000197079	0.000206577	0.000123115	0.00016535	0.000292093	0.000262792	0.000173063	5.29e-05	8.57e-05	0.000140255	0.000199046
Q7L1Q6	11	10	Carbamidomethylation; Pyro-glu from Q; Deamidation (NQ)	9.5e-05	0.000201437	9.61e-05	0.000247214	0.000306312	0.000361311	0.000368706	0.000622582	0.00045226	0.000776929	0.000516748	7.34e-05	0.000200762	0.000198349	0.000270564	0.000404893	0.000218304	0.00024988	0.000266149
Q7Z417	11	11	Phosphorylation (STY); Deamidation (NQ)	4.94e-05	1.4e-05	3.87e-05	8.74e-05	8.68e-05	0.000116442	9.91e-05	0.00013094	0.000138191	3.73e-05	0.000118927	0.000122544	0.000212282	0.000174079	0.000154376	0.000215433	0.00020845	0.000154764	0.000180197
Q7Z5L9	11	8	Carbamidomethylation; Oxidation (M)	1.74e-05	2.75e-05	1.86e-05	0.00021442	0.000163589	0.00024487	0.000189522	0.000231409	0.000166457	0.000215631	0.000199329	9.65e-05	4.53e-05	7.37e-05	9.67e-05	0.000165777	0.000184952	0.00020474	0.000205832
Q8TAQ2	11	8	Carbamidomethylation	2.13e-05	4.31e-06	2.39e-05	1.42e-05	8.85e-05	3.98e-05	7.9e-05	3.94e-05	4.24e-05	3.57e-05	9.46e-06	6.51e-06	3.1e-05	4.69e-05	9.34e-05	3.64e-05	3.88e-05	3.96e-05	3.6e-05
Q8WXF1	11	11	Carbamidomethylation	0.000233612	0.000218223	0.000158501	0.000632329	0.000876371	0.000749164	0.000814082	0.000532818	0.000402794	0.000502041	0.000479897	0.000310557	0.000362853	0.000328071	0.000264064	0.000417116	0.000410836	0.000498147	0.000603924
Q9BTE3	11	11	Carbamidomethylation; Deamidation (NQ)	1.81e-06	3.66e-06	1.88e-06	0.000127811	0.00035806	0.000195211	0.000206751	0.000219057	9.66e-05	0.000274065	0.000154941	1.84e-05	5.73e-05	3.78e-05	6.8e-05	6.07e-05	5.67e-05	8.38e-05	0.000106309
Q9BTT0	11	11	Carbamidomethylation; Carbamidomethylation (DHKE X@N-term); Deamidation (NQ)	0.000379227	0.000423017	0.000385419	0.000992219	0.00107668	0.000916121	0.000887306	0.00097999	0.000997171	0.00091355	0.00129815	0.000872916	0.000794822	0.000887131	0.000983129	0.000962575	0.000685232	0.000822185	0.000859518
Q9GZL7	11	11	Carbamidomethylation; Pyro-glu from Q; Carbamidomethylation (DHKE X@N-term)	0.000596078	0.000654669	0.000564446	0.00110153	0.00103495	0.00107023	0.0011199	0.00105411	0.000934357	0.00089709	0.000971519	0.00110793	0.00101204	0.00109636	0.00121063	0.00103897	0.00097782	0.00110431	0.000957533
Q9GZZ1	11	11	Carbamidomethylation	5.98e-05	6.33e-05	2.08e-05	0.000346436	0.00035806	0.00037501	0.000425562	0.000338467	0.000389446	0.000364597	0.00039447	0.000234176	0.000322536	0.00023601	0.000303876	0.000456841	0.000379	0.00015557	0.000386783
Q9HAV7	11	11	Carbamidomethylation; Carbamidomethylation (DHKE X@N-term)	0.000213708	0.000186888	0.000143677	0.00110994	0.00108503	0.00124147	0.00129219	0.00114469	0.00108354	0.00109461	0.00113902	0.000973637	0.00124242	0.000878762	0.00067844	0.0011994	0.00138714	0.00124134	0.00126666
Q9HC38	11	11	Carbamidomethylation	0.000236755	0.000278654	0.000294196	0.00047677	0.000479917	0.000386141	0.000379905	0.000428231	0.000486808	0.000467474	0.000448909	0.000573271	0.000625326	0.000584167	0.00063944	0.00047212	0.000417658	0.000483638	0.000428251
Q9NR12	11	11	Carbamidomethylation; Deamidation (NQ)	0.0006736	0.000655788	0.000488046	5.94e-05	8.6e-05	9.59e-05	8.42e-05	0.000297291	0.000244974	5.4e-05	0.00023283	8.81e-05	4.21e-05	5.45e-05	0.000111313	0.000293356	0.000383548	0.000285346	0.000325712
Q9P0K7	11	11	Carbamidomethylation; Deamidation (NQ)	0.000106854	0.000218223	0.00015394	4.66e-05	1.16e-05	5.61e-05	0.000111129	4.04e-05	4.98e-05	0.0001037	9.38e-05	1.15e-05	1.12e-05	3.46e-05	5.27e-05	8.17e-05	5.93e-05	2.89e-05	7.31e-05
Q9UDR5	11	11	Carbamidomethylation	0.000191709	0.000215985	0.000339808	0.00080807	0.00028795	0.000795398	0.00073052	9.8e-05	0.000519	0.000300402	0.000531823	6.57e-05	0.000139875	0.000116331	0.000134063	0.000361348	0.000359292	0.000369177	0.000549639
Q9UJA5	11	11	Carbamidomethylation; Pyro-glu from Q; Deamidation (NQ)	2.1e-05	8.24e-06	3.68e-05	0.000300188	0.00037058	0.000363024	0.000334247	0.000315409	0.000298366	0.000277357	0.000335844	0.000427225	0.00052659	0.000579983	0.000349377	0.000485107	0.000454042	0.000400613	0.000413926
Q9Y281	11	5	Carbamidomethylation; Carbamidomethylation (DHKE X@N-term)	0.00133044	0.00254034	0.00238322	0.000554129	0.000651018	0.000239733	0.000503956	0.000168822	0.000141331	0.000396695	0.000134003	0.000308039	0.000477222	0.000240195	0.000372939	0.00041024	0.000161454	0.000457038	0.000128928
O00303	10	10	Carbamidomethylation	0.000566746	0.000391682	0.000279372	0.00188353	0.00283777	0.00209766	0.00209335	0.00102117	0.00325847	0.00378588	0.00310719	0.00036931	0.000308549	0.000247727	0.000380252	0.001123	0.00118248	0.00178946	0.00204324
O00410	10	10	Carbamidomethylation	2.41e-05	8.29e-05	2.44e-05	0.00014631	0.000233699	0.000175518	0.000186076	0.000143293	0.000121702	0.000273242	0.000207704	4.79e-06	3.08e-06	3.77e-06	1.15e-05	3.8e-05	7.11e-05	6.95e-05	8.9e-05
O00487	10	10	Carbamidomethylation; Deamidation (NQ)	0.000237803	0.000229414	0.000234901	0.000471724	0.000580909	0.000488883	0.000605608	0.000550936	0.000551192	0.000648538	0.000598824	0.000389455	0.000492033	0.000482901	0.000567127	0.000499622	0.000482846	0.000494923	0.000529282
O00499	10	10	Carbamidomethylation	0.000245136	0.000278654	0.000199551	0.000741642	0.00103495	0.000907559	0.00102514	0.000426584	0.00146828	0.00093824	0.00123115	0.000169547	0.000292093	0.000262792	0.000173876	0.000743322	0.000563952	0.000822185	0.000769042
O14950	10	4	Carbamidomethylation; Oxidation (M)	0.00397036	0.00397278	0.00395682	0.00123607	0.000918103	0.00105311	0.000947609	0.00107881	0.00105999	0.000954701	0.000963144	0.00161154	0.00136584	0.00171568	0.00138126	0.000977854	0.00110668	0.00111237	0.00100277
O15372	10	10	Carbamidomethylation	7.95e-05	4.22e-05	3.18e-05	0.000227874	0.000340533	0.000354462	0.000331663	0.000458701	0.000449905	0.000464182	0.000474034	0.000285376	0.000346397	0.000226804	0.000342064	0.000283425	0.000253172	0.00024988	0.000373966
O43172	10	10	Carbamidomethylation	2.55e-05	6.27e-05	2.29e-05	0.0003313	0.000346375	0.000354462	0.000354061	0.000356585	0.000379239	0.000388464	0.000291456	0.000358399	0.000380132	0.000423479	0.000363189	0.000320094	0.000369146	0.000349025	0.000330236
O43395	10	10	Carbamidomethylation; Phosphorylation (STY)	1.68e-05	1.11e-05	2.78e-05	0.000129493	0.000141054	0.000148977	0.000128358	0.000148234	0.000131124	0.000120984	0.000130653	9.4e-05	0.000129179	0.000109636	7.43e-05	8.25e-05	9.02e-05	0.000109625	9.42e-05
O43765	10	9	Carbamidomethylation	0.00554175	0.0065355	0.00676194	0.00232078	0.00225353	0.00205485	0.00238625	0.00172939	0.00142117	0.00200816	0.00211054	0.00196406	0.00160445	0.00223457	0.00225876	0.00221545	0.0019708	0.0020071	0.00180197
O43809	10	10	0	0.000162376	0.000368181	0.00034893	0.000697076	0.000691081	0.000647278	0.000829588	0.000765051	0.000784389	0.00092178	0.000921268	0.000754568	0.000765201	0.000728117	0.000547627	0.000747906	0.00077316	0.000838306	0.000784121
O60264	10	10	Carbamidomethylation; Oxidation (M)	0.00061703	0.00064124	0.000607777	0.00124448	0.00131038	0.00118154	0.00115436	0.00135881	0.00111495	0.00113576	0.00122277	0.00108275	0.00106141	0.00107962	0.00121063	0.00126815	0.0014781	0.00134613	0.00118372
O75131	10	9	Carbamidomethylation	1.28e-05	2.85e-05	7.77e-05	0.000131175	0.000159416	0.000115585	0.000228288	0.000289056	0.000254396	0.000266658	0.000324956	9.32e-05	0.000111078	0.000169057	0.000115376	0.000172652	0.000150084	8.79e-05	0.000182459
O75152	10	10	Carbamidomethylation; Carbamidomethylation (DHKE X@N-term); Carboxylation (DKW)	0.000139329	0.000141006	0.00015394	0.000375866	0.000434012	0.00030994	0.00032994	0.000223174	0.000361965	0.000372004	0.000295643	2.89e-05	5.5e-05	3.57e-05	6.71e-05	0.000265854	0.00025014	0.000271643	0.00021111
O76094	10	10	Carbamidomethylation; Deamidation (NQ); Acetylation (Protein N-term)	9.59e-06	6.48e-06	4.89e-06	0.000120243	0.000116015	0.000124147	0.000111129	0.000102117	9.5e-05	0.000102054	8.12e-05	5.75e-05	6.29e-05	6.08e-05	7.3e-05	6.62e-05	5.01e-05	5.71e-05	7.77e-05
O96019	10	9	Carbamidomethylation; Carbamidomethylation (DHKE X@N-term); Acetylation (Protein N-term)	0.000254564	0.000158911	8.52e-05	0.000464998	0.000368076	0.000390422	0.000352338	0.000380467	0.000409076	0.000473235	0.000402845	0.000359238	0.000283865	0.000273672	0.000309564	0.000271966	0.000332004	0.000394165	0.00036718
P06132	10	10	Carbamidomethylation; Pyro-glu from Q; Deamidation (NQ); Acetylation (Protein N-term)	0.000144567	0.000124219	0.000147098	0.000318687	0.000323005	0.000319358	0.000307542	0.000259409	0.000318781	0.000334968	0.000298156	0.000296288	0.000334056	0.000269487	0.000312814	0.000314747	0.000252414	0.000269225	0.000337775
P09110	10	10	Carbamidomethylation; Pyro-glu from Q	1.83e-05	3.48e-05	2.44e-05	3.33e-05	1.05e-05	0.00014384	0.000186937	5.3e-05	4.91e-05	0.000218923	6.05e-05	3.46e-05	5.79e-05	8.19e-05	0.000314439	4.83e-05	6.64e-06	2.76e-05	0.000113848
P16070	10	10	Carbamidomethylation; Pyro-glu from Q; Oxidation (M); Carbamidomethylation (DHKE X@N-term); Deamidation (NQ)	0.000332086	0.000370419	0.000407085	0.00149674	0.00134377	0.00142983	0.00179184	0.00102117	0.00123272	0.00129214	0.0012144	0.00104918	0.00120128	0.00123027	0.00125126	0.00125288	0.00140988	0.0012494	0.00150039
P19623	10	10	Carbamidomethylation; Carbamidomethylation (DHKE X@N-term); Deamidation (NQ)	0.000157138	0.00016003	0.00015622	0.000617194	0.000583413	0.000521418	0.000522046	0.000603641	0.000626569	0.000570351	0.000587937	0.000616077	0.000751214	0.000697988	0.000812504	0.000747142	0.00065946	0.00074319	0.00073059
P20839	10	9	Carbamidomethylation	6.79e-05	3.82e-05	7.83e-05	0.000193399	0.000182786	0.000190074	0.000198998	0.00019188	0.000160176	0.00016625	0.000160803	0.000151921	0.000178547	0.000171568	0.000188501	0.000236824	0.000213756	0.000207964	0.000249562
P21291	10	10	Carbamidomethylation; Oxidation (M); Carbamidomethylation (DHKE X@N-term)	0.00781501	0.00778888	0.00647687	0.000474247	0.000108503	0.000163532	0.000207612	0.000139999	0.000152324	8.13e-05	9.46e-05	0.000121705	0.000102027	0.000121353	0.000125938	0.000235296	0.00031836	0.000251492	0.000512695
P31040	10	10	Carbamidomethylation	0.000195899	0.000142125	0.000175605	0.00129493	0.000263746	0.000350181	0.000335109	0.000244586	0.000361965	0.000359659	0.000297318	0.000478425	0.000528236	0.000418458	0.000352627	0.000453021	0.000387338	0.000345801	0.000364164
P46459	10	9	Carbamidomethylation	3.78e-05	2.37e-05	3.41e-05	9.67e-05	0.00011518	0.000117298	0.000299789	0.000111999	0.000201005	0.000185179	0.000202679	0.000370989	0.000312663	0.000184958	0.000251064	0.000157373	0.000100814	0.000153958	0.000159086
P49756	10	10	Carbamidomethylation; Deamidation (NQ)	0.000134091	3.95e-05	7.25e-05	0.000324573	0.000245384	0.00036388	0.000417809	0.000418349	0.000344692	0.000350606	0.000484922	0.000327343	0.000312663	0.000353179	0.000304689	0.000286481	0.0003411	0.000301468	0.000506663
P50213	10	10	Carbamidomethylation	0.000277611	0.00019696	0.000106732	0.000200966	0.000131038	0.000160107	0.000238625	0.000208351	0.000200219	0.000230445	0.000189279	0.000342452	0.000322536	0.000417621	0.000409502	0.000190987	0.000116732	0.000234564	0.000321942
P55263	10	10	Carbamidomethylation; Acetylation (Protein N-term)	0.000343609	0.000408469	0.000394542	0.000807229	0.00090141	0.000818515	0.00111129	0.000816933	0.000871544	0.000839478	0.000854267	0.00109114	0.00121774	0.00110473	0.00113751	0.000633313	0.00084896	0.000535226	0.000889676
P56537	10	10	Carbamidomethylation; Pyro-glu from Q; Oxidation (M); Carbamidomethylation (DHKE X@N-term); Deamidation (NQ)	0.00055208	0.000639001	0.00062032	0.00130334	0.0012603	0.00139559	0.00144726	0.00138352	0.00116991	0.00128391	0.00125628	0.00123383	0.00100381	0.00104615	0.00128376	0.00126052	0.001137	0.00129776	0.00125158
P61106	10	9	Carbamidomethylation	0.000170757	0.000257391	0.000174465	0.000236283	0.000257903	0.000353605	0.000352338	0.000366467	0.000239478	0.000427146	0.000427133	6.21e-05	0.000211459	0.000107125	0.000133251	0.00011612	9.48e-05	0.000216025	0.000302339
P62829	10	10	Carbamidomethylation; Oxidation (M)	0.00185423	0.00192484	0.00169904	0.0034055	0.0030047	0.00333057	0.0032391	0.00326938	0.00287374	0.00249374	0.00273868	0.00264393	0.00184307	0.00216761	0.00229126	0.00365167	0.00388854	0.0038288	0.00334006
P62917	10	10	Carbamidomethylation; Carbamidomethylation (DHKE X@N-term)	0.000822358	0.0016003	0.00164202	0.00158923	0.00257069	0.00272268	0.00179184	0.00235527	0.00213567	0.00108638	0.00203516	0.00167029	0.0009709	0.000640241	0.00137313	0.00229184	0.00271364	0.00247461	0.00226189
Q01085	10	6	Carbamidomethylation; Deamidation (NQ); 2-amino-3-oxo-butanoic_acid	7.88e-05	9.04e-05	8.26e-05	0.00021442	0.000399792	0.000231171	0.000252409	0.000191057	0.000131909	0.000232091	0.000210217	0.000283698	0.000398234	0.000299616	0.000303064	0.000175708	0.000196322	0.000183782	0.000189999
Q01581	10	10	Carbamidomethylation; Oxidation (M); Deamidation (NQ)	6.52e-05	9.29e-05	7.81e-05	0.000100063	2.71e-05	2.44e-05	6.5e-05	0.000106234	4.77e-05	4.07e-05	4.8e-05	0.000209835	0.000213927	0.000205044	0.000260814	0.000154318	0.000108394	0.000130582	6.04e-05
Q03154	10	10	0	5.94e-05	6.89e-05	7.58e-05	0.00017574	0.00017277	0.000149833	0.000142141	0.00014494	0.000200219	0.000181887	0.000177554	0.000376865	0.000422095	0.00036908	0.000320939	0.000104661	9.48e-05	9.59e-05	9.58e-05
Q04323	10	10	Acetylation (Protein N-term)	0.000130949	0.000111238	7.98e-05	0.000325414	0.000283777	0.000265418	0.000237764	0.000285762	0.000296796	0.000221392	0.000222779	0.000324825	0.000298675	0.000286225	0.000242939	0.000300996	0.000325182	0.000257134	0.000238252
Q08209	10	9	Deamidation (NQ)	0.000168662	0.00018465	0.000213235	0.000409501	0.000427335	0.000432375	0.000455714	0.000433996	0.000408291	0.000478996	0.000484085	0.000449048	0.000410576	0.000386655	0.000575253	0.000304051	0.000234222	0.000285346	0.000270673
Q08380	10	10	Carbamidomethylation; Deamidation (NQ)	0.000124663	8.31e-05	9.86e-05	0.00019508	0.000237872	0.000232883	0.000245517	0.000126822	0.000266959	0.000238675	0.000260468	0.000323147	0.000335701	0.000128048	0.000324189	0.000298704	0.000281218	0.000336128	0.000364164
Q0VDF9	10	10	Carbamidomethylation	4.81e-05	1.23e-05	1.48e-05	9.5e-05	0.00015107	7.21e-05	0.000104237	0.000121058	0.000101287	9.14e-05	0.000100502	6.71e-05	9.96e-05	6.48e-05	7.26e-05	8.71e-05	9.17e-05	8.95e-05	0.000131943
Q12792	10	8	Carbamidomethylation; Acetylation (Protein N-term)	0.000189614	0.000126457	0.000145958	0.000312801	0.00042817	0.000401552	0.000380766	0.000304703	0.000284233	0.000288056	0.000221104	0.000172904	0.000218041	0.000167383	0.000185251	0.000297176	0.00029183	0.00023537	0.000298569
Q13177	10	10	Deamidation (NQ); Acetylation (Protein N-term)	6.53e-05	7.41e-05	8.65e-05	0.000338868	0.000403965	0.000404121	0.000428147	0.000390349	0.000440483	0.000530847	0.000526798	0.000332379	0.000141521	0.000318028	0.000399752	0.000295648	0.00028804	0.000320813	0.000357378
Q13242	10	10	Carbamidomethylation; Carbamidomethylation (DHKE X@N-term); Deamidation (NQ)	0.000100254	0.000174578	0.000106503	0.000343913	0.000317163	0.00042895	0.000369567	0.000475995	0.000459327	0.000395049	0.00040117	0.000354202	0.000221332	0.000254422	0.000346939	0.000285717	0.00028804	0.000202322	0.000413172
Q13547	10	6	Carbamidomethylation; Phosphorylation (STY); Deamidation (NQ)	3.69e-05	2.64e-05	1.76e-05	0.000218625	0.000178613	0.00046491	0.000524631	0.000444701	0.000531563	0.000557183	0.00023618	0.000197245	0.00019418	0.000134743	0.000199876	0.000270438	0.000445704	0.000203934	0.000456901
Q5UIP0	10	10	Carbamidomethylation	3.59e-05	1.68e-05	2.45e-05	3.02e-05	8.29e-06	5.66e-06	2.96e-05	2.74e-05	5.76e-05	3.04e-06	2.23e-06	3.95e-05	3.31e-05	1.71e-05	2.94e-05	9.32e-05	4.43e-05	3.36e-05	6.03e-05
Q6IBS0	10	8	Carbamidomethylation	0.000358276	0.000436446	0.0003113	0.000686145	0.000738655	0.000706355	0.000619392	0.000823521	0.000724716	0.000743185	0.000711889	0.000606844	0.000670579	0.000550691	0.000618315	0.000459897	0.000524536	0.000572305	0.000542853
Q6YN16	10	10	Carbamidomethylation	0.000136187	0.000156673	0.000112319	0.000835818	0.000842985	0.000725191	0.000773593	0.000438113	0.000505652	0.000623025	0.000531823	0.000198085	0.000249307	0.000186632	0.000232376	0.00030176	0.000379758	0.000355474	0.000422973
Q7Z3J3	10	1	Carbamidomethylation	0.000437892	0.000440922	0.00050401	0.000483497	0.000434847	0.000149833	0.000210197	0.000180351	0.000507223	0.000325092	0.000175878	0.000227462	0.000260004	0.000227641	0.000186876	0.000712	0.000742082	0.000479608	0.000678567
Q7Z6B0	10	10	Carbamidomethylation; Deamidation (NQ)	0.000146662	8.81e-05	0.000112091	0.000189194	0.000365572	0.000274836	0.000197275	0.00019188	0.000236337	0.000298756	0.000332494	9.4e-05	7.13e-05	7.07e-05	0.000109688	8.02e-05	7.96e-05	9.11e-05	0.000193768
Q86U42	10	10	Carbamidomethylation; Deamidation (NQ); Acetylation (Protein N-term)	0.000303801	0.000275297	0.00030902	0.000621398	0.000528326	0.000587345	0.000537553	0.000444701	0.000444409	0.00039258	0.000438859	0.000889702	0.000667288	0.000814319	0.000704441	0.000758601	0.00081864	0.000686766	0.000636345
Q86V81	10	10	Pyro-glu from Q; Deamidation (NQ); Dimethylation; Acetylation (Protein N-term)	0.000231517	0.000255153	0.000213235	0.000707166	0.000570893	0.000782555	0.000546167	0.000611876	0.000688598	0.000652653	0.000741202	0.00104078	0.000946216	0.0011131	0.000999379	0.000840343	0.00095508	0.000822185	0.00080674
Q86W92	10	10	Methyl ester; Acetylation (Protein N-term); Methylation	4.2e-05	1.34e-05	1.08e-05	5.65e-05	4.67e-05	5.79e-05	5.24e-05	7.7e-05	0.000102073	7.65e-05	6.63e-05	3.23e-05	8.31e-05	5.38e-05	4.31e-05	3.81e-05	3.34e-05	7.07e-05	8.97e-05
Q8IWZ3	10	5	Carbamidomethylation	4.72e-05	2.82e-05	8.87e-07	6.55e-05	5.61e-05	0.000103599	8.53e-05	7.54e-05	5.22e-05	3.54e-05	0.000103015	2.91e-05	5.87e-05	3.06e-05	2.66e-05	7.23e-06	2.24e-05	1.1e-05	8.44e-05
Q8N1F7	10	10	Carbamidomethylation; Pyro-glu from Q; Deamidation (NQ)	1.17e-05	2.39e-05	5.14e-05	0.000144629	5.39e-05	9.08e-05	2.7e-05	0.000116116	0.000124058	2.34e-05	1.08e-05	-	8.06e-05	0.00012219	4.3e-05	0.000139803	3.24e-05	-	5.17e-05
Q8N8S7	10	10	Carbamidomethylation; Oxidation (M); Ammonia-loss (N)	0.0001739	0.000111573	0.000160781	0.000184149	0.000171936	0.000176375	0.000171431	0.000181998	0.000164101	0.000123453	0.000139865	4.45e-05	7.07e-05	8.54e-05	7.2e-05	8.63e-05	0.000103846	6.77e-05	8.29e-05
Q8NFH4	10	10	Carbamidomethylation	5.69e-05	9.22e-05	0.000107644	0.000317006	0.000143558	0.000169525	0.000251547	0.000236351	0.000216708	0.000168719	0.000289781	0.000297127	0.000204054	0.000258607	0.000280314	0.000350652	0.000432818	0.000346607	0.000333252
Q8TAT6	10	10	Carbamidomethylation	4.31e-05	2.59e-05	3.18e-05	4.98e-05	0.000166928	0.00041097	4.01e-05	0.000272586	7.59e-05	5.09e-05	0.000411221	3.16e-05	3.23e-05	0.000112147	4.14e-05	5.03e-05	3.83e-05	3.3e-05	8.67e-05
Q8TD16	10	10	Acetylation (Protein N-term)	2.58e-05	3.23e-05	3.01e-05	6.28e-05	6.49e-05	5.18e-05	7.72e-05	9.06e-05	0.000106784	6.9e-05	4.31e-05	3.35e-05	3.69e-05	2.5e-05	3.55e-05	5.14e-05	5.09e-05	4.86e-05	0.000245792
Q92688	10	6	Carbamidomethylation; Carbamidomethylation (DHKE X@N-term); Deamidation (NQ)	0.000581412	0.000644597	0.000597514	0.00295143	0.00284612	0.00242301	0.0028859	0.0027835	0.00285804	0.00289702	0.00291456	0.00225783	0.0020899	0.00244379	0.00269751	0.00333081	0.0029183	0.00297437	0.00270673
Q92974	10	10	Carbamidomethylation	0.000211613	0.000149958	0.000100916	0.000388479	0.000380595	0.000206341	0.000280837	7.99e-05	0.000175094	0.000152258	0.000240367	1.31e-05	-	7.21e-05	3.58e-05	0.000166541	-	0.000118491	0.000155316
Q96D15	10	10	Oxidation (M); Carbamidomethylation (DHKE X@N-term)	0.000686171	0.000549474	0.00050401	0.000144629	0.000128534	0.000128428	0.000124912	0.000123528	0.000155465	5.57e-05	0.000139028	0.000233337	0.000156331	0.000106288	9.51e-05	0.000170361	0.000219062	7.38e-05	0.00016361
Q99436	10	10	Carbamidomethylation; Carbamidomethylation (DHKE X@N-term)	0.000718646	0.000745315	0.000700141	0.00112676	0.00111007	0.00114729	0.00114575	0.00103764	0.00098932	0.00089709	0.00107202	0.00113311	0.00114369	0.000987561	0.00103188	0.00113064	0.0011749	0.00107206	0.00109325
Q99614	10	10	Carbamidomethylation	0.000101616	8.43e-05	7.21e-05	0.000293461	0.000223683	0.000297097	0.00029462	0.000280821	0.000266174	0.000244436	0.00025293	0.000238373	0.000260827	0.000260281	0.000241314	0.000312455	0.000369904	0.000318395	0.000285752
Q99848	10	10	Pyro-glu from Q	7.56e-05	7.55e-05	8e-05	0.000446499	0.000468232	0.000668682	0.000431593	0.000558347	0.000555118	0.000483935	0.000567836	0.000308878	0.000417158	0.00039335	0.000225063	0.000436979	0.000484362	0.00056102	0.000524758
Q9BWU0	10	10	Carbamidomethylation; Phosphorylation (STY)	1.1e-05	1.48e-05	2.76e-05	0.000108471	6.03e-05	7.41e-05	6.97e-05	6.79e-05	9.27e-05	8.81e-05	6.68e-05	7.09e-05	0.000137407	9.62e-05	5.88e-05	0.000110773	0.000107636	9.67e-05	0.000114602
Q9H2U2	10	10	Carbamidomethylation; Carbamidomethylation (DHKE X@N-term); Deamidation (NQ)	0.000163424	7.03e-05	5.69e-05	0.000299347	0.000333856	0.000366448	0.000348892	0.000290703	0.000380024	0.00030534	0.000362645	0.000428904	0.000482982	0.000431849	0.000444439	0.000416352	0.00031836	0.000353056	0.00032722
Q9H3P7	10	10	Carbamidomethylation; Deamidation (NQ); Acetylation (Protein N-term)	4.66e-05	7.2e-05	6.5e-05	0.000100904	0.000110172	0.000186649	0.000174877	0.00019188	0.000190012	0.000193409	0.000206029	0.000125062	0.000174433	0.000176589	0.000157626	7.16e-05	8.79e-05	7.31e-05	0.000125912
Q9H6T3	10	10	Carbamidomethylation	1.69e-05	9.05e-06	3.8e-06	9e-05	4.92e-05	6.11e-05	5.38e-05	8.73e-05	9.27e-05	6.86e-05	6.34e-05	3.86e-05	0.000520008	4.02e-05	4.49e-05	5.52e-05	8.57e-05	9.19e-05	9.65e-05
Q9HB07	10	10	0	0.000145615	0.00017234	0.000187008	0.000599536	0.000579239	0.000522274	0.000430731	0.000602818	0.000599873	0.000585166	0.000578724	0.000689939	0.000748745	0.000703846	0.000893754	0.000583657	0.000516198	0.000597293	0.000683844
Q9HB71	10	10	Acetylation (Protein N-term)	0.000114187	5.09e-05	5.38e-05	0.000301029	0.000464894	0.000353605	0.000404026	0.000690111	0.000686242	0.000436199	0.000688439	0.000199763	0.000210636	0.000234336	0.000341252	0.000187167	0.000184194	0.000263583	0.000294046
Q9NX46	10	10	Carbamidomethylation; Acetylation (Protein N-term)	1.51e-05	3.02e-05	1.84e-06	0.000179104	0.000206156	0.000177231	0.000177461	0.000101293	0.000177449	0.00016625	0.000190116	9.82e-05	0.000202408	0.000203371	0.000185251	0.000132927	0.000125828	9.43e-05	9.73e-05
Q9UG63	10	10	Deamidation (NQ)	0.000174947	0.000182412	0.00011517	0.000570105	0.000612625	0.000526555	0.000560812	0.000321173	0.000380024	0.000492165	0.000270518	5.29e-05	0.000116014	3.06e-05	0.000234001	0.00023606	0.00068599	0.000282928	0.000444084
Q9Y3B7	10	10	Carbamidomethylation	4.88e-05	1.63e-05	1.93e-05	0.000133697	0.000116849	0.000183224	0.000130081	0.000113646	0.000127198	9.55e-05	0.000119765	9.15e-05	4.21e-05	0.000383308	0.000233189	0.000105425	0.000111426	9.67e-05	0.000162856
Q9Y3B8	10	10	Carbamidomethylation; Pyro-glu from Q; Deamidation (NQ); Acetylation (N-term)	0.000244088	0.000574094	0.000478924	0.000623921	0.00063516	0.000755157	0.000737412	0.000639052	0.000612436	0.000567059	0.000582912	0.000564877	0.000624503	0.000574961	0.000618315	0.000654704	0.000590482	0.000371595	0.0005994
O14737	9	9	Carbamidomethylation (DHKE X@N-term); Deamidation (NQ)	0.0003478	0.000343561	0.000257706	0.000899724	0.000730309	0.000941806	0.000741719	0.00067364	0.000560614	0.000546484	0.000536848	0.000664759	0.000553742	0.00075992	0.000620753	0.000855622	0.00115216	0.00089473	0.00082182
O43447	9	9	Carbamidomethylation; Deamidation (NQ)	0.000107902	8.55e-05	6.23e-05	0.00051629	0.000550027	0.000526555	0.000675387	0.000507289	0.000505652	0.000483112	0.000432159	0.00043394	0.000230383	0.000459467	0.000405439	0.000498094	0.000429786	0.000496535	0.000438052
O60231	9	8	Carbamidomethylation	4.03e-06	2.95e-06	2.49e-06	3.14e-05	4.83e-05	2.47e-05	5.95e-05	6.58e-05	8.24e-05	7.93e-05	6.3e-05	6.06e-05	4.46e-05	2.02e-05	3.97e-05	2.64e-05	4.82e-05	4.43e-05	6.33e-05
O60341	9	9	Carbamidomethylation; Deamidation (NQ)	1.51e-05	1.54e-06	6.42e-06	2.28e-05	4.16e-05	3.54e-05	7.13e-05	7.85e-05	7.93e-05	5.19e-05	7.69e-05	5.7e-06	1.91e-05	4.68e-06	2.28e-05	1.08e-05	2.94e-05	5.72e-06	2.87e-05
O60841	9	9	Phosphorylation (STY)	5.22e-06	7.42e-06	9.07e-06	5.95e-05	7.95e-05	0.000113017	7.35e-05	0.000101293	0.000190012	0.000255136	8.46e-05	3.61e-05	9.87e-05	6.85e-05	6.51e-05	3.79e-05	6.08e-05	9.11e-05	5.68e-05
O94776	9	8	Carbamidomethylation; Pyro-glu from Q	1.18e-05	2.73e-05	1.84e-05	0.000153878	0.000175274	0.000171238	0.000195552	0.000242115	0.000196294	0.000216454	0.000194304	8.48e-05	0.000106141	0.000102104	0.000132438	0.000281897	0.000157664	0.000133	0.000186983
O95394	9	9	Carbamidomethylation	0.000103292	6.63e-05	3.49e-05	0.000142106	0.000181117	0.000195211	0.000175738	0.000139175	0.000223775	0.000175303	0.000221104	0.000130098	0.00120128	0.000350668	0.000238876	0.000142858	4.82e-05	4.88e-05	0.000153808
P04899	9	6	Carbamidomethylation; Myristoylation	0.000301706	0.00030775	0.000318142	9.42e-05	7.91e-05	8.19e-05	9.05e-05	7.37e-05	9.5e-05	9.05e-05	9.88e-05	7.27e-05	8.1e-05	8.54e-05	0.00010075	1.9e-05	3.26e-05	7.01e-05	0.000110079
P07686	9	9	Carbamidomethylation	0.000517509	0.000449875	0.000564446	6.16e-05	0.000107668	4.08e-05	0.000115436	7.8e-05	0.000134265	6.79e-05	3.12e-05	0.000197245	8.97e-05	0.00016822	0.000820629	0.000160429	-	0.000127358	0.000108571
P07996	9	9	Carbamidomethylation; Pyro-glu from Q	1.71e-05	4.06e-05	4.22e-05	2.25e-05	1.43e-05	1.17e-05	4.01e-05	9.47e-07	3.23e-05	3.61e-05	5.21e-05	5.73e-05	1.23e-05	3.26e-05	9.67e-06	8.17e-06	5.34e-08	4.52e-06	2.04e-05
P16949	9	9	Carbamidomethylation (DHKE X@N-term); Deamidation (NQ); Amidation	0.00367704	0.0033237	0.00244023	0.000899724	0.000859678	0.00109592	0.00071243	0.000811168	0.000662687	0.000692158	0.000946394	0.00106596	0.000719947	0.00108799	0.000767003	0.000747142	0.00090202	0.000814124	0.000682336
P22059	9	9	Carbamidomethylation	4.15e-05	4.95e-05	4.24e-05	1.91e-05	2.45e-05	6.49e-05	1.65e-05	8.98e-05	6.27e-05	9.3e-05	7.94e-05	0.000133455	0.000223801	9.37e-05	3.28e-05	8.79e-05	4.17e-05	7.41e-05	0.00013119
P22061	9	9	Carbamidomethylation	0.000125711	8.62e-05	7.99e-05	0.000381752	0.000486594	0.000528268	0.00055392	0.000573171	0.000373743	0.00055636	0.000538523	0.000367632	0.000502729	0.000367406	0.000399752	0.000276549	0.000319118	0.000304692	0.00036718
P23497	9	8	Carbamidomethylation; Deamidation (NQ)	0.000111044	7.43e-05	6.08e-05	4.31e-05	2e-05	4.02e-05	1.63e-05	2.73e-05	3.53e-05	2.96e-05	4.25e-05	0.00016535	0.00022051	0.000217598	0.000126751	6.73e-05	7.73e-05	7.36e-05	6.23e-05
P25787	9	9	Deamidation (NQ)	0.000834929	0.000682646	0.000573568	0.00120243	0.00111007	0.00142127	0.00121466	0.00126822	0.00132694	0.00104523	0.00159966	0.0014101	0.00130002	0.0012219	0.00140563	0.00118412	0.00106878	0.0012494	0.00114602
P26196	9	9	Carbamidomethylation	5.25e-05	9e-05	4.86e-05	0.000219465	0.000303809	0.000320214	0.00031788	0.000555053	0.000377669	0.0004255	0.000474872	0.00017794	0.000190889	0.000172405	0.000299001	0.00023606	0.000184952	0.000188619	0.00029103
P26368	9	9	Carbamidomethylation; Acetylation (Protein N-term)	0.000190661	0.000200317	0.000109012	0.000600377	0.000589255	0.00059505	0.000701231	0.000723052	0.00085584	0.000753884	0.000594637	0.000914883	0.000806341	0.000800929	0.000672753	0.000817425	0.0009096	0.000774627	0.000859518
P33316	9	9	0	0.000362466	0.000429731	0.000374016	0.000933359	0.000796246	0.000967492	0.000921765	0.000881168	0.000595947	0.000432084	0.000419596	0.00098203	0.000530704	0.00068125	0.000885629	0.00130635	0.0016297	0.00111237	0.00107817
P33991	9	9	Carbamidomethylation; Pyro-glu from Q	5.89e-05	3.63e-05	4.88e-05	0.000221988	0.000201983	0.000200348	0.000278252	0.000232233	0.000192368	0.00017448	0.000149078	0.000179619	9.71e-05	0.000253586	0.000307939	0.000278841	0.000199354	0.000324844	0.000249562
P51114	9	7	Carbamidomethylation; Deamidation (NQ)	3.79e-05	1.42e-05	1.92e-05	9.75e-05	0.000107668	0.000116442	9.22e-05	0.00014494	0.000161746	0.000152258	0.000216917	0.000490176	0.000888621	0.000644425	0.000453377	4.16e-05	7.49e-05	0.000103982	0.00012365
P53618	9	9	Carbamidomethylation	2.43e-05	5.64e-05	6.32e-05	2.99e-05	6.43e-05	6.99e-05	0.000104237	0.000172116	0.000123272	0.000145674	0.000154941	-	2.43e-05	4.44e-05	4.51e-05	2.12e-05	6.67e-06	4.28e-05	6.6e-05
P61011	9	9	Carbamidomethylation	0.000158186	9.88e-05	1.57e-05	0.000254782	0.000314659	0.000218328	0.000286867	0.000274233	0.000353328	0.000285587	0.000514235	0.000383579	0.000316777	0.000658653	0.000304689	0.000275021	0.00029941	0.000278092	0.000264641
P62495	9	9	Carbamidomethylation; Hydroxylation	0.000266088	0.000212627	4.36e-05	0.000254782	0.000331352	0.000322783	0.000356645	0.000710699	0.000522141	0.000466651	0.000603012	0.000203121	0.000279751	0.000259444	0.000374564	0.000193279	0.00029562	0.000295825	0.000294799
P62714	9	1	Carbamidomethylation; Pyro-glu from Q; Oxidation (M)	0.000137234	0.000174578	0.000123152	0.000255623	0.000337194	0.000272268	0.00024121	0.000158116	0.000269315	0.000217277	0.000160803	2.02e-05	2.67e-05	6.27e-05	2.02e-05	0.000216197	0.000175098	0.000229728	0.000214879
Q10570	9	9	0	1.03e-05	1.7e-05	2.98e-05	8.74e-05	3.54e-05	3.42e-05	6.94e-05	7.21e-05	7.03e-05	0.000135798	9.21e-05	8.21e-05	8.1e-05	6.67e-05	9.99e-05	8.48e-05	2.83e-05	2.27e-05	2.73e-05
Q13867	9	9	Carbamidomethylation	0.000159234	0.000214866	0.000294196	0.00047761	0.000466563	0.00039984	0.000387658	0.000443054	0.000476601	0.000358836	0.000455609	0.000432261	0.000510957	0.000453608	0.000378627	0.000527888	0.00051923	0.000565856	0.000493092
Q15185	9	9	Carbamidomethylation; Oxidation (M); Carbamidomethylation (DHKE X@N-term); Phosphorylation (STY); Dihydroxy; 2 more	0.00126758	0.00127577	0.000957847	0.00390161	0.00364737	0.00302234	0.00383351	0.00404349	0.00465608	0.00393403	0.00381908	0.00259357	0.00316777	0.00238521	0.00266501	0.00294884	0.00269848	0.00432856	0.00327974
Q15599	9	9	Carbamidomethylation; Deamidation (NQ)	0.000219994	0.000277535	0.000172184	7e-05	9.51e-05	0.000105311	5.37e-05	6.26e-05	3.16e-05	4.5e-05	5.01e-05	0.000146885	6.76e-05	0.000109636	5.23e-05	5.14e-05	8.72e-05	5.57e-05	7.11e-05
Q16204	9	9	Pyro-glu from Q	7.35e-05	3.73e-05	3.47e-05	0.000248055	6.49e-05	9.25e-05	9.65e-05	9.14e-05	7.84e-05	6.55e-05	8.07e-05	0.000130937	4.98e-05	7.45e-05	0.000131626	0.000129107	0.000125828	6.91e-05	8.6e-05
Q16630	9	9	Carbamidomethylation	3.52e-05	0.000119743	5.66e-05	0.000306074	0.000310486	0.000301378	0.000329079	0.00036729	0.000417713	0.000418916	0.000382745	0.000334058	0.000501906	0.000421806	0.000305501	0.000341485	0.000461622	0.000341771	0.000406386
Q5H9R7	9	9	Carbamidomethylation; Pyro-glu from Q	0.000100359	0.000175697	7.88e-05	0.000161446	0.000180282	0.000181512	0.000186937	0.000201763	0.000177449	0.00019917	0.000201841	0.000201442	0.000170319	0.000189143	0.000178751	0.000120704	0.000169034	0.000203934	0.000177181
Q6P1N9	9	9	Carbamidomethylation	0.000239898	7.92e-05	0.000164202	0.000238805	0.000211164	0.000581351	0.000291174	0.000196822	0.000360395	0.000267481	0.000222779	0.000544733	0.000459943	0.000370754	0.000407064	0.000420936	0.000404772	0.000330486	0.000320434
Q86V48	9	9	Carbamidomethylation; Deamidation (NQ)	0.000112092	0.000119743	0.000131134	0.000332141	0.000319667	0.00028083	0.000326494	0.000109528	0.000177449	0.000274888	0.000184254	3.21e-05	1.8e-05	3.77e-05	2.28e-05	0.00015279	7.25e-05	0.000136225	0.000126666
Q8IUD2	9	9	Carbamidomethylation	6.81e-05	6.08e-05	6.28e-05	4.31e-05	2.83e-05	1.99e-05	1.46e-05	3.25e-05	2.61e-05	3.6e-05	3.69e-05	4.84e-05	5.36e-05	3.89e-05	0.000108063	7.07e-05	5.58e-05	3.29e-05	3.77e-05
Q8IX12	9	9	Carbamidomethylation	0.000106854	1.68e-05	1.11e-05	0.000120243	0.000102661	0.000101886	9.39e-05	0.000128469	0.000153894	0.000144028	0.000184254	0.000123383	0.000176901	0.000107962	0.000115376	9.17e-05	0.000114458	8.95e-05	0.000147777
Q8IZ83	9	9	Carbamidomethylation	0.000164472	7.87e-05	0.000106275	0.0003313	0.000286281	0.000361311	0.000216227	0.00023388	0.000281878	0.000297932	0.000260468	0.000161154	0.000198294	0.000220946	0.000242126	0.000225365	9.48e-05	0.000127358	0.000242022
Q8NCN5	9	9	Carbamidomethylation	8.17e-06	3.01e-05	4.17e-05	0.00015556	0.000151904	0.00013699	0.000143003	0.000125175	0.000160961	0.000186002	0.000185929	0.00053634	0.00020899	0.000682087	0.000247814	0.000159665	0.000148568	0.000142673	0.000151547
Q8NI36	9	9	Carbamidomethylation; Deamidation (NQ)	4.01e-06	4.44e-06	1.65e-06	5.25e-05	6.27e-05	9.42e-05	9.22e-05	0.000140822	0.000127198	0.000162135	0.000169178	6.53e-05	5.87e-05	4.88e-05	9.26e-05	4.25e-05	3.84e-05	5.05e-05	8.75e-05
Q92769	9	5	Carbamidomethylation	0.000125711	9.03e-05	5.93e-05	0.000237964	0.000197809	0.000244013	0.000309265	0.000291526	0.000419283	0.000366243	0.000323281	0.000236694	0.000283865	0.000199186	0.000249439	0.000299468	0.000258478	0.000220861	0.000315156
Q92878	9	9	Carbamidomethylation	2.39e-05	1.69e-05	1.27e-05	7.07e-05	8.35e-05	7.73e-05	0.000103376	0.000104587	0.000131909	9.38e-05	7.23e-05	7.29e-05	8.97e-05	8.02e-05	0.000116188	6.98e-05	6.63e-05	6.96e-05	8.82e-05
Q92879	9	9	Carbamidomethylation; Deamidation (NQ); Acetylation (Protein N-term)	4.1e-05	4.72e-05	4.55e-05	0.000296825	0.000286281	0.000224321	0.000351477	0.000288232	0.000329773	0.000386818	0.000316581	0.000301324	0.000236965	0.000169894	0.000230751	0.000275785	0.000264542	0.000246655	0.000314403
Q96SB4	9	7	Carbamidomethylation; Phosphorylation (STY)	3.86e-05	5.52e-05	4.5e-05	0.000117721	0.0001277	0.000110448	0.000119743	0.000122705	0.000168812	0.000158019	0.00015159	8.65e-05	8.64e-05	5.16e-05	0.000128376	0.000119176	0.000112184	9.51e-05	0.000128174
Q99439	9	9	Carbamidomethylation; Oxidation (M); Deamidation (NQ); Dehydration	0.000539508	0.000512544	0.000573568	0.000454066	0.000534169	0.00042895	0.000666772	0.000200116	0.000209642	0.000297109	0.000221942	3.99e-05	0.000403993	3.38e-05	6.21e-05	0.000210086	0.000353986	0.000282122	0.000157578
Q99471	9	9	Carbamidomethylation; Acetylation (Protein N-term)	0.000172852	0.000164506	0.000148238	0.000455748	0.000414816	0.000521418	0.000487588	0.000503995	0.000434987	0.000378588	0.000388608	0.000308878	0.000290447	0.000329745	0.000306314	0.000464481	0.000469202	0.000420765	0.000410156
Q99729	9	9	Carbamidomethylation (DHKE X@N-term); Dimethylation	0.00053008	0.000495758	0.00042761	0.00132856	0.00116015	0.00122435	0.00083648	0.00137528	0.0011385	0.00106992	0.00126465	0.00197245	0.00151395	0.0018998	0.00127563	0.00146678	0.00158422	0.00136225	0.00135713
Q9BQ67	9	9	Carbamidomethylation; Deamidation (NQ)	2.93e-05	2.56e-05	1.95e-05	0.000312801	0.000297966	0.000310796	0.000362676	0.000348349	0.000329773	0.000288056	0.000272193	0.00206478	0.000260827	0.000244379	0.00212063	0.000318567	0.000278186	0.000365147	0.000398846
Q9BZZ5	9	9	Carbamidomethylation; Deamidation (NQ)	4.89e-05	6.32e-05	7.53e-05	0.000132016	0.00017277	0.000181512	0.000181769	0.000280821	0.000296011	0.000327561	0.000299831	0.000146046	0.000232852	0.000153156	0.000298189	0.000101605	0.000145536	8.62e-05	0.000174919
Q9H4M9	9	8	0	2.9e-05	2.24e-05	2.2e-05	4.17e-05	0.000131873	0.000105311	0.000130081	0.000294821	0.000221419	0.000265835	0.00027303	1.39e-05	0.000130825	4.46e-05	9.43e-05	4.88e-06	9.32e-06	1.3e-05	0.000134205
Q9H773	9	9	Carbamidomethylation; Carbamidomethylation (DHKE X@N-term); Deamidation (NQ); Acetylation (Protein N-term)	5.94e-05	8.59e-05	5.06e-05	0.000479292	0.000550027	0.000523131	0.000451406	0.000582229	0.00058574	0.000468297	0.000576211	0.000872916	0.000673048	0.000597558	0.00061669	0.000703597	0.000665524	0.000709336	0.000791661
Q9NW13	9	9	Carbamidomethylation	3.8e-06	3.38e-06	6.07e-06	3.01e-05	2.41e-05	7.58e-05	3.83e-05	3.5e-05	4.44e-05	3.73e-05	8.88e-05	4.52e-05	3.34e-05	5.1e-05	6.11e-05	5.14e-05	6.84e-05	7.1e-05	1.67e-05
Q9NZL4	9	9	Carbamidomethylation; Deamidation (NQ)	7.31e-06	3.77e-06	6.7e-07	0.000140424	0.000171101	0.000178087	0.000151617	0.000177881	0.000219064	0.00024279	0.000290618	0.000137652	0.000120128	0.000127211	0.000148688	0.0001123	9.85e-05	6.4e-05	0.000125912
Q9UKD2	9	8	Carbamidomethylation	0.00011733	9.94e-05	0.000100004	0.000205171	0.000194471	0.000252575	0.000208474	0.000283291	0.000270885	0.000255136	0.000221942	0.000255999	0.0002707	0.000272835	0.000274626	0.000320858	0.000292588	0.000324037	0.000339283
Q9UKN8	9	9	Carbamidomethylation	5.96e-05	6.3e-05	0.000144817	5.9e-05	2.61e-05	3.57e-05	0.000103376	4.11e-05	6.67e-05	0.000135798	0.000204354	0.000167868	0.000378487	0.000266139	0.000152751	1.39e-05	6e-05	4.58e-05	5.88e-05
Q9UN86	9	7	Phosphorylation (STY); Acetylation (Protein N-term)	0.000246183	0.000185769	0.000147098	0.000278326	0.000340533	0.000286823	0.000342862	0.000343408	0.000281092	0.00028641	0.000267168	0.000287894	0.00027646	0.000259444	0.000263251	0.000281897	0.000313054	0.000281316	0.00031591
Q9UPT8	9	9	Carbamidomethylation (DHKE X@N-term); Deamidation (NQ)	5.09e-05	2.69e-05	1.94e-05	2.72e-05	2.97e-05	5.73e-05	3.61e-05	4.04e-05	-	3.23e-05	2.84e-05	0.000104078	0.00022051	9.71e-05	0.000150313	0.000195571	0.000218304	0.000139449	0.00011611
Q9Y2B0	9	9	Carbamidomethylation; Deamidation (NQ)	0.000125711	1.58e-05	3.61e-05	0.00056506	0.000412312	0.000605325	0.000419532	0.000415878	0.000445979	0.000269127	0.00039447	0.000517874	0.000705137	0.000836079	0.000526502	0.000511082	0.000385064	0.000602935	0.000557179
Q9Y3A5	9	9	Carbamidomethylation; Carbamidomethylation (DHKE X@N-term)	0.000345704	0.000336847	0.000289635	0.000353163	0.000465729	0.000463197	0.00032994	0.000262703	0.00040515	0.00040081	0.000314069	9.82e-05	0.000182661	0.00021174	0.000157626	0.000401837	0.000399466	0.000399807	0.000419203
Q9Y3Z3	9	9	Carbamidomethylation	0.000259802	0.000399516	0.000413927	0.000121084	4.01e-05	0.000157539	0.000139557	0.000141646	0.000237908	0.000471589	0.000182579	0.000181298	0.000248485	0.000172405	0.000297376	0.00017418	9.85e-05	0.000108819	0.000103293
O00159	8	7	Carbamidomethylation	5.19e-05	6.82e-05	2e-05	9.42e-05	5.07e-06	8.41e-05	9.65e-05	7.78e-05	5.64e-05	0.000129214	7.65e-05	0.000193049	0.000428677	0.000302964	0.000170626	6.17e-06	5.88e-05	3.76e-05	0.000107817
O14745	8	8	Carbamidomethylation; Pyro-glu from Q; Carbamidomethylation (DHKE X@N-term); Deamidation (NQ); Acetylation (Protein N-term)	1.05e-05	2.43e-05	1.22e-05	0.000402774	0.000360564	0.000366448	0.000312711	0.000293174	0.000265389	0.000328384	0.00026298	0.000381901	0.000351334	0.000415947	0.000258376	0.000376627	0.000487394	0.000357086	0.000303847
O15160	8	8	Carbamidomethylation	3.73e-05	5.79e-05	6.33e-05	0.000120243	0.000106834	0.000115585	0.000148172	0.000148234	0.000127198	0.000167073	0.00012144	2.21e-05	6.05e-05	8.54e-05	9.26e-05	0.000111536	5.59e-05	0.000110431	0.000128174
O43660	8	8	Carbamidomethylation	5.1e-05	3.48e-05	4.85e-05	0.000144629	0.000131873	0.000144696	0.000165401	0.000177881	0.000175094	0.000181064	0.000174203	0.000158636	0.000174433	0.000142276	0.000183626	0.000117648	0.000115974	0.000150734	0.000164364
O60763	8	8	Carbamidomethylation	1.9e-05	2.56e-05	1.66e-05	0.000102585	4.38e-05	0.000119866	0.000111129	0.000106234	8.56e-05	0.000110284	9.55e-05	3.72e-05	6.12e-05	6.62e-05	6.37e-05	1.41e-05	9.48e-05	4.81e-05	4.03e-05
O75347	8	8	Carbamidomethylation; Pyro-glu from Q; Oxidation (M)	0.00101407	0.000487924	0.000762857	0.0008375	0.00148566	0.00185793	0.00126635	0.00125999	0.000616362	0.000946471	0.000921268	0.00168708	0.000631085	0.00078419	0.000653253	0.0018564	0.00222094	0.0017814	0.00154562
O75828	8	6	Carbamidomethylation; Carbamidomethylation (DHKE X@N-term); Phosphorylation (STY); Deamidation (NQ); Hydroxylation	0.000257707	0.000382729	0.000217796	4.94e-05	4.67e-05	4.58e-05	5.38e-05	3.85e-05	4.68e-05	4.35e-05	4.69e-05	6.91e-05	5.46e-05	6.36e-05	6.32e-05	5.49e-05	4.53e-05	4.35e-05	4.09e-05
O94760	8	7	Carbamidomethylation; Acetylation (Protein N-term)	4.34e-05	0.000133172	4e-05	0.000110153	0.000156077	0.000109592	0.000124051	8e-05	0.000109924	7.62e-05	0.000100502	0.00021655	0.00019418	0.000396698	0.000122688	9.85e-05	0.000187984	8.54e-05	8.82e-05
O95260	8	8	Carbamidomethylation	1.49e-05	1.87e-05	5.36e-06	3.15e-05	4.52e-05	6.8e-05	3.93e-05	3.62e-05	5.04e-05	3.02e-05	4.89e-05	9.82e-05	8.72e-05	8.3e-05	8.53e-05	0.000113828	7.36e-05	3.62e-05	8.37e-05
O95373	8	8	Carbamidomethylation	1.97e-05	4.2e-05	3.24e-05	7.74e-05	0.000201983	0.000159251	0.000246378	0.000289056	0.000198649	0.000288056	0.000223617	7.26e-05	0.00010285	9.54e-05	0.000143813	7.87e-05	8.79e-05	8.79e-05	0.00011234
O95400	8	8	Carbamidomethylation; Phosphorylation (STY)	3.78e-05	4.2e-05	3.68e-05	0.000221147	0.000147731	0.000176375	0.000155925	0.00010047	9.19e-05	8.16e-05	3.59e-05	0.000304681	0.000135761	0.000102104	0.0125938	0.000100841	0.000233464	0.000224086	9.8e-05
O95456	8	8	Carbamidomethylation; Acetylation (Protein N-term)	0.000111044	8.27e-05	9.24e-05	0.000317846	0.000329682	0.000334769	0.000297205	0.00036729	0.000440483	0.000334968	0.00038777	0.00039533	0.000411398	0.000307148	0.000277064	0.000391142	0.000309264	0.000309528	0.000378489
P01116	8	1	Carbamidomethylation; Pyro-glu from Q	4.04e-05	6.98e-05	3.68e-05	0.00043809	0.000526657	0.0003459	0.000505679	0.000304703	0.00047503	0.00053167	0.000407871	0.000426386	0.000580072	0.000610112	0.000549252	0.000343013	0.000478298	0.000477996	0.000481028
P04843	8	8	0	5.16e-05	0.000134291	0.000135695	0.000246373	0.000181951	0.000173806	0.000137834	0.000131763	0.000220634	0.000227976	0.000190954	4.34e-05	4.02e-05	0.000231826	0.000145438	0.000150498	0.000154632	0.000149928	0.000171904
P11908	8	2	Carbamidomethylation	5.57e-05	4.11e-05	3.6e-05	8.34e-05	8.32e-05	0.000133565	8.79e-05	0.000129293	0.000168027	0.000137444	0.000128978	3.25e-05	3.24e-05	8.14e-06	4.85e-05	0.00015279	0.000101572	0.000153152	0.000140237
P13995	8	8	Carbamidomethylation; Oxidation (M)	0.000149805	0.000113028	9.98e-05	0.000231237	0.000211164	0.00029196	0.000186937	0.000494113	0.000328988	0.000413155	0.000223617	0.000658883	0.000135761	0.000298779	0.000310376	0.000650884	0.00031457	0.000533614	0.0005994
P16402	8	1	Acetylation (Protein N-term)	0.000105807	0.000104523	8.71e-05	0.000396888	0.000142723	0.000257712	0.000264469	0.000220704	0.000298366	0.000288879	#VALUE!	0.00017794	0.000124242	0.000196675	0.000161688	0.000244464	0.000327456	0.000339353	0.000284244
P18085	8	5	Carbamidomethylation; Pyro-glu from Q; Carbamidomethylation (DHKE X@N-term)	0.000510176	0.00055395	0.000570147	0.000908133	0.000909756	0.000856188	0.00122328	0.00130116	0.00135835	0.00162958	0.00145728	0.000530464	0.00109432	0.000937346	0.00108876	0.00088618	0.00089444	0.000763342	0.00081428
P19525	8	8	Acetylation (Protein N-term)	7.06e-05	9.3e-05	7.06e-05	0.000153037	0.00017444	0.000164388	0.000204167	0.000219057	0.00024733	0.000167896	0.000208542	0.00014017	0.000162091	0.000155666	0.000171438	0.000161193	0.000163728	0.000187813	0.000162102
P23786	8	8	Carbamidomethylation; Deamidation (NQ)	9.68e-05	6.22e-05	9.76e-05	0.000244691	0.0002554	0.000224321	0.000230011	0.000121058	0.000198649	0.000178595	0.000209379	7.44e-05	9.96e-05	7.32e-05	9.1e-05	0.000122996	0.000140988	0.000142673	0.000183967
P24534	8	6	Carbamidomethylation; Phosphorylation (STY)	0.000415893	0.000614381	0.000595234	0.0024301	0.00110172	0.00163532	0.00187799	0.00146587	0.00109924	0.000962931	0.000452259	0.000914883	0.000654946	0.000920608	0.000738566	0.00163485	0.00187984	0.00195873	0.00150793
P25325	8	8	Carbamidomethylation	2.71e-05	4.45e-05	6.26e-05	0.000131175	0.000251226	0.00026285	0.000201582	0.00021741	0.000727071	0.000304517	0.000463984	0.000268589	0.000245193	0.00016822	0.000224251	0.000187931	0.000156148	0.000207158	0.000213371
P30050	8	8	Carbamidomethylation; Pyro-glu from Q; Carbamidomethylation (DHKE X@N-term); Dehydration; O-Isopropylmethylphosphonylation	0.00292277	0.00277535	0.00332966	0.00504518	0.00447366	0.00482034	0.00484142	0.00494113	0.00397298	0.00395872	0.00380233	0.00373507	0.002707	0.00346483	0.00370502	0.00534	0.00545002	0.00552959	0.00490076
P30533	8	8	Amidation	2.71e-05	5.37e-05	1.13e-05	0.00018499	0.000137715	0.000217472	0.000184353	0.000186116	9.74e-05	0.000120984	0.000139028	3.16e-05	6.85e-05	0.000119679	0.000442814	0.000107717	0.000162212	0.000214413	0.000195276
P31689	8	8	Carbamidomethylation; Deamidation (NQ)	6.1e-05	8.33e-05	6.49e-05	0.00019508	0.000176109	0.000237164	0.000271361	0.000398584	0.000243404	0.000328384	0.000288106	0.000181298	0.00019994	0.000164036	0.000205563	0.000203974	0.000218304	0.000271643	0.00033099
P35613	8	8	Carbamidomethylation	0.00026504	0.000211508	0.000266829	0.0010679	0.00101826	0.000782555	0.000973453	0.000699169	0.000887247	0.000839478	0.000829979	0.000720155	0.00130002	0.00104615	0.000950629	0.000771588	0.00084138	0.000623893	0.000912295
P42126	8	8	Carbamidomethylation; Carbamidomethylation (DHKE X@N-term); Phosphorylation (STY)	0.000791977	0.000306631	0.000623741	0.00161446	0.00215337	0.00173806	0.00130942	0.000746934	0.000887247	0.00133329	0.00135678	0.000634543	0.000652478	0.00051554	0.000404627	0.000265854	0.00093234	0.000967276	0.00122896
P46100	8	8	Carbamidomethylation; Oxidation (M)	2.98e-06	3.13e-06	1.73e-05	7.62e-05	5.78e-05	0.000115585	7.61e-05	7.91e-05	4.1e-06	4.37e-05	5.18e-06	0.000121705	2.21e-06	8.7e-05	5.99e-06	8.25e-06	3.06e-06	6.59e-06	9.42e-06
P48735	8	7	Carbamidomethylation	0.000167614	0.000127576	0.000135695	1.8e-05	8.93e-06	5.07e-05	3.71e-05	5.53e-05	5.13e-05	9.22e-05	2.59e-05	7.18e-05	7.08e-06	5.54e-05	7.83e-05	1.16e-05	1.25e-05	8.3e-06	2.32e-05
P48739	8	6	Carbamidomethylation; Carbamidomethylation (DHKE X@N-term)	9.6e-05	4.41e-05	9.12e-06	0.000103426	0.000245384	0.000151545	0.000275668	0.000317056	0.000270885	0.000320154	0.000278055	0.000218229	0.000172787	0.00018998	0.000319314	0.00014133	0.000103088	0.000228116	0.000277458
P49023	8	8	Carbamidomethylation; Phosphorylation (STY); Glyoxal-derived hydroimiadazolone	0.000334181	0.000262987	0.000197271	9.17e-05	0.000102661	0.000130997	7.96e-05	0.000118587	0.000151539	0.000120984	0.000175041	0.000161993	0.000113546	0.000121353	7.53e-05	0.000115356	9.48e-05	0.00012494	0.000140237
P60510	8	6	Carbamidomethylation; Pyro-glu from Q; Oxidation (M); Deamidation (NQ); Acetylation (Protein N-term)	2.72e-05	4.05e-05	2.13e-05	9.84e-05	0.000163589	0.000137846	0.000114575	0.000155646	0.000161746	0.000184356	0.000254605	0.000141009	8.56e-05	8.37e-05	6.88e-05	3.66e-05	7.45e-05	7.05e-05	0.000125158
P61758	8	8	Carbamidomethylation	0.000127806	0.000152196	0.000136835	0.00053563	0.000424831	0.000450355	0.000466051	0.000550112	0.000522926	0.000636193	0.000517585	0.00040792	0.000458298	0.00044775	0.000372127	0.000485107	0.000548034	0.000527165	0.000459917
P63151	8	8	0	3.4e-05	4.77e-05	3.92e-05	0.000179104	0.000187794	0.000229458	0.000277391	0.000284115	0.000274026	0.00026172	0.000233667	0.000115829	0.000186775	0.000148134	0.000140563	0.000138275	0.000137198	0.000149122	0.000180197
P63279	8	8	Carbamidomethylation; Pyro-glu from Q; Deamidation (NQ)	0.000259802	0.000157792	0.000113573	0.000346436	0.00067105	0.000608749	0.000298928	0.000690111	0.00080873	0.000674875	0.00073869	0.000610202	0.000579249	0.00063773	0.000766191	0.000731863	0.00062914	0.000676287	0.000725312
Q01844	8	8	Carbamidomethylation; Carbamidomethylation (DHKE X@N-term); Deamidation (NQ); Ethylation	0.000581412	0.000640121	0.000511992	0.00105108	0.000893064	0.00109592	0.000750334	0.000938814	0.000778893	0.00078269	0.000807366	0.0012758	0.00100381	0.00127211	0.00106438	0.00108481	0.0014781	0.00116073	0.000980152
Q01970	8	8	Carbamidomethylation	1.96e-05	2.27e-05	5.31e-05	1.82e-05	1.23e-06	3.2e-05	3.52e-05	2.93e-06	5.87e-05	3.8e-05	5.13e-05	6.23e-06	4.22e-05	1.24e-05	3.84e-05	3.21e-07	-	2.08e-05	5.29e-06
Q04837	8	8	Pyro-glu from Q; Carbamidomethylation (DHKE X@N-term)	0.000480843	0.000605429	0.000415067	0.00115198	0.000951488	0.00117298	0.00106821	0.000922344	0.000774182	0.000773637	0.000717752	0.000990424	0.000839253	0.000945715	0.000720691	0.00108481	0.00108394	0.00108818	0.00107063
Q05519	8	8	Phosphorylation (STY); Deamidation (NQ); Acetylation (Protein N-term)	6.63e-05	8.56e-05	4.88e-05	0.000277485	0.000233699	0.000342475	0.000342001	0.000249527	0.000369032	0.000378588	0.000345057	0.000339094	0.000292916	0.000309659	0.000196626	0.000758601	0.000316844	0.000315977	0.000260117
Q06265	8	8	Carbamidomethylation	1.81e-05	1.79e-05	1.97e-05	0.000247214	0.000124361	0.000237164	0.00024724	0.000289879	0.000265389	0.000279826	0.000127303	0.0001536	0.000215573	0.000164036	0.000209626	0.000294884	0.000296378	0.000233758	0.000254085
Q12841	8	7	Carbamidomethylation; Deamidation (NQ)	0.000280754	0.000509187	0.000362614	2.78e-05	9.18e-05	1.52e-05	2.7e-05	7.82e-05	5.06e-05	7.06e-05	2.19e-05	7.39e-06	3.04e-05	5.46e-06	2.15e-05	2.12e-05	2.9e-05	1.49e-05	2.16e-05
Q13148	8	8	Carbamidomethylation; Deamidation (NQ)	0.00020847	0.000157792	0.000267969	0.000364935	0.000386438	0.000409258	0.000389381	0.000442231	0.000466394	0.000463359	0.00050251	0.000474228	0.000356271	0.000276182	0.000308751	0.00035982	0.000330488	0.000286152	0.000387537
Q13185	8	7	Carbamidomethylation; Phosphorylation (STY)	0.000508081	0.000523735	0.000420769	0.00202648	0.00184455	0.00218328	0.00217089	0.00167998	0.00154679	0.00154727	0.00140703	0.00207318	0.00106141	0.00156503	0.00147063	0.00229184	0.00269848	0.00254716	0.00201308
Q13363	8	5	Carbamidomethylation; Carbamidomethylation (DHKE X@N-term)	6.14e-05	7.73e-05	7.82e-05	0.000234601	0.000296297	0.000214903	0.00017057	0.000256939	0.000277952	0.000290525	0.000298156	0.000228301	0.000261649	0.000229315	0.000260001	0.000100077	8.34e-05	0.000191843	0.000228451
Q13404	8	4	Carbamidomethylation; Deamidation (NQ); Acetylation (Protein N-term)	7.8e-05	4.34e-05	3.85e-05	0.00027244	0.000434847	0.000413539	0.00039455	0.000524583	0.000474245	0.000411509	0.000372695	0.000424707	0.000419626	0.000420132	0.000455002	0.00023988	0.00032973	0.000299049	0.000280474
Q13595	8	8	Acetylation (Protein N-term)	3.93e-05	3.27e-05	2.09e-05	6.84e-05	6.69e-05	7.96e-05	6.19e-05	0.000106234	6.84e-05	7.1e-05	8.46e-05	0.000134295	0.000151395	0.000153993	9.75e-05	5.75e-05	4.37e-05	6.13e-05	0.000106309
Q13618	8	8	Carbamidomethylation; Oxidation (M)	1.98e-05	2.73e-05	2.26e-05	2.72e-05	2.68e-05	1.86e-05	5.76e-05	7.89e-05	8.95e-05	0.000116869	8.88e-05	3.09e-05	2.34e-05	4.9e-05	4.44e-05	2.06e-05	2.15e-05	2.15e-05	2.67e-05
Q14008	8	8	0	4.49e-05	2.22e-05	1.15e-05	1.88e-05	2.02e-05	3.36e-05	3.45e-05	3.01e-05	3.2e-05	5.6e-05	2.5e-05	2.44e-05	6.53e-05	8.08e-05	3.82e-05	2.73e-05	2.11e-05	9.43e-05	3.2e-05
Q15007	8	8	Carbamidomethylation; Deamidation (NQ)	7.07e-06	9.23e-06	1.9e-05	9.75e-05	0.000136881	0.000146408	4.11e-05	6.14e-05	0.000229271	4.62e-05	0.000120602	7.59e-05	5.55e-05	5.56e-05	6.82e-05	7.56e-05	4.63e-05	4.29e-05	0.000266149
Q15121	8	8	Carbamidomethylation; Carbamidomethylation (DHKE X@N-term); Deamidation (NQ); Acetylation (Protein N-term)	0.00160281	0.00137648	0.00110038	0.000417909	0.000384769	0.000436656	0.000367845	0.000396937	0.000280307	0.000256782	0.000324119	0.000340773	0.000369436	0.000388329	0.000277876	0.000335373	0.000394918	0.000199098	0.000381505
Q15397	8	8	Carbamidomethylation; Pyro-glu from Q	2.66e-05	5.89e-05	6e-05	2.3e-05	0.000100157	9.25e-05	0.000119743	9.55e-05	9.66e-05	3.37e-05	6.68e-05	2.43e-05	8.2e-05	8.13e-05	0.000164126	0.000119176	0.000111426	7.98e-05	7.77e-05
Q16629	8	6	Carbamidomethylation	0.000168662	0.000334608	0.000188149	0.000349799	0.000618467	0.000842489	0.000464328	0.000525407	0.00105999	0.000784336	0.0011139	0.000836824	0.000987356	0.00108799	0.000741003	0.000909099	0.00087928	0.000448171	0.000965072
Q4V328	8	8	Carbamidomethylation	2.45e-05	5.13e-05	5.21e-05	3.6e-05	3.17e-05	5.74e-05	3.87e-05	2.98e-05	3.93e-05	5.81e-05	2.71e-05	9.65e-06	1.55e-05	2.28e-05	2.8e-05	4.24e-05	6.07e-05	4.88e-05	4.85e-05
Q53GS9	8	8	Phosphorylation (STY)	2.73e-05	1.12e-05	1.1e-05	0.000140424	0.000109338	0.000178087	0.000115436	0.000190233	0.000160176	0.000199993	0.000156616	0.000100721	0.000122597	9.79e-05	0.000129188	0.000114592	7.1e-05	0.000243431	0.000137221
Q6NVY1	8	8	Carbamidomethylation	0.000125711	0.000148839	0.00011517	0.000417068	0.000479917	0.000379291	0.000416086	0.000285762	0.000348617	0.000358013	0.000373532	0.000323147	0.000384246	0.000370754	0.000437939	0.00038885	0.000412352	0.000359504	0.000356624
Q6P2E9	8	8	Carbamidomethylation; Acetylation (Protein N-term); Amidination of lysines or N-terminal amines with methyl acetimidate	5.95e-05	3.58e-05	9.93e-05	0.00019508	0.00017277	0.000126716	0.00017057	0.000158116	0.000131909	0.000123453	0.000115577	0.000105757	0.00010285	3.82e-05	0.000111313	8.1e-05	6.88e-05	9.11e-05	7.77e-05
Q7L2E3	8	8	Carbamidomethylation	9.34e-06	2.04e-05	1.35e-05	8.01e-05	7.92e-05	7.56e-05	0.000136973	0.000121058	0.000153894	0.000194232	0.00013819	4.91e-05	8.8e-05	5.97e-05	9.34e-05	6.02e-05	0.00012886	0.000103982	8.9e-05
Q7Z434	8	8	Carbamidomethylation	1.8e-05	1.9e-05	6.04e-06	7.95e-05	9.43e-05	9.93e-05	8.36e-05	6.99e-05	7.64e-05	5.49e-05	5.49e-05	4.84e-05	9.13e-05	9.21e-05	0.000111313	6.92e-05	8.34e-05	0.000113655	8.22e-05
Q7Z4W1	8	8	Carbamidomethylation	0.000387608	0.000549474	0.000490326	0.0012697	0.00119353	0.000916121	0.00075981	0.000521289	0.00065405	0.000647715	0.000577049	0.000239212	0.000405639	0.000428501	0.00046394	0.000667691	0.0008717	0.000781075	0.000662733
Q86UU1	8	8	Carbamidomethylation	0.000122568	0.000136529	9.61e-05	0.000249736	0.000222849	0.000198636	0.000251547	0.000146587	3.25e-05	0.000131683	0.000225292	6.41e-05	0.000126711	9.62e-05	7.24e-05	0.000110009	0.000122796	0.000146704	0.000273689
Q86VM9	8	8	Carbamidomethylation	8.14e-05	6.98e-05	4.72e-05	1.03e-05	6.38e-06	9.16e-06	3.58e-06	5.06e-06	1.26e-05	1.07e-05	1.89e-05	3.6e-05	3.05e-05	2.32e-05	3.78e-05	2.15e-05	1.89e-05	9.91e-06	2.26e-05
Q8IWA0	8	8	Carbamidomethylation	0.001519	0.00483448	0.00420769	0.000899724	0.000331352	0.000429806	0.000625422	0.000499054	0.000423209	0.000401633	0.000206867	0.000532143	0.000334056	0.000487085	0.000444439	0.000538584	0.000570774	0.000469129	0.000505155
Q8TDN6	8	8	Carbamidomethylation	6.9e-06	1.31e-05	2.57e-05	0.000196762	0.000173605	0.000228602	0.000236902	0.000230586	0.000281092	0.000385172	0.000231992	0.000210675	0.000806341	0.000647773	0.000244564	0.000219253	0.00019708	0.00010237	0.000206586
Q92783	8	8	0	4.78e-05	6.89e-05	5.69e-05	0.000100904	4.99e-05	6.48e-05	4.2e-05	9.96e-05	9.58e-05	5.05e-05	0.000334169	0.000126741	7.36e-05	9.54e-05	0.000112938	5.61e-05	0.000100056	6.04e-05	8.22e-05
Q96AG4	8	8	Carbamidomethylation	7.41e-05	0.000182412	0.000136835	0.000420432	0.000298801	0.000297097	0.000412641	0.000457054	0.000365106	0.000388464	0.000298993	0.000104078	0.000133293	0.000192491	0.000198251	0.000245227	0.000275912	0.000275674	0.000302339
Q96CW1	8	8	Carbamidomethylation	0.000105807	9.57e-05	5.79e-05	0.000113517	0.000169432	0.000141271	0.000213643	0.000101293	0.000175094	0.000230445	0.000185929	1.6e-05	9.38e-05	7.67e-05	0.000138938	9.7e-05	4.18e-05	7.98e-05	7.69e-05
Q96G46	8	8	Carbamidomethylation; Oxidation (M)	4.76e-05	1.14e-05	9.58e-06	3.54e-05	3.04e-05	3.65e-05	2.62e-05	3.2e-05	6.26e-07	1.83e-05	2.86e-05	6.47e-05	0.000103672	0.000115494	5.91e-05	3.39e-05	3.3e-05	1.81e-05	2.71e-05
Q9BXR0	8	8	Carbamidomethylation; Acetylation (Protein N-term)	4.33e-05	6.19e-05	6.61e-05	0.000163128	0.000145227	0.000138702	0.000133527	0.00014494	0.000151539	0.000176949	0.000154103	0.000208996	0.000206522	0.000210903	0.000215313	0.000167305	0.000171308	0.000146704	0.000161348
Q9H0C8	8	8	Carbamidomethylation; Acetylation (Protein N-term)	2.9e-06	2.22e-05	3.08e-05	0.000108471	0.00012603	0.000141271	0.000152479	0.00013094	0.000142902	0.000115223	0.000170016	0.000157796	0.00015304	0.00014395	0.000159251	0.000121468	5.09e-05	5.55e-05	0.000149285
Q9H1B7	8	5	Carbamidomethylation	1.36e-05	6.1e-06	8.89e-06	8.41e-05	0.000134377	0.000103599	5.06e-05	5.99e-05	8.17e-05	5.39e-05	1.68e-05	2.45e-05	1.62e-05	2.23e-05	2.67e-05	2.09e-05	2.27e-05	3.36e-05	1.95e-05
Q9H7C4	8	8	Carbamidomethylation; Deamidation (NQ)	0.00174947	0.00175697	0.00265688	0.000354844	0.000556704	0.000434943	0.000450545	0.00016141	0.000255182	0.000377765	0.000278893	0.000131777	0.000264118	0.000208392	0.000140563	0.000400309	0.000466928	0.000152346	0.000415434
Q9NTZ6	8	8	Carbamidomethylation	4.4e-05	3.98e-05	1.84e-05	0.000118562	0.000181117	0.000167813	0.00018263	0.000222351	0.000176664	0.000267481	0.000227805	0.00017794	0.000195003	0.000210066	0.000199063	0.000166541	0.000203902	0.000143479	0.000171904
Q9Y5S9	8	8	Oxidation (M); Carbamidomethylation (DHKE X@N-term); Deamidation (NQ); Acetylation (Protein N-term); Dehydration	0.000404369	0.000345799	0.000234901	0.0012697	0.00131038	0.00137846	0.00116297	0.00114469	0.00109139	0.000880629	0.000963144	0.00115829	0.00116837	0.00104615	0.000776753	0.00110772	0.00125828	0.00129776	0.00124404
O00139	7	6	Carbamidomethylation	6.76e-05	0.00076434	8.18e-05	5.54e-05	2.68e-05	3.13e-05	8.37e-05	9.14e-05	5.79e-05	2.26e-05	5.43e-05	4.72e-05	7.67e-05	1.32e-05	7.84e-05	8.94e-05	4.66e-05	5.6e-05	3.65e-05
O00273	7	7	Carbamidomethylation	0.000104759	8.91e-05	4.71e-05	0.000227033	0.000224518	0.000232883	0.000199859	0.000229762	0.000190797	0.000171188	0.000211054	0.000297966	0.000329119	0.000313843	0.000265689	0.000177236	0.000248624	0.000158794	0.000235236
O15226	7	7	Carbamidomethylation	5.13e-05	6.36e-05	3e-05	0.000260668	0.000246218	0.000338194	0.000360091	0.000355761	0.000285803	0.000235383	0.000324956	0.000360078	0.000217218	0.000210903	0.000203126	0.00023988	0.000205418	0.000245849	0.000214125
O43583	7	7	Carbamidomethylation; Pyro-glu from Q; Phosphorylation (STY); Deamidation (NQ); Acetylation (Protein N-term); Trimethylation	0.000112092	2.16e-05	3.5e-05	0.000201807	9.26e-05	0.000283398	0.0001766	0.00026435	0.000212782	0.00013086	0.000290618	0.000137652	0.000104495	0.000320539	0.000115376	0.000118412	0.00027288	0.000266807	0.000257101
O43768	7	6	Acetylation (Protein N-term)	2.44e-05	1.49e-05	3.89e-06	2.19e-05	7.21e-05	2.29e-05	4.37e-05	2.72e-05	4.1e-05	2.3e-05	3.59e-05	0.000283698	0.000130825	0.000145623	9.34e-05	9.32e-05	7.38e-05	6.99e-05	4.11e-05
O60547	7	7	Carbamidomethylation	0.000106854	1.56e-05	1.88e-05	0.000140424	0.00019614	0.000171238	0.000180907	0.000146587	0.000146042	0.00020987	0.000137353	0.000283698	0.000789062	0.000179937	0.000316876	0.00014897	0.000173582	0.000135419	0.000180951
O60711	7	7	Carbamidomethylation	1.72e-05	2e-05	1.38e-05	0.000232919	0.000220345	0.000260281	0.000205028	0.000239645	0.000244974	0.000258428	0.000294806	0.000162832	7.35e-05	9.62e-05	0.000182001	0.000304051	0.00029183	0.000247461	0.000302339
O75368	7	7	Pyro-glu from Q	0.000613887	0.000527092	0.000407085	0.000121925	8.76e-05	0.0001661	7.47e-05	0.000104587	1.99e-05	7.5e-05	0.00010804	6.45e-05	9.54e-05	6.92e-05	6.54e-05	4.51e-05	1.43e-05	5.01e-05	4.62e-05
O95340	7	6	0	3.26e-05	4.99e-05	3.53e-05	0.000205171	0.000229526	0.000158395	0.000169708	6.53e-05	6.07e-05	0.000200816	0.00013149	2.09e-05	4.89e-06	6.75e-05	3.15e-05	4.55e-06	8.79e-06	5.94e-05	7.09e-05
O95479	7	7	0	8.28e-05	0.000179055	0.000150519	2.48e-05	3.29e-05	8.33e-05	3.5e-05	7.4e-05	4.73e-05	5.37e-05	8.14e-05	0.000135973	3.89e-05	8.19e-05	1.57e-05	-	3.93e-05	9.59e-06	2.36e-05
P02462	7	7	Carbamidomethylation	0.000182281	0.000323418	0.000197271	6.54e-05	0.000105165	7.51e-05	3.49e-05	3.85e-05	0.000164887	5.86e-05	5.71e-05	5.97e-05	0.000165382	0.000195001	6.11e-05	7.79e-05	0.000126586	-	8.14e-05
P04179	7	7	0	0.000172852	0.000348038	0.000356912	0.000849272	0.000859678	0.00103599	0.000821835	0.000415055	0.000832285	0.000646892	0.00048911	0.000799054	0.00100381	0.000807624	0.00057444	0.000669983	0.000733744	0.000535226	0.000715511
P04424	7	7	0	4.69e-05	0.000119743	3.95e-05	5.74e-05	1.81e-05	2.46e-05	5.67e-06	3.09e-05	9.81e-06	7.72e-05	4.31e-06	3.47e-06	-	3.1e-05	1.54e-05	-	4.46e-05	9.19e-05	6.92e-05
P07741	7	7	Carbamidomethylation	0.000192756	0.000182412	0.000129994	0.000397728	0.000559208	0.000452067	0.000437623	0.000864697	0.000965764	0.00135798	0.000781403	0.00044653	0.0009709	0.000987561	0.000918129	0.000449202	0.00039037	0.000321619	0.000282736
P08754	7	4	Carbamidomethylation	2.79e-05	1.71e-05	9.73e-06	6.84e-05	6.12e-05	2.5e-05	5.69e-05	2.2e-05	5.68e-05	5.78e-05	5.95e-05	5.79e-05	5.69e-05	2.98e-05	5.53e-05	3.92e-05	1.77e-05	4.38e-05	5.33e-05
P09486	7	7	Carbamidomethylation	0.000415893	0.000818056	0.00050287	0.000158082	0.000181117	0.000171238	0.000189522	0.000186939	0.000153894	0.000227976	0.00024623	0.000110793	0.000135761	0.000170731	0.000254314	0.000134455	0.000146294	0.00014751	0.000176427
P24666	7	7	Carbamidomethylation; Deamidation (NQ)	0.000158186	0.00022158	0.000137976	0.000489383	0.000430674	0.000468335	0.000488449	0.000541877	0.000458542	0.00034896	0.000410383	0.000550608	0.000380955	0.000382471	0.000485877	0.000467536	0.000354744	0.000519911	0.000428251
P28331	7	7	0	6.13e-06	3.21e-05	1.76e-05	6.53e-05	4.84e-05	8.3e-05	7.78e-05	8.65e-05	0.000114635	0.000104523	0.00011474	8.02e-05	2.01e-05	2.23e-05	9.18e-05	9.85e-05	3.64e-05	6.01e-05	6.51e-05
P29317	7	6	Carbamidomethylation	2.81e-05	3.19e-05	2.52e-05	8.74e-05	0.000116015	7.49e-05	6.16e-05	2.48e-05	6.92e-05	6.58e-05	4.09e-05	2.33e-05	2.74e-05	1.3e-05	2.21e-05	3.5e-05	3.46e-05	3.75e-05	4.4e-05
P29353	7	7	Carbamidomethylation; Deamidation (NQ)	2.11e-05	1.18e-05	5.54e-06	5.93e-05	8.05e-05	0.00010788	6.62e-05	0.000103764	7.36e-05	6.35e-05	7.04e-05	2.05e-05	3.19e-05	-	2.49e-05	1.96e-06	2.17e-05	1.68e-05	2.44e-05
P30085	7	7	Oxidation (M); Carbamidomethylation (DHKE X@N-term)	0.000397036	0.000644597	0.000405945	0.000735756	0.000608452	0.000933244	0.000777901	0.000938814	0.000782034	0.00059175	0.000797316	0.000839342	0.000888621	0.00101267	0.000893754	0.000762421	0.000536664	0.000710948	0.000791661
P30405	7	6	Carbamidomethylation; Deamidation (NQ)	0.000174947	0.000254034	0.000230339	0.000808911	0.000574232	0.000557378	0.000654712	0.000616817	0.00054177	0.000434553	0.00038107	0.000566556	0.00032665	0.000461141	0.000353439	0.000985494	0.00115216	0.00105594	0.000934914
P35269	7	7	Acetylation (Protein N-term)	5.35e-06	1.77e-05	1.08e-05	4.06e-05	3.35e-05	4.03e-05	3.18e-05	4.31e-05	7.19e-05	2.59e-05	5.2e-05	0.000143527	0.000104495	0.000109636	9.18e-05	8.86e-05	8.41e-05	6.88e-05	9.2e-05
P36776	7	7	0	2.51e-05	7.31e-06	7.18e-06	7.28e-05	0.000113511	9.16e-05	0.000103376	0.000190233	0.000158605	0.000162135	0.000160803	5.28e-05	5.46e-05	3.47e-05	5.07e-05	3.81e-05	2.86e-05	8.54e-06	8.44e-05
P37108	7	7	0	0.000511224	0.000491281	0.000510852	0.00121925	0.00124361	0.00145552	0.000990682	0.00118587	0.00135835	0.000764584	0.00110552	0.00168708	0.0015304	0.00148971	0.00159251	0.00149734	0.00122796	0.00139449	0.00130436
P40121	7	7	0	9.92e-06	9.04e-06	1.66e-05	0.000130334	0.00020866	0.000138702	9.82e-05	0.000193527	0.000206501	0.000230445	0.000195141	0.000146046	0.000178547	0.000120516	0.000169001	3.58e-05	5.22e-05	4.22e-05	8.97e-05
P40855	7	7	Carbamidomethylation; Deamidation (NQ); Acetylation (Protein N-term)	9.69e-05	4.36e-05	3.73e-05	8.33e-05	0.000123527	0.000155826	0.000142141	0.00013341	0.000151539	7.39e-05	0.000329982	7.01e-05	2.98e-05	2.16e-05	7.34e-05	7.43e-05	3.06e-05	6.46e-05	7.07e-05
P46108	7	7	0	0.000197994	0.000179055	9.34e-05	8.32e-05	0.000108503	0.000109592	4.24e-05	3.44e-05	6.69e-05	2.35e-05	3.67e-05	0.000105757	0.000124242	0.000138091	6.09e-05	4.26e-05	8.57e-05	7.34e-05	9.35e-05
P46109	7	7	Carbamidomethylation	0.000120473	7.82e-05	3.33e-05	0.000332141	0.00026625	0.000225177	0.000193829	0.000195998	0.000228486	0.000218923	0.000241205	0.000300484	0.000298675	0.000380797	0.000252689	0.000229948	0.00029183	0.000234564	0.000232975
P48556	7	7	Carbamidomethylation	6.3e-05	9.74e-05	0.000180166	0.000281689	0.00031132	0.000385284	0.000333386	0.000456231	0.000418498	0.000274065	0.000538523	0.000227462	0.000269877	0.000215087	0.000441189	0.000283425	0.000351712	0.000295019	0.000345315
P49903	7	7	0	9.94e-05	0.000128696	0.000144817	0.000322051	0.000322171	0.000293672	0.000281698	0.000222351	0.000257537	0.000229622	0.00024288	0.000299645	0.000307726	0.000344809	0.000251064	0.00023224	0.000248624	0.000285346	0.000234482
P54105	7	7	Carbamidomethylation (DHKE X@N-term); Phosphorylation (STY); Deamidation (NQ)	7.28e-06	1.3e-05	8.37e-06	0.000416227	0.000482421	0.000556522	0.000330802	0.00062917	0.00042949	0.000419739	0.00036432	0.000397848	0.000259181	0.000380797	0.000381064	0.000466773	0.00055334	0.000473965	0.000502893
P55081	7	7	Phosphorylation (STY); Deamidation (NQ)	1.7e-05	0.000105754	0.000107416	0.000138742	6.62e-05	7.93e-05	7.84e-05	5.67e-05	8.64e-05	0.000129214	0.000159966	0.000151082	9.96e-05	0.000224293	0.000190126	0.000235296	0.000281976	0.000217637	0.000122142
P55327	7	7	Deamidation (NQ)	0.000257707	0.000204794	0.000250865	0.00061383	0.00079708	0.00071406	0.000514293	0.000287409	0.000446764	0.000409863	0.000471522	0.000187173	0.000133293	0.000137254	0.000119438	0.000391142	0.000456316	0.00033371	0.000467457
P56545	7	4	Carbamidomethylation; Pyro-glu from Q; Carbamidomethylation (DHKE X@N-term)	6.16e-05	3.13e-05	1.62e-05	0.0002531	0.000353052	0.000310796	0.000364399	0.000321997	0.00038238	0.000360482	0.000327469	0.000318111	0.000271523	0.000205881	0.000286814	0.000335373	0.000225126	0.000290989	0.000346823
P61019	7	5	Oxidation (M); Deamidation (NQ); Acetylation (Protein N-term)	0.000451511	0.000377134	0.000392261	0.000459111	0.000736152	0.000540254	0.000597855	0.000267644	0.000444409	0.000450191	0.000405358	8.37e-05	0.000181015	0.000118005	0.000199876	0.000505734	0.000391128	0.000455426	0.000485552
P61081	7	7	Carbamidomethylation	5.21e-05	3.87e-05	4.45e-05	0.000343072	0.000307147	0.000356174	0.000369567	0.000475995	0.000385521	0.000406571	0.000293968	0.000197245	0.000240257	0.000228478	0.000256751	0.000219253	0.000188742	0.000317589	0.000223173
P61204	7	3	Pyro-glu from Q; Carbamidomethylation (DHKE X@N-term)	0.00125711	0.000942275	0.00104793	0.00194239	0.00178613	0.0017295	0.00209335	0.0020341	0.00232412	0.00255136	0.00247905	0.00136813	0.00197471	0.00164036	0.00186876	0.00165013	0.00157664	0.00146703	0.00160594
P61289	7	7	Carbamidomethylation	0.000118378	6.95e-05	8.3e-05	0.000442294	0.000542515	0.000452923	0.000559951	0.000678581	0.000491519	0.000582697	0.000538523	0.000271947	0.000228738	0.000274508	0.000459877	0.000265854	0.000520746	0.000540868	0.000573012
P61353	7	7	Carbamidomethylation (DHKE X@N-term)	0.00138282	0.00127577	0.00128853	0.00211057	0.00236203	0.00243157	0.00233456	0.00213292	0.00197864	0.00162134	0.00164991	0.00151082	0.000847481	0.00116331	0.00144626	0.00229948	0.00180404	0.00222473	0.00244284
P62328	7	7	Acetylation (Protein N-term)	0.00637982	0.0038161	0.00222357	0.000992219	0.0011518	0.00169525	0.00101653	0.00108705	0.000895099	0.000788451	0.00169178	0.00134295	0.0010285	0.00162362	0.00153563	0.00167305	0.00211482	0.00188619	0.00161348
P67870	7	7	Carbamidomethylation; Phosphorylation (STY); Deamidation (NQ); Acetylation (Protein N-term)	0.00026085	0.000278654	0.000242883	0.00092495	0.000834639	0.00095893	0.000861463	0.00101293	0.00108354	0.00102877	0.000904518	0.000923276	0.000962672	0.000799255	0.000869379	0.00109245	0.00089444	0.000902791	0.00103293
P78316	7	7	0	0.000207423	0.000274177	0.000206393	0.000323732	0.000442359	0.000291104	0.000410918	0.000164704	0.000288944	0.000280649	0.00023618	3.08e-05	4.42e-05	4.25e-05	3.76e-05	0.000289536	0.00048133	0.000407062	0.000206586
P84103	7	5	Carbamidomethylation; Deamidation (NQ)	0.000180185	0.000438684	0.000148238	0.00108471	0.000884717	0.00138702	0.00134388	0.0014741	0.00131124	0.00113576	0.00135678	0.00147724	0.00114369	0.00164036	0.000966879	0.00106953	0.00157664	0.00122522	0.00153054
P99999	7	7	0	0.000505986	0.000659145	0.000584971	0.00110994	0.0012603	0.000941806	0.00108544	0.00140822	0.00115421	0.00134975	0.0012814	0.000791499	0.00105318	0.00108799	0.00112938	0.0012376	0.00095508	0.00113655	0.00117618
Q13492	7	7	0	0.00014771	0.000141006	0.000118591	0.000120243	7.51e-05	8.99e-05	5.69e-05	6.06e-05	5.83e-05	4.86e-05	2.76e-05	5.04e-05	2.97e-05	3.64e-05	4.7e-05	4.2e-05	2.09e-05	1.63e-05	0.000115356
Q13573	7	7	0	2.63e-05	1.53e-05	6.07e-06	5.31e-05	0.000111007	0.000136134	0.000111129	0.00013094	0.000127983	0.000102054	0.000134003	0.000169547	0.000131647	0.000121353	0.000132438	7.26e-05	0.000143262	0.000159601	0.000137975
Q14677	7	7	0	6.18e-05	5.6e-05	5.56e-05	0.000110153	0.000118519	0.000113873	0.000113713	0.000118587	0.000115421	9.79e-05	0.000123952	0.000130937	6.47e-05	9.12e-05	0.000109688	0.000113828	0.000116732	8.3e-05	0.000119126
Q14789	7	7	Carbamidomethylation	5.73e-05	0.000111238	7.77e-05	0.000121084	0.000531665	0.000435799	0.000218811	0.000670346	0.000328988	0.000603272	0.000702676	7.39e-05	0.000498615	0.000379123	0.000407064	0.000418644	4e-05	0.000157988	0.000113848
Q15758	7	7	Carbamidomethylation; Deamidation (NQ)	0.000179138	0.000125338	0.000143677	0.000246373	0.000333021	0.000247438	0.000318741	0.000215763	0.000344692	0.000250197	0.00026298	0.000159475	0.000294561	0.000244379	0.000267314	0.000360584	0.000433576	0.000241013	0.000409402
Q15819	7	3	Deamidation (NQ)	8.84e-05	6.3e-05	6.17e-05	0.000264872	0.000111842	0.000102743	9.99e-05	0.000139999	6.82e-05	9.14e-05	7.99e-05	5.57e-05	8.97e-05	0.000130559	7.01e-05	3.96e-05	2.55e-05	3.36e-05	5.63e-06
Q16186	7	7	Carbamidomethylation; Carbamidomethylation (DHKE X@N-term); HexNAcylation (ST)	0.000141425	0.000114147	0.000126573	0.000598695	0.000352218	0.000407545	0.000520323	0.000571524	0.000570822	0.000543192	0.000655775	0.000636221	0.000610515	0.000533115	0.000565502	0.000637897	0.000658702	0.000595681	0.000678567
Q16539	7	7	Carbamidomethylation	5.05e-05	9.7e-05	5.91e-05	0.000148833	0.00012603	0.000148977	0.000145587	7.43e-05	0.000177449	9.38e-05	0.000184254	9.23e-05	6.66e-05	0.000141439	0.000136501	0.000104661	8.49e-05	0.000115267	0.000135713
Q16666	7	7	Carbamidomethylation	5.06e-05	4.97e-05	2.96e-05	8.91e-05	7.27e-05	8.24e-05	8.96e-05	0.000102117	7.44e-05	6.45e-05	2.9e-05	1.89e-05	1.04e-05	2.21e-05	1.41e-05	6.39e-05	3.12e-05	5.26e-05	6.59e-05
Q2TAY7	7	7	Carbamidomethylation	6.37e-05	4.6e-05	5.7e-05	0.000113517	0.000116849	9.42e-05	8.7e-05	0.000139175	0.000177449	0.000167896	0.00014824	0.000135134	0.000170319	0.000161525	0.000175501	0.000160429	0.000228158	0.000126552	0.000153808
Q5JRA6	7	7	Carbamidomethylation	2.01e-05	3.72e-05	2.27e-05	7.21e-05	2.95e-05	5.86e-05	5.74e-05	4.41e-05	5.2e-05	5.32e-05	3.65e-05	6.11e-05	4.62e-05	5.16e-05	6.17e-05	4.76e-05	5.3e-05	5.83e-05	4.52e-05
Q5JWF2	7	6	0	3.6e-05	8.33e-05	5.91e-05	0.000380911	0.000263746	0.000313365	0.000224842	0.000326938	0.000152324	0.000223861	7.78e-05	0.000552287	0.000257535	0.000202534	0.000170626	0.000104661	0.000245592	0.000240207	0.000144007
Q6UN15	7	7	Carbamidomethylation	3.01e-05	3.08e-05	2.12e-05	6.72e-05	5.95e-05	8.82e-05	6.42e-05	4.22e-05	4.28e-05	4.69e-05	5.54e-05	9.82e-05	8.31e-05	9.79e-05	8.69e-05	0.000103897	9.78e-05	7.98e-05	9.05e-05
Q6YP21	7	7	Carbamidomethylation	7.74e-05	7.14e-05	6.63e-05	0.000246373	0.000247053	0.000152401	0.000204167	0.00014494	0.000188442	0.000206577	0.000154103	0.000214032	0.000248485	0.000199186	0.000214501	0.000119176	0.000133408	0.000115267	0.000107063
Q7L576	7	7	Carbamidomethylation	8.05e-06	1.6e-05	4.03e-05	0.000105108	9.85e-05	9.33e-05	0.000103376	0.000111175	0.000114635	0.00014732	0.000123952	9.9e-05	0.000285511	0.000178263	8.61e-05	1.72e-05	3.02e-05	3.54e-05	7.84e-05
Q7Z2W9	7	7	Carbamidomethylation; Oxidation (M)	0.000253517	2.05e-05	2.05e-05	0.000118562	0.000131038	0.000124147	0.000148172	0.000125999	9.66e-05	0.000175303	8.46e-05	8.48e-05	6.97e-05	7.51e-05	9.1e-05	0.000144386	0.00088686	0.000317589	0.00012742
Q86YZ3	7	7	Pyro-glu from Q	3.38e-05	4.66e-05	5.31e-05	4.79e-05	4.69e-05	2.57e-05	3.21e-05	4.15e-05	2.89e-05	3.43e-06	2.06e-05	5.13e-05	2.9e-05	1.45e-05	2.55e-05	1.65e-05	1.27e-05	1.71e-05	1.54e-05
Q8WXX5	7	7	Deamidation (NQ)	0.000123616	0.000271939	0.000147098	0.000247214	0.000383934	0.000256	0.000256716	0.000184469	0.000233197	0.000224684	0.000228642	5.46e-05	0.000120128	6.56e-05	0.000245376	0.000255159	0.00032215	0.000324844	0.000265395
Q96BR5	7	7	Carbamidomethylation; Acetylation (Protein N-term)	4.49e-05	6.56e-05	6.66e-05	0.0003313	0.000262077	0.000283398	0.000212781	0.000232233	0.000196294	0.000108638	0.000149078	0.000186334	0.000100381	0.000165709	0.000228314	0.000316275	0.000218304	0.000203128	0.000248808
Q96EK6	7	7	Carbamidomethylation; Carbamidomethylation (DHKE X@N-term)	0.000365609	0.000193603	0.000226919	0.000762663	0.000721128	0.000735465	0.00072449	0.000771639	0.000840137	0.000795035	0.000706026	0.000621952	0.00075615	0.000794233	0.00064594	0.000706652	0.00064051	0.000751251	0.000784121
Q96EP5	7	7	Carbamidomethylation; Acetylation (Protein N-term)	0.000483986	0.000438684	0.000381999	0.000849272	0.000812938	0.000873311	0.000788238	0.000775757	0.000653265	0.000665821	0.000804853	0.00128419	0.000872165	0.000870393	0.000910004	0.000901459	0.00092476	0.000830245	0.000753963
Q96IZ0	7	7	Carbamidomethylation; Oxidation (M)	0.000363513	0.000327894	0.000212095	6.43e-05	8.43e-05	0.000120722	6.47e-05	8.32e-05	7.64e-05	5.46e-05	0.000145728	0.000208157	0.000170319	0.000201697	0.000157626	0.000122996	0.000106878	8.87e-05	0.00011611
Q99426	7	7	Carbamidomethylation	0.000223136	0.000249557	0.000151659	0.000356526	0.000596767	0.000654983	0.000542721	0.000693405	0.000635991	0.0005399	0.000641538	0.000322307	0.000377664	0.000293757	0.000288439	0.000356764	0.000259236	0.000349831	0.000508171
Q99598	7	7	Carbamidomethylation; Deamidation (NQ)	6.52e-05	9.43e-05	2.96e-05	9.67e-05	8.85e-05	0.000147264	0.000105098	6.04e-05	0.00013505	4.78e-05	0.000103852	0.000108275	0.000150572	0.00012219	0.000335564	6.65e-05	0.000110668	0.000210383	9.27e-05
Q9BRJ6	7	7	Carbamidomethylation	7.33e-06	3.54e-05	1.72e-05	0.000150515	0.000277935	0.000238876	0.000184353	0.000163057	0.000176664	0.000192586	0.000208542	0.000266071	0.000111078	0.000143113	0.000192563	0.000191751	0.000203902	0.000209576	0.000254839
Q9BTD8	7	7	Carbamidomethylation; Oxidation (M)	6.12e-06	9.01e-06	1.46e-05	3.93e-05	5.03e-05	6.71e-05	5.22e-05	4.59e-05	8.32e-05	5.86e-05	9.3e-05	6.07e-05	6.39e-05	6.09e-05	5.53e-05	9.17e-05	7.73e-05	4.57e-05	7.92e-05
Q9BV38	7	7	Carbamidomethylation	3.83e-05	3.66e-05	3.2e-05	0.000152196	0.000144393	0.000142127	0.000149894	0.000187763	0.000176664	0.000189294	0.000185091	0.000150242	0.000175256	0.000166546	0.000184438	0.000279605	0.000123554	0.000134613	0.000154562
Q9BVG4	7	7	Carbamidomethylation; Phosphorylation (STY); Deamidation (NQ)	3.34e-05	0.00010083	0.00011631	0.000191717	0.000211164	0.000254288	0.000234318	0.000285762	0.000146042	0.0002181	0.000235342	0.000186334	0.000153863	0.000163199	0.000109688	0.000226893	0.000194806	0.00022731	0.000241268
Q9NUQ6	7	7	Carbamidomethylation	6.17e-05	4.97e-05	3.07e-05	0.000107631	0.000207825	0.000161819	0.00014731	6.99e-05	0.000204145	0.00013909	0.000159966	0.000103239	0.000105318	0.000274508	0.000164126	0.000154318	0.00017434	0.000144285	0.000151547
Q9UBS4	7	7	Carbamidomethylation; Deamidation (NQ)	0.000270278	0.000294321	0.000317002	0.000288416	0.00023036	0.000241445	0.000216227	0.000214939	0.00024733	0.000243613	0.000198491	0.0006891	0.00163737	0.00128885	0.000726378	0.000282661	0.000213756	0.00030308	0.000253332
Q9UHV9	7	7	0	0.000211613	0.000223818	0.000163062	0.00110153	0.000909756	0.00110448	0.000973453	0.000914109	0.000757693	0.000847708	0.000818254	0.000669795	0.000651655	0.000853654	0.000663815	0.00088618	0.00115974	0.001064	0.000836899
Q9UNS2	7	7	Carbamidomethylation	5.03e-05	5.28e-05	4.29e-05	0.000120243	0.000128534	0.000124147	7.63e-05	0.000124352	0.000130339	0.000117692	0.000140703	6.69e-05	4.6e-05	7.01e-05	8.21e-05	0.00014897	0.000101572	8.79e-05	0.000156824
Q9Y224	7	7	Carbamidomethylation	0.000145615	0.000171221	0.000152799	0.000369139	0.000268754	0.000335626	0.000244655	0.000326938	0.000266174	0.000303694	0.000340869	0.000192209	0.000174433	0.000292084	0.000278689	0.000298704	0.000256204	0.000359504	0.000239006
Q9Y6G9	7	7	Pyro-glu from Q; Phosphorylation (STY)	1.9e-05	1.98e-05	1.32e-05	2.63e-05	3.72e-05	5.23e-05	6.43e-05	6.04e-05	7.37e-05	9.38e-05	7.43e-05	2.16e-05	3.72e-05	2.62e-05	1.61e-05	3.59e-05	1.29e-05	2.29e-05	5.68e-05
Q9Y6M1	7	6	Carbamidomethylation	8.22e-05	3.11e-05	8.03e-06	2.97e-05	2.83e-05	3.81e-05	5.13e-05	4.64e-05	0.000105999	9.38e-05	5.08e-05	4.91e-05	0.000221332	4.7e-05	5.69e-05	6.55e-05	2.55e-06	1.39e-05	9.8e-05
O00193	6	6	Phosphorylation (STY); Deamidation (NQ)	6.63e-05	3.27e-05	1.81e-05	0.000183308	0.000201148	0.000243157	0.000143003	0.000156469	0.000190012	0.000132506	0.000221942	0.000528785	0.000364499	0.000466162	0.000325001	0.000325442	0.00034868	0.000310334	0.000281228
O00422	6	6	0	7.1e-05	1.89e-05	1.08e-05	0.000250577	0.000214502	0.000182368	0.000174015	0.000282468	0.000281092	0.000121807	0.000293968	0.000271947	0.000283865	0.000205881	0.000260001	0.000277313	0.000353986	0.000282122	0.000294799
O00442	6	6	Carbamidomethylation	0.000126758	0.000129815	0.000141396	0.000241328	0.000228691	0.000193498	0.000212781	0.000180351	0.000218278	0.000199993	0.000183416	0.000244249	0.000199117	0.00016822	0.000196626	0.000234532	0.000237254	0.000226504	0.00017115
O00592	6	6	Carbamidomethylation; Deamidation (NQ)	1.02e-05	1.06e-05	5.29e-05	0.000224511	0.00031132	0.000288535	0.000309265	0.000343408	0.000394943	0.000459244	0.00050921	0.00035756	0.000510957	0.000495454	0.000471252	0.000211614	0.000263784	0.000214413	0.000263133
O43252	6	5	0	4.28e-05	8.98e-05	5.4e-05	0.000180786	0.000161085	0.000123291	0.000107683	0.000149057	0.000190797	0.000157196	0.000170853	0.000105757	0.000160445	9.88e-05	0.000177126	5.91e-05	7.58e-05	7.95e-05	0.000119126
O43324	6	6	Pyro-glu from Q; Acetylation (Protein N-term)	9.71e-05	8.33e-05	6.83e-05	0.000430522	0.000454878	0.000442649	0.000463467	0.00048176	0.000581814	0.000533316	0.000493297	0.000431422	0.000517539	0.000306311	0.000588253	0.000459133	0.000425996	0.000402226	0.000500631
O60232	6	6	Carbamidomethylation; Deamidation (NQ)	0.00159234	0.00271939	0.00172184	0.00358208	0.0071612	0.00416963	0.00421255	0.00124352	0.00201005	0.00224684	0.00201841	0.00030636	0.000571021	0.000410926	0.000320126	0.00271202	0.00252414	0.00282928	0.0021111
O60828	6	6	0	2.07e-05	1.89e-05	3.68e-06	0.000150515	0.000107668	0.000190074	0.000128358	0.000125999	0.000175879	0.000121807	9.88e-05	0.000245088	0.000149749	0.000180774	0.000139751	0.000315511	0.000400224	0.000326456	0.000340037
O75116	6	4	Carbamidomethylation	2.63e-05	2.12e-05	5.1e-06	1.19e-05	1.2e-05	1.83e-05	1.52e-05	5.48e-05	1.38e-05	4.57e-05	4.87e-05	7.67e-06	5.46e-06	7.27e-06	1.94e-05	-	6.28e-06	6.97e-06	9.42e-06
O75223	6	6	Carbamidomethylation	0.000185423	0.000151077	0.00019385	0.000353163	0.000359729	0.000292816	0.00036526	0.000370585	0.000308574	0.000289702	0.00039112	0.000343291	0.000358739	0.000384981	0.000317689	0.000382738	0.000325182	0.000188619	0.000301585
O75718	6	6	Carbamidomethylation	3.2e-05	1.34e-05	2.65e-05	1.32e-06	1.79e-05	3.82e-05	4.49e-05	4.36e-05	4.19e-05	5.51e-05	8.07e-05	2.41e-05	4.3e-05	8.79e-06	5.31e-05	1.61e-05	3.03e-05	1.7e-05	2.09e-05
O75832	6	6	Carbamidomethylation; Acetylation (Protein N-term)	0.000221041	0.00029544	0.000256566	0.000461634	0.000399792	0.000432375	0.000445376	0.00046776	0.000412217	0.000411509	0.000422108	0.000381061	0.000307726	0.000282878	0.000371314	0.000368223	0.000370662	0.000339353	0.000318926
O76071	6	6	Carbamidomethylation; Pyro-glu from Q; Deamidation (NQ)	1.67e-05	3.63e-06	1.01e-05	7.32e-05	8.34e-05	7e-05	4.77e-05	6.04e-05	0.000214353	5.38e-05	5.07e-05	7.02e-05	3.5e-05	3.33e-05	4.03e-05	9.85e-05	2.68e-05	7.44e-05	8.75e-05
O95336	6	6	Carbamidomethylation; Carbamidomethylation (DHKE X@N-term)	0.000180185	0.000215985	0.000209814	0.000316165	0.000454044	0.000358743	0.000427285	0.000404349	0.000441268	0.000426323	0.000411221	0.000400366	0.000506843	0.000324723	0.000505377	0.000328498	0.000291072	0.000173304	0.00032345
O95487	6	6	Acetylation (Protein N-term)	1.39e-05	1.34e-05	6.28e-06	6.05e-05	4.52e-05	7.45e-05	2.46e-05	5.92e-05	2.16e-05	4.09e-05	1.61e-05	7.65e-05	1.46e-05	4.84e-05	1.5e-05	1.25e-05	3.88e-05	2.23e-05	1.48e-05
O95747	6	5	Carbamidomethylation (DHKE X@N-term)	3.16e-05	6.35e-05	3.91e-05	7.54e-05	8.6e-05	0.000127572	0.000108544	0.000162234	0.000143687	0.000116869	0.000149915	8.35e-05	6.18e-05	5.43e-05	0.000177938	4.06e-05	4.85e-05	6.9e-05	5.29e-05
P00387	6	6	Carbamidomethylation	0.000248279	0.000261867	0.00027253	6.4e-05	8.6e-05	0.00010788	7.15e-05	0.000135057	0.000124843	0.000106169	0.000157453	0.000287894	0.000230383	0.000133907	0.000186063	0.000209322	0.000114458	8.14e-05	9.8e-05
P02794	6	6	Carbamidomethylation; Pyro-glu from Q	0.000385513	0.000325656	0.000287354	0.000355685	0.00043902	0.000465766	0.000314434	0.000271762	0.000397298	0.000304517	0.000466497	0.000562359	0.000839253	0.000813482	0.000369689	0.000184112	0.00018571	9.75e-05	0.000189999
P04844	6	6	0	1.16e-05	5.19e-06	1.22e-05	6.53e-05	6.92e-05	5.03e-05	0.000124912	0.000118587	0.000151539	0.000176949	7.86e-05	1.64e-05	7.36e-05	4.9e-05	7.5e-05	1.02e-05	7.01e-05	5.45e-05	9.88e-05
P05166	6	6	Oxidation (M)	4.25e-06	3.98e-06	1.53e-05	2.3e-05	5.58e-05	3.91e-05	1.32e-05	5.02e-06	2.94e-05	1.42e-05	1.76e-05	5.19e-05	3.35e-05	0.000148134	7.43e-05	9.78e-05	-	6.24e-05	7.62e-06
P10619	6	6	Carbamidomethylation	0.000349895	0.000255153	0.000297617	0.000116039	8.76e-05	8.11e-05	0.000101653	7.33e-05	8.56e-05	8.97e-05	0.000113902	0.00017878	0.000106141	0.000138928	0.000186876	0.000158137	0.000107636	0.000187007	0.000108571
P14324	6	6	Carbamidomethylation; Pyro-glu from Q; Deamidation (NQ); Acetylation (N-term)	0.000191709	0.000223818	0.000143677	0.000674373	0.000712782	0.000703786	0.000655573	0.000619288	0.000720005	0.000740716	0.000692626	0.000802411	0.00134116	0.00130559	0.00142188	0.000374335	0.000338068	0.000532002	0.000537576
P16401	6	6	Carbamidomethylation (DHKE X@N-term); Phosphorylation (STY); Acetylation (Protein N-term)	0.000634839	0.000756506	0.000539359	0.00185831	0.000812938	0.00141271	0.00209335	0.00129293	0.00153894	0.00151435	0.00102177	0.000864522	0.000737226	0.00115494	0.000901879	0.00207794	0.00190258	0.00183782	0.00155316
P18754	6	6	Carbamidomethylation	3.79e-05	4.66e-05	3.09e-05	0.000224511	0.000157747	0.000168669	0.000192106	0.000138352	0.000134265	0.00011193	6.77e-05	0.000109114	7.81e-05	0.000127211	8.37e-05	0.000173416	0.000143262	0.000187007	0.000183967
P19388	6	6	Acetylation (Protein N-term)	0.000562555	0.000532688	0.000511992	0.000916541	0.00111007	0.00114729	0.000887306	0.000473525	0.000693309	0.000649361	0.000672526	0.000109954	0.000129179	9.96e-05	9.91e-05	0.000566086	0.000627624	0.000612608	0.000675551
P20337	6	4	Carbamidomethylation; Oxidation (M)	0.000400179	0.000423017	0.000399103	2.05e-05	1.24e-05	1.74e-05	1.61e-05	4.84e-06	1.19e-05	1.39e-05	9.13e-06	3.01e-05	0.000161268	0.000143113	5.37e-05	5.58e-06	2.87e-06	-	5.44e-06
P20340	6	6	0	3.52e-05	3.55e-05	4.04e-05	5.02e-05	2.85e-05	4.46e-05	0.000111129	0.000139999	0.000141331	0.00013086	0.000209379	0.0004843	0.000618743	0.000832731	0.000660565	0.000422464	6.12e-05	0.000615832	3.2e-05
P26440	6	6	Carbamidomethylation	0.00010015	0.000189127	6.68e-05	0.000197603	0.00028795	0.000324495	0.000339416	0.000228115	0.000356469	0.000254313	0.000303181	0.000361756	0.000322536	0.000337277	0.000341252	0.000252867	0.000233464	0.00022328	0.000298569
P26583	6	3	Carbamidomethylation	3.46e-05	2.42e-05	1.95e-05	4.2e-05	2.7e-05	7.98e-05	3.58e-05	5.15e-06	3.7e-05	2.63e-05	3.43e-05	3.72e-05	2.85e-05	8.23e-05	3.09e-05	2.92e-05	6.41e-05	4.27e-05	3e-05
P27144	6	6	0	0.000302753	0.000426374	0.000409366	0.00101745	0.0013855	0.00120722	0.00109406	0.000881168	0.000832285	0.000954701	0.000731152	0.000148564	0.000232852	0.000173242	0.000269751	0.000763185	0.00078832	0.000692408	0.000753963
P28070	6	6	Pyro-glu from Q; Deamidation (NQ)	0.000633791	0.000593119	0.000599795	0.00103426	0.00118519	0.00120722	0.00118882	0.00097999	0.00115421	0.00105346	0.00113065	0.00161154	0.00162091	0.00116331	0.00126751	0.00119176	0.001137	0.00124134	0.00113848
P28072	6	6	Carbamidomethylation; Pyro-glu from Q	0.000549984	0.000598714	0.000622601	0.00110153	0.00103495	0.0010788	0.0011802	0.00102117	0.000816581	0.000888859	0.000938019	0.000965243	0.000905077	0.0008955	0.000732878	0.00106189	0.00097024	0.000935033	0.000980152
P30043	6	6	Carbamidomethylation; Oxidation (M); Carboxymethyl	0.00100254	0.00110231	0.00101258	0.000242169	0.00023036	0.000254288	0.000237764	0.000240468	0.000269315	0.000191763	0.000252092	0.000389455	0.00030608	0.000354015	0.000269751	0.000194043	0.000195564	0.000186201	0.000162856
P30046	6	6	Carbamidomethylation	0.000101721	0.000166745	0.00011517	0.000313642	0.000385603	0.000341619	0.000293759	0.000249527	0.000358039	0.000191763	0.000275543	0.000235016	0.000362853	0.000275345	0.000277064	0.000215433	0.000225126	0.00020071	0.000213371
P30566	6	6	Acetylation (Protein N-term)	0.000247231	0.000236128	0.000246304	0.000391842	0.000366406	0.000382716	0.000377321	0.000459525	0.000431061	0.00043373	0.000432159	0.000400366	0.000398234	0.000360711	0.000443627	0.000478996	0.00043585	0.000408674	0.000453886
P30740	6	6	0	0.000142472	0.000139886	0.000141396	0.000110994	6.84e-05	8.38e-05	3.12e-05	6.09e-05	8.87e-05	0.000107815	6.79e-05	0.00021655	0.000199117	0.000127211	0.000209626	3.95e-05	8.26e-05	7.68e-06	3.92e-05
P35232	6	6	0	1.41e-05	1.76e-05	1.95e-05	0.000304393	0.000134377	0.000169525	0.000386797	0.000293174	0.000339195	0.000348137	0.00025963	0.000135973	0.000200762	0.000266139	0.000177126	0.000229185	0.000258478	0.000245849	0.000272181
P41567	6	6	Carbamidomethylation; Acetylation (Protein N-term); Amidation; Acetylation (TSCYH)	0.000172852	0.000171221	0.000139116	7.92e-05	4.67e-05	8.54e-05	6.3e-05	0.00011694	0.000154679	4.49e-05	4.49e-05	0.000109114	0.000130825	0.000216761	0.000217751	0.000256687	0.000243318	0.00015154	0.000278212
P42766	6	5	Pyro-glu from Q; Carbamidomethylation (DHKE X@N-term); Deamidation (NQ)	0.000954354	0.00104299	0.000940743	0.00158923	0.00156077	0.00160963	0.00154202	0.00145763	0.00145257	0.00118515	0.00112227	0.00107436	0.00079729	0.00112984	0.00114563	0.00220781	0.00163728	0.00138643	0.00168134
P46778	6	6	Ammonia-loss (N)	0.000962734	0.00101614	0.00103539	0.00169014	0.00182786	0.0018408	0.00192106	0.00172116	0.00146828	0.00123453	0.00149078	0.00105757	0.000703491	0.000912238	0.00109688	0.00207794	0.00162212	0.00182976	0.00158332
P48506	6	6	Carbamidomethylation; Deamidation (NQ)	6.6e-05	0.00014772	0.000163062	3.96e-05	3.92e-05	2.26e-05	3.77e-05	3.99e-05	4.65e-05	5.96e-05	6.16e-05	9.82e-05	0.00027646	0.000134743	9.02e-05	5.49e-05	4.69e-05	7.77e-05	6.96e-05
P49006	6	6	Carbamidomethylation; Deamidation (NQ)	1.09e-05	4.76e-06	2.95e-06	0.000532267	0.00047491	0.000551385	0.000343724	0.000359879	0.00033841	0.000311924	0.000381908	0.000773034	0.000579249	0.000590863	0.000507815	0.000440798	0.000486636	0.000422377	0.000449362
P49753	6	6	0	4.45e-05	6.13e-05	2.84e-05	0.000160605	0.000146896	0.000161819	0.000160232	5.3e-05	0.000116991	0.000150612	0.000171691	0.000171226	0.000208168	0.00023601	0.000215313	0.000136747	0.000107636	0.000121716	0.000120634
P50570	6	5	Carbamidomethylation; Deamidation (NQ)	7.05e-06	5.53e-06	5.95e-07	5.42e-05	7.75e-05	6.92e-05	8.87e-05	0.000135057	0.000114635	0.000153904	6.74e-05	1.69e-05	2.47e-05	-	4.18e-05	2.15e-06	6.15e-06	1.93e-06	2.78e-05
P51116	6	4	Carbamidomethylation	3.89e-06	1.04e-05	1.37e-05	1.98e-05	4.73e-07	2.29e-05	1.07e-05	3.14e-06	2.16e-06	5.51e-05	3.27e-06	3.63e-05	3.31e-05	2.11e-05	1.94e-05	3.61e-05	2.16e-05	1.87e-05	1.81e-05
P51572	6	6	0	5.05e-05	2.43e-05	5.61e-05	0.00020433	0.000309651	0.000285967	0.000345446	0.00023388	0.000197864	0.000408217	0.000329144	0.000192209	0.000222978	0.000271161	0.000264876	0.000114592	0.000142504	0.000157182	0.000193768
P51665	6	6	0	0.000148758	7.1e-05	9.38e-05	0.000151355	0.000423997	0.000279973	0.000401442	0.000394467	0.000321136	0.000465828	0.000500835	0.000261035	0.000212282	0.000287062	0.000370502	0.000291828	0.000317602	0.000332904	0.000358132
P53597	6	6	Carbamidomethylation; Pyro-glu from Q	0.000184376	0.000446518	0.000359193	0.000543198	0.000581743	0.000542823	0.000623699	0.000611053	0.000507223	0.000543192	0.000577049	0.000632864	0.000675516	0.000620155	0.00061669	0.000699013	0.0005685	0.000463486	0.000506663
P56182	6	6	0	2.37e-05	8.71e-06	1.59e-05	7.35e-05	6.81e-05	7.79e-05	9.39e-05	0.000132587	0.000102858	0.000156373	0.000175041	0.000167029	0.000376018	0.0003582	0.000150313	8.71e-05	8.49e-05	7.9e-05	8.75e-05
P61006	6	2	Carbamidomethylation	2.16e-05	2.26e-05	2.44e-05	4.1e-05	2.63e-05	4.92e-05	4.93e-05	2.52e-05	3.73e-05	4.32e-05	3.94e-05	2.83e-05	1.69e-05	2.73e-05	2.62e-05	4.32e-05	3.74e-05	3.27e-05	3.98e-05
P61201	6	6	Carbamidomethylation	2.46e-05	1.24e-05	1.05e-05	3.91e-05	9.26e-05	8.48e-05	3.35e-05	0.000165528	0.00015939	0.000170365	0.000123952	4.31e-05	6.49e-05	4.25e-05	0.000102375	6.62e-05	3.56e-05	5.28e-05	0.000106309
P61923	6	6	Acetylation (Protein N-term)	9.44e-05	7.01e-05	7.61e-05	0.000345595	0.000348044	0.000435799	0.000456575	0.000438937	0.000532348	0.000497103	0.000568674	0.000184655	0.000380132	0.000297105	0.000268126	0.000222309	0.000289556	0.000225698	0.00039583
P62266	6	6	Carbamidomethylation; Pyro-glu from Q; Hydroxylation	0.000414845	0.000293202	0.000371736	0.000941767	0.000777883	0.0010788	0.000815805	0.000754345	0.000497801	0.000659237	0.000505022	0.000686582	0.000259181	0.000421806	0.000307939	0.000750197	0.00052302	0.000830245	0.000664241
P62316	6	6	Carbamidomethylation; Carbamidomethylation (DHKE X@N-term); Deamidation (NQ)	0.000687219	0.000697194	0.00050401	0.00221988	0.00191967	0.00251719	0.00216227	0.00233057	0.00215138	0.00187648	0.00195141	0.00265232	0.00157977	0.00207555	0.00198251	0.00249811	0.00256204	0.00257134	0.00239006
P62633	6	6	Carbamidomethylation; Deamidation (NQ); Monoglutamyl	0.000335229	0.000139886	8.44e-05	0.000271599	0.000210329	0.000303947	0.00018866	0.000373879	0.000260678	0.000189294	0.000177554	0.000558162	0.000163737	0.000363222	0.000336376	0.000550807	0.00069736	0.000525553	0.000512695
P62805	6	6	Carbamidomethylation (DHKE X@N-term)	0.000626458	0.00116386	0.000932761	0.0098381	0.00301305	0.00588201	0.0130942	0.00586347	0.00832285	0.0091355	0.0051591	0.00268589	0.00465703	0.00903869	0.00273814	0.00377391	0.00714036	0.00804451	0.00582059
P62899	6	6	Sodium adduct	0.00140377	0.00145482	0.00124292	0.00226192	0.00217841	0.00251719	0.00255854	0.00223998	0.00176664	0.00153081	0.00152428	0.00200603	0.00128356	0.00163199	0.00165751	0.00259742	0.00254688	0.00286153	0.00219403
P62995	6	6	Acetylation (Protein N-term)	0.000127806	5.34e-05	9.75e-05	0.000178263	0.000196975	0.00032107	0.000261885	0.000370585	0.000398869	0.000296286	0.000431321	0.000455763	0.000292093	0.000315517	0.000244564	0.000242936	0.000278186	0.00033371	0.000386783
P84085	6	2	Carbamidomethylation (DHKE X@N-term)	7.07e-05	4.66e-05	5.21e-05	8.91e-05	8.6e-05	9.42e-05	8.7e-05	0.000114469	0.000126413	0.000123453	0.000211054	8.9e-05	0.000105318	8.96e-05	0.00010075	8.1e-05	0.000104604	7.89e-05	0.000110079
P98179	6	6	Deamidation (NQ); Dimethylation	0.000336276	0.000280892	0.000248584	0.000358208	0.000262077	0.000319358	0.000292897	0.000393643	0.000233982	0.000167896	0.000190954	0.000470032	0.00015304	0.000182448	0.000314439	0.00102369	0.00105362	0.000943094	0.00081428
Q00688	6	6	Carbamidomethylation (DHKE X@N-term)	0.000533223	0.00053045	0.000429891	0.000796298	0.000763695	0.000873311	0.000738273	0.000754345	0.00074513	0.000646069	0.000718589	0.000825913	0.000715833	0.000845285	0.000762941	0.000708944	0.000513924	0.000705305	0.000653686
Q05209	6	6	Carbamidomethylation; Deamidation (NQ)	0.000106854	0.000193603	0.000207534	0.000144629	0.000124361	0.000164388	0.000190383	0.00017541	0.000146042	0.000119338	8.63e-05	0.000155278	0.000224624	0.000195838	0.000104813	3.37e-05	5.06e-05	7.58e-05	8.29e-05
Q07666	6	6	0	0.000152948	0.000124219	0.000132274	0.000643261	0.000817111	0.00075687	0.000715875	0.00117764	0.00101288	0.000995852	0.0010134	0.000864522	0.000905077	0.000666185	0.000991254	0.000539348	0.000570774	0.000490893	0.000703447
Q12802	6	6	Carbamidomethylation; Deamidation (NQ)	0.000456749	0.000716219	0.000550762	0.000202648	0.000183621	0.000176375	0.000235179	0.000227292	0.000297581	0.00019917	0.000139865	0.000417992	0.000591591	0.000419295	0.000417627	0.000362876	0.00046996	0.000301468	0.000324204
Q13526	6	6	Carbamidomethylation; Acetylation (Protein N-term)	0.000171805	0.000285368	0.000173325	0.00062308	0.000287116	0.000754301	0.000782208	0.00064317	0.00085584	0.000738247	8.54e-05	0.000122544	0.000101204	0.00022262	0.000117813	6.42e-05	0.00017055	0.000123328	0.000217141
Q13616	6	6	Carbamidomethylation	4.57e-05	1.02e-05	1.85e-05	0.000205171	0.000186124	0.000339906	9.99e-05	6.25e-05	3.37e-05	7e-05	1.01e-05	3.72e-05	9.3e-06	2.6e-05	7.52e-05	2.99e-05	6.62e-05	5.94e-05	9.35e-06
Q14966	6	6	0	0.000150853	0.00010788	0.000113345	8.83e-05	8.93e-05	5.34e-05	2.09e-05	0.000110352	9.19e-05	3.88e-05	8.02e-05	0.000219908	0.000159623	0.000145623	0.000178751	6.92e-05	0.000119764	7.26e-05	7.99e-05
Q15257	6	6	0	6.25e-06	5.43e-05	2.75e-05	0.000352322	0.000465729	0.00045806	0.000361814	0.000595406	0.000734138	0.00067899	0.000700164	0.000403723	0.000515071	0.000482064	0.000618315	0.000266618	0.000362324	0.000357086	0.000340037
Q15417	6	6	Carbamidomethylation; Deamidation (NQ); Dehydration	0.000346752	0.000292083	0.00023148	8.83e-05	0.000184455	9.25e-05	5.32e-05	6.78e-05	8.32e-05	3.11e-05	8.71e-05	0.00017878	0.000153863	0.000187469	0.000198251	6.72e-05	7.35e-05	4.31e-05	8.6e-05
Q4G0J3	6	6	0	1.23e-05	2.38e-05	1.05e-05	3.44e-05	1.96e-05	3.46e-05	2.72e-05	4.83e-05	3.92e-05	4.36e-05	4.69e-05	5.68e-05	4.43e-05	8.05e-05	5.52e-05	2.09e-05	8.11e-05	3.27e-05	3.8e-05
Q52LJ0	6	6	Carbamidomethylation; Acetylation (Protein N-term)	5.4e-05	2.85e-05	4.6e-05	0.000192558	0.000207825	0.000195211	0.000222257	0.000256939	0.000262248	0.000249374	0.000230317	0.000213193	0.000192534	0.000201697	0.000268126	0.000192515	0.000169034	0.000187007	0.000199046
Q5T6F2	6	6	Carbamidomethylation; Deamidation (NQ); Acetylation (Protein N-term)	1.26e-05	1.98e-05	5.86e-06	3.12e-05	2.06e-05	3.12e-05	2.64e-05	2.64e-05	2.63e-05	2.17e-05	1.12e-05	6.61e-05	3.56e-05	2.75e-05	4.4e-05	5.1e-05	5.34e-05	5.55e-05	5.81e-05
Q5T6V5	6	6	Carbamidomethylation	9.28e-05	6.8e-05	6.26e-05	0.000228715	0.000236203	0.000210622	0.000185214	0.000131763	0.00018059	0.000207401	0.000177554	0.000137652	0.000154686	0.000180774	0.000128376	0.000213142	0.000203144	0.000140255	0.000218649
Q7L5N1	6	6	Carbamidomethylation; Oxidation (M)	6.85e-05	0.000130934	0.000131134	0.000250577	0.000141889	0.000199492	0.000218811	0.000228115	0.000212782	0.000235383	0.000175878	0.000146885	0.000164559	0.000155666	0.000165751	0.000213142	0.00024256	0.000239401	0.000230713
Q7LBC6	6	6	Carbamidomethylation	5.71e-07	2.93e-06	5.78e-05	4.04e-05	5.83e-05	6.42e-05	4.06e-05	3.73e-05	3.15e-05	3.28e-05	5.13e-05	3.74e-05	1.3e-05	1.59e-05	2.8e-05	7.64e-05	6.72e-05	2.76e-05	6.98e-05
Q7Z2T5	6	6	Carbamidomethylation	4.72e-06	2.44e-06	1.38e-06	5.49e-05	5.02e-05	6.08e-05	3.56e-05	6.25e-05	8.87e-05	6.82e-05	9.8e-05	4.6e-05	3.62e-06	1.05e-05	7.53e-05	4.87e-05	4.59e-05	3.43e-05	5.19e-05
Q7Z6M1	6	6	Carbamidomethylation	8.79e-06	1.6e-05	1.14e-05	7.49e-05	5.77e-05	3.47e-05	3.16e-05	4.33e-05	4.54e-05	1.24e-05	4.99e-05	4.84e-05	1.46e-05	-	1.54e-05	5.53e-05	3.25e-05	5.84e-05	9.42e-05
Q8IWS0	6	6	Carbamidomethylation	4.24e-06	1.35e-05	1.41e-05	0.000158082	0.000135212	8.11e-05	0.000143003	0.00014741	0.000149968	0.000107815	0.00012814	8.81e-05	1.28e-05	9.12e-06	6.34e-05	0.000109245	0.000153874	0.000148316	0.000155316
Q8IZL8	6	6	Carbamidomethylation; Deamidation (NQ)	0.000107902	6.14e-05	4.4e-05	4.89e-05	3.17e-05	0.000252575	9.99e-05	8.65e-05	0.000105213	5.95e-05	8.71e-05	8.12e-05	0.000129179	8.96e-05	9.18e-05	3.25e-05	4.55e-05	5.93e-05	6.7e-05
Q8TAE8	6	6	0	1.37e-05	1.26e-05	2.5e-05	9.42e-05	7.63e-05	6.71e-05	6.11e-05	7.37e-05	6.87e-05	6.66e-05	0.000248742	6.82e-05	2.87e-05	5.28e-05	4.88e-05	7.06e-05	7.88e-05	8.87e-05	9.05e-05
Q8TDQ7	6	4	Carbamidomethylation	0.000149805	7.97e-05	6.77e-05	0.000123607	0.000249557	0.000689231	0.000219673	5.34e-05	0.000168027	0.00019094	8.63e-05	0.000195567	0.000223801	0.000302127	0.000160876	9.63e-05	5.96e-05	0.000140255	0.00013119
Q8WVC0	6	6	Oxidation (M); Phosphorylation (STY)	2.8e-05	2.93e-05	1.54e-05	0.000100063	6.76e-05	8.44e-05	0.000130081	8.48e-05	0.000102858	8.31e-05	7.57e-05	5.89e-05	1.79e-05	4.96e-05	6.85e-05	0.000162721	0.00017055	0.000157182	0.0001523
Q92599	6	2	Carbamidomethylation; Pyro-glu from Q	1.4e-05	2.01e-05	1.61e-05	7.55e-06	2.47e-05	9.93e-06	1.86e-05	2.27e-05	3.89e-05	1.79e-05	1.6e-05	2.62e-05	4.3e-05	2.56e-05	0.000106438	1.54e-05	4.34e-05	-	7.23e-06
Q92917	6	6	Carbamidomethylation	1.05e-05	8.21e-06	5.61e-06	2.06e-05	1.81e-05	6.64e-05	3.68e-05	4.92e-05	3.78e-05	3.33e-05	7.48e-05	1.88e-05	1.36e-05	2.59e-05	1.81e-05	7.03e-05	2.2e-05	2.81e-05	2.23e-05
Q96A72	6	6	Acetylation (Protein N-term)	0.000239898	0.000327894	0.000217796	0.00102585	0.00131038	0.00106167	0.00120605	0.00132587	0.00149183	0.00152258	0.00145728	0.000780588	0.00105318	0.000987561	0.00124313	0.000909099	0.00100814	0.00119297	0.00113094
Q96B97	6	6	Carbamidomethylation; Pyro-glu from Q	0.000281801	0.000203675	0.000172184	0.000491064	0.000651853	0.000301378	0.000258439	0.000291526	0.000250471	0.00029464	0.000180904	0.000130098	7.57e-05	0.00024689	0.000233189	0.000339957	0.00034868	0.00017814	0.000364164
Q96C19	6	6	Carbamidomethylation; Deamidation (NQ)	9.49e-05	9.92e-05	8.24e-05	0.000398569	0.000469902	0.000441793	0.000408333	0.000475172	0.000438912	0.000396695	0.000418758	0.00044653	0.00040893	0.000419295	0.000420064	0.000349888	0.00038279	0.000342577	0.000324958
Q96C86	6	6	Carbamidomethylation; Deamidation (NQ)	7.27e-07	3.08e-06	2.91e-06	9.25e-05	0.000165259	9.85e-05	0.00025327	0.000186116	0.00022456	0.000175303	0.000189279	9.15e-05	0.000164559	0.00014395	0.000159251	7.95e-05	6.06e-05	8.06e-05	0.000139483
Q96EE3	6	6	Carbamidomethylation	2.71e-05	1.54e-05	2.47e-05	0.00012613	0.000111007	0.000173806	0.000181769	0.000179528	0.000171953	0.000171188	0.000129815	7.62e-05	2.9e-05	4.48e-05	8.37e-05	0.000166541	0.000129618	0.000119297	0.000168134
Q96Q11	6	6	0	1.42e-05	8.77e-05	4.25e-06	0.000169014	0.000240376	0.000219184	6.86e-05	0.000293174	0.000230056	0.000298756	0.000306531	9.06e-05	0.000281397	0.00013558	0.000355877	0.000120704	9.02e-05	0.000261971	0.000168888
Q99661	6	5	Carbamidomethylation	2.29e-05	2e-06	1.28e-06	0.000132016	0.000153574	0.00014384	0.000106821	5.7e-05	4.8e-05	8.89e-05	7.19e-05	2.42e-05	6.91e-06	8e-06	1.3e-05	5e-05	2.43e-05	4.92e-05	9.05e-05
Q9BRP8	6	6	0	5.05e-05	4.22e-05	1.39e-05	9.33e-05	0.000101826	0.000101886	6.55e-05	3.46e-05	7.48e-05	5.38e-05	6.41e-05	8.25e-05	6.36e-05	8.79e-05	9.02e-05	0.000116884	7.53e-05	7.96e-05	9.35e-05
Q9BT78	6	6	Deamidation (NQ)	3.59e-05	6.92e-05	4.38e-05	4.78e-05	7.04e-05	1.62e-05	6.75e-05	8.11e-05	7.67e-05	7.23e-05	8.27e-05	0.000551448	0.00111078	0.000790049	0.000540315	3.38e-05	2.83e-05	6.96e-05	2.66e-05
Q9BTE6	6	6	Carbamidomethylation	3.76e-05	2.9e-05	2.17e-05	0.000305233	1.84e-05	1.76e-05	1.83e-05	3.47e-05	6.7e-05	4.84e-05	1.28e-05	0.000111632	6.29e-05	9.04e-05	0.000109688	8.4e-05	0.000115974	8.22e-05	6.33e-05
Q9BYG3	6	6	Carbamidomethylation; Phosphorylation (STY)	2.85e-05	2.48e-05	8.69e-05	6.44e-05	7e-05	8.05e-05	9.99e-05	8.73e-05	0.000143687	0.00013909	0.000116415	5.18e-05	0.000125065	5.09e-05	9.02e-05	6.17e-05	8.26e-05	8.71e-05	0.000128174
Q9C0B1	6	6	Carbamidomethylation	1.17e-05	6.47e-05	1.04e-05	3.32e-05	6.97e-05	7e-05	6.95e-05	0.000109528	5.61e-05	7.04e-05	9.55e-05	3.52e-06	4.33e-05	5.91e-05	4.4e-05	2.9e-05	9.17e-06	1.72e-05	3.37e-05
Q9H2J4	6	6	Carbamidomethylation; Acetylation (Protein N-term)	0.000146662	5.08e-05	3.89e-05	0.000232078	0.000292124	0.000165244	0.000130081	0.000142469	0.000186086	0.000142382	0.000171691	7.56e-05	7.73e-05	8.33e-05	7.48e-05	9.63e-05	9.63e-05	0.000176528	0.000284244
Q9NQG5	6	6	Carbamidomethylation; Phosphorylation (STY)	3.7e-05	8.62e-05	1.47e-05	0.000109312	0.000103495	0.00018408	0.000136111	0.000111175	0.000130339	0.000111107	0.000178391	0.000202281	0.000116014	0.00010043	9.67e-05	0.000128343	0.000177372	0.000170079	0.000134205
Q9NRR5	6	4	0	3.1e-05	1.34e-05	7.62e-05	7.2e-05	8.05e-05	7.22e-05	6.02e-05	5.47e-05	6.6e-05	6.17e-05	6.79e-05	9.74e-05	8.8e-05	7.64e-05	7.19e-05	7.3e-05	8.41e-05	8.3e-05	6.53e-05
Q9NVX2	6	6	Carbamidomethylation; Deamidation (NQ)	1.28e-05	3.49e-06	1.36e-05	0.000131175	5.58e-05	0.000125003	0.000140418	8.81e-05	0.000140546	0.000140736	0.00011474	9.23e-05	0.000101204	0.000108799	0.000152751	0.000167305	8.41e-05	0.000120909	0.000150793
Q9NX55	6	6	0	0.000152948	6.84e-05	8.48e-05	0.000109312	9.85e-05	8.38e-05	6.48e-05	8.56e-05	9.74e-05	5.79e-05	6.32e-05	0.000177101	0.00015304	0.000210903	0.000143813	0.000210086	0.000316844	0.000258746	0.000202816
Q9NY27	6	6	Carbamidomethylation	7.67e-06	6.27e-06	4.55e-06	1.78e-05	1.39e-05	1.82e-05	1.52e-05	2.62e-05	3.09e-05	2.95e-05	2.87e-05	8e-05	5.81e-05	3.52e-05	7.26e-05	5.39e-05	4.46e-05	4.17e-05	3.4e-05
Q9NYB0	6	6	Phosphorylation (STY)	1.98e-05	2.5e-05	1.7e-05	0.000181627	0.000131038	0.000160107	0.000161093	7.87e-05	8.32e-05	0.000113576	9.21e-05	0.000176262	8.47e-05	0.000138091	8.94e-05	0.000106189	0.00016297	0.000112849	0.000132697
Q9NYK5	6	6	Carbamidomethylation	2.66e-05	3.94e-05	3.88e-05	0.000180786	0.000129369	0.000141271	0.000174015	0.000149881	0.000149968	0.000123453	0.00012144	0.0001024	0.000100381	0.000102104	9.51e-05	0.000148206	0.000181162	8.95e-05	0.000174919
Q9UJZ1	6	6	0	4.96e-05	6.3e-05	4.55e-05	8.58e-05	6.22e-05	0.000103599	0.000169708	7.19e-05	0.000131124	0.000116869	8.79e-05	9.9e-05	0.000116014	8.62e-05	5.47e-05	0.000122996	6.7e-05	7.49e-05	0.000135713
Q9UM54	6	6	Oxidation (M)	0.000118378	0.000853867	0.000734349	4.97e-06	1.37e-05	4.74e-06	7.93e-06	0	7.93e-05	1.22e-05	3.84e-05	0.000161993	4.87e-06	4.02e-05	5.7e-05	0.000130635	0.000111426	9.75e-05	7.43e-07
Q9UQ88	6	6	Carbamidomethylation	0.000841214	0.001231	0.00110266	0.00200966	0.00240376	0.00196923	0.001766	0.000663758	0.000910802	0.0013086	0.00100502	7.31e-05	4.88e-05	6.96e-05	8.21e-05	0.00103133	0.00105362	0.000838306	0.000957533
Q9Y315	6	6	Carbamidomethylation	3.87e-05	8.2e-05	9.94e-05	5.36e-05	7.38e-05	6.94e-05	7.31e-05	0.000122705	0.000138976	0.000158842	0.000163316	0.000173744	0.000479691	0.000264465	0.000131626	4.71e-05	4.3e-05	3.63e-05	0.000110833
Q9Y3A3	6	6	Carbamidomethylation; Pyro-glu from Q	0.000146662	0.000191365	0.000181307	0.000285053	0.000312155	0.000268843	0.000254131	0.000171292	0.000265389	0.000248551	0.000234505	0.000189691	0.000284688	0.000225967	0.000207188	0.000241408	0.00020466	0.000210383	0.000209602
Q9Y4Z0	6	6	Carbamidomethylation; Deamidation (NQ); Acetylation (Protein N-term)	0.00020847	0.000193603	0.000172184	0.000302711	0.00034721	0.000436656	0.000347169	0.000288232	0.000350188	0.000308632	0.000243717	0.000330701	0.000356271	0.000299616	0.000335564	0.000308635	0.000385822	0.000293407	0.000324958
Q9Y508	6	6	Carbamidomethylation; Pyro-glu from Q	0.000163424	0.000188007	0.000133414	0.000563379	0.000582578	0.000369873	0.000429008	0.000262703	0.000399654	0.000374473	0.000271355	0.00021739	0.000172787	0.000185795	0.000162501	0.000304051	0.00035626	0.000274062	0.00033099
O00401	5	5	Acetylation (Protein N-term)	1.66e-05	3.65e-05	2.66e-05	7.93e-05	0.000111842	0.000111304	9.39e-05	4.46e-05	4.19e-05	0.000124276	8.02e-05	2.48e-05	4.19e-05	3.11e-05	7.22e-05	3.31e-05	4.39e-05	5.17e-05	5.81e-05
O00566	5	5	Carbamidomethylation	0.00362466	0.00354752	0.00468661	0.000212738	0.000181117	0.000109592	0.00014731	0.000137528	0.000208856	0.000171188	0.000106365	0.00024173	0.000252599	0.000221783	0.000193376	0.000194807	0.00033352	0.000170885	0.00020734
O14531	5	3	Oxidation (M)	6.5e-05	7.32e-05	4.6e-05	0.000132016	0.000145227	0.000149833	0.000163678	-	8.01e-05	0.000106169	0.000103852	9.9e-05	7.5e-05	0.000110473	7.71e-05	7.58e-05	0.000130376	9.91e-05	0.000107063
O15427	5	5	Carbamidomethylation (DHKE X@N-term); Deamidation (NQ)	4.49e-05	4.92e-05	2.62e-05	0.000207693	0.000110172	0.000120722	0.000148172	0.000200116	0.000148398	0.000224684	0.000244555	0.000134295	0.000246839	8.19e-05	0.000128376	8.94e-05	0.000106878	6.65e-05	0.000109325
O43488	5	5	Carbamidomethylation	7.63e-05	1.49e-05	8.89e-05	0.000114357	0.000111842	0.00012586	0.000120605	0.000171292	0.000302292	0.000106992	0.000103852	0.00024173	8.13e-05	0.000153156	0.000229939	9.4e-05	5.51e-05	9.43e-05	0.000117618
O43670	5	5	0	9.88e-05	0.000115266	6.42e-05	0.000305233	0.000262911	0.000296241	0.00028859	0.000326938	0.000279522	0.000291348	0.000279731	0.000288734	0.000322536	0.00029041	0.000299001	0.000332318	0.000332762	0.000311947	0.000285752
O60925	5	5	Acetylation (Protein N-term)	0.000221041	0.000229414	0.000230339	0.000517972	0.000514972	0.000488883	0.000460021	0.000452113	0.000369032	0.000383526	0.000340032	0.000371828	0.000418804	0.0005373	0.000429814	0.000433923	0.000532116	0.000423183	0.0003996
O75175	5	5	Phosphorylation (STY); Deamidation (NQ)	5.55e-06	5.65e-06	3.63e-06	1.35e-05	1.34e-05	7.35e-05	4.49e-05	7.54e-05	5.4e-05	7.4e-06	3.47e-05	9.82e-06	6.9e-05	3.93e-05	8.21e-06	3.25e-05	9.25e-06	8.46e-05	2.1e-05
O75367	5	4	0	0.000168662	0.000167864	0.000164202	0.000216943	0.000176943	0.000157539	0.000229149	0.000171292	0.000118561	0.000284764	8.13e-05	4.27e-05	0.000102027	0.00011131	7.18e-05	8.02e-05	0.000154632	9.75e-05	0.000142499
O75940	5	5	Carbamidomethylation	5.92e-05	6.4e-05	0.000152799	0.00017574	0.000140219	0.000173806	0.000149033	0.00019188	0.000151539	0.000150612	0.000153266	0.000130098	4.09e-05	6.72e-05	0.000117001	0.000249811	0.000203144	0.00022731	0.000236744
O94842	5	5	Carbamidomethylation; Pyro-glu from Q; Oxidation (M)	1.76e-05	6.4e-05	1.48e-05	1.93e-05	1.16e-05	1.11e-05	1.31e-05	1.16e-05	1.59e-05	9.05e-06	1.09e-05	3.17e-05	4.91e-05	2.64e-05	2.28e-05	2.77e-05	1.89e-05	2.26e-05	1.73e-05
O95292	5	5	Carbamidomethylation	9.62e-05	4.8e-05	5.36e-05	0.000354844	0.000406469	0.000439224	0.000358368	0.000417525	0.000336055	0.000402456	0.000291456	0.000151082	0.000144812	0.000265302	0.000182813	0.000268146	0.000296378	0.000266001	0.000315156
O95302	5	5	Carbamidomethylation	0.00026923	0.000167864	0.000254286	6.47e-05	5.23e-05	8.04e-05	6.1e-05	6.46e-05	5.66e-05	7.56e-05	7.31e-05	8.98e-05	0.000309372	5.75e-05	0.000112938	3.77e-05	3.71e-05	4.41e-05	4.56e-05
O95834	5	5	Carbamidomethylation	0.000243041	0.000162268	0.000212095	0.000269917	0.000237872	0.000245726	0.000155925	0.00018941	0.000191583	0.000123453	0.000153266	0.000184655	0.000218041	0.000210066	0.000182813	5.74e-05	4.93e-05	0.000117685	5.19e-05
P00966	5	5	Carbamidomethylation	8.72e-05	9.67e-05	6.78e-05	0.000264031	0.000267084	0.000172094	0.000280837	0.000124352	0.00015625	0.000186825	0.000109715	0.000104918	0.00019418	0.000159014	0.000125938	0.000165777	0.000198596	0.000211995	0.000272935
P01033	5	5	Carbamidomethylation	0.000125711	0.00014772	0.000112433	0.00121925	0.000968181	0.00116442	0.00075981	0.000889403	0.000678391	0.000697096	0.000658288	0.000161993	0.000195003	0.000136417	7.94e-05	0.000855622	0.000275154	0.000701275	0.000381505
P02788	5	5	Carbamidomethylation; Oxidation (M); Carbamylation	7.5e-05	6.48e-05	9.43e-05	0.000215261	0.000162755	0.000156682	0.000167124	0.000145763	7.57e-06	3.37e-05	4.66e-05	0.000361756	0.000224624	0.000305474	0.000251064	0.000250575	0.000205418	8.54e-05	0.000104047
P02792	5	5	Carbamidomethylation	0.000709218	0.000470019	0.000431031	0.000808911	0.00131038	0.000941806	0.000904536	0.000513054	0.00164101	0.00158843	0.00167503	0.000205639	0.00182661	0.000790049	0.000248626	0.000546223	0.000287282	0.000814124	0.000904755
P04080	5	5	Carbamidomethylation; Carbamylation; Acetylation (Protein N-term)	0.00047351	0.000302155	0.000297617	0.000433886	0.000494106	0.00028083	0.000356645	0.000393643	0.000519	0.000367889	0.000551086	0.000557323	0.000597351	0.000405067	0.000443627	0.000194043	0.000114458	0.000171691	0.000220157
P05165	5	5	Carbamidomethylation	4.21e-06	2.63e-05	1.64e-05	7.8e-05	8.51e-05	0.000109592	6.54e-05	3.01e-05	5.96e-05	6.5e-05	6.29e-05	1.67e-05	1.28e-05	1.84e-05	4.64e-05	5.58e-06	6.11e-05	2.94e-05	6.33e-05
P05386	5	4	Carbamidomethylation; Oxidation (M); Carbamidomethylation (DHKE X@N-term); Phosphorylation (STY); Acetylation (Protein N-term)	0.000841214	0.000851629	0.00112661	0.00255623	0.00211998	0.00283398	0.00248963	0.00257762	0.00215923	0.00227153	0.00270518	0.00126741	0.00125888	0.00159014	0.00149501	0.00241408	0.00217546	0.00220055	0.00218649
P06730	5	5	Carbamidomethylation	6.14e-05	4.43e-05	2.41e-05	0.000287575	0.000398123	0.000395559	0.000350615	0.000446348	0.000421639	0.000391757	0.000441371	0.000257678	0.000393297	0.000264465	0.000264876	0.000200918	0.00017813	0.000198292	0.000277458
P07305	5	5	Carbamidomethylation (DHKE X@N-term); Acetylation (Protein N-term)	6.88e-05	7.51e-05	6.28e-05	0.000269917	0.000129369	0.000297097	0.000239487	0.000139175	0.000182946	0.000176126	0.000223617	0.000211514	0.000171142	0.000205881	0.000144626	0.000168833	0.0001895	0.000150734	0.000175673
P0DN76	5	5	Carbamidomethylation; Acetylation (Protein N-term)	2.85e-05	7.2e-05	1.68e-05	0.000403614	0.000388942	0.000473472	0.000488449	0.000532818	0.000542555	0.000442784	0.000479897	0.000427225	0.000292093	0.000282878	0.000215313	0.000303288	0.000382032	0.000456232	0.000611464
P13987	5	5	Carbamidomethylation; Carbamidomethylation (DHKE X@N-term); 2-amino-3-oxo-butanoic_acid	0.00172852	0.00179055	0.0015394	0.000320369	0.000269588	0.000313365	0.0003532	0.000259409	0.000387876	0.000311101	0.000402008	0.000438976	0.000487096	0.000487085	0.000439564	0.000336137	0.000359292	0.000266001	0.000404124
P21912	5	5	Carbamidomethylation; Deamidation (NQ)	9.03e-05	5.26e-05	7.82e-05	0.000185831	8.6e-05	0.000149833	0.000151617	0.000139175	0.000145257	9.3e-05	0.000116415	0.000233337	0.000166205	0.0002335	0.000179563	0.000213142	0.00020845	0.000193455	0.000182459
P22033	5	5	Carbamidomethylation	3.15e-05	9.3e-05	7.05e-05	1.76e-05	3.15e-05	1.25e-05	2.11e-05	1.25e-05	2.78e-05	2.81e-05	3.22e-05	9.23e-06	3.51e-05	-	7.61e-05	2.7e-05	1.24e-05	1.97e-05	1.16e-05
P22681	5	5	0	2.33e-05	6.38e-05	1.24e-05	5.91e-06	1.29e-05	3.78e-05	8.1e-06	5.16e-05	5.26e-05	5.04e-05	5.76e-05	2.9e-05	3.46e-05	3.74e-05	3.75e-05	3.84e-05	3.55e-06	1.72e-05	1.28e-06
P23919	5	5	Carbamidomethylation; Deamidation (NQ)	5.73e-05	4.52e-05	3.5e-05	0.000105949	3.38e-05	6.43e-05	5.65e-05	6.47e-06	4.45e-05	6.18e-05	6.14e-06	4.99e-05	7.43e-05	9.54e-05	4.84e-05	6.68e-05	4.4e-05	3.05e-05	2.87e-05
P29218	5	5	0	0.000135139	0.000136529	0.000114029	0.000217784	0.000339698	0.000276549	0.000273945	0.000244586	0.000285018	0.000153081	0.000352594	0.000232498	0.000255067	0.0002335	0.000217751	0.00020703	0.000160696	0.000117685	0.000227697
P30042	5	5	0	0.000174947	0.000133172	0.000135695	0.000478451	0.000411477	0.000472616	0.00046519	0.000337644	0.000445979	0.000415624	0.000372695	0.000491854	0.000639313	0.000517214	0.000621565	0.000307107	0.000317602	0.000424795	0.000305355
P30519	5	5	0	3.24e-07	1.08e-05	8.44e-08	5.58e-05	2.08e-05	1.17e-05	1.21e-05	8.2e-06	6.11e-05	3.43e-05	1.33e-06	4.62e-05	0.000207345	5.37e-06	4.08e-06	5.91e-06	2.89e-06	3.66e-06	5.99e-06
P32455	5	5	Carbamidomethylation	0.00020847	0.000211508	0.000135695	4.5e-05	0.000111842	5.82e-05	0.000129219	4.27e-05	0.000216708	5.17e-05	0.00014154	4.6e-05	0.00048545	0.000142276	5.06e-05	2.44e-05	2.02e-05	3.6e-05	0.000157578
P34896	5	4	Carbamidomethylation	8.41e-06	1.69e-06	1.16e-05	9.25e-05	6.81e-05	7.05e-05	0.000109406	1.24e-05	1.72e-05	5.96e-05	4.73e-05	2.27e-05	-	1.94e-05	1.02e-05	2.13e-05	8.72e-06	-	2.73e-05
P35268	5	5	Carbamidomethylation; Deamidation (NQ); Sodium adduct	0.00130949	0.00168983	0.00133414	0.00278326	0.00249557	0.00297097	0.00280837	0.00293997	0.00190797	0.0019917	0.00199329	0.00194727	0.00133293	0.0018998	0.00164126	0.00267382	0.00222852	0.00298243	0.00204324
P35659	5	5	Carbamidomethylation	6.22e-05	0.000125338	7.88e-05	0.000237124	0.000242045	0.000197779	0.000224842	0.000113646	0.000217493	0.000237852	0.000154941	6.87e-05	6.94e-05	0.00011131	6.41e-05	0.00011994	0.00014402	0.000130582	0.000155316
P36543	5	5	Acetylation (Protein N-term)	0.00127806	0.00146601	0.00173325	0.000249736	0.000797915	0.000296241	0.00037129	0.000258586	0.000260678	0.000291348	0.000297318	0.000360078	0.000350511	0.000271161	0.000313626	0.000398017	0.000150842	0.000251492	0.000301585
P42677	5	3	Carbamidomethylation	0.000592935	0.000718457	0.000599795	0.00114357	0.000943142	0.0010788	0.0011802	0.00106234	0.00109139	0.000831248	0.000785591	0.00111633	0.000896849	0.000835242	0.000893754	0.00150498	0.00161454	0.00142673	0.00130436
P47914	5	5	Carbamidomethylation (DHKE X@N-term); Methylation	0.000963782	0.000822532	0.000649968	0.00116039	0.00124361	0.00144696	0.00124912	0.00119411	0.00104428	0.00102877	0.00122277	0.00170386	0.000937988	0.00112984	0.00118625	0.00165777	0.0014023	0.00132194	0.00145515
P48059	5	5	Carbamidomethylation	0.000213708	0.000363705	0.00027253	5.2e-05	4.19e-05	4.55e-05	4.88e-05	5.02e-05	6.63e-05	2.67e-05	4.32e-05	2.93e-05	0.000145635	6.08e-05	8.37e-05	3.36e-05	3.14e-05	1.18e-05	4.03e-05
P50402	5	5	Acetylation (Protein N-term); Amidation	6.26e-05	3.46e-05	3.42e-05	3.05e-05	2.9e-05	7.17e-05	6.89e-05	4.46e-05	0.000101287	4.49e-05	1.78e-05	9.48e-05	0.000880393	0.0002335	0.000144626	0.000107717	0.000100814	0.000103982	9.27e-05
P53367	5	5	Deamidation (NQ)	5.12e-05	3.58e-05	3.07e-05	1.7e-05	0.000100991	7.79e-05	8.49e-05	7.43e-05	3.01e-05	7.96e-05	7.76e-05	5.92e-05	1.77e-05	5.69e-05	5.77e-05	8.63e-06	1.03e-06	9.03e-06	3.05e-05
P53990	5	5	Carbamidomethylation	5.47e-05	6.63e-05	7.66e-05	9.33e-05	5.29e-05	0.000164388	0.000130081	0.000239645	0.000171168	0.00017448	0.000225292	0.000137652	0.00017937	0.000134743	0.000190126	0.00011612	8.64e-05	4.17e-05	0.000125912
P55042	5	5	Carbamidomethylation	0.00011314	3.51e-05	2.86e-05	9.42e-05	0.000150235	0.000170381	0.000173154	0.000166351	0.000146828	9.38e-05	9.21e-05	6.66e-05	7.36e-05	6.8e-05	6.16e-05	1.41e-05	4.13e-05	6.67e-06	0.000153054
P61088	5	5	0	0.00014771	0.000137648	0.000137976	0.000367457	0.000443193	0.00039984	0.00037129	0.000485877	0.000387091	0.000454306	0.000451421	0.000240052	0.000329942	0.000405067	0.000338001	0.000282661	0.000351712	0.000341771	0.000238252
P61956	5	2	Deamidation (NQ); Acetylation (Protein N-term)	0.000168662	0.000161149	0.00011631	0.000396888	0.000340533	0.000433231	0.000369567	0.000326114	0.000275596	0.000355544	0.000260468	0.000278662	0.000314308	0.000307985	0.000275439	0.000323914	0.00038279	0.000357086	0.000252578
P62910	5	5	Carbamidomethylation; Carbamidomethylation (DHKE X@N-term)	0.000642172	0.000763221	0.000562165	0.00102585	0.00102661	0.00110448	0.00130942	0.00107058	0.00109139	0.000692981	0.000904518	0.00095685	0.000530704	0.000544832	0.000554127	0.00174944	0.00108394	0.00141061	0.00106309
P69849	5	5	0	1.68e-05	2e-05	1.95e-05	7.49e-05	4.69e-05	5.89e-05	6.72e-05	3.88e-05	4.41e-05	4.7e-05	4.01e-05	-	1.24e-05	2.16e-05	1.96e-06	6.46e-05	7.35e-05	3.04e-05	5.9e-05
P82094	5	5	Carbamidomethylation; Phosphorylation (STY)	2.05e-05	2.27e-05	1.52e-05	4.38e-06	2.3e-05	-	2.89e-05	1.02e-05	6.64e-06	1.61e-05	1.83e-05	2.7e-05	6.08e-05	2.43e-05	2e-05	4.97e-06	2.23e-05	2.74e-05	9.73e-06
P83916	5	4	Carbamidomethylation	0.000105807	0.000132053	5.96e-05	0.000221988	0.000143558	0.000274836	0.000231733	0.000266821	0.00020179	0.000138267	0.00015159	0.00020396	0.000159623	0.000213414	0.000141376	0.000200918	0.000186468	0.000221667	0.000196784
P84090	5	5	Carbamidomethylation; Carbamidomethylation (DHKE X@N-term); Deamidation (NQ); Acetylation (Protein N-term)	0.00101511	0.00118624	0.000984074	0.00232078	0.00209494	0.00219184	0.0022398	0.00214939	0.00197864	0.00223038	0.00202679	0.0022998	0.00221332	0.00241869	0.00235626	0.00205502	0.0023498	0.00239401	0.00213372
P98170	5	5	0	4.46e-05	5.66e-05	6.63e-05	0.000147992	0.000218675	0.000147264	0.000127496	9.72e-05	0.000140546	0.000131683	0.000139028	3.42e-05	1.64e-05	1.51e-05	1.1e-05	0.000164249	0.000200112	0.000157988	0.000223927
Q01650	5	5	0	2.87e-05	0.000155554	9.64e-05	0.000203489	0.000212833	0.000220896	0.000266192	0.00017541	0.000181375	0.000177772	0.000223617	8.98e-05	0.00012342	0.000118842	0.000122688	0.000142094	0.000175098	0.000121716	0.000183967
Q13033	5	4	Carbamidomethylation; Oxidation (M)	3.05e-05	1.98e-05	2.95e-05	1.56e-05	6.38e-06	1.85e-05	1.29e-05	1.61e-05	2.18e-05	2.12e-05	2.36e-05	2.51e-05	3.04e-05	2.64e-05	3.98e-05	3.11e-05	1.07e-05	1.61e-05	2.16e-05
Q13685	5	5	Carbamidomethylation	5.65e-05	5.89e-05	4.99e-05	0.000171536	0.000136046	0.000124147	0.000180046	0.000155646	0.000146828	0.000127568	0.000117252	0.000247606	0.00019994	0.000202534	0.000188501	0.000240644	0.000205418	0.00025391	0.000244284
Q14498	5	5	Carbamidomethylation	6.19e-05	7.41e-05	7.8e-05	0.000279167	0.000296297	0.00036388	0.000384212	0.000406819	0.000443623	0.000395872	0.000460634	0.00029377	0.000325005	0.000304637	0.000258376	0.00029412	0.000336552	0.000300662	0.000343807
Q15018	5	5	Carbamidomethylation	8.37e-06	8.27e-06	1.97e-05	6.03e-05	4.99e-05	4.9e-05	4.71e-05	7.19e-05	3.86e-05	4.08e-05	5.85e-05	3.35e-05	0.000343929	0.000208392	6.19e-05	3.02e-05	3.05e-05	3.93e-05	5.24e-05
Q15050	5	5	Acetylation (Protein N-term)	4.22e-05	4.42e-05	6.56e-05	0.000168173	0.000328013	0.000164388	8.4e-05	0.000138352	0.000160961	7.46e-05	0.00011809	0.000189691	0.000226269	0.00016822	0.000203938	0.000255159	0.000166002	0.000173304	0.000192261
Q15428	5	5	Carbamidomethylation	0.000105807	4.79e-05	7.58e-05	0.000308597	0.00033469	0.000365592	0.000354923	0.000418349	0.000420853	0.000406571	0.000431321	0.000359238	0.00040893	0.000331419	0.000360752	0.000342249	0.000372936	0.000340965	0.000361902
Q4G0F5	5	4	Carbamidomethylation	1.68e-05	8.72e-06	8.61e-07	1.1e-05	5.22e-05	6.48e-06	5.19e-06	1.08e-05	4.17e-05	3.49e-05	5.01e-05	1.31e-05	1.16e-05	6.97e-06	1.93e-05	2.55e-05	0.000156906	7.29e-06	2.87e-05
Q53H82	5	5	Carbamidomethylation	5.6e-05	5.38e-05	5.71e-05	0.000330459	0.000340533	0.000126716	8.79e-05	0.000153998	9.42e-05	0.000109461	6.01e-05	0.000145206	7.64e-05	0.000127211	9.51e-05	6.46e-05	9.63e-05	7.8e-05	7.62e-05
Q58FG1	5	2	Oxidation (M)	1.28e-05	2.43e-05	3.39e-05	0.000168173	0.000188628	7.47e-05	4.51e-05	5.86e-05	7.93e-05	6.16e-05	4.53e-05	0.000126741	3.69e-05	0.000152319	0.000203938	0.000143622	0.000106878	8.04e-05	3.92e-05
Q5VWZ2	5	5	Carbamidomethylation; Pyro-glu from Q; Deamidation (NQ); Acetylation (Protein N-term)	4.56e-05	1.82e-05	2.39e-05	0.000397728	0.000454878	0.00041782	0.000504817	0.00038129	0.000393372	0.000435376	0.000392795	0.00031895	0.000436082	0.00044775	0.000269751	0.000277313	0.000206934	0.000193455	0.000261625
Q6PJT7	5	5	0	9.92e-06	1.1e-05	8.99e-06	1.96e-05	8.35e-05	6.39e-05	1.6e-05	5.67e-05	5.06e-05	4.76e-05	0.000103015	8.07e-05	4.95e-05	7.11e-05	0.000108875	0.000118412	0.000122038	7.67e-05	0.000109325
Q86U44	5	5	Carbamidomethylation	1.55e-06	9.95e-06	1.27e-05	7.14e-05	4.23e-05	8.48e-05	6.62e-05	5.12e-05	9.19e-05	6.53e-05	6.74e-05	2.26e-05	2.81e-05	1.37e-05	3.24e-05	2.18e-05	2.73e-05	1.6e-05	5.05e-05
Q86X76	5	5	Carbamidomethylation	5.75e-05	9.36e-05	0.000139116	5.97e-05	9.43e-05	7.51e-05	0.00018866	4.55e-05	0.000100502	9.79e-05	8.96e-05	0.000135134	0.000131647	9.96e-05	0.000126751	1.49e-05	3.3e-05	1.18e-05	5.22e-05
Q8IUF8	5	5	0	3.35e-05	4.85e-05	3.02e-05	0.000332141	0.000210329	7.98e-05	0.000243794	0.000257762	0.000105999	8.48e-05	6.73e-05	0.000299645	5.73e-05	3.08e-05	8.04e-05	6.27e-05	5.34e-05	5.78e-05	8.67e-05
Q8IYB3	5	5	Phosphorylation (STY)	1.22e-05	4.59e-05	4.29e-05	7.74e-05	3.72e-05	0.00013699	0.000122328	4.71e-05	9.5e-05	9.46e-05	0.000134003	0.000219908	0.000125065	0.000167383	5.44e-05	0.000160429	0.00017434	7.47e-05	0.00011234
Q8N543	5	5	Carbamidomethylation	4.7e-05	1.88e-05	1.93e-05	9.75e-05	0.000119353	0.000111304	6.23e-05	0.00010294	0.000153109	0.000121807	0.000126465	9.99e-05	0.000122597	7.01e-05	0.000142188	0.000159665	0.000147052	0.000117685	0.000198292
Q8NBF2	5	5	Carbamidomethylation	9.31e-06	2.42e-05	1.1e-06	5.01e-05	8.85e-05	5.75e-05	5.19e-05	6.54e-05	4.76e-05	9.88e-05	8.54e-05	7.18e-06	5.28e-05	6.1e-05	6.02e-05	9.32e-06	3.29e-06	3.47e-05	1.27e-05
Q8NBJ7	5	5	Carbamidomethylation; Oxidation (M)	0.00020847	0.000243962	0.000228059	5.22e-05	5.76e-05	3.27e-05	4.93e-05	6e-05	5.13e-05	6.59e-05	4.72e-05	3.98e-05	3.21e-05	2.44e-05	3.34e-05	1.88e-05	1.68e-05	1.02e-05	3.57e-05
Q8NFW8	5	5	Carbamidomethylation	2.3e-05	6.32e-05	3.83e-05	0.000142947	0.000116849	0.00014384	0.000173154	7.48e-05	0.000184516	0.000114399	4.73e-05	7.86e-05	9.54e-05	0.000132233	8.86e-05	7.95e-05	7.48e-05	8.95e-05	8.44e-05
Q92552	5	5	Deamidation (NQ)	1.79e-05	2.05e-05	2.22e-05	0.000121925	0.000111007	0.000110448	8.79e-05	0.00016141	0.000150753	0.000138267	0.000159128	0.000110793	8.56e-05	8.7e-05	0.00010725	6.44e-05	0.000100814	3.55e-05	0.000147777
Q969G3	5	5	0	1.83e-05	1.49e-05	1.44e-05	6.91e-05	0.000482421	6.11e-05	7.23e-05	5.62e-05	2.86e-05	2.59e-05	1.36e-05	2.93e-05	3.68e-05	2.88e-05	2.64e-05	5.91e-05	7.58e-05	9.11e-05	0.000592615
Q969U7	5	5	Carbamidomethylation	3.88e-05	5.29e-05	2.88e-05	0.000339709	0.000316328	0.000373298	0.000338555	0.000386231	0.000373743	0.000484758	0.000419596	0.000234176	0.000223801	0.000224293	0.000236439	0.000213142	0.000245592	0.00024988	0.000379243
Q96FX7	5	5	Carbamidomethylation; Acetylation (Protein N-term)	0.000195899	0.000101725	0.000106503	0.000412864	0.0005325	0.000288535	0.000167124	0.000281644	0.000356469	0.000193409	0.000190116	0.000258517	0.000353803	0.00029041	0.000369689	0.000408712	0.000325182	0.000314365	0.000263887
Q96GD0	5	5	Carbamidomethylation	9.74e-06	1.76e-05	4.55e-06	4.23e-05	5.85e-05	4.12e-05	3.2e-05	3.58e-05	7.58e-05	4.19e-05	4.05e-05	7.96e-05	7.41e-05	6.58e-05	5.24e-05	4.35e-05	7.22e-05	5.38e-05	3.02e-05
Q96GM8	5	5	Carbamidomethylation; Phosphorylation (STY)	3.38e-06	4.32e-06	3.1e-06	5.98e-05	6.33e-05	8.73e-05	6.65e-05	4.62e-05	4.3e-05	4.58e-05	2.5e-05	3.84e-05	2.45e-05	2.74e-05	2.96e-05	5.36e-05	6.16e-05	7.66e-05	4.1e-05
Q96K17	5	5	Deamidation (NQ)	0.000279706	0.000230533	0.000217796	0.000729029	0.000498279	0.000370729	0.000322187	0.000235527	0.000354899	0.000311101	0.000324119	0.000376025	0.000374373	0.000375775	0.000379439	0.000424755	0.000395676	0.000318395	0.000761502
Q96S44	5	5	0	3.62e-05	5.65e-05	6.2e-05	0.000161446	9.35e-05	0.000141271	0.000144726	9.55e-05	0.000138191	0.000145674	0.000132328	8.73e-05	0.000106141	8.19e-05	9.59e-05	8.94e-05	9.7e-05	0.000139449	0.000128174
Q96ST2	5	5	Phosphorylation (STY)	1.07e-05	4.67e-06	6.73e-06	2.48e-06	4.71e-06	4.05e-06	-	1.07e-05	1.98e-05	2.78e-06	5.85e-06	5.68e-05	1.92e-05	2.25e-05	1.86e-05	3.58e-05	2.87e-05	1.29e-05	2.31e-05
Q99567	5	5	Carbamidomethylation	2.36e-06	1.21e-06	1.76e-06	1.87e-05	3.16e-05	5.06e-05	5.13e-05	6.85e-05	7.22e-05	9.88e-05	9.46e-05	9.65e-06	1.13e-05	8.54e-06	4.01e-06	1.02e-05	6.58e-06	1.11e-05	3.58e-05
Q99584	5	5	0	0.000435797	0.000509187	0.000405945	0.000783685	0.000662703	0.00065584	0.000720183	0.000788933	0.000863692	0.000631255	0.000724452	0.000621952	0.000880393	0.000870393	0.000810879	0.000648592	0.00074663	0.00066339	0.000538329
Q9BRA2	5	5	Carbamidomethylation	0.00053008	0.000617739	0.000499449	0.000916541	0.000876371	0.000898997	0.000964838	0.000864697	0.000745916	0.000694627	0.000682576	0.000889702	0.000795645	0.000954084	0.000934379	0.00102369	0.00103846	0.00107206	0.000874597
Q9BRK5	5	5	0	0.000199042	0.00017234	0.000176746	5.31e-05	6.3e-05	6.82e-05	3.75e-05	5.1e-05	5.37e-05	5.74e-05	4.52e-05	9.4e-05	6.02e-05	4.49e-05	7.12e-05	9.24e-05	7.88e-05	6.42e-05	0.000110079
Q9BSJ8	5	5	0	0.000158186	0.000414064	0.00023148	0.000115198	0.000130204	8.65e-05	7.13e-05	0.000108705	9.19e-05	5.15e-05	6.17e-05	6.64e-05	1.67e-05	3.88e-05	9.75e-05	7.87e-05	5.5e-05	0.000126552	9.58e-05
Q9BV86	5	5	Carbamidomethylation; Carbamidomethylation (DHKE X@N-term); Acetylation (Protein N-term)	3.64e-05	5.2e-05	2.53e-05	0.00020433	0.00024288	0.000254288	0.000237764	0.00039282	0.000365891	0.000366243	0.000426296	0.000198085	0.000204054	0.00021425	0.000268126	0.000252103	0.000244834	0.000298243	0.00032722
Q9BZE1	5	5	Carbamidomethylation	7.99e-06	8.25e-06	1.17e-05	0.000132016	6.65e-05	7.59e-05	0.000151617	5.41e-05	0.000114635	7.94e-05	9.13e-05	6.34e-05	2.37e-05	6.16e-05	3.55e-05	0.000121468	0.000111426	0.000124134	0.000136467
Q9BZE9	5	5	Carbamidomethylation	1.96e-05	2.32e-05	1.01e-05	3.82e-05	5.82e-05	4.43e-05	6.55e-05	3.81e-05	7.59e-05	5.14e-05	2.11e-05	4e-05	4.7e-05	5.67e-05	7.69e-05	2.51e-05	4.11e-05	2.79e-05	1.7e-05
Q9H1E3	5	5	Phosphorylation (STY); Deamidation (NQ)	9.9e-05	9.21e-05	5.79e-05	8.49e-05	9.85e-05	0.000153258	8.26e-05	7.51e-05	0.000106784	7.76e-05	0.000160803	0.000235855	0.00019418	0.000213414	0.000191751	4.91e-05	9.63e-05	5.01e-05	4.98e-05
Q9H299	5	5	Carbamidomethylation; Deamidation (NQ)	0.00549984	0.0057969	0.00440153	0.00189194	0.00141889	0.00168669	0.00108544	0.0010294	0.0011385	0.000831248	0.000862642	0.00161154	0.00135761	0.00141439	0.00151938	0.000932017	0.00126586	0.00120103	0.00153054
Q9H2H8	5	5	0	0.000128853	0.000117505	0.000143677	0.000225351	0.000155243	0.000244013	0.00021192	0.00020341	0.000254396	0.000172011	0.000201841	0.000300484	0.000175256	0.00024689	0.000260814	0.000200918	0.000247866	0.00017814	0.000214879
Q9H5V8	5	5	Carbamidomethylation	7.9e-05	4.45e-05	1.95e-05	9e-05	8.05e-05	7.62e-05	0.00011199	4.05e-05	9.58e-05	7.23e-05	0.000120602	0.000128419	0.00015304	0.000139765	0.000108875	4.94e-05	0.000103846	0.000119297	8.9e-05
Q9H8Y5	5	5	Deamidation (NQ)	1.26e-05	1.45e-05	1.12e-05	2.99e-05	1.94e-05	4.08e-05	3.81e-05	5.48e-05	4e-05	3.36e-05	4.67e-05	2.58e-05	2.07e-05	1.41e-05	2.65e-05	1.73e-05	1.86e-05	3.55e-05	2.48e-05
Q9HAV0	5	1	Carbamidomethylation; Acetylation (Protein N-term)	1.8e-05	1.33e-05	8.97e-06	2.3e-05	5.71e-05	-	4.14e-05	4.83e-05	3.53e-05	2.63e-05	-	4.65e-05	-	4.17e-05	3.92e-05	3.52e-05	5.17e-05	5.96e-05	5.8e-05
Q9NRF9	5	5	Acetylation (Protein N-term)	3.71e-05	3.72e-05	1.22e-05	0.000195921	0.000158581	0.000157539	0.000158509	0.000156469	0.000149968	9.96e-05	0.000110552	0.000128419	9.96e-05	0.00012219	0.000175501	0.000220017	0.000247866	0.000264389	0.0001998
Q9NVE7	5	5	Carbamidomethylation; Acetylation (Protein N-term)	2.56e-05	0.000339085	0.00034893	0.000107631	7.85e-05	2.47e-05	0.000124912	0.000179528	3.12e-05	8.81e-05	4.78e-05	2.86e-05	5.56e-06	-	2.08e-05	1.08e-05	-	1.17e-05	1.49e-05
Q9NW64	5	5	Carbamidomethylation; Oxidation (M); Acetylation (Protein N-term)	1.97e-05	1.47e-05	1.17e-05	4.8e-05	6.18e-05	6.63e-05	4.73e-05	0.00010294	6.67e-05	7.21e-05	7.19e-05	7.67e-05	9.87e-05	9.46e-05	9.34e-05	8.71e-05	0.000112942	7.05e-05	0.000114602
Q9UI10	5	5	Carbamidomethylation; Amidation	5.86e-05	2.01e-05	1.21e-05	9.59e-05	0.0001277	0.000137846	0.000103376	8.14e-05	9.74e-05	4.86e-05	7.49e-05	6.85e-05	5e-05	0.000123864	0.00010075	0.000135983	0.000165244	0.000124134	0.00011234
Q9UL25	5	5	Carbamidomethylation; Acetylation (Protein N-term); Trimethylation	0.000124663	0.000214866	0.00015508	0.000236283	0.000211164	0.000422957	0.000421255	0.000545171	0.000191583	0.000212339	0.000417921	0.000198924	0.000107786	0.000208392	0.000122688	0.000236824	0.000172066	0.000176528	0.000158332
Q9Y2R9	5	5	Carbamidomethylation	2.22e-05	3.17e-05	1.9e-05	0.000198444	0.000178613	0.000164388	0.000167124	0.000119411	0.000146828	0.000148966	0.000119765	4.47e-05	2.5e-05	3.23e-05	0.000115376	0.000119176	7.96e-05	0.000115267	0.000144761
Q9Y3B9	5	5	Carbamidomethylation	7.87e-06	5.53e-06	6.24e-06	4.15e-05	3.75e-05	7.43e-05	5.04e-05	5.75e-05	5.28e-05	6.2e-05	8.46e-05	6.45e-05	6.65e-05	7.13e-05	5.4e-05	6.6e-05	8.19e-05	7.75e-05	9.73e-05
Q9Y5A9	5	4	0	0.000164472	0.000217104	0.000165343	0.000711371	0.00108503	0.000842489	0.000774455	0.00040929	0.000425564	0.000455952	0.000429646	6.19e-05	4.48e-05	5.52e-05	7.93e-05	0.000416352	0.000436608	0.000407868	0.00040714
Q9Y5K6	5	5	Carbamidomethylation	1.51e-05	2.19e-05	8.06e-06	6.08e-05	6.47e-05	7.25e-05	4.91e-05	4.79e-05	6.1e-05	5.2e-05	5.88e-05	3.93e-05	5.09e-05	3.75e-05	2.09e-05	3.77e-05	4.47e-05	5.26e-05	7.04e-05
Q9Y613	5	5	Carbamidomethylation	0.000139329	4.89e-05	0.000225778	2.66e-05	6.27e-06	3.55e-05	2.01e-06	4.51e-05	8.17e-05	2.67e-05	4.33e-05	2.45e-05	2.71e-06	6.8e-07	1.54e-05	1.64e-05	9.55e-06	1.49e-05	1.06e-05
Q9Y618	5	5	Carbamidomethylation	4.86e-05	6.68e-05	5.56e-05	0.000110994	9.35e-05	0.000105311	0.000103376	0.000105411	9.11e-05	0.000102054	6.78e-05	6.24e-05	6.72e-05	8.11e-05	0.000104	7.38e-05	0.000110668	8.95e-05	7.77e-05
Q9Y676	5	5	0	1.14e-05	9.95e-06	7.41e-06	0.000151355	0.000119353	0.000130141	0.000150756	0.000193527	0.000152324	0.000127568	0.000155778	0.000135973	7.46e-05	8.79e-05	0.000139751	0.000174944	0.000181162	0.000199904	0.000190753
Q9Y6Q9	5	5	Carbamidomethylation	7.32e-06	2.54e-05	1.15e-05	3.91e-05	6.03e-06	3.39e-05	6.27e-05	7.55e-06	1.04e-05	7.35e-06	6.86e-05	1.21e-05	5.67e-05	3.85e-05	1.11e-06	-	1.65e-05	1.48e-05	1.79e-05
O14773	4	4	Carbamidomethylation	0.000158186	8.93e-05	0.000136835	9.25e-05	7.75e-05	5.88e-05	6.03e-05	-	9.74e-05	0.000108638	4.62e-05	-	4.62e-05	7.38e-05	3.13e-05	-	8.19e-06	1.1e-05	6.06e-05
O14908	4	4	0	7.42e-05	6.46e-05	1e-05	6.38e-05	7.18e-05	3.13e-05	4.26e-05	2.17e-05	6.81e-05	7.96e-05	6.31e-05	0.000161993	2.16e-05	0.000360711	1.09e-05	3.45e-05	4.9e-05	2.34e-06	3.84e-05
O43617	4	4	0	2.57e-05	8.9e-05	4.78e-05	0.000111835	0.000105165	0.000106167	0.000100791	0.000111999	0.000128769	0.000244436	0.000112227	8.14e-05	7.82e-05	6.78e-05	8.03e-05	8.56e-05	7.25e-05	5.55e-05	9.88e-05
O43665	4	4	0	0.000102245	0.000137648	6.08e-05	0.000200126	0.000131038	0.000138702	0.000127496	0.000185292	0.000204145	0.000165427	0.000103015	6.14e-05	5.72e-05	4.75e-05	3.88e-05	9.24e-05	0.000104604	4.59e-05	0.000165118
O60256	4	3	0	5.45e-05	2.23e-05	2.17e-05	0.000110153	0.000124361	0.000145552	9.56e-05	0.000102117	0.000132694	0.00018271	0.000205192	8.39e-05	0.00013823	0.000104614	0.000108875	2.27e-05	3.93e-05	5e-05	0.000107817
O60524	4	4	0	6.19e-05	7.83e-05	6.8e-05	0.00019508	0.000257903	0.000160963	0.00018263	7.51e-05	0.000109924	0.000130037	0.000160803	1.44e-05	7.13e-06	2.15e-06	1.52e-05	0.000194043	9.85e-05	0.000143479	0.000140991
O60749	4	2	0	9.04e-05	9.19e-05	8.53e-05	0.000232078	0.000282108	0.000250007	0.000143864	8e-05	0.000128769	0.000156373	0.000180066	7.34e-06	8.72e-06	8.7e-06	-	0.000166541	0.000131892	0.000112849	0.000150039
O60784	4	4	Acetylation (Protein N-term)	0.000114187	7.08e-05	9.12e-05	5.03e-06	9.18e-06	7.51e-06	4.55e-06	2.61e-06	9.11e-07	3.46e-06	5.28e-06	1.65e-05	2.13e-05	2.15e-05	1.6e-05	1.21e-05	1.61e-05	1.41e-05	1.12e-05
O60869	4	4	Acetylation (Protein N-term)	0.000150853	0.000130934	0.000149379	0.000423795	0.000413146	0.000486315	0.000360091	0.000383761	0.000199434	0.000342375	0.000293968	0.000224944	0.000164559	0.000359037	0.000294126	0.000242172	0.000510134	0.000287765	0.000463687
O60888	4	4	Carbamidomethylation; Phosphorylation (STY); Acetylation (N-term)	0.000696647	0.00088744	0.000848379	0.000315324	0.000291289	0.000306515	0.000243794	0.000256939	0.000256752	0.000236206	0.000247067	0.00034413	0.000269055	0.000382471	0.000321751	0.000343013	0.000350954	0.000302274	0.000284998
O75122	4	4	0	2.27e-05	9.68e-05	4.79e-05	0.00016565	0.000136046	0.000226034	0.000194691	0.000141646	0.000115421	0.000210693	0.000119765	5.93e-05	0.000140698	0.000186632	6.75e-05	7.49e-05	0.000142504	2.7e-05	0.000106309
O75531	4	4	Carbamidomethylation; Oxidation (M); Carbamidomethylation (DHKE X@N-term)	0.0010015	0.00100047	0.000946444	0.00154719	0.00158581	0.00180656	0.00160232	0.00107881	0.00145257	0.000864169	0.000742877	0.0016535	0.00187598	0.00199186	0.00183626	0.00216961	0.00241802	0.0020474	0.00187737
O75608	4	4	Carbamidomethylation	7.98e-05	8.1e-05	7.43e-05	0.000355685	0.000429004	0.00042895	0.000437623	0.000438937	0.000409861	0.000458421	0.000434671	0.000294609	0.000331587	0.000375775	0.000424127	0.000271202	0.000244076	0.000293407	0.000280474
O75688	4	3	0	0.000207423	0.000130934	0.000125432	6.58e-05	4.84e-05	4.95e-05	3.12e-05	3.03e-05	6.53e-05	4.86e-05	5.84e-05	8.48e-05	0.000134939	7.53e-05	8.86e-05	5.34e-05	4.87e-05	4.23e-05	7.69e-05
O75947	4	4	Carbamidomethylation	0.000125711	3.79e-05	6.92e-06	0.00016565	1.38e-05	9.76e-05	0.000134388	0.000139999	0.000138191	9.88e-05	3.07e-05	0.000245088	0.000354625	0.000166546	0.000182813	0.000192515	0.000100056	0.000122522	0.000105555
O94903	4	4	Carbamidomethylation; Acetylation (Protein N-term)	9.85e-05	0.000103852	0.000114029	0.000200126	0.000254565	0.000213191	0.000244655	0.000118587	0.000208856	0.000195878	0.000202679	0.00024173	0.000195826	0.0001791	0.000213688	0.000189459	0.00014781	0.000143479	0.000235236
O94992	4	4	Carbamidomethylation; Deamidation (NQ)	6.68e-05	9.31e-05	4.12e-05	6.15e-05	0.000161085	8.9e-05	4.63e-05	3.92e-05	6.25e-05	1.19e-05	7.41e-05	0.000245927	0.000299498	0.000197512	0.000192563	9.78e-05	0.000134924	0.000133807	0.000144007
O95347	4	4	0	0.000207423	9.74e-05	9.51e-05	1.35e-05	2.75e-05	4.03e-05	3.53e-05	7.24e-05	4.51e-05	6.91e-05	6.59e-05	1.69e-05	6.85e-05	2.35e-05	4.53e-05	1.63e-05	1.06e-05	2.96e-05	2.47e-05
O95433	4	4	0	1.39e-05	8.8e-06	1.05e-06	5.16e-05	0.000171101	0.00010103	0.00011199	0.000267644	0.000252041	0.000161312	0.000164991	3.62e-05	0.000119306	5.98e-05	8.37e-05	6.47e-05	8.03e-05	7.34e-05	0.000121388
O95571	4	4	Carbamidomethylation	0.000114187	0.0001231	0.000100574	0.000390161	0.000396453	0.000359599	0.000315295	0.000245409	0.000307788	0.000322623	0.000261305	0.000297127	0.000315131	0.000315517	0.000423314	0.000253631	0.00028425	0.000275674	0.000286506
O95989	4	3	Carbamidomethylation	0.000221041	6.94e-05	4.99e-05	8.24e-05	0.000114346	0.000160107	8.25e-05	2.3e-05	8.4e-06	4.2e-05	7.59e-05	0.000163672	4.39e-05	1.4e-05	2.3e-05	4.81e-05	3.99e-06	6e-05	0.000114602
P02461	4	4	Deamidation (NQ); Hydroxylation	0.000233612	0.000228295	0.000144817	0.000523858	0.000471571	0.00059505	0.000586656	0.00050976	0.000536274	0.000413978	0.000419596	0.000731906	0.000686213	0.000790886	0.000656503	0.000692901	0.000531358	0.000727069	0.000417695
P05026	4	4	Carbamidomethylation	5.47e-06	8.16e-06	6.29e-05	4.62e-05	4.16e-05	2.09e-05	4.97e-05	2.6e-05	3.58e-05	3.94e-05	3.9e-05	2.86e-05	5.78e-05	4.95e-05	4.92e-05	5.26e-05	5.29e-05	3.2e-05	6.81e-05
P08572	4	4	0	8.99e-05	7.01e-05	4.13e-05	9.08e-05	5.08e-05	3.57e-05	7.68e-05	1.55e-05	4.39e-05	2.99e-05	2.81e-05	2.39e-05	-	1.17e-05	1.02e-05	2.84e-05	3.57e-05	2.34e-05	7.84e-05
P08579	4	3	Carbamidomethylation (DHKE X@N-term)	0.000217899	0.000115266	0.000109582	0.000658396	0.000479083	0.000557378	0.000570288	0.000637405	0.000650124	0.000451014	0.000539361	0.000760444	0.000687858	0.000554038	0.000556565	0.000663107	0.000698876	0.000578753	0.000643884
P09012	4	3	Acetylation (Protein N-term)	0.000115235	0.000205913	0.000132274	0.000654192	0.000598436	0.000713204	0.00060647	0.000642347	0.000679961	0.000839478	0.000777215	0.000799893	0.000800581	0.0008955	0.000853129	0.000751725	0.00100056	0.000719815	0.000677813
P11233	4	4	0	4.32e-05	3.98e-05	4.22e-05	6.1e-05	0.000222849	0.000146408	0.00011199	0.000163881	0.000146042	0.000158842	0.000503347	-	3.88e-05	0.000928977	1.58e-05	0.000154318	7.81e-05	7.09e-05	0.000129682
P15374	4	4	0	2.07e-05	5.96e-05	4.5e-05	0.000280008	0.000319667	0.000210622	0.000343724	0.000317056	0.000341551	0.000285587	0.000321606	0.000185495	0.000187598	0.000159014	0.000203126	0.000139803	0.000139472	0.000141867	0.000177935
P18615	4	4	Phosphorylation (STY); Deamidation (NQ)	3.59e-06	8.73e-07	1.21e-05	2.26e-06	3.31e-06	9.93e-06	2.15e-06	6.09e-05	9.89e-06	4.49e-06	2.78e-05	3.06e-05	2.08e-05	2.74e-05	1.85e-05	5.58e-05	2.2e-05	5.59e-05	1.85e-05
P20962	4	4	0	0.00106854	0.00056626	0.000403664	0.00027244	0.000303809	0.000351037	0.000197275	0.000255292	0.000274026	0.000172834	0.000309881	0.00118347	0.000863937	0.00123864	0.000751566	0.000309399	0.000452526	0.000410286	0.000377735
P23434	4	4	Carbamidomethylation; Deamidation (NQ)	5.94e-05	5.89e-05	2.52e-06	0.000257304	0.000175274	0.000275692	0.000217089	0.000297291	0.000267744	0.000197524	0.000197654	0.000339933	0.000241079	0.000343136	0.000274626	0.000440034	0.000532874	0.000438498	0.000349839
P28290	4	4	0	3.37e-05	4.55e-05	2.03e-05	2.22e-05	0.000116015	3.19e-05	5.45e-05	3.02e-05	3.15e-06	3.09e-05	0.000162478	3.03e-05	1.65e-05	2.02e-05	-	3.16e-05	1.97e-05	2.73e-05	2.83e-05
P29558	4	2	Carbamidomethylation	0.00014771	0.000222699	0.000215516	3.25e-05	2.25e-05	2.32e-05	2.27e-05	1.51e-05	1.7e-05	9.46e-06	1.54e-05	5.83e-05	3.33e-05	2.18e-05	4.44e-05	1.86e-05	1.2e-05	2.67e-05	1.25e-05
P41214	4	4	Carbamidomethylation	3.97e-06	1.41e-05	1.89e-05	5.63e-06	2.12e-05	2.29e-05	1.73e-05	1.15e-05	7.36e-06	1.84e-05	1.89e-05	3.08e-08	4.63e-06	-	6.35e-07	1.48e-05	-	5.22e-07	1.15e-05
P42785	4	4	0	5.71e-05	4.39e-05	0.000151659	2.62e-05	2.04e-05	2.05e-05	1.83e-05	3.71e-05	5.99e-05	7.96e-06	2.91e-05	8.98e-05	0.000134116	0.00059421	0.000303876	6.51e-05	3.68e-05	4.22e-05	2.42e-05
P45880	4	4	Carbamidomethylation	7.22e-06	4.01e-05	5.02e-06	7.5e-05	0.000116015	4.4e-05	0.000164539	0.000164704	0.000241834	0.000104523	0.000161641	2.15e-05	2.95e-05	0.000101267	9.51e-06	3.22e-05	5.65e-05	3.71e-05	6.05e-05
P46926	4	2	Carbamidomethylation	3.88e-05	6.02e-05	4.93e-05	0.000239646	0.000201148	0.000185793	0.00015334	0.000137528	0.000175879	0.000163781	0.000205192	0.000275304	0.000292916	0.000288736	0.000300626	0.000264326	0.000214514	0.00022731	0.000192261
P46976	4	4	Deamidation (NQ)	0.000134091	0.000175697	0.000177886	2.92e-05	4.16e-05	1.22e-05	1.93e-05	1.75e-05	2.03e-05	4.91e-05	5.75e-05	0.000118347	5.3e-05	8.79e-05	0.000163313	6.09e-05	3.9e-05	0.000113655	5.95e-05
P49406	4	4	0	1.58e-05	3.04e-05	2.41e-05	0.000122766	0.000106834	0.000117298	0.000134388	0.000105411	8.95e-05	0.000161312	8.88e-05	4.07e-05	2.9e-05	6.88e-05	0.000117813	0.000183348	0.000160696	0.000100758	0.00015607
P49757	4	4	Carbamidomethylation	3.15e-05	5.11e-05	3.65e-05	0.000200126	0.000308816	0.000323639	0.000192968	0.000107881	0.000142902	0.000105346	0.000286431	6.81e-05	5.4e-05	8.45e-05	5.34e-05	9.93e-05	0.000115974	0.000125746	0.000162856
P50452	4	4	Carbamidomethylation	0.000164472	0.000212627	0.000213235	1.2e-05	1.06e-05	1.16e-05	1.79e-05	6.22e-06	1.36e-05	7.93e-06	4.6e-06	0.000197245	0.000624503	0.000497128	0.000340439	1.5e-05	1.19e-05	3.8e-05	1.89e-05
P50453	4	4	0	6.06e-06	4.04e-05	6.83e-06	0.000139583	0.000132708	2.8e-05	8.28e-05	2.43e-05	2.03e-05	1.29e-05	3.66e-05	6.04e-06	3.01e-05	7.33e-05	1.11e-05	7.23e-05	1.33e-05	8.87e-05	1.88e-05
P52434	4	4	Acetylation (Protein N-term)	2.07e-05	3.56e-05	2.23e-05	0.00023376	0.000220345	0.000252575	0.000226565	0.000267644	0.0002489	0.000223861	0.000225292	0.00024257	0.000127534	0.000190817	0.000193376	0.000204738	0.000190258	0.000246655	0.000232221
P52566	4	4	Carbamidomethylation	0.00085588	0.000909822	0.000634004	0.000166491	0.000146896	0.000164388	0.000138695	0.000125175	6.47e-05	0.000120161	8.88e-05	2.23e-05	6.03e-05	0.000106288	8.21e-05	5.64e-05	0.000191774	9.35e-05	0.000138729
P52758	4	4	Carbamidomethylation	0.000274468	0.000315584	0.000288494	0.000284212	0.000366406	0.000305659	0.000340278	0.000206704	0.000221419	0.000282295	0.000250417	0.000157796	0.000156331	0.000165709	0.000148688	0.000266618	0.000241044	0.000185395	0.000232221
P52815	4	4	0	9.2e-05	8.51e-05	5.9e-05	0.000227033	0.000196975	0.000214903	0.000138695	0.000153175	0.000168027	0.000213162	0.000202679	0.000155278	0.000100381	0.000155666	0.000103188	0.000241408	0.00032594	0.000241013	0.000220157
P53999	4	4	0	0.000161329	0.000349157	0.00011038	0.000941767	0.000893064	0.000806529	0.000752057	0.000653052	0.000744345	0.000569528	0.000547736	0.00110793	0.000847481	0.000661164	0.000504565	0.000916738	0.000715552	0.000644045	0.000919835
P62314	4	4	0	0.000304848	0.000380491	0.000212095	0.0016565	0.00166928	0.0015497	0.00169708	0.00157292	0.00142117	0.00188471	0.00189279	0.000965243	0.00122597	0.00150645	0.00140563	0.00126815	0.00103846	0.00134613	0.00128174
P62318	4	4	Carbamidomethylation	0.000349895	0.000428612	0.000304459	0.00114357	0.00111842	0.00148977	0.00107683	0.00125999	0.00103643	0.00093824	0.00113902	0.00110793	0.000905077	0.00123864	0.000836879	0.00105425	0.00099298	0.00104788	0.00113848
P63313	4	4	Oxidation (M); Acetylation (Protein N-term); Acetylation (K)	0.00611792	0.00501353	0.00320423	0.00135379	0.00120188	0.00169525	0.00119743	0.00140822	0.00117776	0.00113576	0.00137353	0.0022914	0.001588	0.00217598	0.00234813	0.00200918	0.00209966	0.00180558	0.00173412
P83881	4	2	Carbamidomethylation	3.42e-05	0.000170102	0.000159641	0.000307756	0.000228691	0.000216615	0.000198136	0.000249527	0.000248115	0.000177772	0.00025293	0.000410438	0.000273991	0.000266139	0.000286814	0.000482815	0.000457074	0.000459456	0.000386783
P84157	4	4	Pyro-glu from Q	0.000249326	0.000241724	0.000207534	2.6e-05	1.71e-05	3.62e-05	1.59e-05	1.72e-05	5.08e-05	4.07e-05	5.81e-05	1.85e-06	4.99e-05	2.17e-06	2.4e-05	2.52e-05	-	2.1e-05	4.43e-05
Q01130	4	4	0	0.000395989	0.000754268	0.000411646	0.000941767	0.00090141	0.00117298	0.00125774	0.00102117	0.00102858	0.00092178	0.00115577	0.00201442	0.0015304	0.00171568	0.00112126	0.00145914	0.00179646	0.00124134	0.00131189
Q03001	4	4	0	1.49e-05	1.88e-05	1.31e-05	6.11e-05	3.4e-05	2.61e-05	3.26e-05	3.85e-05	2.94e-05	1.06e-05	1.68e-05	2.27e-05	3.91e-05	2.92e-06	1.97e-05	7.87e-06	1.02e-05	2.49e-05	1.74e-05
Q12929	4	4	0	1.54e-05	1.18e-05	6.18e-06	0.000107631	0.000126865	0.000179799	0.000491034	7.14e-05	1.29e-05	0.000139913	9.63e-05	1.18e-05	5.66e-06	1.52e-05	5.77e-06	1.14e-05	9.02e-06	1.05e-05	1.73e-05
Q13098	4	4	0	5.54e-05	4.69e-05	3.04e-05	7.89e-05	0.000166928	0.000121579	0.000111129	0.000223174	0.000168812	0.000170365	0.000185929	0.000146046	0.000144812	0.000116331	0.000171438	0.000102369	0.000116732	9.83e-05	0.000110833
Q13637	4	4	Carbamidomethylation	9.5e-05	9.97e-05	8.6e-05	9.25e-06	3.09e-05	4.08e-05	0	2.92e-05	2.21e-05	3.62e-05	2.38e-06	4.58e-06	1.68e-05	-	1.68e-05	5.9e-06	-	3.48e-06	5.91e-06
Q14160	4	4	0	3.61e-05	3.61e-05	6.44e-05	0.000158923	0.000201148	7.69e-05	0.000110267	3.1e-05	5.54e-05	1.84e-05	0.000113065	2.13e-05	1.26e-05	2.77e-05	3.23e-05	3.47e-05	5.15e-05	6.68e-05	9.95e-05
Q15024	4	4	Carbamidomethylation; Acetylation (Protein N-term)	0.000116282	5.51e-05	7.17e-05	0.00028253	0.000283777	0.000327064	0.000366983	0.000352467	0.0002913	0.000375296	0.000341707	0.000198924	0.000181838	0.000225967	0.000229126	0.000182584	0.000158422	0.000259552	0.000376227
Q15102	4	4	Acetylation (Protein N-term)	0.000119425	0.000136529	0.000118591	0.000248896	0.000329682	0.000267131	0.000242071	0.00032035	0.000365106	0.000336614	0.000355945	0.000285376	0.000396588	0.000335603	0.000340439	0.000254395	0.000241802	0.000248268	0.000236744
Q15287	4	4	Lysine oxidation to aminoadipic semialdehyde	7.75e-05	8.85e-05	7.29e-05	0.000219465	0.000156912	0.000231171	0.000279114	0.000300585	0.000350973	0.000279826	0.000350082	0.000238373	0.000329119	0.000286225	0.000202313	0.000235296	0.000354744	0.000241819	0.000301585
Q15434	4	2	0	7.46e-05	0.000124219	9.26e-05	2.46e-05	2.52e-05	2.68e-05	2.56e-05	2.61e-05	2.12e-05	2.16e-05	2.41e-05	4.13e-05	1.21e-05	1.42e-05	2.21e-05	2.02e-05	2.65e-05	1.38e-05	1.55e-05
Q16698	4	4	0	0.000172852	0.000157792	0.000177886	9.08e-05	0.000123527	0.000130997	0.000146449	0.000121881	0.000108354	0.000120984	0.000125627	0.000125901	0.000125065	0.000574961	0.000138126	5.19e-05	7.11e-05	4.34e-05	9.8e-05
Q16775	4	4	Carbamidomethylation	7.58e-05	4.35e-05	6.45e-05	0.000105949	9.26e-05	9.85e-05	8.96e-05	7.82e-05	0.00011385	8.31e-05	9.63e-05	0.000224104	0.00012342	0.000172405	0.000175501	7.95e-05	0.000122796	7.01e-05	0.000115356
Q3MHD2	4	4	Carbamidomethylation; Acetylation (Protein N-term)	7.51e-06	6.95e-06	2.9e-06	6.4e-05	5.4e-05	7.51e-05	7.71e-05	9.88e-05	0.000103643	6e-05	1.62e-05	5.69e-05	4.7e-05	5.15e-05	5.68e-05	8.56e-05	7.81e-05	6.87e-05	8.82e-05
Q53F19	4	4	0	1.88e-05	9.85e-07	6.5e-06	1.54e-05	2e-05	1.16e-05	1.38e-05	1.19e-05	1.41e-05	1.23e-05	3.7e-05	8.98e-05	6.95e-05	7.87e-05	6.83e-05	6.11e-05	4.24e-05	4.97e-05	5.58e-05
Q6NYC1	4	4	Carbamidomethylation	2.11e-05	3.29e-05	3.35e-05	0.000100063	8.68e-05	0.000129284	9.73e-05	0.000139175	0.000175879	7.45e-05	0.000107202	0.000149403	0.000167028	0.000119679	0.000138938	0.00017418	0.000142504	0.000131388	0.000134959
Q6P587	4	4	Carbamidomethylation	0.000160281	0.000137648	0.000150519	0.000324573	0.000318832	0.000248294	0.000234318	0.000210821	0.000227701	0.000184356	0.00014489	0.000407081	0.000422918	0.00043687	0.000346127	0.000267382	0.000224368	0.000339353	0.00029103
Q86V21	4	4	Deamidation (NQ)	2.42e-05	2.13e-05	4.94e-05	3.46e-05	8.05e-05	5.1e-05	3.14e-05	2.45e-05	3.74e-05	2.88e-05	2.38e-05	0.000163672	6.98e-05	4.27e-05	6.87e-05	9.78e-05	3.2e-05	8.79e-05	3.73e-05
Q8IU81	4	3	Carbamidomethylation; Phosphorylation (STY)	1.09e-06	1.13e-06	1.08e-06	1.09e-05	1.35e-05	1.56e-05	9.73e-06	1.54e-05	8.64e-06	1.14e-05	1.01e-05	1.01e-05	8.89e-06	6.5e-06	6.35e-06	1.38e-05	1.52e-05	1.05e-05	1.52e-05
Q8IUI8	4	4	0	2.57e-05	7.58e-05	2.54e-05	1.59e-05	1.59e-05	2.1e-05	1.46e-05	3.25e-05	7.93e-05	3.02e-05	5.42e-05	5.19e-05	3.82e-05	3.93e-05	3.66e-05	4.81e-05	2.9e-05	3.29e-05	2e-05
Q8IWB7	4	4	Carbamidomethylation	6.24e-05	8.38e-05	5.8e-05	1.66e-05	1.27e-05	5.33e-05	1.07e-05	1.18e-05	1.55e-05	1.88e-05	5.3e-05	2.44e-05	2e-05	1.95e-05	1.82e-05	1.38e-05	1.57e-05	4.31e-05	1.29e-05
Q8N684	4	4	0	1.35e-05	1.99e-05	5.75e-07	0.000151355	0.000105165	9.16e-05	0.000286006	0.00013094	0.000121702	9.71e-05	0.000100502	0.000132616	0.000101204	8.17e-05	0.000156001	0.000213906	0.000353228	0.000153958	0.000151547
Q8N6M0	4	4	Carbamidomethylation; Acetylation (Protein N-term)	4.79e-05	2.43e-05	1.86e-05	0.000100063	6.54e-05	0.000122435	0.000101653	8.73e-05	8.95e-05	9.96e-05	1.02e-05	7.76e-05	0.000101204	1.39e-05	5.43e-05	9.4e-06	3.28e-05	5.11e-05	5.9e-05
Q8TEW0	4	4	0	1.54e-05	5.27e-06	2.29e-05	7.11e-05	5.73e-05	3.44e-06	0.000295482	0.000109528	8.32e-05	8.97e-05	2.89e-05	3.67e-05	1.21e-05	3.44e-05	8.29e-05	3.12e-05	2.69e-05	8.22e-05	0.000332498
Q8WW12	4	4	0	0.000256659	9.24e-05	6.49e-05	0.000267395	0.000286281	0.000395559	0.00030065	0.000403525	0.000255967	0.000241144	0.000366832	0.000532143	0.000406462	0.000494617	0.000472065	0.00026509	0.000451768	0.000373207	0.000349085
Q96B26	4	4	Carbamidomethylation	2.55e-05	2.41e-05	2.57e-05	0.000317006	0.000169432	0.00023802	0.000198136	0.000252821	0.000280307	0.000218923	0.000257118	0.00017794	0.000142344	0.000155666	0.000197438	0.000235296	0.000149326	0.000255522	0.000205832
Q96C01	4	4	Carbamidomethylation; Pyro-glu from Q; Oxidation (M); Carbamidomethylation (DHKE X@N-term)	5.22e-06	6.12e-06	7.15e-05	2.69e-05	4.46e-05	3.04e-05	1.5e-05	5.56e-05	2.99e-05	5.29e-05	1.84e-05	5.67e-05	7.99e-05	9.21e-05	3.9e-05	8.17e-05	0.00010991	0.000140255	5.76e-05
Q96DG6	4	4	Carbamidomethylation; Acetylation (Protein N-term)	0.000120473	0.000136529	0.000125432	0.000286734	0.000204487	0.000207197	0.000174015	0.000215763	0.000235552	0.000241144	0.000231155	0.000360917	0.000383423	0.000275345	0.000373752	0.000223837	0.000196322	0.000211995	0.000189999
Q96EI5	4	4	0	3.92e-05	2.69e-05	1.73e-05	5.71e-05	4.47e-05	5.63e-05	2.99e-05	5.91e-05	5.89e-05	4.39e-05	5.64e-05	0.000100721	4.85e-05	6.11e-05	6.39e-05	9.01e-05	9.25e-05	9.03e-05	8.44e-05
Q96I25	4	4	0	2.8e-06	8.86e-06	1.4e-05	8.49e-06	5.25e-05	4.16e-05	9.99e-05	5.55e-05	5.74e-05	3.79e-05	7.62e-05	2.31e-05	3.53e-05	1.82e-05	4.78e-05	7.1e-05	6.26e-05	4.8e-05	5.37e-05
Q96KB5	4	4	Carbamidomethylation; Deamidation (NQ)	8.84e-05	7.57e-05	9.61e-05	0.000354844	0.000378926	0.000488027	0.000470359	0.000492466	0.000237123	0.000795035	0.000122277	0.00021655	6.74e-05	0.000167383	4.14e-05	8.17e-05	8.41e-05	6.85e-05	0.00016361
Q96P11	4	4	Carbamidomethylation	4.76e-05	2.99e-05	4.52e-05	5.04e-05	0.000220345	0.000176375	0.000209335	3.52e-05	0.000185301	4.26e-05	0.000180066	3.89e-05	0.000210636	1.55e-05	5.59e-05	0.000131399	4.28e-05	9.59e-05	0.000147777
Q96QR8	4	4	Carbamidomethylation	4.23e-05	2.73e-05	3.41e-05	2.53e-05	5.33e-05	7.39e-05	4.13e-05	1.14e-05	1.34e-05	1.41e-05	3.32e-05	3.85e-05	2.74e-05	3.49e-05	4.96e-06	5.33e-06	6.31e-06	5.06e-06	1.82e-05
Q9BVS5	4	4	Carbamidomethylation; Deamidation (NQ)	0.000180185	0.000115266	0.000104451	4.36e-05	5.3e-05	3.12e-05	5.87e-05	3.65e-05	4.37e-05	4.89e-05	5.61e-05	2.68e-05	2.8e-05	3.23e-05	3.28e-05	4.13e-05	5.56e-05	2.18e-05	4.56e-05
Q9BW92	4	4	0	5.95e-05	4.34e-05	5.07e-05	7.7e-05	6.22e-05	9.16e-05	8.46e-05	5.7e-05	5.68e-05	0.000140736	0.000132328	1.51e-06	5.95e-05	-	5.1e-05	6.49e-05	-	4.88e-05	5.07e-05
Q9BYD3	4	4	0	8.74e-05	7.15e-05	7.4e-05	0.000365776	0.000191967	0.000257712	0.00025327	0.000214939	0.000278737	0.000231268	0.000285593	0.000235016	0.000196648	7.51e-05	0.000429002	0.000224601	0.00029941	0.000211995	0.000278966
Q9GZT8	4	4	0	5.37e-05	5.8e-05	6.18e-05	0.000173218	0.000193636	0.000206341	0.000162816	0.000181175	0.000171168	0.000192586	0.000201841	0.000207317	0.000430323	0.000118842	0.000146251	9.4e-05	7.66e-05	7.55e-05	0.000142499
Q9H9H4	4	4	0	2.29e-05	1.75e-05	2.51e-05	4.04e-05	3.46e-05	3.91e-05	3.11e-05	3.34e-05	4.88e-05	3.47e-05	3.4e-05	5.79e-05	5.2e-05	3.82e-05	3.59e-05	5.1e-05	4.37e-05	4.21e-05	3.28e-05
Q9H9Y6	4	4	Carbamidomethylation	0.000229422	4.82e-05	1.03e-05	1.46e-05	1.15e-05	4.35e-05	3.83e-05	5.5e-05	2.59e-05	4.74e-05	4.31e-05	0.00010156	5.36e-05	8.54e-05	0.000142188	3.67e-05	8.19e-05	8.14e-05	0.000102539
Q9HD33	4	4	Carbamidomethylation	2.03e-05	2.73e-05	1.65e-05	0.00018499	0.000162755	0.000195211	0.000181769	0.000192704	0.000154679	0.000144851	0.000140703	0.000167868	0.000111078	0.000108799	0.000132438	0.000200918	0.000139472	0.000207964	0.000194522
Q9HDC9	4	4	0	3.98e-05	1.87e-05	5.4e-07	2.93e-05	6.69e-05	3.96e-05	6.8e-05	9.06e-05	9.5e-05	0.000131683	0.00011139	-	4.51e-05	4.56e-05	3.13e-05	2.34e-05	0.000111426	0.00020877	6.29e-05
Q9NP92	4	4	Carbamidomethylation	3.48e-05	5.46e-06	1.07e-05	8.66e-05	9.1e-05	7.91e-05	7.98e-05	4.69e-05	6.37e-05	5.02e-05	5.21e-05	1.97e-05	1.23e-05	2.83e-06	1.67e-05	3.65e-05	5.52e-05	2.47e-05	0.000103293
Q9NPF4	4	4	Carbamidomethylation; Deamidation (NQ)	0.000102664	0.00010788	5.77e-05	0.000267395	0.000363903	0.000287679	0.000271361	0.000202586	0.000186871	0.000247728	0.000273868	8.98e-05	0.000134939	0.000104614	0.000108875	0.000226893	0.000253172	0.000194261	0.000232221
Q9NR46	4	3	Carbamidomethylation	4.3e-06	1.86e-06	8.85e-06	4.87e-05	3.71e-05	4.36e-05	3.34e-05	6.71e-05	8.24e-05	5.77e-05	6.78e-05	4.85e-05	3.37e-05	3.38e-05	4.22e-05	2.99e-05	2.76e-05	3.13e-05	3.75e-05
Q9NUJ1	4	4	Carbamidomethylation	2.5e-05	1.3e-05	1.39e-05	0.000163968	0.000232864	0.000214047	0.000222257	0.000172939	0.000192368	0.000212339	0.000264655	0.000201442	0.000202408	0.000210066	0.000215313	0.000165777	0.000146294	0.000162019	0.000124404
Q9NVM9	4	4	Carbamidomethylation	0.00020009	5.95e-05	6.89e-05	1.48e-05	2.38e-05	5.27e-05	5.59e-05	3e-05	3.48e-05	9.38e-05	1.47e-05	0.000119187	-	0.0001247	9.26e-06	2.01e-06	1.96e-05	6.1e-05	2.71e-05
Q9NVS9	4	4	0	9.91e-05	0.000126457	6.78e-05	0.000271599	0.000221179	0.000200348	0.000230872	0.000177881	0.000125628	0.000170365	0.000150753	0.000328183	0.000254244	0.000286225	0.000228314	0.000153554	0.000303958	0.000214413	0.000218649
Q9NWT6	4	4	0	8.39e-06	6.58e-05	5.92e-05	8.83e-05	9.18e-05	9.93e-05	9.91e-05	0.000111175	6.96e-05	0.000128391	0.00012144	0.000109114	9.05e-05	9.88e-05	9.43e-05	7.17e-05	9.02e-05	8.79e-05	8.29e-05
Q9NXV6	4	4	0	1.05e-05	7.57e-06	4.07e-06	4.21e-05	4.82e-05	5.21e-05	2.27e-05	2.81e-05	3.71e-05	3.81e-05	4.09e-05	2.29e-05	2.8e-05	2.41e-05	1.53e-05	3.21e-05	2.71e-05	3.31e-05	4.02e-05
Q9P0L0	4	4	0	4.6e-05	3.19e-05	2.46e-05	0.000114357	6.24e-05	0.000165244	0.00015334	0.000116116	0.000148398	0.000138267	0.000119765	-	2.3e-05	7.44e-05	6.94e-05	-	3.65e-05	9.91e-05	5.26e-05
Q9UFN0	4	4	Carbamidomethylation; Mutation	0.000153996	0.000188007	0.000173325	0.00010679	0.000114346	9.08e-05	7.85e-05	5.24e-05	7.77e-05	6.41e-05	7.72e-05	9.74e-05	0.000399056	0.000400883	3.05e-05	0.000124524	0.00012128	5.22e-05	0.000134959
Q9ULC4	4	4	Carbamidomethylation; Deamidation (NQ)	0.000122568	0.000145482	0.000119731	0.000401933	0.00036891	0.000425525	0.000428147	0.000424937	0.000495445	0.000411509	0.000360132	0.000379383	0.00033241	0.000246053	0.000388377	0.000473648	0.000412352	0.000406256	0.000402616
Q9ULX6	4	4	Carbamidomethylation	1.37e-05	1.35e-06	1.86e-06	2.23e-05	1.54e-05	2.52e-05	1.61e-05	2.36e-05	5.72e-05	1.88e-05	4.34e-05	5.59e-05	0.000100381	4.71e-05	4.85e-05	3.36e-05	7.58e-05	4.74e-05	4.11e-05
Q9Y2H0	4	4	Carbamidomethylation	0.000174947	5.52e-05	1.92e-05	4.17e-05	8.85e-06	5.36e-05	4.96e-06	4.27e-05	3.89e-05	1.2e-05	3.53e-05	4.91e-05	3.51e-05	3.89e-05	3.37e-05	3.69e-05	3.02e-05	4.51e-05	3.48e-05
Q9Y3B4	4	4	Carbamidomethylation	9.72e-05	5.1e-05	3.4e-05	0.000151355	0.000239541	0.000250863	0.0002593	0.000321173	0.000263033	0.000282295	0.000304019	0.000228301	0.000190889	0.000228478	0.000235626	0.000135983	0.000142504	0.000170079	0.000183213
Q9Y3C6	4	4	Pyro-glu from Q	0.000161329	0.000170102	0.000182447	0.000333823	0.000329682	0.000232883	0.000352338	0.00021988	0.000241049	0.000205754	0.000195141	0.000343291	0.000236965	0.0004126	0.000392439	0.000300232	0.000327456	0.000335322	0.000158332
Q9Y3T9	4	4	Carbamidomethylation; Phosphorylation (STY)	6.21e-05	6.21e-05	4.7e-05	7.17e-05	9.43e-05	0.000113017	0.000145587	0.000193527	0.00015782	0.000221392	0.00022948	0.000156957	0.000139875	0.000148971	0.000173063	5.42e-05	6.39e-05	8.01e-05	0.000120634
Q9Y3U8	4	4	Carbamidomethylation	0.00131996	0.00152196	0.00140256	0.00262349	0.00242045	0.00212335	0.00258439	0.00233057	0.00185301	0.00153081	0.00146565	0.00171226	0.00121774	0.00151482	0.00169813	0.00269674	0.00253172	0.00258746	0.00208094
Q9Y3Y2	4	4	0	9.26e-05	8.12e-05	9.91e-05	0.000226192	0.000257069	0.000386141	0.00022398	0.000247056	0.000263819	0.00028641	0.000400333	0.000389455	0.000315131	0.000296268	0.000299814	0.000234532	0.000216788	0.000198292	0.000214125
Q9Y5B0	4	4	Carbamidomethylation	2.78e-05	9.14e-05	0.000136835	6.16e-05	9.26e-05	5.79e-05	7.8e-05	3.31e-05	5.27e-05	5.93e-05	3.77e-05	8.81e-06	6.29e-06	0.000137254	7.17e-06	4.33e-05	-	2.68e-05	3.61e-05
Q9Y5L4	4	4	Carbamidomethylation	3.43e-05	4.79e-05	2.91e-05	5.19e-05	4.57e-05	6.43e-05	5.4e-05	9.31e-05	5.27e-05	3.48e-05	3.79e-05	7.76e-05	4.02e-05	0.000102941	0.000116188	0.000139039	0.000184952	0.000169273	0.000148531
Q9Y5X3	4	4	Acetylation (Protein N-term)	5.34e-06	7.62e-06	3.17e-06	0.000116039	5.43e-05	8.25e-05	9.73e-05	9.14e-05	7.16e-05	8.31e-05	8.38e-05	7.89e-05	4.58e-05	5.01e-05	6.95e-05	5.38e-05	2.03e-05	5.96e-05	4.32e-05
Q9Y608	4	3	0	5.01e-05	4.25e-05	3.79e-05	5.57e-06	2.07e-05	6.28e-06	7.89e-06	3.7e-06	6.08e-06	3.07e-06	1.84e-05	2.79e-05	6.11e-05	3.67e-05	2.32e-05	3.65e-06	2.45e-06	-	8.82e-06
Q9Y6Y8	4	4	0	2.06e-06	8.05e-06	4.85e-06	8.91e-05	0.000100991	0.000103599	0.000220534	0.000132587	0.000194723	0.000101231	0.000152428	5.48e-05	0.000268232	6.01e-05	0.000128376	5.81e-05	7e-05	0.000122522	0.000213371
O00161	3	3	Carbamidomethylation	1.13e-05	1.32e-05	1.49e-05	2.71e-05	2.47e-05	1.35e-05	1.59e-05	6.23e-05	1.62e-05	1.26e-05	1.36e-05	1.49e-05	8.56e-06	3.6e-05	3.52e-05	2.07e-05	2.8e-05	-	2.71e-05
O00560	3	3	0	3.88e-05	5.24e-05	0.000123152	7.34e-05	6.17e-05	6.24e-05	8.7e-05	0.000108705	0.000106784	9.14e-05	0.000212729	4.38e-05	7.52e-05	5.16e-05	5.5e-05	9.24e-06	3.48e-05	3.16e-06	7.69e-05
O14907	3	3	Acetylation (Protein N-term)	0.000116282	4.11e-05	7.18e-06	5.01e-05	7.19e-05	1.02e-05	6e-05	3.21e-05	2.69e-06	-	4.24e-05	-	2.38e-05	1.1e-05	5.94e-05	1.52e-05	1.56e-05	-	4.47e-05
O15212	3	3	0	0.000138282	0.00016003	0.000139116	0.000406137	0.000436516	0.000442649	0.000391104	0.000420819	0.000341551	0.000364597	0.000339194	0.000287055	0.00033241	0.000423479	0.000354252	0.00038121	0.000448736	0.000394165	0.00035587
O15400	3	3	Acetylation (Protein N-term)	4.2e-05	6.84e-05	4.71e-05	2.1e-05	1.67e-05	2.01e-05	1.62e-05	-	2.39e-05	7.98e-06	1.64e-06	0.000254321	0.000800581	0.000466162	0.000320939	1.1e-05	3.95e-06	7.24e-06	9.2e-06
O43493	3	3	0	2.17e-05	2.07e-05	1.29e-05	2.67e-05	2.22e-05	1.86e-05	2.38e-05	3.61e-05	3.56e-05	2.77e-05	2.43e-05	4.62e-05	5.47e-05	3.31e-05	4.65e-05	3.06e-05	2.41e-05	2.96e-05	3.57e-05
O60216	3	3	0	5.44e-07	2.76e-07	2.05e-05	1.05e-06	3.71e-06	3.71e-06	2.42e-06	5.17e-05	5.33e-05	4.86e-06	4.51e-06	3.98e-05	2.65e-05	3e-05	3.8e-05	5.06e-05	6.25e-05	6.35e-05	5.53e-05
O60220	3	3	Carbamidomethylation; Acetylation (Protein N-term)	2.01e-05	6.01e-06	7.67e-06	0.000158923	0.000140219	0.000166957	0.000123189	0.000109528	9.27e-05	9.22e-05	7.81e-05	0.000151921	0.000137407	0.000158177	0.000134876	0.000182584	0.000203144	0.000197486	0.000151547
O60936	3	3	Carbamidomethylation	2.07e-05	2.13e-05	1.11e-05	1.31e-05	5.78e-06	1.92e-06	1.27e-05	1.36e-05	3.12e-05	1.82e-05	3.05e-05	6.64e-05	5.22e-05	4.49e-05	2.35e-05	2.54e-05	1.42e-05	1.52e-05	2.73e-05
O75348	3	3	Carbamidomethylation; Acetylation (Protein N-term)	6.74e-05	7.34e-05	4.29e-05	2.34e-05	2.3e-05	4.51e-05	3.89e-05	5.98e-05	6.13e-05	1.88e-05	3.75e-05	5.21e-05	2.93e-05	4.59e-05	3.4e-05	4.26e-05	0.000119764	2.77e-05	5.62e-05
O95630	3	3	Carbamidomethylation	4.85e-05	5.45e-05	4.07e-05	8.91e-05	6.81e-05	6.94e-05	6.44e-05	5.59e-05	8.4e-05	7.65e-05	6.26e-05	0.000154439	0.00025589	0.000231826	0.000158438	5.59e-05	5.53e-05	4.74e-05	6.62e-05
P02765	3	3	Carbamidomethylation; Phosphorylation (STY)	0.000227327	0.000260748	0.000206393	0.000283371	0.000307982	0.00022004	0.000192106	0.000205057	0.000216708	0.000139913	0.000203517	0.000856129	0.00118483	0.000749877	0.000706066	0.000294884	0.00034489	0.000212801	0.000251824
P05067	3	3	Carbamidomethylation; Deamidation (NQ)	5.58e-06	3.48e-06	3.38e-06	6.03e-05	4.27e-05	5.55e-05	4.88e-05	4.84e-05	4.6e-05	4.11e-05	4.51e-05	6.27e-05	4.34e-05	3.42e-05	4.21e-05	2.59e-05	2.23e-05	3.04e-05	1.72e-05
P09543	3	3	Carbamidomethylation	1.23e-05	1.12e-05	7.55e-06	5.9e-06	-	1.19e-05	6e-06	1.94e-05	1.69e-05	-	3.05e-05	1.85e-05	1.36e-05	1.27e-05	1.28e-05	-	2.44e-06	7.77e-06	2.79e-05
P11532	3	2	Oxidation (M)	0.000335229	0.000354752	0.000355772	0.000849272	0.000792907	0.000637004	0.000637482	0.000209174	0.000340766	0.000459244	0.000422108	0.000132616	-	0.000117168	0.000128376	0.000438506	0.00043206	0.000546511	0.00048706
P13073	3	3	0	6.08e-05	2.24e-05	3.8e-05	0.0002531	0.000119353	0.00022689	0.000201582	0.000163057	0.00029287	0.000318508	0.000241205	4.26e-05	4.18e-05	0.000118005	8.94e-05	0.000114592	0.00012507	0.000138643	0.000205832
P14635	3	3	0	1.41e-06	1.75e-05	2.3e-05	1.4e-05	2.31e-05	3.37e-05	4.14e-05	6.22e-06	3.16e-05	5.77e-06	-	1.35e-05	1.26e-05	-	2.37e-05	5.58e-05	1.37e-05	2.66e-05	3.92e-05
P14854	3	3	Carbamidomethylation; Deamidation (NQ)	5.68e-05	3.59e-05	5.27e-05	0.000113517	0.000161085	0.000171238	0.000166262	0.000176234	9.97e-05	9.3e-05	7.65e-05	0.000221586	0.000224624	0.000193328	0.000147063	0.000256687	0.000277428	0.000192649	0.000171904
P15408	3	3	0	5.25e-06	5.53e-06	2.66e-06	5.79e-06	1.57e-05	2.49e-05	4.49e-06	6.24e-07	5.61e-06	4.74e-06	4.77e-05	1.62e-05	1.04e-05	7.06e-06	7.87e-06	1.9e-05	1.39e-05	3.31e-06	8.52e-06
P18859	3	3	0	9.04e-05	3.63e-05	6.53e-05	0.000153037	7.05e-05	0.000137846	0.000186937	0.000106234	9.42e-05	7.95e-05	0.000152428	4.84e-05	0.000139875	0.000119679	0.00010725	0.000122996	0.000165244	0.000224086	0.00016738
P18887	3	3	Carbamidomethylation	1.91e-05	3.14e-05	1.78e-05	0.000110994	6.06e-05	8.42e-05	0.000103376	8.32e-05	8.87e-05	7.97e-05	4.69e-05	5.19e-05	5.6e-05	5.96e-05	4.47e-05	7.18e-05	9.32e-05	7.96e-05	7.3e-05
P19174	3	3	0	2.42e-05	7.52e-06	1.97e-05	5.84e-06	1.42e-05	3.3e-05	1.39e-05	6.02e-05	4.24e-05	5.31e-05	2.2e-05	1.96e-05	4.63e-05	5.86e-05	6.04e-05	1.72e-05	7.41e-06	2.98e-05	3.28e-05
P19404	3	3	Carbamidomethylation	1.28e-05	0.000113028	1e-05	9.17e-05	4.21e-05	6.34e-05	9.13e-05	2.42e-05	7.85e-05	2.92e-05	3.2e-05	8.39e-05	5.04e-05	8.87e-05	7.07e-05	0.000159665	0.000147052	9.11e-05	7.15e-05
P21796	3	3	0	0.000613887	0.000718457	0.000710403	0.00092495	0.00121023	0.000716629	0.000829588	0.000719758	0.000763189	0.000847708	0.000737852	2.95e-05	5.16e-05	0.000115494	7.9e-05	0.00118412	0.00107636	0.000697245	0.00100277
P24539	3	3	Pyro-glu from Q	7.78e-05	3.25e-05	0.000126573	8.38e-05	6.14e-05	7.67e-05	0.000155063	0.000105411	0.000119346	0.000130037	0.000103852	0.000220747	0.00064425	0.0004126	0.000260814	2.15e-05	5.21e-05	3.01e-05	7.99e-05
P27707	3	3	Carbamidomethylation	7.14e-06	1.02e-05	4.93e-06	2.07e-05	2.39e-05	2.17e-05	1.47e-05	2.16e-05	2.26e-05	2.38e-05	2.07e-05	3.84e-05	1.6e-05	1.14e-05	2.07e-05	1.97e-05	2.01e-05	2.27e-05	2.36e-05
P31151	3	3	Carbamidomethylation	4.63e-05	2.34e-05	0.00100574	3.32e-05	1.31e-05	1.52e-05	2.5e-05	3.29e-05	3.2e-05	3.16e-05	1.33e-05	-	7.37e-05	2.59e-05	4.18e-05	2.91e-05	2.58e-05	3.23e-05	2.41e-05
P32320	3	3	Carbamidomethylation	3.43e-07	2.08e-05	1.33e-05	0.000137061	0.00015107	0.000241445	0.000103376	0.000136705	0.000109924	0.000121807	5.92e-05	7.5e-05	6.65e-05	0.000128048	6.2e-05	0.000138275	0.000169792	0.000146704	0.000101785
P39656	3	3	Carbamidomethylation	0.000115235	0.000276416	0.000134555	0.000436408	0.000578405	0.000391278	0.000428147	0.000173763	0.000237123	0.000244436	0.000386095	1.9e-06	0.00015304	6.63e-05	6.27e-05	0.000381974	0.000293346	0.000278092	0.000297061
P40306	3	3	Carbamidomethylation	7.68e-05	0.000128696	0.000101486	0.000117721	8.68e-05	8.99e-05	8.12e-05	5.22e-05	0.00011071	7.29e-05	8.33e-05	0.000235855	0.000280574	0.000254422	0.000193376	3.84e-05	3.07e-05	3.7e-05	4.86e-05
P42696	3	3	Carbamidomethylation	8.23e-06	3.54e-06	5.12e-06	2.92e-05	0.00015107	1.06e-05	4.81e-05	5.01e-05	4e-05	5.7e-05	1.49e-05	5.45e-05	1.91e-05	4.03e-05	4.25e-05	4.32e-05	7.88e-06	3.27e-05	3.74e-05
P45877	3	2	0	0.000191709	0.000211508	0.000185868	6.76e-05	1.75e-05	4.58e-05	2.55e-05	2.68e-05	6.25e-05	4.64e-05	3.53e-05	8.56e-05	6.31e-05	4.41e-05	5.62e-05	6.27e-05	5.58e-05	3.64e-05	4.23e-05
P48507	3	3	Carbamidomethylation	1.22e-05	2.44e-05	1.41e-05	0.00011688	0.000146062	0.000120722	0.000125774	0.000107058	7.78e-05	8.48e-05	6.45e-05	6.93e-06	1.54e-05	7.18e-06	1.36e-05	1.3e-05	3.81e-05	3.05e-05	4.09e-05
P49366	3	3	Carbamidomethylation	3.11e-05	4.58e-05	4.53e-05	0.000200966	0.000171101	0.000163532	0.000157648	9.8e-05	0.000142117	0.000160488	0.000110552	5.29e-05	9.54e-06	5.59e-05	4.24e-05	7.04e-05	6.26e-05	5.3e-05	0.000125158
P49841	3	3	0	0.000334181	0.000380491	0.000367175	0.000777799	0.00100991	0.000787693	0.000728797	0.000313762	0.000384735	0.000420562	0.000405358	5.32e-06	4.34e-06	3.75e-06	5.6e-06	0.000579073	0.000584418	0.00046268	0.000492338
P50897	3	3	Carbamidomethylation	0.000223136	0.000219342	0.000196131	0.000445658	0.000450705	0.000283398	0.000449683	0.000237174	0.000423994	0.000435376	0.00038777	0.000322307	0.000227915	0.000256096	0.000370502	0.000313219	0.000239528	0.000336934	0.000304601
P52594	3	3	0	0.000107902	0.000102956	0.000133414	8.49e-05	0.000129369	0.000118154	9.48e-05	6.84e-05	8.48e-05	8.22e-05	0.000118927	5.77e-05	7.83e-05	6.66e-05	7.35e-05	0.000126051	0.000110668	0.00170885	0.000131943
P55769	3	3	Carbamidomethylation; Pyro-glu from Q; Carbamidomethylation (DHKE X@N-term)	9.5e-05	0.000104635	9.48e-05	0.000561697	0.000387272	0.000549672	0.000582349	0.000675287	0.000581029	0.000702034	0.00052596	0.000350006	0.000412221	0.000512193	0.000487502	0.000441562	0.00050028	0.000555378	0.000413172
P58546	3	3	Carbamidomethylation; Carbamidomethylation (DHKE X@N-term); Acetylation (Protein N-term)	0.00161329	0.00156673	0.00118591	0.000690349	0.000510799	0.000617311	0.000410918	0.000488348	0.000544126	0.000396695	0.000426296	0.000705047	0.000706783	0.000815993	0.000666253	0.000644773	0.000654154	0.000673869	0.000600154
P60033	3	3	Carbamidomethylation; Pyro-glu from Q	0.000267135	0.000296559	0.000291915	0.000118562	0.000107668	0.000124147	8.32e-05	0.000124352	0.000149183	0.00014732	0.000158291	9.9e-05	0.000171965	0.00014395	7.97e-05	0.000251339	0.000178888	0.000116073	0.000184721
P61086	3	3	Carbamidomethylation	0.000107902	6.97e-05	5.85e-05	0.000213579	0.000305478	0.000281686	0.000232595	0.000370585	0.000310144	0.000287233	0.000268005	0.000237534	0.00025589	0.000219272	0.000301439	0.000227657	0.000194048	0.000224086	0.00023976
P62304	3	3	Carbamidomethylation; Sodium adduct	5.35e-05	5.79e-05	4.73e-05	0.000303552	0.000307147	0.000405833	0.000316157	0.00038129	0.000345477	0.000330853	0.000466497	0.000269429	0.00022051	0.000338951	0.000182001	0.00026127	0.000244076	0.000226504	0.000294046
P62310	3	3	Acetylation (Protein N-term)	0.000245136	0.000226057	0.00019499	0.000429681	0.000356391	0.000410114	0.000289451	0.000328585	0.000274811	0.000277357	0.000273868	0.000376865	0.000397411	0.000441055	0.000287626	0.000370515	0.000413868	0.000389329	0.000293292
P78318	3	3	0	1.74e-05	2.44e-05	1.56e-05	3.27e-05	1.99e-05	4.65e-05	3.55e-05	6.46e-05	7.15e-05	4.5e-05	3.46e-05	2.95e-05	3.13e-05	2.63e-05	2.33e-05	5.24e-05	4.02e-05	4.55e-05	5.5e-05
P98160	3	3	Carbamidomethylation	4.36e-06	1.54e-06	6.36e-06	2.93e-06	2.61e-06	3.3e-06	2.94e-06	3.35e-06	2.94e-06	5.09e-06	4.79e-06	-	4.34e-06	4.08e-06	1.89e-06	5.42e-06	6.15e-06	4.91e-06	5.35e-06
Q00325	3	3	Carbamidomethylation	1.88e-05	2.39e-05	2.26e-05	0.000228715	0.000119353	0.000276549	0.00045916	0.000377173	0.000371387	0.000463359	0.000338357	9.74e-05	0.000715833	0.000353179	0.000244564	0.000137511	0.00014402	0.000154764	0.000221665
Q13155	3	3	Carbamidomethylation; Carbamidomethylation (DHKE X@N-term)	8.16e-05	4.79e-05	3.91e-05	0.0003313	0.000383099	0.000362167	0.000332525	0.000397761	0.000431846	0.000498749	0.000503347	0.000303002	0.000343929	0.000359037	0.000442002	0.000312455	0.00014781	0.000336934	0.000342299
Q13740	3	3	Carbamidomethylation; Deamidation (NQ)	0.00012152	0.000152196	9.2e-05	6.76e-06	3.26e-06	1.4e-05	1.35e-05	1.38e-05	4.99e-05	1.55e-05	5.18e-05	8.56e-06	4.11e-05	9.21e-06	2.51e-05	3.8e-05	2.4e-05	1.93e-05	4.07e-05
Q14149	3	3	Carbamidomethylation	6.25e-07	1.37e-06	4.74e-07	1.29e-05	1.05e-05	1.09e-05	1.06e-05	1.01e-05	1.39e-05	9.71e-06	8.32e-07	1.14e-05	3.93e-06	1.52e-05	1.25e-05	5.74e-06	7.22e-06	2.76e-06	1.01e-05
Q14232	3	3	Carbamidomethylation	1.97e-05	8.99e-06	1.68e-05	4.94e-05	5.95e-05	6.86e-05	6.94e-05	0.000122705	5.37e-05	0.000102877	0.000123115	2.91e-05	5.49e-05	4.7e-05	6.21e-05	4.87e-05	5.53e-05	4.97e-05	5.15e-05
Q14919	3	3	0	2.62e-05	8.96e-06	2.61e-06	5.27e-05	1.02e-05	7.86e-06	1.41e-05	1.51e-05	8.48e-05	1.67e-05	8.06e-05	2.64e-05	4.98e-05	1.98e-05	2.67e-05	5.11e-05	1.78e-05	2.5e-05	6.11e-05
Q15154	3	3	Carbamidomethylation	5.09e-06	1.52e-06	3.67e-07	6.93e-06	2.19e-06	5.06e-06	1.08e-06	2.66e-06	2.37e-06	-	1.97e-06	4.72e-06	0	2.51e-06	4.38e-06	5.69e-06	6.14e-06	3.92e-06	5.47e-06
Q15631	3	3	0	4.82e-05	2.29e-05	2.22e-05	3.07e-06	-	3.38e-05	4.67e-05	0.000125999	0.000150753	7.47e-05	0.000188441	4.48e-05	4.57e-05	-	6.38e-05	3.87e-05	-	6.74e-05	6.51e-05
Q15714	3	3	0	9.6e-06	3.51e-06	9.27e-06	0.000169854	0.000191132	0.000201204	0.000159371	0.000128469	9.34e-05	9.63e-05	0.000144053	0.000145206	6.15e-05	0.000205044	0.000168188	0.000139803	0.00015539	0.00153152	0.000110079
Q16891	3	3	0	3.54e-06	7.9e-06	1.56e-06	4.63e-05	1.05e-05	3.04e-05	3.11e-05	3.43e-05	5.67e-05	5.75e-05	3.89e-05	1.83e-05	1.79e-05	2.9e-05	1.76e-05	1.92e-05	2.24e-05	1.98e-05	3.77e-05
Q53FT3	3	3	0	1.78e-05	0.000248438	0.00011517	5.25e-06	-	4.45e-06	2.34e-05	5.34e-05	2.98e-05	8.97e-06	4.76e-05	2.63e-05	1.04e-05	2.59e-05	2.1e-05	9.55e-06	-	2.77e-06	1.84e-06
Q53H96	3	3	Carbamidomethylation	0.000116282	2.74e-06	6.29e-06	7.08e-05	0.000134377	5.1e-05	5.1e-05	3.43e-05	0	5.87e-06	7.67e-05	2.72e-06	8.64e-05	5.56e-05	7.13e-05	3.44e-05	2.65e-05	4.47e-05	3.31e-05
Q5T8P6	3	2	Carbamidomethylation	7.09e-05	2.56e-05	5.27e-05	2.32e-05	2.71e-05	4.01e-05	3.61e-05	5.13e-05	5.33e-05	1.94e-05	3.28e-05	4.85e-05	9.96e-05	6.54e-05	5.87e-05	8.02e-05	9.32e-05	6.34e-05	7.92e-05
Q5VW32	3	3	Carbamidomethylation	2.3e-05	2.84e-05	4.18e-05	0.000171536	0.000177778	0.000151545	0.000195552	0.000168822	0.000182946	0.000189294	0.000228642	0.00014017	0.000200762	0.000118842	0.000144626	6.68e-05	6.47e-05	0.000140255	0.000115356
Q69YQ0	3	3	0	7.34e-05	5.41e-05	6.89e-05	5.46e-05	2.38e-05	3.15e-06	1.19e-06	7.55e-05	6.1e-05	-	6.96e-05	3.57e-05	4.86e-05	7.29e-05	4.97e-05	4.06e-05	2.88e-05	3.6e-05	4.24e-05
Q6IA86	3	3	Carbamidomethylation	4.5e-06	4.23e-06	3.99e-06	3.66e-05	3.98e-05	2.5e-05	4.39e-05	5.44e-05	5.61e-05	4.38e-05	4.5e-05	3.16e-05	2.39e-05	6.55e-05	0.000108875	8.94e-05	5.68e-05	6.26e-05	5.94e-05
Q6P1X6	3	3	Carbamidomethylation; Dihydroxy	1.88e-05	1.49e-05	1.49e-06	7.27e-06	-	6.04e-06	1.37e-05	5.96e-06	9.66e-06	1.4e-05	2.04e-05	1.18e-05	9.71e-06	4.64e-05	1.71e-05	2.92e-05	2.17e-05	4.4e-07	3.42e-05
Q6ZUT6	3	3	Carbamidomethylation	1.77e-05	1.33e-05	1.07e-05	7.68e-06	7.55e-06	9.42e-06	6.85e-06	5.25e-06	6.79e-06	4.32e-06	4.4e-06	2.31e-05	1.63e-05	1.99e-05	1.56e-05	6.44e-06	5.2e-06	5.09e-06	1.08e-05
Q71UI9	3	1	0	7.07e-05	0.000111909	0.000163062	0.00039941	0.000265415	0.000305659	0.000428147	0.000397761	0.000456971	0.000459244	0.000330819	0.000194727	0.000412221	0.000475368	0.000179563	0.000253631	0.000303958	0.000403838	0.000258609
Q71UM5	3	1	Carbamidomethylation	0.00115235	0.0014772	0.00126573	5.87e-05	0.00013855	0.000137846	0.00014128	#VALUE!	0.000202575	0.000136621	0.000152428	0.000123383	0.000210636	7.16e-05	0.000135688	0.000211614	0.000209208	0.000187813	0.000155316
Q7RTV0	3	3	Carbamidomethylation	6.26e-05	4.95e-05	6.57e-05	0.00010679	9.43e-05	0.000154114	9.99e-05	0.000136705	8.17e-05	7.46e-05	8.63e-05	6.91e-05	0.000186775	0.000118842	4.71e-05	0.000174944	5.02e-05	0.000158794	0.000137221
Q86SX6	3	3	Carbamidomethylation	5.93e-05	7.04e-05	3.12e-05	0.000180786	0.000157747	0.000164388	0.000143864	0.00018941	0.000149183	0.00013909	0.00014824	0.000201442	0.00019418	0.000208392	0.000253501	0.000203974	0.000233464	0.000236177	0.000186983
Q86UY8	3	3	Carbamidomethylation	8.88e-05	0.000103292	9.09e-05	0.000391002	0.000252061	0.000266274	0.000168847	4.13e-05	0.000153109	0.000159665	0.000134003	2.57e-05	0.000129179	1.72e-05	2.51e-05	0.000164249	0.00015539	0.00014751	0.000139483
Q8IVL0	3	2	Carbamidomethylation (DHKE X@N-term)	8.32e-05	8.35e-05	1.84e-05	0.000170695	0.000112676	0.000183224	0.000110267	0.000139999	2.76e-05	7.47e-05	0.00014824	8.36e-05	1.45e-05	6.1e-05	0.000181188	2.4e-05	7.73e-05	2.65e-05	4.8e-05
Q8IWJ2	3	3	0	8.04e-07	2.74e-06	2.02e-05	1.72e-05	3e-05	2.04e-05	1.92e-05	6.04e-06	3.8e-06	1.28e-05	1.43e-05	4.19e-06	3.55e-06	-	3.12e-06	1.56e-05	3.77e-06	1.99e-05	3.92e-06
Q8NFH3	3	3	0	3.34e-05	5.04e-05	6.42e-05	0.000117721	6.86e-05	7.42e-05	8.96e-05	6.4e-05	8.56e-05	7.36e-05	4.32e-05	8.56e-05	0.00015304	8.87e-05	0.000103188	0.000116884	8.87e-05	0.000103176	9.88e-05
Q8NI22	3	3	Oxidation (M); Amidation	0.000202185	0.000162268	0.000128853	5.41e-05	3.95e-05	6.98e-05	3.64e-05	0	6.42e-05	2.23e-05	4.9e-05	0.000112472	8.97e-05	7.82e-05	7.93e-05	7.35e-05	7.03e-05	6.46e-05	5.02e-05
Q8TCD5	3	3	Carbamidomethylation	3.31e-05	2.85e-05	1.78e-05	5.8e-05	0.000526657	9.42e-05	3.78e-05	0.000138352	1.93e-05	4.62e-05	6.34e-05	5.64e-05	4.52e-05	0.000454445	8.94e-05	0.000114592	4.84e-05	4.83e-05	3.2e-05
Q92609	3	3	Carbamidomethylation	1.04e-05	5.04e-06	9.41e-06	1.03e-05	1.69e-05	1.19e-05	1.37e-05	2.31e-05	2.19e-05	1.7e-05	1.43e-05	1.28e-05	1.74e-05	1.01e-05	2.56e-05	1.54e-05	1.03e-05	1.83e-05	1.65e-05
Q92896	3	3	Carbamidomethylation	5.72e-06	7.62e-06	6.47e-06	8.22e-06	7.21e-06	3.14e-05	8.25e-06	1.8e-05	1.38e-05	1.78e-05	1.24e-05	6.91e-06	4.81e-06	6.43e-06	1.23e-05	4.43e-06	6.83e-06	4.14e-06	6.37e-06
Q969H8	3	3	0	0.00166567	0.00175697	0.0011745	6.33e-05	0.000493272	0.000553953	0.000422978	0.000419172	0.000172738	0.000257605	0.000427971	0.000540536	0.000599819	0.000715563	0.000511065	0.000455313	0.000127344	5.68e-05	0.000460671
Q969S3	3	3	Carbamidomethylation	4.12e-06	2.33e-06	2.74e-06	3.57e-05	5.23e-05	6.01e-05	1.96e-05	5.31e-05	9.58e-06	2.26e-05	8.71e-06	4.5e-05	2.88e-05	7.5e-05	9.67e-06	1.93e-05	2.24e-05	5.33e-05	2.92e-05
Q96A35	3	3	0	2.65e-05	3.16e-05	2.41e-05	0.000152196	6.54e-05	0.000151545	0.000131804	0.000131763	0.000102073	0.000120984	5.11e-05	7.24e-05	7.9e-05	9.54e-05	0.000108875	2.6e-05	9.02e-05	0.000149122	0.000188491
Q96AC1	3	3	Carbamidomethylation	5.52e-05	6.02e-05	5.84e-05	9.25e-06	1.51e-05	1.46e-05	1.77e-05	2.85e-05	1.97e-05	3.23e-05	2.81e-05	4.94e-06	1.29e-05	1.05e-05	1.29e-05	9.32e-06	4.37e-06	7.3e-06	1.35e-05
Q96CN7	3	3	0	0.000156091	7.18e-05	0.000102512	0.000261509	0.000358895	0.000326207	0.00033597	0.000303056	0.000522141	0.000384349	0.000343382	0.000398687	0.000789062	0.000427664	0.000518377	0.000240644	0.000305474	0.000286152	0.000397338
Q96CS3	3	3	Carbamidomethylation	1.74e-06	2.99e-06	1.53e-06	1.09e-05	2.23e-05	1.04e-05	3.26e-05	5.68e-05	5.01e-05	5.59e-05	5.58e-05	4.88e-05	1.81e-05	1.36e-05	1.79e-05	7.79e-06	9.48e-06	1.09e-05	1.7e-05
Q96FQ6	3	3	0	8.43e-05	8.29e-05	9.67e-05	0.000551606	0.000598436	0.000709779	0.000706399	0.000675287	0.000702731	0.000611502	0.000674201	0.000627828	0.000603933	0.000578309	0.000579315	0.000428575	0.000465412	0.000437692	0.000365672
Q96FV2	3	3	Carbamidomethylation	0.000125711	0.0002462	0.000287354	0.000607103	0.000580074	0.000475184	0.00039455	0.000305526	0.000267744	0.000395049	0.000350919	4.2e-05	2.47e-05	2.92e-05	2.89e-05	0.000324678	0.00028046	0.000196679	0.000300077
Q96GG9	3	3	Carbamidomethylation	4.68e-05	3.4e-05	3.57e-05	0.000101744	8.08e-05	4.95e-05	4.07e-05	4.8e-05	4.96e-05	3.74e-05	4.67e-05	9.32e-05	6.67e-05	5.65e-05	5.5e-05	4.22e-05	4.93e-05	4.04e-05	4.56e-05
Q96RU3	3	3	Carbamidomethylation	1.61e-05	8.99e-06	7.74e-06	3.31e-05	4.37e-05	5.14e-05	3.19e-05	3.04e-05	5.76e-05	3.2e-05	6.39e-05	3.46e-05	2.1e-05	3.64e-05	2.93e-05	4.05e-05	3.89e-05	3.55e-05	4.38e-05
Q96S66	3	3	Deamidation (NQ)	1.14e-05	1.69e-05	5.58e-06	2.37e-05	1.93e-05	2.22e-05	1.33e-05	1.39e-05	1.4e-05	1.23e-05	9.13e-06	1.62e-05	7.45e-06	1.46e-05	1.25e-05	1.71e-05	1.58e-05	2.4e-05	1.89e-05
Q96S97	3	3	HexNAcylation (ST)	5.34e-05	3.51e-05	3.88e-05	7.95e-05	6.73e-05	8.99e-05	7.97e-05	7.96e-05	9.34e-05	9.55e-05	0.000171691	5.86e-05	7.94e-05	7.3e-05	5.48e-05	3.93e-05	6.26e-05	4.5e-05	6.21e-05
Q99417	3	3	0	5.07e-06	4.95e-06	4.08e-06	0.000153037	6.81e-05	6.34e-05	3.89e-05	2.71e-05	7.15e-05	1.23e-05	2.45e-05	8.16e-06	4.71e-05	5.62e-05	5.07e-05	5.88e-05	6.67e-05	8.38e-05	6.16e-05
Q99622	3	3	Carbamidomethylation	5.25e-05	3.95e-05	4.24e-05	0.000109312	9.01e-05	0.000107023	0.000103376	8.11e-05	5.22e-05	6.24e-05	4.29e-05	0.000104078	0.000112723	0.00014646	8.21e-05	8.1e-05	0.000106878	9.59e-05	9.05e-05
Q9BRJ2	3	3	0	4.33e-05	2.08e-05	6e-06	8.49e-05	0.000191967	0.000233739	0.000281698	0.000187763	0.000109924	0.000162135	0.000125627	5.3e-05	6.14e-05	8.19e-05	7.29e-05	0.000122996	9.55e-05	0.0001064	0.000220157
Q9BU89	3	3	Carbamidomethylation	1.98e-05	2.14e-05	3.76e-06	7.48e-05	2.94e-05	7.47e-05	1.39e-05	3.34e-05	5.98e-05	4.61e-05	-	3.62e-05	1.97e-05	3.94e-05	3.46e-05	4.51e-05	4.84e-05	5.69e-05	2.66e-05
Q9BV20	3	3	Carbamidomethylation	4.12e-05	6.58e-05	6.81e-05	9.5e-06	1.43e-05	1.62e-05	2.39e-05	3e-05	3.2e-05	2.17e-05	1.43e-05	1.64e-05	5.98e-06	-	2.71e-05	2.49e-05	1.5e-05	1.06e-05	1.69e-05
Q9BX68	3	3	0	0.000128853	0.000125338	9.05e-05	0.000219465	0.00017277	0.000200348	0.000178323	0.000107058	0.00013505	0.000105346	0.000143215	0.000255999	0.000238611	0.000203371	0.000214501	0.000194043	0.00016676	0.000170079	0.000245792
Q9BYG5	3	3	0	8.64e-05	0.000110902	0.000100232	0.00024301	0.000225353	0.000232883	0.000263608	7.65e-05	0.000127983	0.000187648	4.41e-05	1.75e-05	5.69e-05	3.29e-05	5.4e-05	0.000153554	0.000183436	0.000137837	0.000168888
Q9H0U6	3	3	Carbamidomethylation	2.8e-05	2.37e-05	9.34e-06	0.000104267	9.85e-05	0.000101886	0.00011199	8.24e-05	6.61e-05	6.2e-05	5.81e-05	8.07e-05	2.35e-05	2.65e-05	7.66e-05	7.64e-05	3.66e-05	8.62e-05	0.000101785
Q9H0W9	3	3	Carbamidomethylation	2.91e-05	4.78e-05	5.39e-05	6.46e-05	7.96e-05	9.16e-05	6.03e-05	3.16e-05	7.13e-05	8.39e-05	5.8e-05	0.000291252	0.000283865	0.000139765	0.000264064	6.65e-05	2.77e-05	5.72e-05	5.33e-05
Q9H3K6	3	3	Carbamidomethylation; Acetylation (Protein N-term)	0.000217899	0.000143244	0.000113915	0.000363253	0.000280439	0.000496589	0.000304096	0.000482583	0.000464038	0.00026172	0.000329982	0.00035672	0.000364499	0.000320539	0.000359127	0.000456077	0.000426754	0.000607772	0.000651424
Q9H4A3	3	3	0	1.51e-05	9.28e-06	2.96e-05	4.76e-05	6.28e-05	6.22e-05	7.6e-05	6.7e-05	2.8e-05	0.000101231	4.13e-05	1.98e-05	6.47e-05	2.46e-05	1.06e-05	5.12e-05	3.75e-05	4.32e-05	2.43e-05
Q9H993	3	3	Carbamidomethylation	6.85e-05	7.83e-05	8.7e-05	1.15e-05	1.04e-05	1.05e-05	7.37e-06	9.88e-06	1.35e-05	1.01e-05	1.39e-05	1.36e-05	5.87e-05	3.47e-05	1.58e-05	1.21e-05	1.72e-05	1.18e-05	1.42e-05
Q9NQP4	3	3	0	4.5e-05	8.49e-05	5.53e-06	0.000232078	0.000200313	0.000226034	0.000122328	0.000146587	0.000122487	0.000134975	0.000147403	9.57e-05	7.79e-05	0.000195838	0.000134876	0.000169597	0.000245592	0.000288571	0.000171904
Q9NQZ2	3	3	0	6e-06	1.44e-06	1.66e-06	2.76e-05	1.4e-05	2.31e-05	1.51e-05	2.76e-05	3.05e-05	5.38e-05	4.7e-05	5.96e-05	4.91e-05	3.01e-05	3.49e-05	3.34e-05	3.4e-05	1.23e-05	3.66e-05
Q9NWU5	3	3	0	7.19e-06	1.16e-05	8.31e-06	7.65e-05	5.42e-05	8.82e-05	8.96e-05	5.13e-05	6.82e-05	5.46e-05	3.93e-05	0.000201442	0.000446779	2.59e-05	0.000160876	7.06e-05	6.37e-05	5.34e-05	4.29e-05
Q9NYH9	3	3	Carbamidomethylation; Deamidation (NQ)	9.71e-05	0.000145482	7.95e-05	0.00029178	0.000464894	0.000333057	0.00051257	0.000181175	0.00054177	0.000692981	0.000544386	1.84e-05	4.06e-05	1.47e-05	3.1e-05	0.000282661	0.000149326	0.00032968	0.000289522
Q9UBQ5	3	3	0	4.57e-05	5.17e-05	2.49e-05	0.000156401	0.000261242	0.00028511	0.000296343	0.000438937	0.000290515	0.000397518	0.000380233	0.000235855	0.000181015	0.000210066	0.000286814	0.000172652	0.000176614	0.00023537	0.000284244
Q9UI30	3	3	0	0.000164472	0.000138767	0.000151659	0.00039941	0.000310486	0.000324495	0.000329079	0.000391173	0.00035961	0.000344021	0.000315744	0.000493533	0.00050026	0.000569103	0.00050619	0.000411768	0.000419932	0.000390941	0.000431267
Q9UJY1	3	3	0	0.000253517	0.000251796	0.000182447	0.000115198	4.11e-05	0.000105311	0.000522046	0.000121881	0.000161746	0.000112753	0.000106365	4.74e-05	6.87e-05	8.7e-05	4.81e-05	6.98e-05	7.58e-05	0.000128164	6.36e-05
Q9UK41	3	3	Carbamidomethylation	1.41e-05	3.27e-05	1.05e-05	2.66e-05	1.55e-05	1.83e-05	2.08e-05	3.31e-05	8.64e-05	2.91e-05	2.24e-05	3.66e-05	1.25e-05	2.34e-05	3.79e-05	1.66e-05	9.17e-06	1.81e-05	2.06e-05
Q9UKA9	3	3	0	9.95e-05	1.86e-05	6.1e-05	2.1e-06	2.59e-05	3.51e-05	6.08e-05	6.14e-05	9.27e-05	4.16e-05	5.83e-05	0.000176262	0.000155509	5.53e-05	3.84e-05	3.5e-05	1.71e-05	2.95e-05	4.64e-05
Q9UMX5	3	3	0	9.24e-05	0.000149958	0.000107986	9.75e-05	7.73e-05	0.000117298	7.27e-05	7.86e-05	7.31e-05	3.56e-05	2.48e-05	1.82e-05	2.26e-05	3.77e-05	2.84e-05	9.85e-05	0.000103088	0.000141867	4.59e-05
Q9UPN7	3	3	0	1.62e-05	1.4e-05	4.53e-06	2.3e-05	1.84e-05	2.61e-05	1.7e-05	1.42e-05	1.14e-05	2.04e-05	1.58e-05	2.17e-05	1.73e-05	1.69e-05	1.27e-05	2.14e-05	1.68e-05	1.68e-05	1.94e-05
Q9UQN3	3	3	Pyro-glu from Q	2.25e-05	9.74e-06	2.13e-05	7.95e-05	5.65e-05	8.05e-05	7.1e-05	6.02e-05	5.39e-05	3.84e-05	8.88e-05	8.65e-05	4.81e-05	5.86e-05	3.78e-05	5.46e-05	4.49e-05	0.00020071	4.61e-05
Q9Y2R4	3	3	Carbamidomethylation	1.59e-05	3.47e-05	6.43e-05	9.25e-06	2.38e-06	-	2.08e-05	3.37e-05	4.48e-05	6.21e-05	4.36e-06	4.91e-05	4.69e-05	2.96e-05	4.88e-05	3.02e-05	1.56e-06	4.14e-06	3e-05
Q9Y316	3	3	Carbamidomethylation	6.38e-05	5.28e-05	2.68e-05	0.00011688	7.27e-05	8.3e-05	8.06e-05	9.72e-05	8.56e-05	7.22e-05	6.97e-05	0.000137652	0.000131647	0.000123027	0.000123501	0.000108481	0.000100056	0.000115267	0.000104047
Q9Y3C1	3	3	0	1.4e-05	8.82e-06	4.24e-05	0.000127811	0.000167762	0.000170381	0.000123189	0.00013094	0.000131124	0.00014732	0.000161641	0.000119187	0.000114369	6.17e-05	7.17e-05	0.000165013	0.000184194	0.000167661	0.000134959
Q9Y5X1	3	3	0	0.000391798	0.000433089	0.000400243	0.000767708	0.000926449	0.000686662	0.000613361	0.000480936	0.00038081	0.000580228	0.000551086	6.69e-05	5.27e-05	7.09e-05	1.72e-05	0.00041406	0.000494974	0.000293407	0.000431267
Q9Y6H1	3	3	Carbamidomethylation	0.000106854	0.00010553	8.59e-05	0.000206012	0.000227856	0.000279117	0.000208474	0.000163057	0.000149968	0.000133329	0.000136515	0.000268589	0.000160445	0.000230152	0.000175501	0.000199391	0.000200112	0.000205546	0.000158332
O14545	2	2	Carbamidomethylation	1.14e-05	4.98e-06	3.89e-06	4.68e-06	8.13e-06	1.26e-05	-	2.61e-06	7.14e-06	4.54e-06	1.83e-05	3.06e-05	8.23e-06	1.23e-05	9.83e-06	9.47e-06	1.13e-05	1.07e-05	1.31e-05
O43598	2	2	0	6.97e-05	5.63e-05	2.5e-05	0.000125289	0.000166928	8.82e-05	5.17e-05	0.000107881	0.000102073	3.29e-05	7.5e-05	0.00026775	7.1e-05	6.78e-05	0.000254314	5.44e-05	9.32e-05	7.67e-05	0.000134205
O75143	2	2	Carbamidomethylation	9.01e-06	6.08e-06	6.96e-06	1.51e-05	1.32e-05	7.45e-06	1.79e-05	7.15e-06	9.58e-06	1.46e-05	1.84e-05	1.32e-05	1.17e-05	1.15e-06	1.28e-05	3.09e-06	-	6.92e-06	1.6e-05
O75157	2	2	Carbamidomethylation	0.000115235	7.18e-05	5.68e-05	1.43e-06	-	1.37e-05	7.29e-07	1.16e-05	1.6e-05	-	1.79e-05	3.47e-06	2.68e-05	8.54e-06	3.36e-06	1.21e-06	5.56e-06	4.17e-06	2.25e-05
O75190	2	2	0	4.04e-05	8.35e-05	8.6e-05	0.000174059	0.000125196	0.000134421	0.000137834	0.000106234	0.000121702	0.000102054	4.41e-05	7.74e-05	8.97e-05	0.000106288	9.59e-05	5.1e-05	9.55e-05	0.000114461	8.44e-05
O75886	2	2	0	5.29e-05	0.000180174	9.8e-05	5.17e-05	1.93e-05	9.25e-07	4.85e-06	2.39e-07	-	6.86e-06	7.09e-07	1.28e-05	-	8.37e-06	5.35e-07	-	1.25e-05	1.39e-06	1.53e-05
O95825	2	2	Carbamidomethylation	8.74e-05	8.35e-05	2.99e-05	4.68e-05	6.54e-05	4.19e-05	8.03e-05	5.98e-05	6.17e-05	6.05e-05	6.25e-05	4.34e-05	7.28e-05	3.05e-05	3.44e-05	-	2.41e-05	2.76e-06	4.55e-05
P04062	2	2	Carbamidomethylation	0.000133044	0.000164506	0.000176746	0.000109312	0.000175274	6.39e-05	8.02e-05	7.55e-05	5.93e-05	3.05e-05	-	6.72e-05	6.62e-05	9.62e-05	6.51e-05	8.63e-06	0.000106878	7.25e-05	6.89e-05
P04150	2	2	0	1.53e-06	4.98e-06	5.72e-07	9.17e-07	2.92e-06	1.13e-05	4.52e-06	4.67e-06	5.35e-05	1.1e-05	2.13e-05	1.03e-06	2.07e-05	1.67e-05	3.66e-06	1.14e-05	2.49e-06	4.59e-06	1.95e-06
P04183	2	2	Carbamidomethylation	5.42e-06	7.62e-06	3.03e-06	3.09e-05	2.29e-05	2.53e-05	2.16e-05	4.27e-05	1.82e-05	5.85e-06	4.68e-06	5.5e-05	4.86e-05	1.39e-05	5.7e-05	3.73e-05	5.37e-05	3.62e-05	4.75e-05
P05412	2	2	0	3.61e-05	4.32e-05	3.68e-05	7.63e-05	5.85e-05	8.73e-05	6.62e-05	0.000197645	6.72e-05	8.81e-05	2e-05	0.000362596	3.97e-05	5.67e-05	3.15e-05	4.17e-05	4.64e-05	5.51e-05	3.24e-05
P07311	2	2	0	4.91e-05	1.47e-05	1.44e-05	0.000109312	0.0001494	0.000132709	0.000103376	8.32e-05	0.000113065	0.000112753	0.000125627	0.000144367	0.000183484	0.000159014	0.000158438	0.000113828	3.92e-05	0.000124134	7.92e-05
P08047	2	2	Carbamidomethylation; Deamidation (NQ)	6.8e-07	4.96e-05	7.49e-06	2.6e-05	2.6e-05	4.9e-06	8.96e-06	8.02e-06	5.09e-06	5.87e-06	5.36e-06	1.44e-05	7.24e-06	1.18e-05	8.61e-06	3.4e-05	3.58e-05	8.3e-06	3.19e-06
P09132	2	2	Carbamidomethylation (DHKE X@N-term)	4.72e-05	5.24e-05	3.38e-05	0.00013622	9.01e-05	0.000132709	9.56e-05	9.72e-05	9.81e-05	7.22e-05	9.46e-05	0.000116669	8.56e-05	8.96e-05	8.53e-05	0.000114592	0.000157664	0.000137031	0.000128928
P09234	2	2	Carbamidomethylation	0.000107902	0.000220461	0.000103425	0.000305233	0.000224518	0.000346756	0.000240348	0.000319526	0.000292085	0.000241144	0.000221942	0.000423028	0.000308549	0.000388329	0.000469627	0.000313219	0.000486636	0.000348219	0.000334006
P15144	2	2	0	1.36e-05	3.21e-05	1.4e-05	5.52e-05	3.96e-05	3.65e-05	3.18e-05	6.87e-05	5.61e-05	5.66e-05	8.46e-05	1.96e-05	3.93e-05	2.35e-05	4.46e-05	3.04e-05	1.88e-05	3.13e-05	3.89e-05
P15151	2	2	0	9.53e-06	1.85e-05	1.72e-05	2.49e-05	2.56e-05	2.17e-05	2.59e-05	2.01e-05	2.98e-05	3.46e-05	2.71e-05	1.74e-05	4.68e-05	6.6e-05	4.94e-05	3.82e-05	3.8e-05	2.6e-05	3.9e-05
P16083	2	2	Deamidation (NQ)	4.64e-06	1.45e-05	4.86e-06	8.39e-05	7.05e-05	7.59e-05	6.37e-05	3.09e-05	8.4e-05	9.71e-05	4.05e-05	2.59e-05	7.56e-05	8.17e-05	0.000126751	5.26e-05	0.000100814	7.12e-05	3.27e-05
P41223	2	2	Carbamidomethylation	2.58e-05	2.89e-05	8.19e-06	3.1e-05	2.45e-05	3.28e-05	4.66e-05	7.22e-05	4.08e-05	2.82e-05	2.71e-05	8.81e-05	2.26e-05	0.000119679	5.4e-05	4.71e-05	6.52e-05	7.85e-05	5.11e-05
P47813	2	2	Replacement of proton with ammonium ion	0.000114187	8.87e-05	0.000118591	0.000125289	7.53e-05	0.000125003	9.05e-05	0.000127646	5.26e-05	3.05e-05	6.59e-05	9.4e-05	0.000106964	0.000137254	0.000125126	0.000289536	0.000235738	0.000261165	0.000284998
P49458	2	2	0	0.00032161	0.000268582	0.000420769	0.000849272	0.000666042	0.000864749	0.000670218	0.000710699	0.000713723	0.000724256	0.000793966	0.000690778	0.000698555	0.000809298	0.000780816	0.000683734	0.00084896	0.000781075	0.000596385
P55210	2	2	Deamidation (NQ)	2.25e-05	1.43e-05	1e-05	2.86e-05	2.43e-05	3.72e-05	2.5e-05	2.63e-05	2.5e-05	2.44e-05	2.29e-05	4.28e-05	2.51e-05	2.69e-05	3.01e-05	3.42e-05	9.02e-05	4.2e-05	5.07e-05
P55957	2	2	0	3.5e-05	2.65e-05	3.56e-05	0.000191717	0.000176943	0.000204629	0.00017057	0.000197645	0.000222204	0.000215631	0.000190954	0.000161993	0.000120951	0.000167383	0.000208001	0.000115356	0.000154632	0.000111237	0.000155316
P56134	2	2	0	1.3e-05	4.53e-06	9.07e-05	0.000199285	0.000240376	0.000250007	0.000266192	0.000299762	0.000293655	0.000296286	0.000309881	0.000144367	3.09e-05	5.54e-05	0.000190938	0.00020321	0.000140988	0.000186201	3.46e-05
P61513	2	2	Carbamidomethylation; Carbamidomethylation (DHKE X@N-term)	0.000155043	0.000130934	9.97e-05	0.000215261	0.000213668	0.000271411	0.00018263	0.000256939	0.000211212	0.000181064	0.000177554	0.000186334	0.000112723	0.000166546	0.000175501	0.00026127	0.000241802	0.000319201	0.000236744
P62312	2	2	0	3e-05	8.51e-05	3.24e-05	6.13e-05	0.00016192	0.000122435	5.5e-05	4.21e-05	5.38e-05	0.000114399	4.66e-05	0.000124223	0.000147281	0.000158177	0.000130001	0.000163485	0.00012886	5.67e-05	4.29e-05
P62861	2	2	0	3.65e-05	0.000520378	0.00042761	0.000422954	0.000495776	0.000583064	0.000191245	0.000516348	0.000336055	0.000405748	0.000439696	0.00010156	-	0.000588352	6.11e-05	0.000682206	0.000535148	0.000703693	0.000550393
P63165	2	2	0	7.93e-05	0.000142125	6.99e-05	0.000409501	0.000622641	0.000626729	0.000673664	0.000651405	0.000347832	0.000471589	0.000417083	0.000259357	0.000278928	0.000266139	0.000325001	0.000289536	0.000335036	0.000441723	0.00033099
Q05397	2	2	0	5.94e-06	4.39e-06	2.62e-06	9.59e-06	1.1e-05	2.47e-05	7.36e-06	1.06e-05	1.1e-05	8.48e-06	5.95e-05	-	1.54e-06	5.93e-06	1.8e-05	1.11e-05	1.06e-05	1.11e-05	1.27e-05
Q13123	2	2	0	1.31e-05	9.23e-06	1.37e-06	4.65e-05	3.21e-05	6.44e-05	3.92e-05	6.71e-05	7.44e-05	2.81e-05	9.72e-05	5.42e-05	7.72e-05	3.45e-05	3.29e-05	3.8e-05	7.42e-05	6.11e-05	6.35e-05
Q13287	2	2	Carbamidomethylation; Acetylation (Protein N-term)	1.4e-05	6.56e-06	9.37e-06	2.51e-05	3.7e-05	3.54e-05	3.61e-05	3.15e-05	4.69e-05	4.61e-05	4.51e-05	9.23e-05	9.96e-05	6.77e-05	0.000103188	4.16e-05	2.82e-05	3.39e-05	3.45e-05
Q13426	2	2	0	2.84e-05	1.62e-06	6.03e-06	2.67e-05	3.81e-05	3.6e-05	2.28e-05	3.39e-05	5.32e-05	3.56e-05	3.73e-05	4.78e-05	4.99e-05	5.06e-05	4.53e-05	3.28e-05	2.85e-05	0.000133807	4.37e-05
Q13636	2	1	0	5.94e-07	9.68e-06	2.03e-06	2.99e-05	1.24e-05	5.2e-05	3.74e-05	2.65e-05	4.59e-05	4.58e-05	3.14e-05	3.59e-06	1.01e-05	-	4.81e-06	1.74e-06	5.36e-06	3.54e-06	2.33e-05
Q14657	2	2	0	0.000196947	0.000154435	0.00011631	2.43e-05	9.18e-06	2.33e-05	-	6.41e-06	4.55e-06	1.93e-05	5.34e-05	2.82e-05	2.03e-05	1.31e-05	3.71e-05	1.92e-05	1.8e-05	9.43e-06	2.68e-05
Q15291	2	2	0	9.6e-06	1.05e-05	1.15e-05	3.86e-05	2.45e-05	3.4e-05	3.68e-05	3.14e-05	3.05e-05	2.21e-05	1.93e-05	2.41e-05	2.24e-05	1.99e-05	2.41e-05	3.34e-05	3.77e-05	3.09e-05	3.24e-05
Q15427	2	2	0	0.000114187	0.000120862	0.00011631	0.000322051	0.000245384	0.000266274	0.000268776	0.000279174	0.000299151	0.000265835	0.000298993	0.000258517	0.000301144	0.000277856	0.000258376	0.000305579	0.000383548	0.000166855	0.00032345
Q3YEC7	2	2	Carbamidomethylation	1.04e-05	1.62e-05	1.96e-06	1.61e-05	1.13e-05	2.31e-05	1.56e-05	1.93e-05	1.92e-05	1.38e-05	2.5e-05	2.57e-05	1.09e-05	1.46e-05	1.19e-05	1.57e-05	1.39e-05	1.61e-05	2.62e-05
Q5F1R6	2	2	0	1.61e-06	2.24e-06	2.21e-06	5.1e-06	2.41e-06	3.58e-06	3.98e-06	4.42e-06	7.93e-06	2.54e-06	3.84e-06	2.92e-06	2.1e-06	5.41e-05	4.88e-06	9.17e-06	6.97e-06	7.39e-06	1.49e-05
Q5VWQ0	2	2	Carbamidomethylation	3.01e-05	2.91e-05	3.76e-05	2.15e-05	1.88e-06	4.3e-06	-	8.89e-06	7.75e-06	7.28e-06	1.69e-05	1.99e-05	2.34e-06	1.97e-05	1.39e-06	5.58e-06	5.18e-06	1.89e-06	6.79e-06
Q6UXH1	2	2	Carbamidomethylation	9.26e-05	7.84e-05	4.72e-05	2.6e-05	2.22e-05	4.79e-05	2e-05	1.98e-05	1.83e-05	1.35e-05	1.88e-05	4.62e-05	3.58e-05	3.94e-05	1.92e-05	5.8e-05	5.98e-05	4.71e-05	5.05e-05
Q7Z460	2	2	0	1.3e-06	1.38e-06	1.43e-06	1.14e-05	1.09e-06	-	1.09e-06	1.38e-06	1.08e-05	3.23e-05	-	1.83e-05	1.65e-05	-	1.07e-05	1.11e-06	-	5.4e-05	8.52e-06
Q86Y38	2	2	0	0.000509128	0.000312227	0.000567866	0.000121925	0.000124361	0.000170381	0.000143003	6.77e-05	6.83e-05	5.99e-05	6.11e-05	8.65e-05	1.75e-05	2.14e-05	-	1.73e-05	-	1.56e-05	6.76e-05
Q8IVM0	2	2	Carbamidomethylation	0.000141425	0.000220461	0.000129994	1.66e-05	1.33e-05	4.61e-05	1.26e-05	1.6e-05	1.77e-05	8.72e-06	2.66e-05	5.33e-05	-	3.02e-05	2.23e-05	3.41e-05	3.11e-06	2.78e-05	1.78e-05
Q8N6H7	2	2	0	2.2e-06	3.02e-05	9.83e-06	0.000109312	2.04e-05	2.42e-05	2.46e-05	1.64e-05	2.25e-05	1.27e-05	5.08e-05	0.000249285	0.000536464	0.000549017	0.000225063	2.22e-05	6.22e-05	2.06e-05	2.86e-05
Q8ND24	2	2	0	1.59e-05	1.94e-05	1.3e-05	4.07e-05	3.16e-05	3.54e-05	2.83e-05	4.22e-05	3.89e-05	3.59e-05	3.15e-05	4.14e-05	2.63e-05	1.96e-05	2.81e-05	4.39e-05	4.51e-05	3.83e-05	3.78e-05
Q8TEX9	2	2	Acetylation (Protein N-term)	1.2e-05	8.55e-06	1.98e-05	2.88e-05	4.19e-05	3.96e-05	5.57e-05	7.4e-05	3.73e-05	6.1e-05	4.5e-05	1.35e-05	1.62e-05	5.53e-06	2.5e-05	1.66e-05	3.45e-05	9.83e-06	1.75e-05
Q8WW01	2	2	Carbamidomethylation	5.5e-06	4.39e-06	6.31e-06	2.34e-05	2.07e-05	2.35e-05	1.4e-05	3.23e-05	3.3e-05	2.75e-05	3.21e-05	7.47e-06	9.46e-07	2.05e-06	5.79e-06	2.44e-06	-	2.65e-06	2.08e-05
Q8WZA9	2	2	Carbamidomethylation	1.06e-06	1.06e-05	5.17e-06	1.72e-05	1.97e-05	2.56e-05	2.3e-05	2.4e-05	1.85e-05	1.63e-05	1.78e-05	8.98e-06	1.21e-05	9.29e-06	1.95e-05	1.46e-05	1.06e-05	1.49e-05	1.91e-05
Q92785	2	2	Carbamidomethylation	4.31e-06	9.6e-06	5.56e-06	1.1e-05	1.95e-06	1.28e-05	1.85e-06	4.29e-06	7.04e-06	3.6e-06	-	2.28e-05	8.8e-06	1.1e-05	7.91e-06	1.6e-05	1.76e-05	1.23e-05	1.52e-05
Q92805	2	2	0	9.64e-06	1.14e-05	1.43e-05	2.57e-05	1.01e-05	2.46e-05	1.86e-05	2.79e-05	1.24e-05	2.12e-05	8.96e-06	2.96e-05	1.13e-05	1.06e-05	2.8e-05	1.22e-05	1.41e-05	2.34e-05	1.39e-05
Q92979	2	2	Carbamidomethylation	1.07e-05	1.34e-05	1.04e-05	4.23e-05	4.76e-05	5.41e-05	4.93e-05	6.56e-05	8.01e-05	9.3e-05	7.29e-05	7.4e-05	4.34e-05	3.98e-05	7.82e-05	5.19e-05	4.86e-05	5.26e-05	3.85e-05
Q96AT9	2	2	Carbamidomethylation	6.08e-05	5.38e-05	6.84e-05	8.2e-05	0.000105165	0.000116442	8.3e-05	8.81e-05	0.000113065	7.86e-05	9.88e-05	0.000212354	0.000204876	0.00012219	0.000181188	0.000137511	7.81e-05	9.75e-05	9.73e-05
Q96GM5	2	1	0	4.47e-05	0.000104747	0.000141396	5.95e-05	1.84e-05	2.54e-05	3.14e-06	2.12e-05	1.03e-05	0	3.71e-05	4.94e-05	2.85e-05	4.1e-05	3.01e-05	1.71e-05	1.8e-05	5.98e-06	7.03e-07
Q96H20	2	2	0	9.25e-06	1.53e-05	3.07e-05	1.93e-05	1.64e-05	3.02e-05	0.000199859	6.6e-05	3.28e-05	5.6e-05	4.56e-05	1.18e-05	0.000218041	0.000164036	6.28e-05	3.8e-06	7.3e-06	-	1.53e-05
Q96IJ6	2	2	0	7.26e-05	3.72e-05	7.26e-05	3.87e-05	5.03e-05	3.79e-05	3.5e-05	3.14e-05	2.68e-05	4.34e-05	5.59e-05	7.78e-05	4.61e-05	0.00027953	9.02e-05	3.76e-05	1.52e-05	2.82e-05	3.54e-05
Q9BR61	2	2	Carbamidomethylation	1.06e-05	7.4e-06	8.07e-06	2.18e-05	8.22e-06	1.51e-05	7.39e-06	1.33e-05	8.09e-05	1.15e-05	8.54e-06	1.07e-05	1.51e-05	1.12e-05	1.73e-05	2.85e-05	1.96e-05	1.57e-05	1.84e-05
Q9BRX2	2	2	0	9.25e-05	8.58e-05	7.88e-05	0.000215261	0.000315494	0.000249151	0.000194691	0.00014741	0.000184516	0.000186002	0.000227805	2.02e-06	3.97e-06	1.31e-06	5.67e-05	0.000245991	0.00023877	0.000195873	0.000245792
Q9BW60	2	2	Deamidation (NQ); Acetylation (Protein N-term)	1.06e-05	9.46e-06	3.38e-06	3.61e-05	2.54e-05	3.24e-05	0.000161955	3.49e-05	2.51e-05	5.78e-05	2.23e-05	1.28e-05	1.02e-05	2.13e-05	1.08e-05	6.62e-06	1.46e-05	-	1.78e-05
Q9BWJ5	2	2	Carbamidomethylation; Oxidation (M)	6.89e-05	8.67e-05	4.91e-05	0.000109312	9.85e-05	0.000117298	0.000123189	9.88e-05	0.000115421	0.000123453	0.000109715	0.000137652	8.56e-05	9.54e-05	0.000121876	0.000145914	0.00014402	0.000170079	0.000131943
Q9BXY0	2	2	Carbamidomethylation	4.17e-06	6.94e-07	1.96e-06	1.1e-05	5.39e-06	1.71e-05	1.03e-05	1.22e-05	4.2e-05	6.45e-05	8.06e-06	2.47e-05	2.81e-05	1.34e-05	1.1e-05	3.84e-05	3.55e-05	3.26e-05	3.78e-05
Q9BY43	2	2	0	0.000148758	0.000180174	0.000376297	0.000512927	0.000493272	0.000386997	0.000766702	0.000160587	0.000356469	0.000358013	0.000409546	0.000522071	0.000102027	0.000283715	0.000124313	0.000809785	0.000321392	0.000303886	0.000217895
Q9GZU8	2	2	Carbamidomethylation	5.26e-05	5.01e-05	5.59e-05	0.000162287	0.00016192	0.000153258	0.000150756	3.39e-05	5.69e-05	7e-05	5.05e-05	4.64e-05	4.09e-05	4.57e-05	2.92e-05	0.000106189	0.0001137	9.11e-05	0.000126666
Q9H3F6	2	2	0	7.73e-06	4.57e-05	6.86e-05	3.49e-06	4.42e-06	3.88e-06	-	1.19e-05	9.81e-06	-	2.58e-07	1.4e-05	1.32e-06	1.62e-05	1.24e-05	2.02e-06	3.35e-06	3.18e-06	-
Q9H3H3	2	2	Carbamidomethylation	5.88e-05	3.96e-05	0.000100916	4.43e-06	7.6e-05	4.8e-05	3.81e-05	1.26e-05	7.12e-05	0.000102054	8.79e-05	4.96e-05	9.96e-05	6.13e-05	6.01e-05	7.72e-06	6.77e-06	9.19e-06	3.7e-05
Q9H7B2	2	2	0	1.51e-05	6.33e-06	8.42e-06	4.16e-05	6.58e-05	0.000122435	5.53e-05	7.17e-05	9.03e-05	6.64e-05	7.47e-05	4.52e-05	6.2e-05	5e-05	5.86e-05	5.53e-05	3.59e-05	4.45e-05	6.73e-05
Q9NPD8	2	2	0	0.000103607	0.00016003	0.000141396	0.000285053	0.000398957	0.000306515	0.000343724	7.49e-05	0.000126413	0.000199993	0.000159966	3.67e-05	2.53e-05	2.52e-05	3.91e-05	0.000216961	0.000225884	0.000191843	0.000198292
Q9NR33	2	2	Carbamidomethylation	2.65e-05	2.62e-05	1.51e-05	7.88e-06	6.48e-06	4.49e-06	5.41e-06	8.65e-06	3.7e-06	5.72e-06	4.72e-06	5.36e-06	1.13e-05	1.15e-05	1.24e-05	1.96e-05	1.72e-05	1.35e-05	9.35e-06
Q9NRX1	2	2	Carbamidomethylation	2.92e-05	1.67e-05	1.72e-05	4.19e-05	4.67e-05	5.4e-05	4.76e-05	0.00010047	6.67e-05	6.72e-05	6.87e-05	6.47e-05	9.87e-05	6.86e-05	5.88e-05	6.44e-05	7e-05	6.5e-05	7.41e-05
Q9NT62	2	2	0	1.07e-05	4.98e-05	4.15e-05	5.35e-05	5.48e-05	5.6e-05	5.25e-05	8.73e-05	8.09e-05	7.88e-05	9.55e-05	-	3.83e-05	3.52e-05	4.07e-05	1.74e-05	3.58e-05	3.18e-05	4.85e-05
Q9NZ32	2	2	0	2.65e-05	2.63e-05	2.93e-05	1.98e-06	-	6.3e-06	3.63e-06	5.65e-07	2.18e-06	1.97e-06	4.31e-06	5.08e-06	7.11e-06	2.33e-06	2.81e-06	4.86e-06	8.72e-07	4.72e-06	7.12e-06
Q9P013	2	2	0	3.54e-05	3.53e-05	1.47e-05	4.96e-05	8.68e-05	0.000130997	7e-05	0.000104587	8.17e-05	6.58e-05	9.97e-05	0.000149403	0.000114369	7.9e-05	0.000118626	0.000140567	0.0001516	0.0001064	0.000125912
Q9UBI6	2	2	0	0.0001739	0.000299917	0.000104679	5.34e-05	6.05e-05	7.09e-05	6.97e-05	4.81e-05	6.97e-05	4.21e-05	6.06e-05	5.04e-05	6.02e-05	5.5e-05	5.19e-05	6e-05	9.25e-05	6.55e-05	8.22e-05
Q9UHL4	2	2	Carbamidomethylation	4.42e-05	2.43e-05	3.06e-05	7.62e-05	-	1.57e-05	1.92e-05	3.81e-06	7.54e-05	2.12e-05	0.000106365	0.000135134	2.85e-05	-	0.000118626	8.86e-05	0.000134166	1.61e-05	7.84e-06
Q9ULR0	2	2	0	1.69e-06	1.75e-06	4.68e-06	1.03e-05	8.51e-06	1.92e-05	8.48e-06	2.1e-05	1.14e-05	9.3e-06	9.46e-06	7.51e-06	4.89e-06	3.12e-06	3.52e-06	6.29e-06	4.97e-06	8.3e-06	4.07e-05
Q9Y237	2	2	0	1.59e-05	1.33e-05	2.35e-06	9.5e-05	3.86e-05	0.000117298	7.79e-05	4.42e-05	4.45e-05	3.05e-05	2.72e-05	3.56e-05	2.19e-05	6.65e-05	3.61e-05	5.05e-05	0.00010612	9.91e-05	4.52e-05
Q9Y2G5	2	2	0	6.44e-05	9.58e-05	4.98e-05	3.61e-05	7.15e-05	2.26e-06	3.45e-07	3.3e-05	8.01e-08	3.15e-06	3.26e-05	2.17e-05	9.46e-05	0.000105451	5.77e-05	2.84e-05	1.36e-05	3.51e-05	7.15e-05
Q9Y3D6	2	2	Acetylation (Protein N-term)	3.78e-05	3.09e-05	3.74e-05	6.14e-05	5.3e-05	5.31e-05	5.6e-05	3.75e-05	3.88e-05	5.17e-05	5.36e-05	3.24e-05	3.6e-05	4.2e-05	2.64e-05	3.03e-05	3.36e-05	2.65e-05	2.83e-05
Q9Y448	2	2	Carbamidomethylation	0.000116282	0.000190246	0.000136835	2.15e-05	1.49e-05	3.32e-05	1.83e-05	2.45e-05	2.64e-05	2.39e-05	7.63e-06	3.27e-05	3.74e-05	4.27e-06	3.65e-05	4.61e-05	2.68e-05	5.01e-05	3.2e-05
Q9Y547	2	2	0	8.35e-05	0.000100494	8.35e-05	0.000185831	0.000171101	0.000155826	7.88e-05	0.000107058	0.000158605	0.000123453	0.000174203	-	7.93e-05	0.000107962	0.000187688	5.94e-05	-	0.000103176	0.000218649
Q9Y5J9	2	2	Carbamidomethylation; Acetylation (Protein N-term)	2.05e-05	1.03e-05	8e-06	6.04e-05	4.06e-05	4.3e-05	5.02e-05	4.05e-05	2.8e-05	1.96e-05	1.49e-05	6.77e-05	6.34e-05	5.88e-05	4.46e-05	6.23e-05	9.48e-05	8.06e-05	7.52e-05
Q9Y6A4	2	2	0	1.4e-05	2.95e-05	1.84e-05	0.000163968	0.000181951	0.000171238	0.000242071	0.000248703	0.000252826	0.000283941	0.000263818	0.000118347	9.63e-05	0.000170731	0.000187688	0.000182584	0.000181162	0.000188619	0.000206586
