# Supplementary material for: Imbalanced sphingolipid signaling is maintained as a core proponent of a cancerous phenotype in spite of metabolic pressure and epigenetic drift
Source: Oncotarget. 2019 Jan 11;10(4):449–79. doi: 10.18632/oncotarget.26533 (PMC6355186; doi:10.18632/oncotarget.26533)
Supplement: Supplementary file 6 [file oncotarget-10-449-s006.xlsx]

## Sheet: All Proteins
Supplementary Dataset 5: (E) Proteomics differentially expressed proteins and ontologies hT vs. clones.
Uniprot Accession Number	hT vs. Cancers (P value)	P value rank (smallest to largest)	P value corrected for multiple comparisons (Benjamini-Hochberg Procedure)	Fold Change in concentration (Average hT/pA,pB,pC,pD)
P09493	4.66e-24	1	0.000181422	11.7783
P07951	4.93e-21	2	0.000362845	25.5028
P15559	8e-20	3	0.000544267	5.38474
P21291	4.06e-18	4	0.000725689	43.9227
Q9ULV4	6.32e-18	5	0.000907112	2.76513
P08670	1.53e-17	6	0.00108853	7.37974
Q9Y696	2.05e-17	7	0.00126996	8.81528
P60709	1.68e-16	8	0.00145138	8.57447
Q96HC4	2.01e-16	9	0.0016328	3.75168
O75083	4.63e-16	10	0.00181422	4.28727
Q9Y617	7.95e-16	11	0.00199565	3.33077
P26038	2.37e-15	12	0.00217707	2.81176
Q15942	2.62e-15	13	0.00235849	8.76523
O00566	2.72e-15	14	0.00253991	19.2955
P50454	3.02e-15	15	0.00272134	8.89825
Q14192	3.16e-15	16	0.00290276	19.1061
Q93052	3.92e-15	17	0.00308418	28.6423
P67936	6.19e-15	18	0.0032656	11.3631
P13987	6.21e-15	19	0.00344702	4.67992
P07858	1.01e-14	20	0.00362845	10.2035
P08133	1.47e-14	21	0.00380987	5.61322
O43852	1.61e-14	22	0.00399129	10.0307
P08758	2.18e-14	23	0.00417271	3.80187
O60701	2.78e-14	24	0.00435414	2.86203
Q6NZI2	2.89e-14	25	0.00453556	11.2459
P46821	4.53e-14	26	0.00471698	4.08699
Q05682	4.58e-14	27	0.0048984	129.513
P10809	5.52e-14	28	0.00507983	0.127542
Q9UHB6	8.88e-14	29	0.00526125	6.34187
P30043	1.57e-13	30	0.00544267	4.0245
O43776	2.13e-13	31	0.00562409	2.49115
O43765	2.92e-13	32	0.00580551	3.17096
P60660	3.33e-13	33	0.00598694	5.05688
Q16658	4.14e-13	34	0.00616836	2.70646
O14950	4.22e-13	35	0.00634978	3.48045
Q13885	6.43e-13	36	0.0065312	5.62983
O15460	8.49e-13	37	0.00671263	5.51821
Q16555	1.53e-12	38	0.00689405	6.58619
Q8NBJ7	1.81e-12	39	0.00707547	5.81227
Q16881	2.65e-12	40	0.00725689	3.94011
O43172	3.58e-12	41	0.00743832	0.0713576
P21333	4.68e-12	42	0.00761974	2.77349
Q9NZ32	4.89e-12	43	0.00780116	7.34072
P84157	5.2e-12	44	0.00798258	9.15751
P52566	7.15e-12	45	0.00816401	7.6514
Q9H299	8.49e-12	46	0.00834543	4.23135
P06396	9.36e-12	47	0.00852685	18.2747
P04899	9.45e-12	48	0.00870827	3.92663
P43490	1.09e-11	49	0.00888969	0.0566255
Q12874	1.31e-11	50	0.00907112	0.388185
Q9UBT2	1.48e-11	51	0.00925254	0.371646
P09382	1.61e-11	52	0.00943396	9.33631
P60981	1.75e-11	53	0.00961539	2.60235
P11586	1.94e-11	54	0.00979681	0.470922
O43670	1.99e-11	55	0.00997823	0.330769
Q12904	2.14e-11	56	0.0101597	0.25974
Q15121	2.41e-11	57	0.0103411	3.88536
P32119	2.48e-11	58	0.0105225	0.36204
O60888	2.54e-11	59	0.0107039	2.81294
P29558	4.79e-11	60	0.0108853	9.30955
O14744	4.87e-11	61	0.0110668	0.236397
P29966	5.28e-11	62	0.0112482	4.98326
P27695	5.33e-11	63	0.0114296	0.277741
Q8IY81	6.17e-11	64	0.011611	0.1644
P05091	6.29e-11	65	0.0117925	0.123177
Q09666	6.63e-11	66	0.0119739	3.41196
P16949	7.42e-11	67	0.0121553	3.99426
P12814	8.13e-11	68	0.0123367	3.66064
P27816	8.58e-11	69	0.0125181	2.6498
Q9H0D6	8.74e-11	70	0.0126996	0.0859765
P11413	1.02e-10	71	0.012881	4.42745
P84090	1.07e-10	72	0.0130624	0.457583
O75368	1.18e-10	73	0.0132438	6.85635
O95817	1.22e-10	74	0.0134253	4.72687
P12268	1.31e-10	75	0.0136067	0.179564
O15355	1.35e-10	76	0.0137881	0.123721
P38117	1.64e-10	77	0.0139695	0.47617
P00492	1.65e-10	78	0.0141509	0.205117
P45877	1.66e-10	79	0.0143324	4.14058
O60784	1.88e-10	80	0.0145138	8.83186
Q9Y490	2.12e-10	81	0.0146952	4.07181
P67870	2.26e-10	82	0.0148766	0.27616
Q15428	2.9e-10	83	0.0150581	0.205354
Q96D15	3.34e-10	84	0.0152395	3.9385
P46087	3.61e-10	85	0.0154209	0.136803
Q00796	3.87e-10	86	0.0156023	0.191231
Q9H7C4	4.6e-10	87	0.0157837	5.439
Q96C19	5.8e-10	88	0.0159652	0.234348
Q9Y266	6.72e-10	89	0.0161466	0.441296
O75828	7.55e-10	90	0.016328	5.1285
P05783	7.57e-10	91	0.0165094	0.0911419
O00151	7.94e-10	92	0.0166909	3.23446
P36543	8.04e-10	93	0.0168723	4.81296
P06744	8.61e-10	94	0.0170537	0.303352
P13797	9.6e-10	95	0.0172351	2.72158
P20337	9.93e-10	96	0.0174165	12.2088
Q12841	1e-09	97	0.017598	11.7119
Q15459	1.05e-09	98	0.0177794	0.245398
P52597	1.1e-09	99	0.0179608	0.365396
P46937	1.26e-09	100	0.0181422	11.6584
Q9BQA1	1.29e-09	101	0.0183237	0.253341
Q92688	1.43e-09	102	0.0185051	0.216477
P49321	1.47e-09	103	0.0186865	0.20819
P47755	1.52e-09	104	0.0188679	5.3497
P55010	1.54e-09	105	0.0190493	0.361434
Q96EK6	1.74e-09	106	0.0192308	0.308386
P06748	2.93e-09	107	0.0194122	0.166952
Q15233	3.06e-09	108	0.0195936	0.277274
Q14657	3.72e-09	109	0.019775	7.819
Q15434	4.08e-09	110	0.0199565	4.39644
Q9Y448	4.42e-09	111	0.0201379	4.64832
Q14847	5.1e-09	112	0.0203193	4.08712
P27797	5.18e-09	113	0.0205007	2.42352
P47895	5.54e-09	114	0.0206821	0.0122413
P08729	8.49e-09	115	0.0208636	0.0544685
Q00839	1.01e-08	116	0.021045	0.440476
P12270	1.14e-08	117	0.0212264	0.254783
Q9NSD9	1.26e-08	118	0.0214078	0.308647
Q9Y281	1.3e-08	119	0.0215893	7.27447
P06132	1.48e-08	120	0.0217707	0.47243
P78406	1.51e-08	121	0.0219521	0.0362581
Q3KQU3	1.52e-08	122	0.0221335	3.63066
P04083	1.61e-08	123	0.0223149	3.52851
Q8IVM0	1.78e-08	124	0.0224964	6.67099
Q96AE4	2.17e-08	125	0.0226778	0.415499
Q9Y3I0	2.22e-08	126	0.0228592	0.557464
P58546	2.25e-08	127	0.0230406	2.63675
P52434	2.37e-08	128	0.0232221	0.101614
Q9BRK5	2.66e-08	129	0.0234035	2.70151
O60664	2.71e-08	130	0.0235849	4.07681
P31943	2.73e-08	131	0.0237663	0.451563
O00469	2.8e-08	132	0.0239478	2.47003
Q15717	2.91e-08	133	0.0241292	0.400108
P48059	2.92e-08	134	0.0243106	5.48902
Q52LJ0	2.95e-08	135	0.024492	0.215993
P55809	2.97e-08	136	0.0246734	0.412654
Q02790	3.05e-08	137	0.0248549	0.193688
P19623	3.5e-08	138	0.0250363	0.240824
Q9NTK5	3.55e-08	139	0.0252177	0.0489022
O43324	3.66e-08	140	0.0253991	0.177318
O43707	4.71e-08	141	0.0255806	2.80325
P55084	4.76e-08	142	0.025762	0.328385
P56537	4.99e-08	143	0.0259434	0.494714
Q9HAV7	5.04e-08	144	0.0261248	0.167136
P30041	5.14e-08	145	0.0263062	0.517158
Q12888	5.19e-08	146	0.0264877	0.277893
P28074	5.22e-08	147	0.0266691	0.537476
Q9Y285	5.56e-08	148	0.0268505	0.240397
Q0ZGT2	5.57e-08	149	0.0270319	4.53478
Q6NVY1	5.79e-08	150	0.0272134	0.330477
Q15046	6.28e-08	151	0.0273948	0.177547
O95456	6.51e-08	152	0.0275762	0.264654
P09012	6.87e-08	153	0.0277576	0.181101
P08579	7.06e-08	154	0.027939	0.189901
P61758	7.09e-08	155	0.0281205	0.283788
P56545	7.41e-08	156	0.0283019	0.0987188
O14745	7.68e-08	157	0.0284833	0.0354584
Q9GZL7	8.35e-08	158	0.0286647	0.574621
Q14137	8.45e-08	159	0.0288462	0.1853
Q9NX58	9.21e-08	160	0.0290276	0.0761128
Q5BKZ1	9.4e-08	161	0.029209	0.0561352
Q14764	9.84e-08	162	0.0293904	9.2213
P19338	1.12e-07	163	0.0295718	0.16628
Q13637	1.15e-07	164	0.0297533	5.55353
P62316	1.18e-07	165	0.0299347	0.312316
P33176	1.2e-07	166	0.0301161	0.233024
Q99614	1.22e-07	167	0.0302975	0.301121
O15212	1.24e-07	168	0.030479	0.369641
O60264	1.26e-07	169	0.0306604	0.516278
P39687	1.29e-07	170	0.0308418	0.160168
Q13740	1.31e-07	171	0.0310232	5.34242
Q96AC1	1.36e-07	172	0.0312046	3.69854
P26368	1.39e-07	173	0.0313861	0.256068
Q12765	1.42e-07	174	0.0315675	3.70863
Q9Y606	1.49e-07	175	0.0317489	0.221438
O43660	1.5e-07	176	0.0319303	0.31196
Q14195	1.52e-07	177	0.0321118	0.273507
P55884	1.55e-07	178	0.0322932	0.357046
O75439	1.57e-07	179	0.0324746	0.327432
P16070	1.61e-07	180	0.032656	0.283087
P07814	1.67e-07	181	0.0328374	0.273391
Q16186	1.67e-07	182	0.0330189	0.222897
Q86Y38	1.76e-07	183	0.0332003	8.60079
Q969H8	1.77e-07	184	0.0333817	4.01845
Q10713	1.79e-07	185	0.0335631	0.186457
Q9H307	1.82e-07	186	0.0337446	0.37507
Q9NUJ1	2.05e-07	187	0.033926	0.0712
P23526	2.07e-07	188	0.0341074	0.366222
P49458	2.16e-07	189	0.0342888	0.43596
Q9Y5S9	2.19e-07	190	0.0344702	0.296144
P30566	2.25e-07	191	0.0346517	0.594531
Q9BVS5	2.31e-07	192	0.0348331	2.74117
O14776	2.31e-07	193	0.0350145	0.0812389
P00491	2.44e-07	194	0.0351959	0.279347
P38646	2.68e-07	195	0.0353774	0.366884
P01116	2.75e-07	196	0.0355588	0.0826115
Q13435	2.8e-07	197	0.0357402	0.456228
P31948	3.05e-07	198	0.0359216	0.513295
Q01105	3.09e-07	199	0.036103	0.268011
P24752	3.1e-07	200	0.0362845	0.485027
Q16630	3.12e-07	201	0.0364659	0.155013
P52272	3.23e-07	202	0.0366473	0.23336
P21399	3.24e-07	203	0.0368287	0.317069
P55036	3.41e-07	204	0.0370102	0.536473
Q15424	3.41e-07	205	0.0371916	0.412655
Q99436	3.47e-07	206	0.037373	0.661711
P09661	3.52e-07	207	0.0375544	0.109363
Q99613	3.58e-07	208	0.0377358	0.457394
P09211	3.63e-07	209	0.0379173	2.00296
Q9H773	3.79e-07	210	0.0380987	0.0977067
P62318	3.79e-07	211	0.0382801	0.327288
Q9ULC4	3.85e-07	212	0.0384615	0.306966
Q6PKG0	4.12e-07	213	0.038643	0.229505
Q92598	4.45e-07	214	0.0388244	0.499868
P09486	4.64e-07	215	0.0390058	2.94169
P05023	4.68e-07	216	0.0391872	0.166124
Q9H993	4.73e-07	217	0.0393686	5.16406
Q9P2J5	4.76e-07	218	0.0395501	0.147435
P54105	4.9e-07	219	0.0397315	0.019205
P49411	5.01e-07	220	0.0399129	0.2109
Q9Y2W1	5.1e-07	221	0.0400943	0.217221
Q96FQ6	5.27e-07	222	0.0402758	0.143372
Q13310	5.28e-07	223	0.0404572	0.339724
Q8IWA0	5.3e-07	224	0.0406386	8.73115
P33240	5.35e-07	225	0.04082	0.300863
Q9UQ80	5.52e-07	226	0.0410015	0.469367
Q13263	5.67e-07	227	0.0411829	0.364299
P20839	5.69e-07	228	0.0413643	0.359444
O43809	5.77e-07	229	0.0415457	0.455093
O75157	5.79e-07	230	0.0417271	10.1484
P63313	5.83e-07	231	0.0419086	2.99559
O00487	6.05e-07	232	0.04209	0.448575
P23246	6.11e-07	233	0.0422714	0.348271
Q04323	6.32e-07	234	0.0424528	0.404361
P09525	6.45e-07	235	0.0426343	3.35017
Q96RS6	6.65e-07	236	0.0428157	0.182083
P13804	7.16e-07	237	0.0429971	0.48591
Q14498	7.38e-07	238	0.0431785	0.215859
Q01469	7.45e-07	239	0.0433599	0.0478939
P15170	7.99e-07	240	0.0435414	0.27581
Q9HD33	8.02e-07	241	0.0437228	0.124421
P84103	8.32e-07	242	0.0439042	0.137634
P22234	8.38e-07	243	0.0440856	0.186644
Q92879	8.57e-07	244	0.0442671	0.162681
P38919	8.88e-07	245	0.0444485	0.396176
Q06124	9.02e-07	246	0.0446299	0.109352
Q9H2U2	9.11e-07	247	0.0448113	0.193444
Q9NTZ6	1.02e-06	248	0.0449927	0.207888
Q9HCC0	1.06e-06	249	0.0451742	0.212787
Q99714	1.06e-06	250	0.0453556	0.238414
Q86TI2	1.12e-06	251	0.045537	0.331556
P04181	1.13e-06	252	0.0457184	0.155763
P00505	1.17e-06	253	0.0458999	0.350705
Q14997	1.21e-06	254	0.0460813	0.261902
Q15393	1.26e-06	255	0.0462627	0.588762
P10619	1.27e-06	256	0.0464441	2.50897
P61604	1.34e-06	257	0.0466255	0.174032
Q92499	1.37e-06	258	0.046807	0.294924
P62314	1.38e-06	259	0.0469884	0.203828
Q9UHV9	1.38e-06	260	0.0471698	0.240992
P24666	1.39e-06	261	0.0473512	0.352519
O60832	1.39e-06	262	0.0475327	0.152816
Q15599	1.45e-06	263	0.0477141	3.11918
Q16822	1.46e-06	264	0.0478955	3.85867
O43447	1.54e-06	265	0.0480769	0.178157
Q9BY44	1.6e-06	266	0.0482583	0.218576
P55769	1.61e-06	267	0.0484398	0.180555
P09960	1.65e-06	268	0.0486212	0.253807
Q9UJA5	1.67e-06	269	0.0488026	0.0536257
Q9HB07	1.68e-06	270	0.048984	0.280222
O43242	1.68e-06	271	0.0491655	0.13643
Q96A72	1.68e-06	272	0.0493469	0.204241
Q9UHX1	2.01e-06	273	0.0495283	0.179603
O76003	2.04e-06	274	0.0497097	0.14727
P63261	2.07e-06	275	0.0498911	1.95272

## Sheet: Significant protein ontologies
Downregulated proteins involved in term (Average pA,pB,pC,pDs/hT >1)	Term (Ontology)	Number of genes involved in Term	% Enrichment (Involed genes/Total genes)	Modified Fisher Exact P-Value, (EASE Score from David Bioinformatics)	Benjamini score (David Bioinformatics)		Upregulated proteins involved in term (Average pA,pB,pC,pD/hT <1)	Term (Ontology)	Number of genes involved in Term	% Enrichment (Involed genes/Total genes)	Modified Fisher Exact P-Value, (EASE Score from David Bioinformatics)	Benjamini score (David Bioinformatics)
Q9H0D6	mRNA processing	37	0.22	1.1e-07	2.4e-05		Q14847	Actin filament binding	17	0.159	3.8e-12	8.2e-10
Q92879	mRNA processing	37	0.22	1.1e-07	2.4e-05		Q9UHB6	Actin filament binding	17	0.159	3.8e-12	8.2e-10
Q92499	mRNA processing	37	0.22	1.1e-07	2.4e-05		O75083	Actin filament binding	17	0.159	3.8e-12	8.2e-10
Q14498	mRNA processing	37	0.22	1.1e-07	2.4e-05		P12814	Actin filament binding	17	0.159	3.8e-12	8.2e-10
Q9Y5S9	mRNA processing	37	0.22	1.1e-07	2.4e-05		O43707	Actin filament binding	17	0.159	3.8e-12	8.2e-10
P55769	mRNA processing	37	0.22	1.1e-07	2.4e-05		Q9Y281	Actin filament binding	17	0.159	3.8e-12	8.2e-10
P26368	mRNA processing	37	0.22	1.1e-07	2.4e-05		Q9ULV4	Actin filament binding	17	0.159	3.8e-12	8.2e-10
Q16630	mRNA processing	37	0.22	1.1e-07	2.4e-05		P60981	Actin filament binding	17	0.159	3.8e-12	8.2e-10
P33240	mRNA processing	37	0.22	1.1e-07	2.4e-05		Q16658	Actin filament binding	17	0.159	3.8e-12	8.2e-10
P38919	mRNA processing	37	0.22	1.1e-07	2.4e-05		P21333	Actin filament binding	17	0.159	3.8e-12	8.2e-10
P52597	mRNA processing	37	0.22	1.1e-07	2.4e-05		P29966	Actin filament binding	17	0.159	3.8e-12	8.2e-10
P31943	mRNA processing	37	0.22	1.1e-07	2.4e-05		Q0ZGT2	Actin filament binding	17	0.159	3.8e-12	8.2e-10
P52272	mRNA processing	37	0.22	1.1e-07	2.4e-05		P13797	Actin filament binding	17	0.159	3.8e-12	8.2e-10
Q00839	mRNA processing	37	0.22	1.1e-07	2.4e-05		Q9Y490	Actin filament binding	17	0.159	3.8e-12	8.2e-10
Q96A72	mRNA processing	37	0.22	1.1e-07	2.4e-05		P09493	Actin filament binding	17	0.159	3.8e-12	8.2e-10
Q15233	mRNA processing	37	0.22	1.1e-07	2.4e-05		P07951	Actin filament binding	17	0.159	3.8e-12	8.2e-10
O43809	mRNA processing	37	0.22	1.1e-07	2.4e-05		P67936	Actin filament binding	17	0.159	3.8e-12	8.2e-10
O43447	mRNA processing	37	0.22	1.1e-07	2.4e-05		Q09666	focal adhesion	30	0.28	2.7e-11	5.7e-09
Q9H307	mRNA processing	37	0.22	1.1e-07	2.4e-05		P13987	focal adhesion	30	0.28	2.7e-11	5.7e-09
O43660	mRNA processing	37	0.22	1.1e-07	2.4e-05		Q14847	focal adhesion	30	0.28	2.7e-11	5.7e-09
Q9UHX1	mRNA processing	37	0.22	1.1e-07	2.4e-05		Q9UHB6	focal adhesion	30	0.28	2.7e-11	5.7e-09
O43172	mRNA processing	37	0.22	1.1e-07	2.4e-05		Q93052	focal adhesion	30	0.28	2.7e-11	5.7e-09
P84103	mRNA processing	37	0.22	1.1e-07	2.4e-05		P48059	focal adhesion	30	0.28	2.7e-11	5.7e-09
P62314	mRNA processing	37	0.22	1.1e-07	2.4e-05		O00151	focal adhesion	30	0.28	2.7e-11	5.7e-09
P62316	mRNA processing	37	0.22	1.1e-07	2.4e-05		Q15599	focal adhesion	30	0.28	2.7e-11	5.7e-09
P62318	mRNA processing	37	0.22	1.1e-07	2.4e-05		P60709	focal adhesion	30	0.28	2.7e-11	5.7e-09
P09661	mRNA processing	37	0.22	1.1e-07	2.4e-05		P63261	focal adhesion	30	0.28	2.7e-11	5.7e-09
P09012	mRNA processing	37	0.22	1.1e-07	2.4e-05		P12814	focal adhesion	30	0.28	2.7e-11	5.7e-09
P08579	mRNA processing	37	0.22	1.1e-07	2.4e-05		O43707	focal adhesion	30	0.28	2.7e-11	5.7e-09
Q15459	mRNA processing	37	0.22	1.1e-07	2.4e-05		Q13740	focal adhesion	30	0.28	2.7e-11	5.7e-09
Q15428	mRNA processing	37	0.22	1.1e-07	2.4e-05		P04083	focal adhesion	30	0.28	2.7e-11	5.7e-09
Q12874	mRNA processing	37	0.22	1.1e-07	2.4e-05		P08758	focal adhesion	30	0.28	2.7e-11	5.7e-09
Q13435	mRNA processing	37	0.22	1.1e-07	2.4e-05		P08133	focal adhesion	30	0.28	2.7e-11	5.7e-09
Q15393	mRNA processing	37	0.22	1.1e-07	2.4e-05		P27797	focal adhesion	30	0.28	2.7e-11	5.7e-09
P23246	mRNA processing	37	0.22	1.1e-07	2.4e-05		Q9ULV4	focal adhesion	30	0.28	2.7e-11	5.7e-09
Q9Y2W1	mRNA processing	37	0.22	1.1e-07	2.4e-05		P21291	focal adhesion	30	0.28	2.7e-11	5.7e-09
Q5BKZ1	mRNA processing	37	0.22	1.1e-07	2.4e-05		Q96AC1	focal adhesion	30	0.28	2.7e-11	5.7e-09
Q92879	mRNA splicing	32	0.19	1.8e-06	0.0002		P21333	focal adhesion	30	0.28	2.7e-11	5.7e-09
Q14498	mRNA splicing	32	0.19	1.8e-06	0.0002		Q14192	focal adhesion	30	0.28	2.7e-11	5.7e-09
Q9Y5S9	mRNA splicing	32	0.19	1.8e-06	0.0002		P06396	focal adhesion	30	0.28	2.7e-11	5.7e-09
P55769	mRNA splicing	32	0.19	1.8e-06	0.0002		P26038	focal adhesion	30	0.28	2.7e-11	5.7e-09
P26368	mRNA splicing	32	0.19	1.8e-06	0.0002		P29966	focal adhesion	30	0.28	2.7e-11	5.7e-09
P38919	mRNA splicing	32	0.19	1.8e-06	0.0002		Q0ZGT2	focal adhesion	30	0.28	2.7e-11	5.7e-09
P52597	mRNA splicing	32	0.19	1.8e-06	0.0002		Q9Y490	focal adhesion	30	0.28	2.7e-11	5.7e-09
P31943	mRNA splicing	32	0.19	1.8e-06	0.0002		P67936	focal adhesion	30	0.28	2.7e-11	5.7e-09
P52272	mRNA splicing	32	0.19	1.8e-06	0.0002		P08670	focal adhesion	30	0.28	2.7e-11	5.7e-09
Q00839	mRNA splicing	32	0.19	1.8e-06	0.0002		Q15942	focal adhesion	30	0.28	2.7e-11	5.7e-09
Q96A72	mRNA splicing	32	0.19	1.8e-06	0.0002		P04899	cytoskeleton	33	0.308	1.4e-10	2.8e-08
Q15233	mRNA splicing	32	0.19	1.8e-06	0.0002		Q14847	cytoskeleton	33	0.308	1.4e-10	2.8e-08
O43447	mRNA splicing	32	0.19	1.8e-06	0.0002		Q9UHB6	cytoskeleton	33	0.308	1.4e-10	2.8e-08
Q9H307	mRNA splicing	32	0.19	1.8e-06	0.0002		Q3KQU3	cytoskeleton	33	0.308	1.4e-10	2.8e-08
O43660	mRNA splicing	32	0.19	1.8e-06	0.0002		O00151	cytoskeleton	33	0.308	1.4e-10	2.8e-08
Q9UHX1	mRNA splicing	32	0.19	1.8e-06	0.0002		O75083	cytoskeleton	33	0.308	1.4e-10	2.8e-08
O43172	mRNA splicing	32	0.19	1.8e-06	0.0002		P60709	cytoskeleton	33	0.308	1.4e-10	2.8e-08
P84103	mRNA splicing	32	0.19	1.8e-06	0.0002		P63261	cytoskeleton	33	0.308	1.4e-10	2.8e-08
P62314	mRNA splicing	32	0.19	1.8e-06	0.0002		Q9NZ32	cytoskeleton	33	0.308	1.4e-10	2.8e-08
P62316	mRNA splicing	32	0.19	1.8e-06	0.0002		P12814	cytoskeleton	33	0.308	1.4e-10	2.8e-08
P62318	mRNA splicing	32	0.19	1.8e-06	0.0002		Q05682	cytoskeleton	33	0.308	1.4e-10	2.8e-08
P09661	mRNA splicing	32	0.19	1.8e-06	0.0002		Q9Y696	cytoskeleton	33	0.308	1.4e-10	2.8e-08
P09012	mRNA splicing	32	0.19	1.8e-06	0.0002		Q9Y281	cytoskeleton	33	0.308	1.4e-10	2.8e-08
P08579	mRNA splicing	32	0.19	1.8e-06	0.0002		Q9ULV4	cytoskeleton	33	0.308	1.4e-10	2.8e-08
Q15459	mRNA splicing	32	0.19	1.8e-06	0.0002		Q16555	cytoskeleton	33	0.308	1.4e-10	2.8e-08
Q15428	mRNA splicing	32	0.19	1.8e-06	0.0002		Q16658	cytoskeleton	33	0.308	1.4e-10	2.8e-08
Q12874	mRNA splicing	32	0.19	1.8e-06	0.0002		Q96AC1	cytoskeleton	33	0.308	1.4e-10	2.8e-08
Q13435	mRNA splicing	32	0.19	1.8e-06	0.0002		P21333	cytoskeleton	33	0.308	1.4e-10	2.8e-08
Q15393	mRNA splicing	32	0.19	1.8e-06	0.0002		P06396	cytoskeleton	33	0.308	1.4e-10	2.8e-08
P23246	mRNA splicing	32	0.19	1.8e-06	0.0002		Q9Y448	cytoskeleton	33	0.308	1.4e-10	2.8e-08
Q9Y2W1	mRNA splicing	32	0.19	1.8e-06	0.0002		P46821	cytoskeleton	33	0.308	1.4e-10	2.8e-08
Q5BKZ1	mRNA splicing	32	0.19	1.8e-06	0.0002		P27816	cytoskeleton	33	0.308	1.4e-10	2.8e-08
Q9Y5S9	spliceosome	24	0.143	2.6e-05	0.0041		P26038	cytoskeleton	33	0.308	1.4e-10	2.8e-08
P55769	spliceosome	24	0.143	2.6e-05	0.0041		P29966	cytoskeleton	33	0.308	1.4e-10	2.8e-08
P26368	spliceosome	24	0.143	2.6e-05	0.0041		Q0ZGT2	cytoskeleton	33	0.308	1.4e-10	2.8e-08
P38919	spliceosome	24	0.143	2.6e-05	0.0041		P16949	cytoskeleton	33	0.308	1.4e-10	2.8e-08
P52597	spliceosome	24	0.143	2.6e-05	0.0041		Q9Y490	cytoskeleton	33	0.308	1.4e-10	2.8e-08
P31943	spliceosome	24	0.143	2.6e-05	0.0041		P63313	cytoskeleton	33	0.308	1.4e-10	2.8e-08
P52272	spliceosome	24	0.143	2.6e-05	0.0041		P09493	cytoskeleton	33	0.308	1.4e-10	2.8e-08
Q00839	spliceosome	24	0.143	2.6e-05	0.0041		P07951	cytoskeleton	33	0.308	1.4e-10	2.8e-08
O43447	spliceosome	24	0.143	2.6e-05	0.0041		P67936	cytoskeleton	33	0.308	1.4e-10	2.8e-08
Q9H307	spliceosome	24	0.143	2.6e-05	0.0041		Q13885	cytoskeleton	33	0.308	1.4e-10	2.8e-08
O43660	spliceosome	24	0.143	2.6e-05	0.0041		Q15942	cytoskeleton	33	0.308	1.4e-10	2.8e-08
O43172	spliceosome	24	0.143	2.6e-05	0.0041		P52566	movement of cell or subcellular component	10	0.093	1.3e-08	8.9e-06
P62314	spliceosome	24	0.143	2.6e-05	0.0041		P60709	movement of cell or subcellular component	10	0.093	1.3e-08	8.9e-06
P62316	spliceosome	24	0.143	2.6e-05	0.0041		P63261	movement of cell or subcellular component	10	0.093	1.3e-08	8.9e-06
P62318	spliceosome	24	0.143	2.6e-05	0.0041		Q05682	movement of cell or subcellular component	10	0.093	1.3e-08	8.9e-06
P09661	spliceosome	24	0.143	2.6e-05	0.0041		P47755	movement of cell or subcellular component	10	0.093	1.3e-08	8.9e-06
P09012	spliceosome	24	0.143	2.6e-05	0.0041		P26038	movement of cell or subcellular component	10	0.093	1.3e-08	8.9e-06
P08579	spliceosome	24	0.143	2.6e-05	0.0041		Q9Y490	movement of cell or subcellular component	10	0.093	1.3e-08	8.9e-06
Q15459	spliceosome	24	0.143	2.6e-05	0.0041		P09493	movement of cell or subcellular component	10	0.093	1.3e-08	8.9e-06
Q15428	spliceosome	24	0.143	2.6e-05	0.0041		P67936	movement of cell or subcellular component	10	0.093	1.3e-08	8.9e-06
Q12874	spliceosome	24	0.143	2.6e-05	0.0041		P08670	movement of cell or subcellular component	10	0.093	1.3e-08	8.9e-06
Q13435	spliceosome	24	0.143	2.6e-05	0.0041		P12814	calcium ion binding	17	0.159	1.2e-07	1.3e-05
Q15393	spliceosome	24	0.143	2.6e-05	0.0041		O43707	calcium ion binding	17	0.159	1.2e-07	1.3e-05
Q9Y5S9	spliceosome step 2	19	0.113	8.8e-06	0.002		P04083	calcium ion binding	17	0.159	1.2e-07	1.3e-05
P38919	spliceosome step 2	19	0.113	8.8e-06	0.002		P09525	calcium ion binding	17	0.159	1.2e-07	1.3e-05
P52597	spliceosome step 2	19	0.113	8.8e-06	0.002		P08758	calcium ion binding	17	0.159	1.2e-07	1.3e-05
P31943	spliceosome step 2	19	0.113	8.8e-06	0.002		P08133	calcium ion binding	17	0.159	1.2e-07	1.3e-05
P52272	spliceosome step 2	19	0.113	8.8e-06	0.002		P27797	calcium ion binding	17	0.159	1.2e-07	1.3e-05
Q00839	spliceosome step 2	19	0.113	8.8e-06	0.002		O43852	calcium ion binding	17	0.159	1.2e-07	1.3e-05
Q96A72	spliceosome step 2	19	0.113	8.8e-06	0.002		Q12841	calcium ion binding	17	0.159	1.2e-07	1.3e-05
Q9H307	spliceosome step 2	19	0.113	8.8e-06	0.002		P06396	calcium ion binding	17	0.159	1.2e-07	1.3e-05
O43660	spliceosome step 2	19	0.113	8.8e-06	0.002		O14950	calcium ion binding	17	0.159	1.2e-07	1.3e-05
P62314	spliceosome step 2	19	0.113	8.8e-06	0.002		P60660	calcium ion binding	17	0.159	1.2e-07	1.3e-05
P62316	spliceosome step 2	19	0.113	8.8e-06	0.002		P13797	calcium ion binding	17	0.159	1.2e-07	1.3e-05
P62318	spliceosome step 2	19	0.113	8.8e-06	0.002		Q96D15	calcium ion binding	17	0.159	1.2e-07	1.3e-05
P09661	spliceosome step 2	19	0.113	8.8e-06	0.002		P09486	calcium ion binding	17	0.159	1.2e-07	1.3e-05
P08579	spliceosome step 2	19	0.113	8.8e-06	0.002		Q9BRK5	calcium ion binding	17	0.159	1.2e-07	1.3e-05
Q15459	spliceosome step 2	19	0.113	8.8e-06	0.002		P67936	calcium ion binding	17	0.159	1.2e-07	1.3e-05
Q15428	spliceosome step 2	19	0.113	8.8e-06	0.002
Q12874	spliceosome step 2	19	0.113	8.8e-06	0.002
Q13435	spliceosome step 2	19	0.113	8.8e-06	0.002
Q15393	spliceosome step 2	19	0.113	8.8e-06	0.002
Q9H0D6	nuceloplasm	85	0.506	7.3e-05	0.0084
Q92879	nuceloplasm	85	0.506	7.3e-05	0.0084
Q92499	nuceloplasm	85	0.506	7.3e-05	0.0084
Q15717	nuceloplasm	85	0.506	7.3e-05	0.0084
Q02790	nuceloplasm	85	0.506	7.3e-05	0.0084
Q6PKG0	nuceloplasm	85	0.506	7.3e-05	0.0084
Q9Y3I0	nuceloplasm	85	0.506	7.3e-05	0.0084
Q9NTZ6	nuceloplasm	85	0.506	7.3e-05	0.0084
Q14498	nuceloplasm	85	0.506	7.3e-05	0.0084
Q9Y5S9	nuceloplasm	85	0.506	7.3e-05	0.0084
P52434	nuceloplasm	85	0.506	7.3e-05	0.0084
Q01105	nuceloplasm	85	0.506	7.3e-05	0.0084
P55769	nuceloplasm	85	0.506	7.3e-05	0.0084
O60264	nuceloplasm	85	0.506	7.3e-05	0.0084
P26368	nuceloplasm	85	0.506	7.3e-05	0.0084
Q9GZL7	nuceloplasm	85	0.506	7.3e-05	0.0084
Q9BQA1	nuceloplasm	85	0.506	7.3e-05	0.0084
P39687	nuceloplasm	85	0.506	7.3e-05	0.0084
Q16186	nuceloplasm	85	0.506	7.3e-05	0.0084
P27695	nuceloplasm	85	0.506	7.3e-05	0.0084
Q14137	nuceloplasm	85	0.506	7.3e-05	0.0084
P67870	nuceloplasm	85	0.506	7.3e-05	0.0084
P54105	nuceloplasm	85	0.506	7.3e-05	0.0084
Q9HB07	nuceloplasm	85	0.506	7.3e-05	0.0084
Q16630	nuceloplasm	85	0.506	7.3e-05	0.0084
P33240	nuceloplasm	85	0.506	7.3e-05	0.0084
O60832	nuceloplasm	85	0.506	7.3e-05	0.0084
P55884	nuceloplasm	85	0.506	7.3e-05	0.0084
P38919	nuceloplasm	85	0.506	7.3e-05	0.0084
P56537	nuceloplasm	85	0.506	7.3e-05	0.0084
Q52LJ0	nuceloplasm	85	0.506	7.3e-05	0.0084
Q96AE4	nuceloplasm	85	0.506	7.3e-05	0.0084
Q01469	nuceloplasm	85	0.506	7.3e-05	0.0084
P06744	nuceloplasm	85	0.506	7.3e-05	0.0084
Q92598	nuceloplasm	85	0.506	7.3e-05	0.0084
P52597	nuceloplasm	85	0.506	7.3e-05	0.0084
P31943	nuceloplasm	85	0.506	7.3e-05	0.0084
P52272	nuceloplasm	85	0.506	7.3e-05	0.0084
Q00839	nuceloplasm	85	0.506	7.3e-05	0.0084
P20839	nuceloplasm	85	0.506	7.3e-05	0.0084
P09960	nuceloplasm	85	0.506	7.3e-05	0.0084
P43490	nuceloplasm	85	0.506	7.3e-05	0.0084
Q15233	nuceloplasm	85	0.506	7.3e-05	0.0084
P49321	nuceloplasm	85	0.506	7.3e-05	0.0084
Q9Y266	nuceloplasm	85	0.506	7.3e-05	0.0084
P19338	nuceloplasm	85	0.506	7.3e-05	0.0084
P06748	nuceloplasm	85	0.506	7.3e-05	0.0084
O43809	nuceloplasm	85	0.506	7.3e-05	0.0084
O43447	nuceloplasm	85	0.506	7.3e-05	0.0084
Q9H307	nuceloplasm	85	0.506	7.3e-05	0.0084
O43660	nuceloplasm	85	0.506	7.3e-05	0.0084
Q9UHX1	nuceloplasm	85	0.506	7.3e-05	0.0084
O43172	nuceloplasm	85	0.506	7.3e-05	0.0084
Q9UHV9	nuceloplasm	85	0.506	7.3e-05	0.0084
Q9UQ80	nuceloplasm	85	0.506	7.3e-05	0.0084
O00487	nuceloplasm	85	0.506	7.3e-05	0.0084
O43242	nuceloplasm	85	0.506	7.3e-05	0.0084
P55036	nuceloplasm	85	0.506	7.3e-05	0.0084
O95456	nuceloplasm	85	0.506	7.3e-05	0.0084
P28074	nuceloplasm	85	0.506	7.3e-05	0.0084
Q99436	nuceloplasm	85	0.506	7.3e-05	0.0084
O14744	nuceloplasm	85	0.506	7.3e-05	0.0084
O15355	nuceloplasm	85	0.506	7.3e-05	0.0084
Q15424	nuceloplasm	85	0.506	7.3e-05	0.0084
P84103	nuceloplasm	85	0.506	7.3e-05	0.0084
P62314	nuceloplasm	85	0.506	7.3e-05	0.0084
P62316	nuceloplasm	85	0.506	7.3e-05	0.0084
P62318	nuceloplasm	85	0.506	7.3e-05	0.0084
P09661	nuceloplasm	85	0.506	7.3e-05	0.0084
P09012	nuceloplasm	85	0.506	7.3e-05	0.0084
P08579	nuceloplasm	85	0.506	7.3e-05	0.0084
Q15459	nuceloplasm	85	0.506	7.3e-05	0.0084
Q15428	nuceloplasm	85	0.506	7.3e-05	0.0084
Q12874	nuceloplasm	85	0.506	7.3e-05	0.0084
Q13435	nuceloplasm	85	0.506	7.3e-05	0.0084
Q15393	nuceloplasm	85	0.506	7.3e-05	0.0084
P23246	nuceloplasm	85	0.506	7.3e-05	0.0084
Q9UJA5	nuceloplasm	85	0.506	7.3e-05	0.0084
Q9Y2W1	nuceloplasm	85	0.506	7.3e-05	0.0084
P12270	nuceloplasm	85	0.506	7.3e-05	0.0084
Q13263	nuceloplasm	85	0.506	7.3e-05	0.0084
Q12888	nuceloplasm	85	0.506	7.3e-05	0.0084
Q9UBT2	nuceloplasm	85	0.506	7.3e-05	0.0084
P06132	nuceloplasm	85	0.506	7.3e-05	0.0084
Q5BKZ1	nuceloplasm	85	0.506	7.3e-05	0.0084
