# Supplementary material for: Imbalanced sphingolipid signaling is maintained as a core proponent of a cancerous phenotype in spite of metabolic pressure and epigenetic drift
Source: Oncotarget. 2019 Jan 11;10(4):449–79. doi: 10.18632/oncotarget.26533 (PMC6355186; doi:10.18632/oncotarget.26533)
Supplement: Supplementary file 7 [file oncotarget-10-449-s007.xlsx]

## Sheet: All Proteins
Uniprot Accession	pA vs. Other Cancers (P value)	P value rank (smallest to largest)	P value corrected for multiple comparisons (Benjamini-Hochberg Procedure)	Fold Change in concentration (pA/Average pB,pC,pD)
Q9NY33	1.53631e-06	1	0.000181422	1.61569
Q9UPN3	2.30341e-05	2	0.000362845	5.08991
Q8WXF1	4.2351e-05	3	0.000544267	1.84939
Q8WWI1	4.26093e-05	4	0.000725689	3.25054
Q6YN16	4.6844e-05	5	0.000907112	2.1915
P09211	5.27869e-05	6	0.00108853	0.641031
Q13616	5.73696e-05	7	0.00126996	4.72008
Q09666	6.2143e-05	8	0.00145138	0.541001
Q86Y38	6.61861e-05	9	0.0016328	3.88987
P49748	6.65003e-05	10	0.00181422	2.14917
Q99661	6.68171e-05	11	0.00199565	3.32223
P34896	7.20649e-05	12	0.00217707	3.35161
Q9UQ88	8.33975e-05	13	0.00235849	2.94923
Q9Y5A9	9.12197e-05	14	0.00253991	2.70011
Q9UKM9	0.000107193	15	0.00272134	1.40096
Q9HCC0	0.000130466	16	0.00290276	1.34928
Q9GZU8	0.000134341	17	0.00308418	2.28451
Q13813	0.000157601	18	0.0032656	1.80122
O14531	0.000171357	19	0.00344702	1.50039
Q8WWM7	0.000174878	20	0.00362845	2.12241
Q8WUM4	0.000192611	21	0.00380987	2.7841
P46060	0.00020073	22	0.00399129	2.46813
Q86V48	0.000212513	23	0.00417271	2.85283
P48507	0.00027403	24	0.00435414	2.93471
P34897	0.000279586	25	0.00453556	1.19156
O60232	0.000281523	26	0.00471698	2.51575
O76021	0.000285789	27	0.0048984	0.647642
Q9NPD8	0.000322842	28	0.00507983	2.55452
Q03252	0.000327636	29	0.00526125	2.44728
O76094	0.000329143	30	0.00544267	1.59614
Q99439	0.000354117	31	0.00562409	2.89016
P01584	0.000371409	32	0.00580552	2.22885
Q32P51	0.000388041	33	0.00598694	0.301034
P29317	0.000452082	34	0.00616836	2.16785
Q9Y520	0.000503057	35	0.00634978	2.43223
P52758	0.000526875	36	0.0065312	1.53889
Q12792	0.000563091	37	0.00671263	1.54461
P56192	0.000629573	38	0.00689405	2.23122
P11532	0.000637078	39	0.00707547	2.20604
P54652	0.000657707	40	0.00725689	2.10801
P42126	0.000765809	41	0.00743832	1.90837
P55327	0.000766746	42	0.00761974	2.01742
P61221	0.000782905	43	0.00780116	1.98899
Q09028	0.00079166	44	0.00798258	1.27882
Q9Y508	0.00080329	45	0.00816401	1.81595
Q9BYG5	0.000805659	46	0.00834543	2.32587
P35908	0.000808335	47	0.00852685	3.58842
O95340	0.000811706	48	0.00870827	3.5435
Q9H1B7	0.000841558	49	0.0088897	2.75758
Q02790	0.000851129	50	0.00907112	0.768287
Q2TAY7	0.000878506	51	0.00925254	0.64762
Q92974	0.000916404	52	0.00943396	2.79642
P49841	0.000917012	53	0.00961538	2.50992
Q7Z4W1	0.000941589	54	0.00979681	1.80432
Q14566	0.000945739	55	0.00997823	2.10968
Q08945	0.000967803	56	0.0101597	2.30444
P23786	0.000993778	57	0.0103411	1.72346
P19388	0.00103859	58	0.0105225	2.19356
P48681	0.00104156	59	0.0107039	2.11753
Q9Y3D6	0.00105182	60	0.0108853	1.50483
P42166	0.00105322	61	0.0110668	2.9404
Q8WX93	0.00105418	62	0.0112482	2.89501
Q86UY8	0.00107285	63	0.0114296	2.42662
Q14160	0.00109278	64	0.011611	3.18317
P02786	0.00124772	65	0.0117925	2.27458
Q96FV2	0.00154895	66	0.0119739	2.44446
P35580	0.0016194	67	0.0121553	2.45261
O75190	0.00161968	68	0.0123367	1.42346
Q5JRX3	0.00169135	69	0.0125181	2.0784
P49366	0.00172586	70	0.0126996	2.08724
A0AVT1	0.00183169	71	0.012881	1.597
O43818	0.00188735	72	0.0130624	0.830959
Q9Y5X1	0.00210947	73	0.0132438	2.18489
Q8IWJ2	0.00214865	74	0.0134253	2.61329
P49757	0.00217494	75	0.0136067	2.48425
Q15029	0.00240787	76	0.0137881	1.94545
Q6P2E9	0.0025523	77	0.0139695	1.6542
Q9UKD2	0.00264084	78	0.0141509	0.723809
Q12929	0.00269618	79	0.0143324	4.44076
Q6PKG0	0.0027047	80	0.0145138	0.755028
Q96QR8	0.00271032	81	0.0146952	2.79771
O75369	0.00271802	82	0.0148766	2.12982
Q9NW64	0.00277315	83	0.0150581	0.619124
Q9BZE4	0.00278394	84	0.0152395	1.80567
P39656	0.00285201	85	0.0154209	2.15965
O60216	0.00286939	86	0.0156023	0.0758789
P08758	0.00292506	87	0.0157837	0.777266
P28072	0.0029338	88	0.0159652	1.17267
P27144	0.00297774	89	0.0161466	1.89838
Q08J23	0.00301843	90	0.016328	1.66379
P05165	0.00305736	91	0.0165094	1.97219
Q9NRX1	0.00307237	92	0.0166909	0.699901
P00558	0.00356719	93	0.0168723	0.792791
Q16186	0.00356989	94	0.0170537	0.770023
P28482	0.00360596	95	0.0172351	1.3554
Q99829	0.00371322	96	0.0174165	1.51966
P50990	0.00385617	97	0.017598	1.6326
Q01650	0.00389831	98	0.0177794	1.41762
Q8N8S7	0.00400629	99	0.0179608	1.69669
P63279	0.00409716	100	0.0181422	0.702629
P23246	0.0043372	101	0.0183237	0.801164
Q13428	0.00437117	102	0.0185051	0.728179
P01033	0.00446501	103	0.0186865	2.32083
P26368	0.00476872	104	0.0188679	0.753239
Q02809	0.00478984	105	0.0190493	1.76865
P49589	0.00490106	106	0.0192308	1.26719
P62266	0.00502991	107	0.0194122	1.59372
P30520	0.00524325	108	0.0195936	1.21406
Q9Y2R9	0.00540524	109	0.019775	1.79437
P63165	0.00555562	110	0.0199565	1.78501
P35659	0.00572554	111	0.0201379	1.76517
P06748	0.00595412	112	0.0203193	0.8291
O60749	0.00595581	113	0.0205007	2.47446
P16070	0.00597141	114	0.0206821	1.1642
P23921	0.00599968	115	0.0208636	2.39915
O15027	0.00600646	116	0.021045	1.9364
P61956	0.00664447	117	0.0212264	1.23003
Q53H82	0.00667282	118	0.0214078	2.364
Q9UDR5	0.00681694	119	0.0215893	2.54274
Q9NPF4	0.00701871	120	0.0217707	1.49354
P14866	0.0073458	121	0.0219521	0.811905
Q9Y3A3	0.00740981	122	0.0221335	1.2436
Q9H0U6	0.00780799	123	0.0223149	1.57049
P50453	0.00794882	124	0.0224964	3.65474
Q9NY27	0.00795679	125	0.0226778	0.359738
P31939	0.00797637	126	0.0228592	1.33869
O00401	0.00811919	127	0.0230406	2.0982
Q9NP92	0.008316	128	0.0232221	2.23857
O43823	0.00862378	129	0.0234035	0.574888
Q96GM8	0.00869674	130	0.0235849	1.49195
P49321	0.00910818	131	0.0237663	1.14638
Q8IUI8	0.00932983	132	0.0239478	0.421937
O95782	0.00947144	133	0.0241292	2.66506
P31948	0.00957366	134	0.0243106	1.15407
O60524	0.00959606	135	0.024492	2.07548
O43390	0.0096394	136	0.0246734	0.866179
P61019	0.00985851	137	0.0248549	1.63383
Q16222	0.0103935	138	0.0250363	1.34099
P38919	0.0104891	139	0.0252177	0.831845
P30566	0.0110079	140	0.0253991	0.892682
Q14997	0.0111375	141	0.0255806	1.21454
O00148	0.0111758	142	0.025762	0.57428
Q86UU1	0.0112205	143	0.0259434	1.97908
P12956	0.0112685	144	0.0261248	1.19792
Q14151	0.0114076	145	0.0263062	0.608079
Q02952	0.0123835	146	0.0264877	0.664921
P21333	0.0124789	147	0.0266691	0.812548
O43447	0.0128156	148	0.0268505	1.16904
P35573	0.0131311	149	0.0270319	1.76058
P09874	0.013757	150	0.0272134	1.43354
Q9UG63	0.0139677	151	0.0273948	2.12429
P19623	0.0141826	152	0.0275762	0.80601
O76003	0.0145061	153	0.0277576	0.767276
P30876	0.0145067	154	0.027939	0.244128
P08572	0.0146921	155	0.0281205	2.63093
P18583	0.0147482	156	0.0283019	1.24554
Q3KQU3	0.0148038	157	0.0284833	1.36229
P00966	0.0149629	158	0.0286647	1.63228
Q9H7C4	0.0152888	159	0.0288462	1.56375
Q69YQ0	0.0154268	160	0.0290276	0.257402
P35269	0.0158499	161	0.029209	0.459402
Q13162	0.0160118	162	0.0293904	0.516872
Q9UJ70	0.0160318	163	0.0295718	1.83706
Q9Y606	0.0167085	164	0.0297533	0.794101
Q16630	0.0167341	165	0.0299347	0.802646
P46940	0.0168583	166	0.0301161	1.67963
Q96B97	0.0170143	167	0.0302975	1.4915
Q9H773	0.0170771	168	0.030479	0.778861
P02751	0.0171572	169	0.0306604	2.02494
P62714	0.0175011	170	0.0308418	1.84996
P09012	0.0191719	171	0.0310232	0.825324
P08195	0.0197808	172	0.0312046	1.36447
P18615	0.0200827	173	0.0313861	0.102083
O75368	0.020356	174	0.0315675	1.55017
P18754	0.0204025	175	0.0317489	1.35904
Q13492	0.0205429	176	0.0319303	1.95498
Q9ULX6	0.0206403	177	0.0321118	0.443247
O75439	0.0209379	178	0.0322932	1.15863
P62333	0.0214855	179	0.0324746	1.33405
Q9Y2W1	0.0215432	180	0.032656	0.795321
P52272	0.0218562	181	0.0328374	0.752891
Q8NFW8	0.0221078	182	0.0330189	1.60187
O43719	0.0221965	183	0.0332003	0.425676
O95571	0.022275	184	0.0333817	1.27824
P07942	0.022434	185	0.0335631	1.61427
Q03001	0.0227536	186	0.0337446	1.71945
P49915	0.0228879	187	0.033926	1.81743
P15170	0.0229287	188	0.0341074	1.22741
O60936	0.0232354	189	0.0342888	0.297425
O43493	0.0232895	190	0.0344702	0.638298
Q9NYB0	0.0233922	191	0.0346517	1.48626
O75821	0.0234432	192	0.0348331	0.726315
Q9NQZ2	0.0235362	193	0.0350145	0.500655
P63241	0.0235699	194	0.0351959	1.24534
Q06830	0.0236193	195	0.0353774	1.06911
Q15819	0.0236848	196	0.0355588	1.64981
Q9BTE3	0.0238312	197	0.0357402	1.96527
Q9Y3B8	0.0239515	198	0.0359216	1.15068
Q9H2G2	0.0241016	199	0.036103	2.45047
Q16666	0.0242257	200	0.0362845	1.78398
P09651	0.0243123	201	0.0364659	0.669256
P27694	0.0245759	202	0.0366473	1.38153
Q15424	0.0246896	203	0.0368287	0.861177
Q53F19	0.0248487	204	0.0370102	0.312745
P52566	0.0248627	205	0.0371916	1.60019
P30046	0.0254835	206	0.037373	1.30506
Q5T8P6	0.0256607	207	0.0375544	0.515778
P53396	0.0257555	208	0.0377358	1.24235
Q12888	0.0257614	209	0.0379173	0.852475
Q9H9Y6	0.0258216	210	0.0380987	0.36006
Q86VM9	0.0258796	211	0.0382801	0.358065
P47895	0.0260587	212	0.0384615	1.16382
P13645	0.0267349	213	0.038643	1.86629
Q9Y3I0	0.0271575	214	0.0388244	0.916736
Q15459	0.0272426	215	0.0390058	0.890025
P04264	0.0273681	216	0.0391872	1.83201
Q6NVY1	0.0278586	217	0.0393687	1.13099
Q13033	0.0282409	218	0.0395501	0.621818
Q9Y281	0.0286716	219	0.0397315	2.0311
O95292	0.0290173	220	0.0399129	1.40172
P62995	0.0294392	221	0.0400943	0.69211
P35268	0.0294618	222	0.0402758	1.34972
O75152	0.0295903	223	0.0404572	1.67477
P22059	0.0297436	224	0.0406386	0.23426
Q14839	0.0299284	225	0.04082	1.73309
P55010	0.0301362	226	0.0410015	0.873858
P49959	0.0304676	227	0.0411829	1.41606
Q16629	0.0308352	228	0.0413643	0.595282
O95834	0.031341	229	0.0415457	1.71347
Q9BRJ2	0.0331261	230	0.0417271	1.9604
Q8IZ83	0.0338337	231	0.0419086	1.40967
P27816	0.03418	232	0.04209	0.7989
P41567	0.034504	233	0.0422714	0.422614
Q9NZM1	0.0348957	234	0.0424528	1.78837
Q5T6V5	0.0349377	235	0.0426343	1.23552
P07305	0.035049	236	0.0428157	1.41422
P06744	0.0351018	237	0.0429971	0.891505
P04179	0.0355195	238	0.0431785	1.24192
P26641	0.0364318	239	0.0433599	1.33651
Q13740	0.0364337	240	0.0435414	0.375858
Q8IVL0	0.0366346	241	0.0437228	1.95969
Q9UPT8	0.0371824	242	0.0439042	0.30183
P55042	0.0372761	243	0.0440856	2.23359
Q8WZA9	0.0374098	244	0.0442671	1.46921
Q9Y3B9	0.0380092	245	0.0444485	0.672603
P00387	0.0381648	246	0.0446299	0.531613
Q15287	0.0382599	247	0.0448113	0.786602
Q13151	0.0383418	248	0.0449927	0.796945
O43395	0.0383554	249	0.0451742	1.24904
Q12802	0.038688	250	0.0453556	0.594007
Q86V81	0.03873	251	0.045537	0.760155
O75832	0.0393998	252	0.0457184	1.18565
Q96BR5	0.0395179	253	0.0458999	1.40523
Q96EI5	0.0395291	254	0.0460813	0.720228
P55036	0.0398032	255	0.0462627	1.11467
Q5VWZ2	0.0403285	256	0.0464441	1.30269
P68400	0.0408532	257	0.0466255	0.783348
P46100	0.041271	258	0.046807	2.91558
Q9UQ35	0.0416333	259	0.0469884	0.404307
O60925	0.0423937	260	0.0471698	1.22507
P98160	0.0424271	261	0.0473512	0.650536
P15559	0.0425279	262	0.0475327	0.885524
O43765	0.0425279	263	0.0477141	1.15182
O95989	0.0427288	264	0.0478955	2.46057
Q9UHB9	0.0428484	265	0.0480769	0.339487
Q6NYC1	0.0429396	266	0.0482583	0.729011
Q99459	0.043089	267	0.0484398	1.90462
P56537	0.0431001	268	0.0486212	1.10427
Q9Y5S9	0.0433913	269	0.0488026	1.14479
O75122	0.0438148	270	0.048984	1.66102
Q8TDQ7	0.0441136	271	0.0491655	1.56204
P20700	0.0441811	272	0.0493469	1.32586
P14735	0.0443582	273	0.0495283	0.772379
P61353	0.0443919	274	0.0497097	1.30917
O75367	0.0453401	275	0.0498911	1.67926

## Sheet: Significant protein ontologies
Supplementary Dataset 6: (F) Proteomics differentially expressed proteins and ontologies pA vs. other clones.
Upregulated proteins involved in term (pA/pB,pC,pD >1)	Term (Ontology)	Number of genes involved in Term	% Enrichment (Involed genes/Total genes)	Modified Fisher Exact P-Value, (EASE Score from David Bioinformatics)	Benjamini score (David Bioinformatics)		Downregulated proteins involved in term (pA/pB,pC,pD <1)	Term (Ontology)	Number of genes involved in Term	% Enrichment (Involed genes/Total genes)	Modified Fisher Exact P-Value, (EASE Score from David Bioinformatics)	Benjamini score (David Bioinformatics)
Q03001	Intermediate filament	8	0.042	0.00073	0.17		Q9ULX6	poly(A) RNA binding	52	0.627	5.2e-09	1.2e-06
P04264	Intermediate filament	8	0.042	0.00073	0.17		O43823	poly(A) RNA binding	52	0.627	5.2e-09	1.2e-06
P13645	Intermediate filament	8	0.042	0.00073	0.17		Q09666	poly(A) RNA binding	52	0.627	5.2e-09	1.2e-06
P35908	Intermediate filament	8	0.042	0.00073	0.17		Q86V81	poly(A) RNA binding	52	0.627	5.2e-09	1.2e-06
P20700	Intermediate filament	8	0.042	0.00073	0.17		O00148	poly(A) RNA binding	52	0.627	5.2e-09	1.2e-06
Q03252	Intermediate filament	8	0.042	0.00073	0.17		Q02790	poly(A) RNA binding	52	0.627	5.2e-09	1.2e-06
P48681	Intermediate filament	8	0.042	0.00073	0.17		O43719	poly(A) RNA binding	52	0.627	5.2e-09	1.2e-06
Q9H7C4	Intermediate filament	8	0.042	0.00073	0.17		Q6PKG0	poly(A) RNA binding	52	0.627	5.2e-09	1.2e-06
P46940	Calponin homology domain	8	0.042	0.0053	0.28		Q9UKD2	poly(A) RNA binding	52	0.627	5.2e-09	1.2e-06
Q8WWI1	Calponin homology domain	8	0.042	0.0053	0.28		P15559	poly(A) RNA binding	52	0.627	5.2e-09	1.2e-06
Q99439	Calponin homology domain	8	0.042	0.0053	0.28		Q9Y3I0	poly(A) RNA binding	52	0.627	5.2e-09	1.2e-06
Q03001	Calponin homology domain	8	0.042	0.0053	0.28		Q9NW64	poly(A) RNA binding	52	0.627	5.2e-09	1.2e-06
P11532	Calponin homology domain	8	0.042	0.0053	0.28		Q5T8P6	poly(A) RNA binding	52	0.627	5.2e-09	1.2e-06
O75369	Calponin homology domain	8	0.042	0.0053	0.28		Q15287	poly(A) RNA binding	52	0.627	5.2e-09	1.2e-06
Q9UPN3	Calponin homology domain	8	0.042	0.0053	0.28		P30876	poly(A) RNA binding	52	0.627	5.2e-09	1.2e-06
Q8IVL0	Calponin homology domain	8	0.042	0.0053	0.28		P26368	poly(A) RNA binding	52	0.627	5.2e-09	1.2e-06
Q6NVY1	Lipid Metabolism	5	0.026	0.036	0.4		Q9NQZ2	poly(A) RNA binding	52	0.627	5.2e-09	1.2e-06
P49748	Lipid Metabolism	5	0.026	0.036	0.4		Q16630	poly(A) RNA binding	52	0.627	5.2e-09	1.2e-06
P42126	Lipid Metabolism	5	0.026	0.036	0.4		P41567	poly(A) RNA binding	52	0.627	5.2e-09	1.2e-06
Q9HCC0	Lipid Metabolism	5	0.026	0.036	0.4		O75821	poly(A) RNA binding	52	0.627	5.2e-09	1.2e-06
P05165	Lipid Metabolism	5	0.026	0.036	0.4		P38919	poly(A) RNA binding	52	0.627	5.2e-09	1.2e-06
P04264	SM01391 (Intermediate filament protein)	7	0.036	0.0045	0.4		P55010	poly(A) RNA binding	52	0.627	5.2e-09	1.2e-06
P13645	SM01391 (Intermediate filament protein)	7	0.036	0.0045	0.4		P21333	poly(A) RNA binding	52	0.627	5.2e-09	1.2e-06
P35908	SM01391 (Intermediate filament protein)	7	0.036	0.0045	0.4		P35269	poly(A) RNA binding	52	0.627	5.2e-09	1.2e-06
P20700	SM01391 (Intermediate filament protein)	7	0.036	0.0045	0.4		O76003	poly(A) RNA binding	52	0.627	5.2e-09	1.2e-06
Q03252	SM01391 (Intermediate filament protein)	7	0.036	0.0045	0.4		Q13151	poly(A) RNA binding	52	0.627	5.2e-09	1.2e-06
P48681	SM01391 (Intermediate filament protein)	7	0.036	0.0045	0.4		P09651	poly(A) RNA binding	52	0.627	5.2e-09	1.2e-06
Q9H7C4	SM01391 (Intermediate filament protein)	7	0.036	0.0045	0.4		P14866	poly(A) RNA binding	52	0.627	5.2e-09	1.2e-06
P46940	Calponin homology domain	8	0.042	0.0035	0.62		P52272	poly(A) RNA binding	52	0.627	5.2e-09	1.2e-06
Q8WWI1	Calponin homology domain	8	0.042	0.0035	0.62		O43390	poly(A) RNA binding	52	0.627	5.2e-09	1.2e-06
Q99439	Calponin homology domain	8	0.042	0.0035	0.62		P27816	poly(A) RNA binding	52	0.627	5.2e-09	1.2e-06
Q03001	Calponin homology domain	8	0.042	0.0035	0.62		P18615	poly(A) RNA binding	52	0.627	5.2e-09	1.2e-06
P11532	Calponin homology domain	8	0.042	0.0035	0.62		Q53F19	poly(A) RNA binding	52	0.627	5.2e-09	1.2e-06
O75369	Calponin homology domain	8	0.042	0.0035	0.62		P06748	poly(A) RNA binding	52	0.627	5.2e-09	1.2e-06
Q9UPN3	Calponin homology domain	8	0.042	0.0035	0.62		Q9NRX1	poly(A) RNA binding	52	0.627	5.2e-09	1.2e-06
Q8IVL0	Calponin homology domain	8	0.042	0.0035	0.62		Q9Y606	poly(A) RNA binding	52	0.627	5.2e-09	1.2e-06
P04264	Regions of Interest:Coil 1A, Linker 1, Coil 1B, Head, Rod	7	0.036	0.0029	0.7		O76021	poly(A) RNA binding	52	0.627	5.2e-09	1.2e-06
P13645	Regions of Interest:Coil 1A, Linker 1, Coil 1B, Head, Rod	7	0.036	0.0029	0.7		O43818	poly(A) RNA binding	52	0.627	5.2e-09	1.2e-06
P35908	Regions of Interest:Coil 1A, Linker 1, Coil 1B, Head, Rod	7	0.036	0.0029	0.7		Q15424	poly(A) RNA binding	52	0.627	5.2e-09	1.2e-06
P20700	Regions of Interest:Coil 1A, Linker 1, Coil 1B, Head, Rod	7	0.036	0.0029	0.7		Q14151	poly(A) RNA binding	52	0.627	5.2e-09	1.2e-06
Q03252	Regions of Interest:Coil 1A, Linker 1, Coil 1B, Head, Rod	7	0.036	0.0029	0.7		Q16629	poly(A) RNA binding	52	0.627	5.2e-09	1.2e-06
P48681	Regions of Interest:Coil 1A, Linker 1, Coil 1B, Head, Rod	7	0.036	0.0029	0.7		Q9UQ35	poly(A) RNA binding	52	0.627	5.2e-09	1.2e-06
Q9H7C4	Regions of Interest:Coil 1A, Linker 1, Coil 1B, Head, Rod	7	0.036	0.0029	0.7		Q9UHB9	poly(A) RNA binding	52	0.627	5.2e-09	1.2e-06
P46940	cell leading edge (associated with movement)	5	0.026	0.0042	0.72		P09012	poly(A) RNA binding	52	0.627	5.2e-09	1.2e-06
Q9H2G2	cell leading edge (associated with movement)	5	0.026	0.0042	0.72		Q15459	poly(A) RNA binding	52	0.627	5.2e-09	1.2e-06
O75122	cell leading edge (associated with movement)	5	0.026	0.0042	0.72		P23246	poly(A) RNA binding	52	0.627	5.2e-09	1.2e-06
Q03001	cell leading edge (associated with movement)	5	0.026	0.0042	0.72		Q9Y2W1	poly(A) RNA binding	52	0.627	5.2e-09	1.2e-06
Q14160	cell leading edge (associated with movement)	5	0.026	0.0042	0.72		P62995	poly(A) RNA binding	52	0.627	5.2e-09	1.2e-06
							Q13428	poly(A) RNA binding	52	0.627	5.2e-09	1.2e-06
							P63279	poly(A) RNA binding	52	0.627	5.2e-09	1.2e-06
							Q86VM9	poly(A) RNA binding	52	0.627	5.2e-09	1.2e-06
							Q9UPT8	poly(A) RNA binding	52	0.627	5.2e-09	1.2e-06
							Q86V81	Nucleotide-binding, alpha-beta plait	22	0.265	8.3e-09	1.6e-06
							O43719	Nucleotide-binding, alpha-beta plait	22	0.265	8.3e-09	1.6e-06
							Q9NW64	Nucleotide-binding, alpha-beta plait	22	0.265	8.3e-09	1.6e-06
							Q5T8P6	Nucleotide-binding, alpha-beta plait	22	0.265	8.3e-09	1.6e-06
							Q15287	Nucleotide-binding, alpha-beta plait	22	0.265	8.3e-09	1.6e-06
							P26368	Nucleotide-binding, alpha-beta plait	22	0.265	8.3e-09	1.6e-06
							Q16630	Nucleotide-binding, alpha-beta plait	22	0.265	8.3e-09	1.6e-06
							O75821	Nucleotide-binding, alpha-beta plait	22	0.265	8.3e-09	1.6e-06
							Q13151	Nucleotide-binding, alpha-beta plait	22	0.265	8.3e-09	1.6e-06
							P09651	Nucleotide-binding, alpha-beta plait	22	0.265	8.3e-09	1.6e-06
							Q32P51	Nucleotide-binding, alpha-beta plait	22	0.265	8.3e-09	1.6e-06
							P14866	Nucleotide-binding, alpha-beta plait	22	0.265	8.3e-09	1.6e-06
							P52272	Nucleotide-binding, alpha-beta plait	22	0.265	8.3e-09	1.6e-06
							O43390	Nucleotide-binding, alpha-beta plait	22	0.265	8.3e-09	1.6e-06
							P18615	Nucleotide-binding, alpha-beta plait	22	0.265	8.3e-09	1.6e-06
							Q53F19	Nucleotide-binding, alpha-beta plait	22	0.265	8.3e-09	1.6e-06
							Q15424	Nucleotide-binding, alpha-beta plait	22	0.265	8.3e-09	1.6e-06
							Q14151	Nucleotide-binding, alpha-beta plait	22	0.265	8.3e-09	1.6e-06
							Q16629	Nucleotide-binding, alpha-beta plait	22	0.265	8.3e-09	1.6e-06
							P09012	Nucleotide-binding, alpha-beta plait	22	0.265	8.3e-09	1.6e-06
							P23246	Nucleotide-binding, alpha-beta plait	22	0.265	8.3e-09	1.6e-06
							P62995	Nucleotide-binding, alpha-beta plait	22	0.265	8.3e-09	1.6e-06
							Q86V81	RNA recognition motif domain	21	0.253	2.1e-08	2.1e-06
							O43719	RNA recognition motif domain	21	0.253	2.1e-08	2.1e-06
							Q9NW64	RNA recognition motif domain	21	0.253	2.1e-08	2.1e-06
							Q5T8P6	RNA recognition motif domain	21	0.253	2.1e-08	2.1e-06
							Q15287	RNA recognition motif domain	21	0.253	2.1e-08	2.1e-06
							P26368	RNA recognition motif domain	21	0.253	2.1e-08	2.1e-06
							Q16630	RNA recognition motif domain	21	0.253	2.1e-08	2.1e-06
							O75821	RNA recognition motif domain	21	0.253	2.1e-08	2.1e-06
							Q13151	RNA recognition motif domain	21	0.253	2.1e-08	2.1e-06
							P09651	RNA recognition motif domain	21	0.253	2.1e-08	2.1e-06
							Q32P51	RNA recognition motif domain	21	0.253	2.1e-08	2.1e-06
							P14866	RNA recognition motif domain	21	0.253	2.1e-08	2.1e-06
							P52272	RNA recognition motif domain	21	0.253	2.1e-08	2.1e-06
							O43390	RNA recognition motif domain	21	0.253	2.1e-08	2.1e-06
							P18615	RNA recognition motif domain	21	0.253	2.1e-08	2.1e-06
							Q15424	RNA recognition motif domain	21	0.253	2.1e-08	2.1e-06
							Q14151	RNA recognition motif domain	21	0.253	2.1e-08	2.1e-06
							Q16629	RNA recognition motif domain	21	0.253	2.1e-08	2.1e-06
							P09012	RNA recognition motif domain	21	0.253	2.1e-08	2.1e-06
							P23246	RNA recognition motif domain	21	0.253	2.1e-08	2.1e-06
							P62995	RNA recognition motif domain	21	0.253	2.1e-08	2.1e-06
							Q86V81	nucleotide binding	22	0.265	5.7e-08	6.5e-06
							O43719	nucleotide binding	22	0.265	5.7e-08	6.5e-06
							Q9NW64	nucleotide binding	22	0.265	5.7e-08	6.5e-06
							Q5T8P6	nucleotide binding	22	0.265	5.7e-08	6.5e-06
							Q15287	nucleotide binding	22	0.265	5.7e-08	6.5e-06
							P26368	nucleotide binding	22	0.265	5.7e-08	6.5e-06
							Q16630	nucleotide binding	22	0.265	5.7e-08	6.5e-06
							O75821	nucleotide binding	22	0.265	5.7e-08	6.5e-06
							Q13151	nucleotide binding	22	0.265	5.7e-08	6.5e-06
							P09651	nucleotide binding	22	0.265	5.7e-08	6.5e-06
							Q32P51	nucleotide binding	22	0.265	5.7e-08	6.5e-06
							P14866	nucleotide binding	22	0.265	5.7e-08	6.5e-06
							P52272	nucleotide binding	22	0.265	5.7e-08	6.5e-06
							O43390	nucleotide binding	22	0.265	5.7e-08	6.5e-06
							P18615	nucleotide binding	22	0.265	5.7e-08	6.5e-06
							Q53F19	nucleotide binding	22	0.265	5.7e-08	6.5e-06
							Q15424	nucleotide binding	22	0.265	5.7e-08	6.5e-06
							Q14151	nucleotide binding	22	0.265	5.7e-08	6.5e-06
							Q16629	nucleotide binding	22	0.265	5.7e-08	6.5e-06
							P09012	nucleotide binding	22	0.265	5.7e-08	6.5e-06
							P23246	nucleotide binding	22	0.265	5.7e-08	6.5e-06
							P62995	nucleotide binding	22	0.265	5.7e-08	6.5e-06
							Q86V81	RNA-binding	31	0.373	3.3e-07	5.4e-05
							O00148	RNA-binding	31	0.373	3.3e-07	5.4e-05
							O43719	RNA-binding	31	0.373	3.3e-07	5.4e-05
							Q6PKG0	RNA-binding	31	0.373	3.3e-07	5.4e-05
							Q9NW64	RNA-binding	31	0.373	3.3e-07	5.4e-05
							Q5T8P6	RNA-binding	31	0.373	3.3e-07	5.4e-05
							Q15287	RNA-binding	31	0.373	3.3e-07	5.4e-05
							P26368	RNA-binding	31	0.373	3.3e-07	5.4e-05
							Q6NYC1	RNA-binding	31	0.373	3.3e-07	5.4e-05
							Q16630	RNA-binding	31	0.373	3.3e-07	5.4e-05
							O75821	RNA-binding	31	0.373	3.3e-07	5.4e-05
							P38919	RNA-binding	31	0.373	3.3e-07	5.4e-05
							Q13151	RNA-binding	31	0.373	3.3e-07	5.4e-05
							P09651	RNA-binding	31	0.373	3.3e-07	5.4e-05
							Q32P51	RNA-binding	31	0.373	3.3e-07	5.4e-05
							P14866	RNA-binding	31	0.373	3.3e-07	5.4e-05
							P52272	RNA-binding	31	0.373	3.3e-07	5.4e-05
							O43390	RNA-binding	31	0.373	3.3e-07	5.4e-05
							P18615	RNA-binding	31	0.373	3.3e-07	5.4e-05
							Q53F19	RNA-binding	31	0.373	3.3e-07	5.4e-05
							P06748	RNA-binding	31	0.373	3.3e-07	5.4e-05
							Q9NRX1	RNA-binding	31	0.373	3.3e-07	5.4e-05
							O43818	RNA-binding	31	0.373	3.3e-07	5.4e-05
							Q15424	RNA-binding	31	0.373	3.3e-07	5.4e-05
							Q14151	RNA-binding	31	0.373	3.3e-07	5.4e-05
							Q16629	RNA-binding	31	0.373	3.3e-07	5.4e-05
							Q9UQ35	RNA-binding	31	0.373	3.3e-07	5.4e-05
							Q9UHB9	RNA-binding	31	0.373	3.3e-07	5.4e-05
							P09012	RNA-binding	31	0.373	3.3e-07	5.4e-05
							P23246	RNA-binding	31	0.373	3.3e-07	5.4e-05
							P62995	RNA-binding	31	0.373	3.3e-07	5.4e-05
							Q9ULX6	mRNA processing	23	0.277	1.1e-06	9.6e-05
							Q86V81	mRNA processing	23	0.277	1.1e-06	9.6e-05
							O00148	mRNA processing	23	0.277	1.1e-06	9.6e-05
							Q9NW64	mRNA processing	23	0.277	1.1e-06	9.6e-05
							Q15287	mRNA processing	23	0.277	1.1e-06	9.6e-05
							P26368	mRNA processing	23	0.277	1.1e-06	9.6e-05
							Q6NYC1	mRNA processing	23	0.277	1.1e-06	9.6e-05
							Q16630	mRNA processing	23	0.277	1.1e-06	9.6e-05
							P38919	mRNA processing	23	0.277	1.1e-06	9.6e-05
							P09651	mRNA processing	23	0.277	1.1e-06	9.6e-05
							Q32P51	mRNA processing	23	0.277	1.1e-06	9.6e-05
							P52272	mRNA processing	23	0.277	1.1e-06	9.6e-05
							O43390	mRNA processing	23	0.277	1.1e-06	9.6e-05
							Q53F19	mRNA processing	23	0.277	1.1e-06	9.6e-05
							O60936	mRNA processing	23	0.277	1.1e-06	9.6e-05
							Q9NY27	mRNA processing	23	0.277	1.1e-06	9.6e-05
							Q16629	mRNA processing	23	0.277	1.1e-06	9.6e-05
							Q9UQ35	mRNA processing	23	0.277	1.1e-06	9.6e-05
							P09012	mRNA processing	23	0.277	1.1e-06	9.6e-05
							Q15459	mRNA processing	23	0.277	1.1e-06	9.6e-05
							P23246	mRNA processing	23	0.277	1.1e-06	9.6e-05
							Q9Y2W1	mRNA processing	23	0.277	1.1e-06	9.6e-05
							P62995	mRNA processing	23	0.277	1.1e-06	9.6e-05
							Q02952	Isopeptide bond	33	0.398	2e-06	0.00011
							Q09666	Isopeptide bond	33	0.398	2e-06	0.00011
							O00148	Isopeptide bond	33	0.398	2e-06	0.00011
							Q02790	Isopeptide bond	33	0.398	2e-06	0.00011
							Q6PKG0	Isopeptide bond	33	0.398	2e-06	0.00011
							Q9NW64	Isopeptide bond	33	0.398	2e-06	0.00011
							Q5T8P6	Isopeptide bond	33	0.398	2e-06	0.00011
							P26368	Isopeptide bond	33	0.398	2e-06	0.00011
							P30566	Isopeptide bond	33	0.398	2e-06	0.00011
							Q16186	Isopeptide bond	33	0.398	2e-06	0.00011
							P08758	Isopeptide bond	33	0.398	2e-06	0.00011
							P38919	Isopeptide bond	33	0.398	2e-06	0.00011
							P21333	Isopeptide bond	33	0.398	2e-06	0.00011
							Q13151	Isopeptide bond	33	0.398	2e-06	0.00011
							P09651	Isopeptide bond	33	0.398	2e-06	0.00011
							P14866	Isopeptide bond	33	0.398	2e-06	0.00011
							P52272	Isopeptide bond	33	0.398	2e-06	0.00011
							O43390	Isopeptide bond	33	0.398	2e-06	0.00011
							P27816	Isopeptide bond	33	0.398	2e-06	0.00011
							P18615	Isopeptide bond	33	0.398	2e-06	0.00011
							Q53F19	Isopeptide bond	33	0.398	2e-06	0.00011
							P06748	Isopeptide bond	33	0.398	2e-06	0.00011
							O76021	Isopeptide bond	33	0.398	2e-06	0.00011
							Q9Y3B9	Isopeptide bond	33	0.398	2e-06	0.00011
							Q15424	Isopeptide bond	33	0.398	2e-06	0.00011
							Q14151	Isopeptide bond	33	0.398	2e-06	0.00011
							Q15459	Isopeptide bond	33	0.398	2e-06	0.00011
							P23246	Isopeptide bond	33	0.398	2e-06	0.00011
							Q9Y2W1	Isopeptide bond	33	0.398	2e-06	0.00011
							Q13428	Isopeptide bond	33	0.398	2e-06	0.00011
							Q12888	Isopeptide bond	33	0.398	2e-06	0.00011
							P63279	Isopeptide bond	33	0.398	2e-06	0.00011
							Q86VM9	Isopeptide bond	33	0.398	2e-06	0.00011
