# Supplementary material for: Imbalanced sphingolipid signaling is maintained as a core proponent of a cancerous phenotype in spite of metabolic pressure and epigenetic drift
Source: Oncotarget. 2019 Jan 11;10(4):449–79. doi: 10.18632/oncotarget.26533 (PMC6355186; doi:10.18632/oncotarget.26533)
Supplement: Supplementary file 8 [file oncotarget-10-449-s008.xlsx]

## Sheet: All Proteins
Uniprot Accession	pB vs. Other Cancers (P value)	P value rank (smallest to largest)	P value corrected for multiple comparisons (Benjamini-Hochberg Procedure)	Fold Change in concentration (pB/Average pA,pC,pD)
P08238	4.01339e-07	1	0.000181422	2.00262
P42285	7.47833e-07	2	0.000362845	2.41042
P60842	1.05493e-06	3	0.000544267	2.51368
Q13618	1.26901e-06	4	0.000725689	3.10447
P42704	2.199e-06	5	0.000907112	1.93121
Q15365	2.44745e-06	6	0.00108853	1.60266
Q12931	3.30404e-06	7	0.00126996	2.21776
Q99832	4.72949e-06	8	0.00145138	1.40267
P62495	4.78235e-06	9	0.0016328	1.89234
P17655	4.88315e-06	10	0.00181422	2.12986
Q8NI36	5.03417e-06	11	0.00199565	2.44386
Q96FW1	5.28908e-06	12	0.00217707	2.21734
Q9NR46	6.55789e-06	13	0.00235849	1.85727
Q9BV86	1.10179e-05	14	0.00253991	1.57124
P49368	1.14139e-05	15	0.00272134	1.45387
Q9H4M9	1.17476e-05	16	0.00290276	4.07601
Q9H0A0	1.33752e-05	17	0.00308418	1.77993
Q99567	1.435e-05	18	0.0032656	4.11209
P53618	1.48522e-05	19	0.00344702	3.14232
P60228	1.50063e-05	20	0.00362845	2.04169
Q9NT62	1.57346e-05	21	0.00380987	1.99842
Q96AC1	1.90744e-05	22	0.00399129	2.43546
Q9BQE3	1.95129e-05	23	0.00417271	1.86551
P36776	1.9641e-05	24	0.00435414	2.65301
P13797	2.20796e-05	25	0.00453556	1.52631
P07900	2.31271e-05	26	0.00471698	1.54802
Q92973	2.32187e-05	27	0.0048984	2.30845
O75131	2.39401e-05	28	0.00507983	1.98521
P61201	2.53338e-05	29	0.00526125	2.77787
P40227	3.04052e-05	30	0.00544267	1.55215
Q96CS3	3.57822e-05	31	0.00562409	3.74079
Q9HB71	3.79827e-05	32	0.00580552	2.49435
O15372	3.86798e-05	33	0.00598694	1.50779
P26196	3.95873e-05	34	0.00616836	1.90865
P68366	4.50988e-05	35	0.00634978	1.91442
O00231	5.08414e-05	36	0.0065312	1.42128
Q14974	5.83578e-05	37	0.00671263	2.11371
Q7L1Q6	7.81891e-05	38	0.00689405	2.15951
Q9Y265	7.95059e-05	39	0.00707547	1.564
Q14498	7.99086e-05	40	0.00725689	1.34578
Q13885	8.52334e-05	41	0.00743832	1.79838
P18085	9.85276e-05	42	0.00761974	1.52349
O75531	0.000111277	43	0.00780116	0.524309
P17987	0.000127841	44	0.00798258	1.31242
P49327	0.000128493	45	0.00816401	1.75532
Q15366	0.000144663	46	0.00834543	1.49242
Q00610	0.000146391	47	0.00852685	2.06062
Q15257	0.000165983	48	0.00870827	1.64568
O75116	0.000167906	49	0.0088897	5.04993
P50995	0.000175104	50	0.00907112	1.80705
P05141	0.000179697	51	0.00925254	2.26637
Q15428	0.000187343	52	0.00943396	1.19106
O95433	0.000189011	53	0.00961538	2.45207
Q9BX68	0.000194539	54	0.00979681	0.607343
P15144	0.00019589	55	0.00997823	1.87388
Q9NZL4	0.00020298	56	0.0101597	1.73546
O60220	0.000203326	57	0.0103411	0.572718
Q6UN15	0.000206914	58	0.0105225	0.533399
Q9NR30	0.000218519	59	0.0107039	1.63629
Q9Y230	0.000220132	60	0.0108853	1.58571
P61204	0.00022442	61	0.0110668	1.38284
P47897	0.000267355	62	0.0112482	1.55574
O00571	0.000276744	63	0.0114296	1.6839
Q08211	0.000298642	64	0.011611	1.36908
Q9BXJ9	0.000307187	65	0.0117925	1.8551
P48643	0.000307396	66	0.0119739	1.29695
P78344	0.000319167	67	0.0121553	2.41001
Q9Y678	0.000343811	68	0.0123367	2.06621
Q96A72	0.000366874	69	0.0125181	1.3722
Q9UBQ5	0.000370032	70	0.0126996	1.66156
Q6P2Q9	0.000418709	71	0.012881	1.33955
Q15631	0.000441095	72	0.0130624	2.87087
Q9BZZ5	0.000452761	73	0.0132438	1.81028
Q01780	0.000458122	74	0.0134253	1.98689
Q14232	0.000471899	75	0.0136067	2.04332
O60341	0.000477203	76	0.0137881	3.29936
Q9BUF5	0.000483609	77	0.0139695	2.59318
Q9Y6G9	0.000484112	78	0.0141509	2.26415
P61604	0.000492581	79	0.0143324	0.7027
O43242	0.000514275	80	0.0145138	1.42061
Q9Y6A4	0.000527282	81	0.0146952	1.52933
P26599	0.000547089	82	0.0148766	1.72247
Q9Y262	0.000616314	83	0.0150581	1.66735
Q86U42	0.000657929	84	0.0152395	0.648028
P07814	0.000692167	85	0.0154209	1.27299
Q99622	0.000726864	86	0.0156023	0.5603
Q9Y613	0.000771258	87	0.0157837	3.46757
P11177	0.000845283	88	0.0159652	1.24549
O95373	0.000992461	89	0.0161466	2.08765
P50570	0.00100741	90	0.016328	3.66476
Q9BXP5	0.00102072	91	0.0165094	1.48583
Q9BRA2	0.00106526	92	0.0166909	0.757945
Q12874	0.00110033	93	0.0168723	1.11431
Q9Y5J9	0.00113526	94	0.0170537	0.384698
Q14240	0.00113716	95	0.0172351	2.66336
Q7L2E3	0.00114808	96	0.0174165	1.75257
P78371	0.00117344	97	0.017598	1.39715
Q8WW01	0.00118176	98	0.0177794	3.37526
O00429	0.00120929	99	0.0179608	1.3999
Q07666	0.0012381	100	0.0181422	1.39664
Q9UGI8	0.00128747	101	0.0183237	2.84155
P61923	0.00129749	102	0.0185051	1.65655
Q13098	0.00133326	103	0.0186865	1.45077
P27708	0.00137933	104	0.0188679	1.73736
Q9P2J5	0.00138721	105	0.0190493	1.28937
P22681	0.00139176	106	0.0192308	2.74813
P60510	0.00140421	107	0.0194122	1.83213
P50991	0.00140628	108	0.0195936	1.51644
P23588	0.00144443	109	0.019775	0.623403
P22314	0.00149721	110	0.0199565	1.23462
Q9Y3T9	0.00157599	111	0.0201379	1.8939
Q99460	0.00162088	112	0.0203193	1.35213
P84085	0.00165249	113	0.0205007	1.35783
O60701	0.00165954	114	0.0206821	0.772058
P52292	0.00166859	115	0.0208636	1.81791
Q969U7	0.00170768	116	0.021045	1.48111
Q9Y3B4	0.00173144	117	0.0212264	1.39625
Q12906	0.00173698	118	0.0214078	1.31465
P45880	0.0018165	119	0.0215893	2.91714
O00560	0.0018209	120	0.0217707	2.2569
P17812	0.00191188	121	0.0219521	1.80204
O60231	0.00192471	122	0.0221335	1.69708
P63151	0.00194307	123	0.0223149	1.618
P00367	0.00194981	124	0.0224964	0.550459
Q92769	0.00202005	125	0.0226778	1.3555
P27695	0.00207916	126	0.0228592	0.88397
O95347	0.00211112	127	0.0230406	2.34647
P61978	0.00215952	128	0.0232221	1.28037
P08559	0.00220345	129	0.0234035	1.18061
O43143	0.0023667	130	0.0235849	1.48755
Q96DI7	0.00236686	131	0.0237663	1.51099
Q13148	0.00237815	132	0.0239478	1.30881
Q9NVP1	0.00243992	133	0.0241292	2.04482
P13489	0.00244615	134	0.0243106	1.72949
Q92979	0.00245175	135	0.024492	1.45807
Q15907	0.00250081	136	0.0246734	1.18174
Q92552	0.00250512	137	0.0248549	1.6003
O94925	0.00250526	138	0.0250363	1.36418
Q9NSD9	0.00256029	139	0.0252177	1.17653
P60660	0.00280086	140	0.0253991	0.602937
P38919	0.00282785	141	0.0255806	1.24803
O60841	0.00287012	142	0.025762	2.16209
P19525	0.00289797	143	0.0259434	1.30576
Q16891	0.00297057	144	0.0261248	2.05004
P62993	0.00309008	145	0.0263062	0.795511
Q52LJ0	0.0031914	146	0.0264877	1.26848
P39687	0.00319815	147	0.0266691	0.77844
Q9H8Y5	0.00328285	148	0.0268505	1.64725
Q9Y2X3	0.0034964	149	0.0270319	1.50841
Q9UHX1	0.00358968	150	0.0272134	1.28891
P42765	0.00363984	151	0.0273948	0.778729
P04844	0.00375257	152	0.0275762	2.12308
O43852	0.0038133	153	0.0277576	0.532991
Q14684	0.00394054	154	0.027939	1.49214
P25325	0.00412831	155	0.0281205	1.75012
Q96AE4	0.00420961	156	0.0283019	0.839506
P02788	0.00422106	157	0.0284833	0.201441
Q15393	0.00437037	158	0.0286647	1.1154
P78406	0.00443821	159	0.0288462	1.22104
Q9NVS9	0.00448673	160	0.0290276	0.675762
Q6P587	0.00450274	161	0.029209	0.606243
Q9BRP8	0.00462836	162	0.0293904	0.656671
P22102	0.0046327	163	0.0295718	1.58606
Q14980	0.00468817	164	0.0297533	1.80567
Q96SB4	0.00472327	165	0.0299347	1.44739
Q15046	0.00484338	166	0.0301161	1.23739
O60784	0.00490337	167	0.0302975	0.237915
P06730	0.00494008	168	0.030479	1.54594
P12814	0.00494262	169	0.0306604	1.52032
P40939	0.00512278	170	0.0308418	1.37781
Q13155	0.00516122	171	0.0310232	1.36381
O76021	0.00539646	172	0.0312046	1.32373
Q9Y6H1	0.00541323	173	0.0313861	0.692274
P56134	0.00561148	174	0.0315675	1.75767
Q8TEX9	0.00563279	175	0.0317489	2.18858
Q13838	0.0057086	176	0.0319303	1.50336
Q96S97	0.00580951	177	0.0321118	1.42423
O43617	0.00599028	178	0.0322932	1.36947
Q7Z2T5	0.00599527	179	0.0324746	1.83724
Q15008	0.00607826	180	0.032656	1.27831
Q6IBS0	0.00609115	181	0.0328374	1.19502
P58546	0.00630243	182	0.0330189	0.714777
P53990	0.00636042	183	0.0332003	1.61432
P50454	0.00636266	184	0.0333817	0.69103
O60888	0.0064049	185	0.0335631	0.791765
Q14152	0.00649933	186	0.0337446	1.49685
Q99436	0.00665021	187	0.033926	0.912854
Q13177	0.00708441	188	0.0341074	1.39851
Q99426	0.00719004	189	0.0342888	1.5566
P55769	0.00721008	190	0.0344702	1.27634
Q9H299	0.0072143	191	0.0346517	0.66729
Q9C0B1	0.00724607	192	0.0348331	1.82508
P46087	0.00739396	193	0.0350145	1.12711
P61081	0.00777729	194	0.0351959	1.47557
O75718	0.00780318	195	0.0353774	1.83799
P26640	0.00782562	196	0.0355588	1.4025
P28331	0.00786808	197	0.0357402	1.77312
P40121	0.00797464	198	0.0359216	1.77591
P31689	0.00840679	199	0.036103	1.41893
Q15459	0.0084301	200	0.0362845	1.17557
P27797	0.00844709	201	0.0364659	0.722778
P54136	0.00849733	202	0.0366473	1.33783
Q15293	0.0087423	203	0.0368287	0.558183
Q9UNM6	0.00881931	204	0.0370102	1.25779
Q13200	0.00887814	205	0.0371916	1.34358
Q04837	0.0088882	206	0.037373	0.752109
P53041	0.00893717	207	0.0375544	1.29605
Q14683	0.00899524	208	0.0377358	2.36837
Q9NTK5	0.00917541	209	0.0379173	1.28938
Q10567	0.00929799	210	0.0380987	1.65764
Q96GQ7	0.00933505	211	0.0382801	1.43478
Q13242	0.00946554	212	0.0384615	1.36688
P14854	0.00956579	213	0.038643	0.485147
P61086	0.00957138	214	0.0388244	1.22795
P15374	0.00961397	215	0.0390058	1.52737
P61758	0.00973232	216	0.0391872	1.15615
P07741	0.00973451	217	0.0393687	1.57314
P61088	0.00977056	218	0.0395501	1.31678
P46108	0.0100027	219	0.0397315	0.367251
Q9H3P7	0.0100096	220	0.0399129	1.48548
P99999	0.0103231	221	0.0400943	1.18711
P49006	0.0105528	222	0.0402758	0.682935
Q9UMS4	0.010661	223	0.0404572	1.27375
P62195	0.0109	224	0.0406386	1.21942
O95747	0.0109132	225	0.04082	1.99619
P41252	0.0113135	226	0.0410015	1.39936
Q6UXH1	0.0116599	227	0.0411829	0.479948
P45974	0.0117919	228	0.0413643	1.30262
Q9NSE4	0.0118971	229	0.0415457	1.31592
O00567	0.0119508	230	0.0417271	1.19204
Q8NBJ7	0.012035	231	0.0419086	1.64808
Q96PK6	0.0120875	232	0.04209	1.844
P13073	0.0121341	233	0.0422714	1.94401
P62304	0.0121536	234	0.0424528	1.34704
P62310	0.0122972	235	0.0426343	0.720023
Q14789	0.0123668	236	0.0428157	2.23098
P27824	0.012741	237	0.0429971	1.43145
O14818	0.0129525	238	0.0431785	0.87625
P61106	0.0131424	239	0.0433599	2.01292
Q9NTZ6	0.013239	240	0.0435414	1.24877
P05388	0.0134173	241	0.0437228	1.29176
Q01469	0.0134421	242	0.0439042	0.695064
Q9H501	0.0135899	243	0.0440856	1.72338
Q13685	0.0138985	244	0.0442671	0.688869
Q14103	0.0142645	245	0.0444485	0.80342
Q15185	0.0146074	246	0.0446299	1.26173
P22234	0.0150569	247	0.0448113	1.12194
P13861	0.0158089	248	0.0449927	1.35906
Q9Y490	0.0160146	249	0.0451742	1.56845
Q53FT3	0.0162134	250	0.0453556	3.68923
P52789	0.0167234	251	0.045537	1.54364
Q01105	0.0179712	252	0.0457184	0.840909
Q16881	0.0179793	253	0.0458999	0.887064
O00541	0.0179943	254	0.0460813	1.76928
Q92900	0.0182374	255	0.0462627	1.29481
P26038	0.01832	256	0.0464441	0.86052
Q01844	0.0183839	257	0.0466255	0.730929
P21912	0.0185053	258	0.046807	0.686913
Q9UNZ2	0.0185582	259	0.0469884	0.73118
O94992	0.0187255	260	0.0471698	0.353669
O14737	0.0190758	261	0.0473512	0.710087
Q9NRR5	0.0190986	262	0.0475327	0.82458
Q9BYG3	0.019454	263	0.0477141	1.65841
P06454	0.0194991	264	0.0478955	0.651799
Q9GZL7	0.0195936	265	0.0480769	0.894379
Q9Y3C6	0.0196717	266	0.0482583	0.629971
Q9NYF8	0.019786	267	0.0484398	0.771174
P55957	0.019804	268	0.0486212	1.28078
O95831	0.0200119	269	0.0488026	0.798928
O60256	0.0200448	270	0.048984	1.76104
O15427	0.0201767	271	0.0491655	1.75093
P19338	0.0209334	272	0.0493469	0.812683
Q69YQ0	0.0210202	273	0.0495283	2.06886
Q5T6F2	0.0210691	274	0.0497097	0.585128
Q15149	0.0214417	275	0.0498911	1.5705

## Sheet: Significant protein ontologies
Supplementary Dataset 7: (G) Proteomics differentially expressed proteins and ontologies pB vs. other clones.
Upregulated proteins involved in term (pB/pA,pC,pD >1)	Term (Ontology)	Number of genes involved in Term	% Enrichment (Involed genes/Total genes)	Modified Fisher Exact P-Value, (EASE Score from David Bioinformatics)	Benjamini score (David Bioinformatics)		Downregulated proteins involved in term (pB/pA,pC,pD <1)	Term (Ontology)	Number of genes involved in Term	% Enrichment (Involed genes/Total genes)	Modified Fisher Exact P-Value, (EASE Score from David Bioinformatics)	Benjamini score (David Bioinformatics)
P61204	Nucleotide-binding	73	0.336	5.1e-12	1.3e-09		O95831	short sequence motif: Prevents secretion from ER	5	0.086	0.001	0.13
P18085	Nucleotide-binding	73	0.336	5.1e-12	1.3e-09		P27797	short sequence motif: Prevents secretion from ER	5	0.086	0.001	0.13
P84085	Nucleotide-binding	73	0.336	5.1e-12	1.3e-09		O43852	short sequence motif: Prevents secretion from ER	5	0.086	0.001	0.13
P17812	Nucleotide-binding	73	0.336	5.1e-12	1.3e-09		Q15293	short sequence motif: Prevents secretion from ER	5	0.086	0.001	0.13
Q9NVP1	Nucleotide-binding	73	0.336	5.1e-12	1.3e-09		P50454	short sequence motif: Prevents secretion from ER	5	0.086	0.001	0.13
Q96GQ7	Nucleotide-binding	73	0.336	5.1e-12	1.3e-09		P27695	Disulfide bond	11	0.19	0.0014	0.19
O00571	Nucleotide-binding	73	0.336	5.1e-12	1.3e-09		P27797	Disulfide bond	11	0.19	0.0014	0.19
P26196	Nucleotide-binding	73	0.336	5.1e-12	1.3e-09		Q9Y6H1	Disulfide bond	11	0.19	0.0014	0.19
O43143	Nucleotide-binding	73	0.336	5.1e-12	1.3e-09		Q6UXH1	Disulfide bond	11	0.19	0.0014	0.19
O60231	Nucleotide-binding	73	0.336	5.1e-12	1.3e-09		P14854	Disulfide bond	11	0.19	0.0014	0.19
Q9NR30	Nucleotide-binding	73	0.336	5.1e-12	1.3e-09		Q01469	Disulfide bond	11	0.19	0.0014	0.19
Q13838	Nucleotide-binding	73	0.336	5.1e-12	1.3e-09		P02788	Disulfide bond	11	0.19	0.0014	0.19
Q7L2E3	Nucleotide-binding	73	0.336	5.1e-12	1.3e-09		Q9BRA2	Disulfide bond	11	0.19	0.0014	0.19
Q08211	Nucleotide-binding	73	0.336	5.1e-12	1.3e-09		Q16881	Disulfide bond	11	0.19	0.0014	0.19
Q9H4M9	Nucleotide-binding	73	0.336	5.1e-12	1.3e-09		O60220	Disulfide bond	11	0.19	0.0014	0.19
Q9H0A0	Nucleotide-binding	73	0.336	5.1e-12	1.3e-09		Q9Y5J9	Disulfide bond	11	0.19	0.0014	0.19
Q9NTK5	Nucleotide-binding	73	0.336	5.1e-12	1.3e-09		Q01105	Endoplasmic reticulum	9	0.155	0.0055	0.34
Q15907	Nucleotide-binding	73	0.336	5.1e-12	1.3e-09		P39687	Endoplasmic reticulum	9	0.155	0.0055	0.34
P61106	Nucleotide-binding	73	0.336	5.1e-12	1.3e-09		P27695	Endoplasmic reticulum	9	0.155	0.0055	0.34
O75116	Nucleotide-binding	73	0.336	5.1e-12	1.3e-09		P27797	Endoplasmic reticulum	9	0.155	0.0055	0.34
Q9Y265	Nucleotide-binding	73	0.336	5.1e-12	1.3e-09		O43852	Endoplasmic reticulum	9	0.155	0.0055	0.34
Q9Y230	Nucleotide-binding	73	0.336	5.1e-12	1.3e-09		Q6UXH1	Endoplasmic reticulum	9	0.155	0.0055	0.34
Q96SB4	Nucleotide-binding	73	0.336	5.1e-12	1.3e-09		Q15293	Endoplasmic reticulum	9	0.155	0.0055	0.34
P42285	Nucleotide-binding	73	0.336	5.1e-12	1.3e-09		P50454	Endoplasmic reticulum	9	0.155	0.0055	0.34
Q12931	Nucleotide-binding	73	0.336	5.1e-12	1.3e-09		Q9NRR5	Endoplasmic reticulum	9	0.155	0.0055	0.34
Q92900	Nucleotide-binding	73	0.336	5.1e-12	1.3e-09		P27797	positive regulation of gene expression	6	0.103	0.0038	0.49
P54136	Nucleotide-binding	73	0.336	5.1e-12	1.3e-09		Q96AE4	positive regulation of gene expression	6	0.103	0.0038	0.49
P27708	Nucleotide-binding	73	0.336	5.1e-12	1.3e-09		Q14103	positive regulation of gene expression	6	0.103	0.0038	0.49
P78371	Nucleotide-binding	73	0.336	5.1e-12	1.3e-09		P26038	positive regulation of gene expression	6	0.103	0.0038	0.49
P49368	Nucleotide-binding	73	0.336	5.1e-12	1.3e-09		O14737	positive regulation of gene expression	6	0.103	0.0038	0.49
P50991	Nucleotide-binding	73	0.336	5.1e-12	1.3e-09		Q5T6F2	positive regulation of gene expression	6	0.103	0.0038	0.49
P48643	Nucleotide-binding	73	0.336	5.1e-12	1.3e-09		Q9H299	cell redox homeostasis	5	0.086	0.0024	0.57
P40227	Nucleotide-binding	73	0.336	5.1e-12	1.3e-09		O95831	cell redox homeostasis	5	0.086	0.0024	0.57
Q99832	Nucleotide-binding	73	0.336	5.1e-12	1.3e-09		P27695	cell redox homeostasis	5	0.086	0.0024	0.57
O00429	Nucleotide-binding	73	0.336	5.1e-12	1.3e-09		P02788	cell redox homeostasis	5	0.086	0.0024	0.57
P50570	Nucleotide-binding	73	0.336	5.1e-12	1.3e-09		Q16881	cell redox homeostasis	5	0.086	0.0024	0.57
Q9Y6G9	Nucleotide-binding	73	0.336	5.1e-12	1.3e-09		P42765	mitochondrial inner membrane	7	0.121	0.038	0.67
P19525	Nucleotide-binding	73	0.336	5.1e-12	1.3e-09		O95831	mitochondrial inner membrane	7	0.121	0.038	0.67
P60842	Nucleotide-binding	73	0.336	5.1e-12	1.3e-09		P14854	mitochondrial inner membrane	7	0.121	0.038	0.67
Q14240	Nucleotide-binding	73	0.336	5.1e-12	1.3e-09		Q6P587	mitochondrial inner membrane	7	0.121	0.038	0.67
P38919	Nucleotide-binding	73	0.336	5.1e-12	1.3e-09		P21912	mitochondrial inner membrane	7	0.121	0.038	0.67
O60841	Nucleotide-binding	73	0.336	5.1e-12	1.3e-09		O60220	mitochondrial inner membrane	7	0.121	0.038	0.67
P47897	Nucleotide-binding	73	0.336	5.1e-12	1.3e-09		Q9Y5J9	mitochondrial inner membrane	7	0.121	0.038	0.67
P07814	Nucleotide-binding	73	0.336	5.1e-12	1.3e-09		P46108	extracellular exosome	29	0.5	0.033	0.72
P07900	Nucleotide-binding	73	0.336	5.1e-12	1.3e-09		P49006	extracellular exosome	29	0.5	0.033	0.72
P08238	Nucleotide-binding	73	0.336	5.1e-12	1.3e-09		Q9H299	extracellular exosome	29	0.5	0.033	0.72
P52789	Nucleotide-binding	73	0.336	5.1e-12	1.3e-09		O60701	extracellular exosome	29	0.5	0.033	0.72
Q9NSE4	Nucleotide-binding	73	0.336	5.1e-12	1.3e-09		P42765	extracellular exosome	29	0.5	0.033	0.72
P41252	Nucleotide-binding	73	0.336	5.1e-12	1.3e-09		O75531	extracellular exosome	29	0.5	0.033	0.72
Q9P2J5	Nucleotide-binding	73	0.336	5.1e-12	1.3e-09		P27797	extracellular exosome	29	0.5	0.033	0.72
P36776	Nucleotide-binding	73	0.336	5.1e-12	1.3e-09		O60888	extracellular exosome	29	0.5	0.033	0.72
Q15046	Nucleotide-binding	73	0.336	5.1e-12	1.3e-09		Q01469	extracellular exosome	29	0.5	0.033	0.72
O95747	Nucleotide-binding	73	0.336	5.1e-12	1.3e-09		P62993	extracellular exosome	29	0.5	0.033	0.72
Q13177	Nucleotide-binding	73	0.336	5.1e-12	1.3e-09		P61604	extracellular exosome	29	0.5	0.033	0.72
Q9NSD9	Nucleotide-binding	73	0.336	5.1e-12	1.3e-09		Q14103	extracellular exosome	29	0.5	0.033	0.72
P22234	Nucleotide-binding	73	0.336	5.1e-12	1.3e-09		P02788	extracellular exosome	29	0.5	0.033	0.72
P22102	Nucleotide-binding	73	0.336	5.1e-12	1.3e-09		P26038	extracellular exosome	29	0.5	0.033	0.72
P62195	Nucleotide-binding	73	0.336	5.1e-12	1.3e-09		P60660	extracellular exosome	29	0.5	0.033	0.72
P13861	Nucleotide-binding	73	0.336	5.1e-12	1.3e-09		P58546	extracellular exosome	29	0.5	0.033	0.72
Q15257	Nucleotide-binding	73	0.336	5.1e-12	1.3e-09		P19338	extracellular exosome	29	0.5	0.033	0.72
Q14683	Nucleotide-binding	73	0.336	5.1e-12	1.3e-09		Q9Y3C6	extracellular exosome	29	0.5	0.033	0.72
O95347	Nucleotide-binding	73	0.336	5.1e-12	1.3e-09		O14737	extracellular exosome	29	0.5	0.033	0.72
P17987	Nucleotide-binding	73	0.336	5.1e-12	1.3e-09		O14818	extracellular exosome	29	0.5	0.033	0.72
Q9BQE3	Nucleotide-binding	73	0.336	5.1e-12	1.3e-09		Q99436	extracellular exosome	29	0.5	0.033	0.72
P68366	Nucleotide-binding	73	0.336	5.1e-12	1.3e-09		P06454	extracellular exosome	29	0.5	0.033	0.72
Q13885	Nucleotide-binding	73	0.336	5.1e-12	1.3e-09		Q9NVS9	extracellular exosome	29	0.5	0.033	0.72
Q9BUF5	Nucleotide-binding	73	0.336	5.1e-12	1.3e-09		P50454	extracellular exosome	29	0.5	0.033	0.72
P61086	Nucleotide-binding	73	0.336	5.1e-12	1.3e-09		Q04837	extracellular exosome	29	0.5	0.033	0.72
P61081	Nucleotide-binding	73	0.336	5.1e-12	1.3e-09		P21912	extracellular exosome	29	0.5	0.033	0.72
P61088	Nucleotide-binding	73	0.336	5.1e-12	1.3e-09		O60784	extracellular exosome	29	0.5	0.033	0.72
P22314	Nucleotide-binding	73	0.336	5.1e-12	1.3e-09		Q9BRA2	extracellular exosome	29	0.5	0.033	0.72
P26640	Nucleotide-binding	73	0.336	5.1e-12	1.3e-09		Q16881	extracellular exosome	29	0.5	0.033	0.72
P45880	Nucleotide-binding	73	0.336	5.1e-12	1.3e-09
P17812	ATP-binding	59	0.272	3.2e-10	4e-08
Q9NVP1	ATP-binding	59	0.272	3.2e-10	4e-08
Q96GQ7	ATP-binding	59	0.272	3.2e-10	4e-08
O00571	ATP-binding	59	0.272	3.2e-10	4e-08
P26196	ATP-binding	59	0.272	3.2e-10	4e-08
O43143	ATP-binding	59	0.272	3.2e-10	4e-08
O60231	ATP-binding	59	0.272	3.2e-10	4e-08
Q9NR30	ATP-binding	59	0.272	3.2e-10	4e-08
Q13838	ATP-binding	59	0.272	3.2e-10	4e-08
Q7L2E3	ATP-binding	59	0.272	3.2e-10	4e-08
Q08211	ATP-binding	59	0.272	3.2e-10	4e-08
Q9H4M9	ATP-binding	59	0.272	3.2e-10	4e-08
Q9H0A0	ATP-binding	59	0.272	3.2e-10	4e-08
Q9NTK5	ATP-binding	59	0.272	3.2e-10	4e-08
O75116	ATP-binding	59	0.272	3.2e-10	4e-08
Q9Y265	ATP-binding	59	0.272	3.2e-10	4e-08
Q9Y230	ATP-binding	59	0.272	3.2e-10	4e-08
Q96SB4	ATP-binding	59	0.272	3.2e-10	4e-08
P42285	ATP-binding	59	0.272	3.2e-10	4e-08
Q12931	ATP-binding	59	0.272	3.2e-10	4e-08
Q92900	ATP-binding	59	0.272	3.2e-10	4e-08
P54136	ATP-binding	59	0.272	3.2e-10	4e-08
P27708	ATP-binding	59	0.272	3.2e-10	4e-08
P78371	ATP-binding	59	0.272	3.2e-10	4e-08
P49368	ATP-binding	59	0.272	3.2e-10	4e-08
P50991	ATP-binding	59	0.272	3.2e-10	4e-08
P48643	ATP-binding	59	0.272	3.2e-10	4e-08
P40227	ATP-binding	59	0.272	3.2e-10	4e-08
Q99832	ATP-binding	59	0.272	3.2e-10	4e-08
Q9Y6G9	ATP-binding	59	0.272	3.2e-10	4e-08
P19525	ATP-binding	59	0.272	3.2e-10	4e-08
P60842	ATP-binding	59	0.272	3.2e-10	4e-08
Q14240	ATP-binding	59	0.272	3.2e-10	4e-08
P38919	ATP-binding	59	0.272	3.2e-10	4e-08
P47897	ATP-binding	59	0.272	3.2e-10	4e-08
P07814	ATP-binding	59	0.272	3.2e-10	4e-08
P07900	ATP-binding	59	0.272	3.2e-10	4e-08
P08238	ATP-binding	59	0.272	3.2e-10	4e-08
P52789	ATP-binding	59	0.272	3.2e-10	4e-08
Q9NSE4	ATP-binding	59	0.272	3.2e-10	4e-08
P41252	ATP-binding	59	0.272	3.2e-10	4e-08
Q9P2J5	ATP-binding	59	0.272	3.2e-10	4e-08
P36776	ATP-binding	59	0.272	3.2e-10	4e-08
Q15046	ATP-binding	59	0.272	3.2e-10	4e-08
O95747	ATP-binding	59	0.272	3.2e-10	4e-08
Q13177	ATP-binding	59	0.272	3.2e-10	4e-08
Q9NSD9	ATP-binding	59	0.272	3.2e-10	4e-08
P22234	ATP-binding	59	0.272	3.2e-10	4e-08
P22102	ATP-binding	59	0.272	3.2e-10	4e-08
P62195	ATP-binding	59	0.272	3.2e-10	4e-08
Q15257	ATP-binding	59	0.272	3.2e-10	4e-08
Q14683	ATP-binding	59	0.272	3.2e-10	4e-08
O95347	ATP-binding	59	0.272	3.2e-10	4e-08
P17987	ATP-binding	59	0.272	3.2e-10	4e-08
P61086	ATP-binding	59	0.272	3.2e-10	4e-08
P61081	ATP-binding	59	0.272	3.2e-10	4e-08
P61088	ATP-binding	59	0.272	3.2e-10	4e-08
P22314	ATP-binding	59	0.272	3.2e-10	4e-08
P26640	ATP-binding	59	0.272	3.2e-10	4e-08
Q9NVP1	ATP-dependent RNA helicase activity	15	0.069	8.9e-07	0.00018
Q96GQ7	ATP-dependent RNA helicase activity	15	0.069	8.9e-07	0.00018
O00571	ATP-dependent RNA helicase activity	15	0.069	8.9e-07	0.00018
P26196	ATP-dependent RNA helicase activity	15	0.069	8.9e-07	0.00018
O43143	ATP-dependent RNA helicase activity	15	0.069	8.9e-07	0.00018
O60231	ATP-dependent RNA helicase activity	15	0.069	8.9e-07	0.00018
Q9NR30	ATP-dependent RNA helicase activity	15	0.069	8.9e-07	0.00018
Q13838	ATP-dependent RNA helicase activity	15	0.069	8.9e-07	0.00018
Q7L2E3	ATP-dependent RNA helicase activity	15	0.069	8.9e-07	0.00018
Q08211	ATP-dependent RNA helicase activity	15	0.069	8.9e-07	0.00018
P42285	ATP-dependent RNA helicase activity	15	0.069	8.9e-07	0.00018
Q92900	ATP-dependent RNA helicase activity	15	0.069	8.9e-07	0.00018
P60842	ATP-dependent RNA helicase activity	15	0.069	8.9e-07	0.00018
Q14240	ATP-dependent RNA helicase activity	15	0.069	8.9e-07	0.00018
P38919	ATP-dependent RNA helicase activity	15	0.069	8.9e-07	0.00018
Q9NVP1	DNA/RNA helicase, DEAD/DEAH box type, N-terminal	14	0.065	3.7e-06	0.002
Q96GQ7	DNA/RNA helicase, DEAD/DEAH box type, N-terminal	14	0.065	3.7e-06	0.002
O00571	DNA/RNA helicase, DEAD/DEAH box type, N-terminal	14	0.065	3.7e-06	0.002
P26196	DNA/RNA helicase, DEAD/DEAH box type, N-terminal	14	0.065	3.7e-06	0.002
O43143	DNA/RNA helicase, DEAD/DEAH box type, N-terminal	14	0.065	3.7e-06	0.002
O60231	DNA/RNA helicase, DEAD/DEAH box type, N-terminal	14	0.065	3.7e-06	0.002
Q9NR30	DNA/RNA helicase, DEAD/DEAH box type, N-terminal	14	0.065	3.7e-06	0.002
Q13838	DNA/RNA helicase, DEAD/DEAH box type, N-terminal	14	0.065	3.7e-06	0.002
Q7L2E3	DNA/RNA helicase, DEAD/DEAH box type, N-terminal	14	0.065	3.7e-06	0.002
Q08211	DNA/RNA helicase, DEAD/DEAH box type, N-terminal	14	0.065	3.7e-06	0.002
P42285	DNA/RNA helicase, DEAD/DEAH box type, N-terminal	14	0.065	3.7e-06	0.002
P60842	DNA/RNA helicase, DEAD/DEAH box type, N-terminal	14	0.065	3.7e-06	0.002
Q14240	DNA/RNA helicase, DEAD/DEAH box type, N-terminal	14	0.065	3.7e-06	0.002
P38919	DNA/RNA helicase, DEAD/DEAH box type, N-terminal	14	0.065	3.7e-06	0.002
Q9NVP1	nucleotide phosphate-binding region:ATP	34	0.157	2.8e-06	0.0021
Q96GQ7	nucleotide phosphate-binding region:ATP	34	0.157	2.8e-06	0.0021
O00571	nucleotide phosphate-binding region:ATP	34	0.157	2.8e-06	0.0021
P26196	nucleotide phosphate-binding region:ATP	34	0.157	2.8e-06	0.0021
O43143	nucleotide phosphate-binding region:ATP	34	0.157	2.8e-06	0.0021
O60231	nucleotide phosphate-binding region:ATP	34	0.157	2.8e-06	0.0021
Q9NR30	nucleotide phosphate-binding region:ATP	34	0.157	2.8e-06	0.0021
Q13838	nucleotide phosphate-binding region:ATP	34	0.157	2.8e-06	0.0021
Q7L2E3	nucleotide phosphate-binding region:ATP	34	0.157	2.8e-06	0.0021
Q08211	nucleotide phosphate-binding region:ATP	34	0.157	2.8e-06	0.0021
Q9H4M9	nucleotide phosphate-binding region:ATP	34	0.157	2.8e-06	0.0021
Q9H0A0	nucleotide phosphate-binding region:ATP	34	0.157	2.8e-06	0.0021
Q9NTK5	nucleotide phosphate-binding region:ATP	34	0.157	2.8e-06	0.0021
O75116	nucleotide phosphate-binding region:ATP	34	0.157	2.8e-06	0.0021
Q9Y265	nucleotide phosphate-binding region:ATP	34	0.157	2.8e-06	0.0021
Q9Y230	nucleotide phosphate-binding region:ATP	34	0.157	2.8e-06	0.0021
Q96SB4	nucleotide phosphate-binding region:ATP	34	0.157	2.8e-06	0.0021
P42285	nucleotide phosphate-binding region:ATP	34	0.157	2.8e-06	0.0021
Q92900	nucleotide phosphate-binding region:ATP	34	0.157	2.8e-06	0.0021
Q9Y6G9	nucleotide phosphate-binding region:ATP	34	0.157	2.8e-06	0.0021
P19525	nucleotide phosphate-binding region:ATP	34	0.157	2.8e-06	0.0021
P60842	nucleotide phosphate-binding region:ATP	34	0.157	2.8e-06	0.0021
Q14240	nucleotide phosphate-binding region:ATP	34	0.157	2.8e-06	0.0021
P38919	nucleotide phosphate-binding region:ATP	34	0.157	2.8e-06	0.0021
P07814	nucleotide phosphate-binding region:ATP	34	0.157	2.8e-06	0.0021
P36776	nucleotide phosphate-binding region:ATP	34	0.157	2.8e-06	0.0021
Q15046	nucleotide phosphate-binding region:ATP	34	0.157	2.8e-06	0.0021
O95747	nucleotide phosphate-binding region:ATP	34	0.157	2.8e-06	0.0021
Q13177	nucleotide phosphate-binding region:ATP	34	0.157	2.8e-06	0.0021
P22102	nucleotide phosphate-binding region:ATP	34	0.157	2.8e-06	0.0021
P62195	nucleotide phosphate-binding region:ATP	34	0.157	2.8e-06	0.0021
Q14683	nucleotide phosphate-binding region:ATP	34	0.157	2.8e-06	0.0021
O95347	nucleotide phosphate-binding region:ATP	34	0.157	2.8e-06	0.0021
P22314	nucleotide phosphate-binding region:ATP	34	0.157	2.8e-06	0.0021
P18085	membrane	83	0.382	1e-05	0.0037
P55957	membrane	83	0.382	1e-05	0.0037
P17812	membrane	83	0.382	1e-05	0.0037
Q9NVP1	membrane	83	0.382	1e-05	0.0037
P26196	membrane	83	0.382	1e-05	0.0037
Q9NR30	membrane	83	0.382	1e-05	0.0037
Q08211	membrane	83	0.382	1e-05	0.0037
P31689	membrane	83	0.382	1e-05	0.0037
Q9H4M9	membrane	83	0.382	1e-05	0.0037
Q07666	membrane	83	0.382	1e-05	0.0037
Q9BXJ9	membrane	83	0.382	1e-05	0.0037
Q9H0A0	membrane	83	0.382	1e-05	0.0037
P28331	membrane	83	0.382	1e-05	0.0037
O00567	membrane	83	0.382	1e-05	0.0037
Q9Y2X3	membrane	83	0.382	1e-05	0.0037
Q9NTK5	membrane	83	0.382	1e-05	0.0037
Q9Y265	membrane	83	0.382	1e-05	0.0037
Q9Y230	membrane	83	0.382	1e-05	0.0037
Q12931	membrane	83	0.382	1e-05	0.0037
Q9H3P7	membrane	83	0.382	1e-05	0.0037
Q13155	membrane	83	0.382	1e-05	0.0037
Q9H8Y5	membrane	83	0.382	1e-05	0.0037
P50995	membrane	83	0.382	1e-05	0.0037
Q9BZZ5	membrane	83	0.382	1e-05	0.0037
P54136	membrane	83	0.382	1e-05	0.0037
Q7L1Q6	membrane	83	0.382	1e-05	0.0037
P27824	membrane	83	0.382	1e-05	0.0037
P27708	membrane	83	0.382	1e-05	0.0037
Q00610	membrane	83	0.382	1e-05	0.0037
P53618	membrane	83	0.382	1e-05	0.0037
Q13618	membrane	83	0.382	1e-05	0.0037
P13073	membrane	83	0.382	1e-05	0.0037
O00429	membrane	83	0.382	1e-05	0.0037
Q9Y6G9	membrane	83	0.382	1e-05	0.0037
P19525	membrane	83	0.382	1e-05	0.0037
Q14232	membrane	83	0.382	1e-05	0.0037
Q14152	membrane	83	0.382	1e-05	0.0037
P60228	membrane	83	0.382	1e-05	0.0037
O15372	membrane	83	0.382	1e-05	0.0037
Q9UBQ5	membrane	83	0.382	1e-05	0.0037
Q9Y262	membrane	83	0.382	1e-05	0.0037
P78344	membrane	83	0.382	1e-05	0.0037
P60842	membrane	83	0.382	1e-05	0.0037
P38919	membrane	83	0.382	1e-05	0.0037
Q01780	membrane	83	0.382	1e-05	0.0037
P49327	membrane	83	0.382	1e-05	0.0037
Q9Y613	membrane	83	0.382	1e-05	0.0037
P07814	membrane	83	0.382	1e-05	0.0037
Q14789	membrane	83	0.382	1e-05	0.0037
P07900	membrane	83	0.382	1e-05	0.0037
P08238	membrane	83	0.382	1e-05	0.0037
P61978	membrane	83	0.382	1e-05	0.0037
P52789	membrane	83	0.382	1e-05	0.0037
Q8TEX9	membrane	83	0.382	1e-05	0.0037
O95373	membrane	83	0.382	1e-05	0.0037
Q16891	membrane	83	0.382	1e-05	0.0037
Q12906	membrane	83	0.382	1e-05	0.0037
P41252	membrane	83	0.382	1e-05	0.0037
P52292	membrane	83	0.382	1e-05	0.0037
Q14974	membrane	83	0.382	1e-05	0.0037
P42704	membrane	83	0.382	1e-05	0.0037
P36776	membrane	83	0.382	1e-05	0.0037
O00541	membrane	83	0.382	1e-05	0.0037
Q9NSD9	membrane	83	0.382	1e-05	0.0037
P22234	membrane	83	0.382	1e-05	0.0037
Q15365	membrane	83	0.382	1e-05	0.0037
Q15366	membrane	83	0.382	1e-05	0.0037
P26599	membrane	83	0.382	1e-05	0.0037
Q9UMS4	membrane	83	0.382	1e-05	0.0037
Q6P2Q9	membrane	83	0.382	1e-05	0.0037
P62195	membrane	83	0.382	1e-05	0.0037
Q99460	membrane	83	0.382	1e-05	0.0037
O00231	membrane	83	0.382	1e-05	0.0037
Q9UNM6	membrane	83	0.382	1e-05	0.0037
Q13200	membrane	83	0.382	1e-05	0.0037
O43242	membrane	83	0.382	1e-05	0.0037
P13861	membrane	83	0.382	1e-05	0.0037
P04844	membrane	83	0.382	1e-05	0.0037
O76021	membrane	83	0.382	1e-05	0.0037
P05388	membrane	83	0.382	1e-05	0.0037
O15427	membrane	83	0.382	1e-05	0.0037
P05141	membrane	83	0.382	1e-05	0.0037
O00560	membrane	83	0.382	1e-05	0.0037
Q9NVP1	Helicase	17	0.078	4.6e-05	0.0039
Q96GQ7	Helicase	17	0.078	4.6e-05	0.0039
O00571	Helicase	17	0.078	4.6e-05	0.0039
P26196	Helicase	17	0.078	4.6e-05	0.0039
O43143	Helicase	17	0.078	4.6e-05	0.0039
O60231	Helicase	17	0.078	4.6e-05	0.0039
Q9NR30	Helicase	17	0.078	4.6e-05	0.0039
Q13838	Helicase	17	0.078	4.6e-05	0.0039
Q7L2E3	Helicase	17	0.078	4.6e-05	0.0039
Q08211	Helicase	17	0.078	4.6e-05	0.0039
Q9Y265	Helicase	17	0.078	4.6e-05	0.0039
Q9Y230	Helicase	17	0.078	4.6e-05	0.0039
P42285	Helicase	17	0.078	4.6e-05	0.0039
Q92900	Helicase	17	0.078	4.6e-05	0.0039
P60842	Helicase	17	0.078	4.6e-05	0.0039
Q14240	Helicase	17	0.078	4.6e-05	0.0039
P38919	Helicase	17	0.078	4.6e-05	0.0039
