# Supplementary material for: Imbalanced sphingolipid signaling is maintained as a core proponent of a cancerous phenotype in spite of metabolic pressure and epigenetic drift
Source: Oncotarget. 2019 Jan 11;10(4):449–79. doi: 10.18632/oncotarget.26533 (PMC6355186; doi:10.18632/oncotarget.26533)
Supplement: Supplementary file 9 [file oncotarget-10-449-s009.xlsx]

## Sheet: All Proteins
Uniprot Accession	pC vs. Other Cancers (P value)	P value rank (smallest to largest)	P value corrected for multiple comparisons (Benjamini-Hochberg Procedure)	Fold Change in concentration (pC/Average pA,pB,pD)
O75874	5.01756e-11	1	0.000181422	2.28665
P04083	6.72819e-11	2	0.000362845	2.1366
Q01082	2.00164e-09	3	0.000544267	2.22785
P21980	4.42671e-09	4	0.000725689	1.79545
Q16555	5.52253e-09	5	0.000907112	2.26145
Q96KP4	3.9806e-08	6	0.00108853	1.79328
P11216	4.01738e-08	7	0.00126996	1.91948
Q14692	4.90918e-08	8	0.00145138	0.348759
Q07954	5.05546e-08	9	0.0016328	2.08692
Q03154	8.32871e-08	10	0.00181422	2.5612
P09960	1.02095e-07	11	0.00199565	1.40194
P02765	1.26383e-07	12	0.00217707	3.30297
Q13287	1.36468e-07	13	0.00235849	2.49113
Q9ULA0	1.61026e-07	14	0.00253991	1.36822
P40306	1.66006e-07	15	0.00272134	3.60233
P02768	1.67234e-07	16	0.00290276	3.12117
Q9BT78	1.68971e-07	17	0.00308418	12.0062
P51659	2.11879e-07	18	0.0032656	19.4648
P20962	2.57304e-07	19	0.00344702	3.2437
O00469	3.44525e-07	20	0.00362845	1.58197
O95630	4.11385e-07	21	0.00380987	3.01906
Q9BRX2	4.63936e-07	22	0.00399129	0.0136189
Q6ZUT6	4.67128e-07	23	0.00417271	2.97371
Q00341	5.30023e-07	24	0.00435414	2.7087
P51114	5.43421e-07	25	0.00453556	4.87613
P21796	5.61097e-07	26	0.00471698	0.0734435
P20810	5.76431e-07	27	0.0048984	2.32064
P23497	5.99247e-07	28	0.00507983	4.31896
Q9H0W9	6.13188e-07	29	0.00526125	4.2807
P41091	6.19451e-07	30	0.00544267	0.567966
P13798	6.94614e-07	31	0.00562409	1.89944
Q13011	1.04081e-06	32	0.00580552	1.76467
Q7Z5L9	1.10505e-06	33	0.00598694	0.422474
Q96KR1	1.18453e-06	34	0.00616836	2.80673
P50452	1.29641e-06	35	0.00634978	35.0691
Q9BXR0	1.37442e-06	36	0.0065312	1.37188
O75153	1.52542e-06	37	0.00671263	5.28007
Q14376	2.5415e-06	38	0.00689405	1.76348
P05386	2.60129e-06	39	0.00707547	0.580256
Q9HC38	2.72853e-06	40	0.00725689	1.35408
O75152	3.18228e-06	41	0.00743832	0.14478
O75717	3.31178e-06	42	0.00761974	0.482028
O14950	3.50403e-06	43	0.00780116	1.46387
P62714	3.87743e-06	44	0.00798258	0.105232
P54886	4.06416e-06	45	0.00816401	0.471371
P00505	4.34206e-06	46	0.00834543	1.34325
Q8N6H7	4.5036e-06	47	0.00852685	17.0198
P34932	5.53374e-06	48	0.00870827	1.39948
P98170	5.91473e-06	49	0.0088897	0.101577
P08727	5.95781e-06	50	0.00907112	1.75847
P09382	5.99988e-06	51	0.00925254	1.67368
Q14258	6.70116e-06	52	0.00943396	2.71681
Q9NZ08	6.99659e-06	53	0.00961538	3.08841
P25786	7.19724e-06	54	0.00979681	1.28014
Q9UBS4	8.70781e-06	55	0.00997823	4.12295
Q9Y3A5	1.0183e-05	56	0.0101597	0.437596
Q9NQR4	1.19881e-05	57	0.0103411	1.38506
Q96DG6	1.32383e-05	58	0.0105225	1.7129
P27144	1.42044e-05	59	0.0107039	0.220229
Q96G46	1.4601e-05	60	0.0108853	2.92313
Q01581	1.63537e-05	61	0.0110668	2.97881
O15400	1.84965e-05	62	0.0112482	34.1229
P30740	2.08891e-05	63	0.0114296	3.16446
Q5JRX3	2.44534e-05	64	0.011611	0.191547
Q96EE3	2.47426e-05	65	0.0117925	0.386484
Q9UI30	2.51464e-05	66	0.0119739	1.37939
Q14566	2.60442e-05	67	0.0121553	0.216663
O75083	2.61469e-05	68	0.0123367	1.28253
Q9Y696	2.71283e-05	69	0.0125181	1.85848
P11908	2.81332e-05	70	0.0126996	0.266324
Q9H1E3	2.90983e-05	71	0.012881	2.61455
Q15717	3.30043e-05	72	0.0130624	1.18859
O15027	3.32738e-05	73	0.0132438	0.137459
P14324	3.51089e-05	74	0.0134253	2.14768
Q14966	3.57145e-05	75	0.0136067	2.17697
O60711	3.6939e-05	76	0.0137881	0.501082
P46778	3.73057e-05	77	0.0139695	0.586276
P02751	3.86924e-05	78	0.0141509	0.0380845
P19388	4.04758e-05	79	0.0143324	0.137001
P21333	4.40895e-05	80	0.0145138	1.31618
P00491	4.47771e-05	81	0.0146952	1.31122
Q99471	4.55546e-05	82	0.0148766	0.695872
Q14195	4.72564e-05	83	0.0150581	1.36785
Q96AT9	4.91396e-05	84	0.0152395	2.0324
Q96IZ0	5.32626e-05	85	0.0154209	2.09946
Q8IWS0	5.44007e-05	86	0.0156023	0.26707
O60524	5.74817e-05	87	0.0157837	0.0715963
Q16775	5.93277e-05	88	0.0159652	1.84613
P50213	6.20959e-05	89	0.0161466	1.88744
O00273	6.2568e-05	90	0.016328	1.44993
O75828	6.30556e-05	91	0.0165094	1.38227
P78316	6.66067e-05	92	0.0166909	0.123352
Q9NPF4	6.94094e-05	93	0.0168723	0.436146
P63010	7.1445e-05	94	0.0170537	2.85308
Q6NYC8	7.21715e-05	95	0.0172351	5.39139
P46940	7.5265e-05	96	0.0174165	0.279726
O00159	7.83756e-05	97	0.017598	3.46862
P61019	8.01575e-05	98	0.0177794	0.306284
Q9Y5X1	8.09696e-05	99	0.0179608	0.107692
P29144	8.24274e-05	100	0.0181422	4.0282
Q9UBT2	8.46783e-05	101	0.0183237	1.11546
Q08J23	8.76357e-05	102	0.0185051	0.342267
P24539	8.91255e-05	103	0.0186865	4.32177
P49841	9.43526e-05	104	0.0188679	0.00845639
Q10713	9.85031e-05	105	0.0190493	0.711137
Q96FV2	0.000105559	106	0.0192308	0.0760392
P06737	0.000106623	107	0.0194122	1.49903
O94992	0.000112264	108	0.0195936	2.55373
Q9H2U2	0.000116127	109	0.019775	1.29436
O95163	0.000122646	110	0.0199565	3.2857
P12081	0.000135753	111	0.0201379	1.33578
Q13595	0.000137686	112	0.0203193	2.09195
P40429	0.00014109	113	0.0205007	0.665373
Q86VM9	0.000144945	114	0.0206821	2.51767
P29966	0.000145022	115	0.0208636	1.56999
P61353	0.00015014	116	0.021045	0.609268
Q9Y617	0.000152379	117	0.0212264	0.753315
O14818	0.000155665	118	0.0214078	1.19569
Q15942	0.000161451	119	0.0215893	1.58568
Q9Y520	0.000174162	120	0.0217707	0.0596917
P36871	0.000175713	121	0.0219521	1.30764
Q9Y608	0.000180356	122	0.0221335	6.2016
P31939	0.000194702	123	0.0223149	0.588625
Q15417	0.000216567	124	0.0224964	2.32539
P46926	0.000242723	125	0.0226778	1.49343
P30043	0.000243527	126	0.0228592	1.46391
P20340	0.000246557	127	0.0230406	4.46377
P13987	0.000271879	128	0.0232221	1.37069
Q96AG4	0.000277486	129	0.0234035	0.484654
Q03252	0.000280065	130	0.0235849	0.0927002
Q6P587	0.0003227	131	0.0237663	1.63739
Q53F19	0.000330416	132	0.0239478	2.75978
O95292	0.000352819	133	0.0241292	0.484404
P05388	0.000381106	134	0.0243106	0.67509
Q08945	0.000386345	135	0.024492	0.126422
Q9HB07	0.000389833	136	0.0246734	1.25675
Q9C0C2	0.000399734	137	0.0248549	0.496243
P39656	0.000403539	138	0.0250363	0.199843
Q99613	0.000410999	139	0.0252177	0.815829
Q86V81	0.000414511	140	0.0253991	1.42941
Q99714	0.000426334	141	0.0255806	0.698064
O43768	0.000433246	142	0.025762	3.03345
P20337	0.000433327	143	0.0259434	9.02674
O00499	0.000435522	144	0.0261248	0.233327
P69849	0.000456624	145	0.0263062	0.222821
O43493	0.00046005	146	0.0264877	1.64071
P55327	0.000480825	147	0.0266691	0.267694
Q9Y3C1	0.000502611	148	0.0268505	0.615653
Q16666	0.000508747	149	0.0270319	0.231904
P06744	0.000525449	150	0.0272134	1.15629
Q14764	0.000548666	151	0.0273948	2.18669
O60749	0.000560464	152	0.0275762	0.0497542
O75688	0.000563979	153	0.0277576	1.69446
P41227	0.000575433	154	0.027939	0.654804
P01033	0.00059882	155	0.0281205	0.195003
O43852	0.000616688	156	0.0283019	1.7291
P30042	0.00061739	157	0.0284833	1.45324
P56182	0.000621664	158	0.0286647	2.57314
Q9UQ88	0.000644585	159	0.0288462	0.0543027
Q9UKN8	0.00065396	160	0.0290276	3.24049
P62829	0.000668857	161	0.029209	0.680309
Q9UNS2	0.000671822	162	0.0293904	0.548276
Q9Y2R9	0.000672847	163	0.0295718	0.2728
Q9UKK9	0.000682743	164	0.0297533	1.47664
Q9Y5A9	0.000695332	165	0.0299347	0.106572
O60936	0.000700205	166	0.0301161	2.70273
O60784	0.00074245	167	0.0302975	2.53069
Q8NCN5	0.000745891	168	0.030479	2.49754
P60660	0.000755659	169	0.0306604	1.57799
P48634	0.000766062	170	0.0308418	1.6147
O00193	0.000770375	171	0.0310232	1.82334
P48681	0.000777596	172	0.0312046	0.186963
Q9UG63	0.000804705	173	0.0313861	0.198014
Q9NYH9	0.000813864	174	0.0315675	0.0603349
P15121	0.000835437	175	0.0317489	1.61601
P23786	0.00084011	176	0.0319303	0.436947
O75940	0.000841777	177	0.0321118	0.506187
P55263	0.000844324	178	0.0322932	1.37393
P11413	0.000858925	179	0.0324746	1.60654
Q99848	0.000897051	180	0.032656	0.693601
P61221	0.0009324	181	0.0328374	0.354485
P35269	0.000962739	182	0.0330189	1.88054
Q9NPD8	0.000988181	183	0.0332003	0.137587
Q9NP92	0.00100197	184	0.0333817	0.241398
P30050	0.00101074	185	0.0335631	0.757819
Q9Y316	0.00101299	186	0.0337446	1.43361
Q06323	0.00103206	187	0.033926	1.39501
P48506	0.00108578	188	0.0341074	2.27261
Q99829	0.00109299	189	0.0342888	0.547914
O00303	0.00115441	190	0.0344702	0.150317
P27694	0.00118484	191	0.0346517	0.57501
P04181	0.00121763	192	0.0348331	0.709034
O00232	0.00124197	193	0.0350145	4.96198
P42785	0.00126004	194	0.0351959	7.06059
P49753	0.00126915	195	0.0353774	1.5292
Q13813	0.00127149	196	0.0355588	0.485868
O94776	0.00130691	197	0.0357402	0.565931
P42566	0.00135189	198	0.0359216	1.89757
P62333	0.00135839	199	0.036103	0.600914
Q8WXX5	0.00138215	200	0.0362845	0.358644
Q92688	0.00141292	201	0.0364659	0.811569
O94842	0.00143026	202	0.0366473	1.96505
P35659	0.0014707	203	0.0368287	0.373579
P05120	0.0014882	204	0.0370102	1.88398
P02794	0.00153498	205	0.0371916	2.21156
P52758	0.00153641	206	0.037373	0.592306
P09874	0.00154534	207	0.0375544	0.496843
P07384	0.00159212	208	0.0377358	3.01274
Q8WWM7	0.00161228	209	0.0379173	0.371204
P26641	0.00161567	210	0.0380987	0.571483
Q12792	0.00162944	211	0.0382801	0.552818
P35580	0.00165126	212	0.0384615	0.144545
Q8WX93	0.00168102	213	0.038643	0.0546406
Q4V328	0.00169303	214	0.0388244	0.476566
Q9H0D6	0.00173648	215	0.0390058	0.793633
Q15293	0.00174687	216	0.0391872	1.64171
Q8WW12	0.00175012	217	0.0393687	1.50104
Q9NY27	0.00177277	218	0.0395501	2.20901
P46060	0.0018404	219	0.0397315	0.206248
Q99536	0.00184256	220	0.0399129	2.16853
Q01650	0.00191429	221	0.0400943	0.652744
O00410	0.00192475	222	0.0402758	0.0300988
P29558	0.00202725	223	0.0404572	2.16837
Q12802	0.00208723	224	0.0406386	1.67479
Q86V48	0.00210779	225	0.04082	0.129608
P39687	0.00211517	226	0.0410015	1.26349
Q9BYG5	0.00211844	227	0.0411829	0.259967
P28070	0.0021557	228	0.0413643	1.25387
P49006	0.00215618	229	0.0415457	1.3524
P51858	0.00229378	230	0.0417271	1.39126
Q16222	0.00233152	231	0.0419086	0.671972
Q14103	0.00238988	232	0.04209	1.22068
Q2NL82	0.0024306	233	0.0422714	0.662816
P00367	0.00249017	234	0.0424528	1.5429
P62917	0.00265645	235	0.0426343	0.528736
P42166	0.00267959	236	0.0428157	0.0430709
O75947	0.00268613	237	0.0429971	1.84161
Q8WUM4	0.00268855	238	0.0431785	0.0291435
P02788	0.00276809	239	0.0433599	2.32006
Q9Y315	0.00291274	240	0.0435414	2.47847
Q7L5N1	0.00299613	241	0.0437228	0.722685
O43390	0.00301449	242	0.0439042	1.15941
P11532	0.00303261	243	0.0440856	0.24697
O00151	0.00305571	244	0.0442671	1.45434
P52292	0.00313115	245	0.0444485	0.426391
P00387	0.0031315	246	0.0446299	1.98352
O43665	0.00315367	247	0.0448113	0.384238
P61289	0.00315629	248	0.0449927	0.515804
P55209	0.00322486	249	0.0451742	0.760145
Q9BZE1	0.00322964	250	0.0453556	0.466664
P17174	0.00335483	251	0.045537	1.39232
Q9Y508	0.00338029	252	0.0457184	0.473218
P07311	0.00341684	253	0.0458999	1.44107
P55036	0.00344514	254	0.0460813	0.861625
Q9UHB6	0.00348424	255	0.0462627	1.55055
Q9BVG4	0.00368537	256	0.0464441	0.702954
Q6YN16	0.00373369	257	0.0466255	0.381827
P30837	0.00381095	258	0.046807	1.38801
P13073	0.00382436	259	0.0469884	0.322933
O94760	0.00390102	260	0.0471698	2.04885
Q5BKZ1	0.00395959	261	0.0473512	0.686488
P49366	0.00398837	262	0.0475327	0.396917
O15160	0.00400746	263	0.0477141	0.59695
P42766	0.00423461	264	0.0478955	0.726152
P27797	0.00432463	265	0.0480769	1.35372
P35268	0.00451226	266	0.0482583	0.733697
P53396	0.00457721	267	0.0484398	0.663862
Q15029	0.00461866	268	0.0486212	0.407928
P61006	0.00469372	269	0.0488026	0.657517
Q8NI22	0.00473669	270	0.048984	1.69113
P17812	0.00478642	271	0.0491655	0.462497
Q14847	0.00485823	272	0.0493469	1.32809
P50990	0.00491026	273	0.0495283	0.527109
P49748	0.004926	274	0.0497097	0.354713
Q7Z4W1	0.00494075	275	0.0498911	0.52317

## Sheet: Significant Protein Ontologies
Supplementary Dataset 8: (H) Proteomics differentially expressed proteins and ontologies pC vs. other clones.
Upregulated proteins involved in term (pC/pA,pB,pD >1)	Term (Ontology)	Number of genes involved in Term	% Enrichment (Involed genes/Total genes)	Modified Fisher Exact P-Value, (EASE Score from David Bioinformatics)	Benjamini score (David Bioinformatics)		Downregulated proteins involved in term (pC/pA,pB,pD <1)	Term (Ontology)	Number of genes involved in Term	% Enrichment (Involed genes/Total genes)	Modified Fisher Exact P-Value, (EASE Score from David Bioinformatics)	Benjamini score (David Bioinformatics)
Q96KP4	Amino acid transport and metabolism	7	0.046	0.00017	0.0019		P49366	translation	16	0.129	1.2e-05	0.0083
P13798	Amino acid transport and metabolism	7	0.046	0.00017	0.0019		Q15029	translation	16	0.129	1.2e-05	0.0083
Q03154	Amino acid transport and metabolism	7	0.046	0.00017	0.0019		Q9BZE1	translation	16	0.129	1.2e-05	0.0083
O94760	Amino acid transport and metabolism	7	0.046	0.00017	0.0019		Q9NP92	translation	16	0.129	1.2e-05	0.0083
Q9NZ08	Amino acid transport and metabolism	7	0.046	0.00017	0.0019		Q9Y2R9	translation	16	0.129	1.2e-05	0.0083
P00367	Amino acid transport and metabolism	7	0.046	0.00017	0.0019		Q9BRX2	translation	16	0.129	1.2e-05	0.0083
Q8NCN5	Amino acid transport and metabolism	7	0.046	0.00017	0.0019		P30050	translation	16	0.129	1.2e-05	0.0083
P24539	extracellular exosome	79	0.523	1.2e-05	0.0027		P40429	translation	16	0.129	1.2e-05	0.0083
O75947	extracellular exosome	79	0.523	1.2e-05	0.0027		P46778	translation	16	0.129	1.2e-05	0.0083
Q86V81	extracellular exosome	79	0.523	1.2e-05	0.0027		P35268	translation	16	0.129	1.2e-05	0.0083
P13987	extracellular exosome	79	0.523	1.2e-05	0.0027		P62829	translation	16	0.129	1.2e-05	0.0083
Q96KP4	extracellular exosome	79	0.523	1.2e-05	0.0027		P61353	translation	16	0.129	1.2e-05	0.0083
Q9BT78	extracellular exosome	79	0.523	1.2e-05	0.0027		P42766	translation	16	0.129	1.2e-05	0.0083
Q14847	extracellular exosome	79	0.523	1.2e-05	0.0027		P62917	translation	16	0.129	1.2e-05	0.0083
P49006	extracellular exosome	79	0.523	1.2e-05	0.0027		P05388	translation	16	0.129	1.2e-05	0.0083
P20337	extracellular exosome	79	0.523	1.2e-05	0.0027		P05386	translation	16	0.129	1.2e-05	0.0083
P20340	extracellular exosome	79	0.523	1.2e-05	0.0027		Q9Y2R9	Ribosome	11	0.089	0.00013	0.013
O95630	extracellular exosome	79	0.523	1.2e-05	0.0027		P30050	Ribosome	11	0.089	0.00013	0.013
Q14376	extracellular exosome	79	0.523	1.2e-05	0.0027		P40429	Ribosome	11	0.089	0.00013	0.013
O75083	extracellular exosome	79	0.523	1.2e-05	0.0027		P46778	Ribosome	11	0.089	0.00013	0.013
P49753	extracellular exosome	79	0.523	1.2e-05	0.0027		P35268	Ribosome	11	0.089	0.00013	0.013
P13798	extracellular exosome	79	0.523	1.2e-05	0.0027		P62829	Ribosome	11	0.089	0.00013	0.013
P07311	extracellular exosome	79	0.523	1.2e-05	0.0027		P61353	Ribosome	11	0.089	0.00013	0.013
P02768	extracellular exosome	79	0.523	1.2e-05	0.0027		P42766	Ribosome	11	0.089	0.00013	0.013
P15121	extracellular exosome	79	0.523	1.2e-05	0.0027		P62917	Ribosome	11	0.089	0.00013	0.013
P02765	extracellular exosome	79	0.523	1.2e-05	0.0027		P05388	Ribosome	11	0.089	0.00013	0.013
Q03154	extracellular exosome	79	0.523	1.2e-05	0.0027		P05386	Ribosome	11	0.089	0.00013	0.013
P04083	extracellular exosome	79	0.523	1.2e-05	0.0027		Q9BZE1	Ribosomal protein	13	0.105	7.3e-05	0.015
P30043	extracellular exosome	79	0.523	1.2e-05	0.0027		Q9NP92	Ribosomal protein	13	0.105	7.3e-05	0.015
P07384	extracellular exosome	79	0.523	1.2e-05	0.0027		Q9Y2R9	Ribosomal protein	13	0.105	7.3e-05	0.015
P27797	extracellular exosome	79	0.523	1.2e-05	0.0027		P30050	Ribosomal protein	13	0.105	7.3e-05	0.015
Q96DG6	extracellular exosome	79	0.523	1.2e-05	0.0027		P40429	Ribosomal protein	13	0.105	7.3e-05	0.015
Q9Y696	extracellular exosome	79	0.523	1.2e-05	0.0027		P46778	Ribosomal protein	13	0.105	7.3e-05	0.015
Q9H0W9	extracellular exosome	79	0.523	1.2e-05	0.0027		P35268	Ribosomal protein	13	0.105	7.3e-05	0.015
Q9HB07	extracellular exosome	79	0.523	1.2e-05	0.0027		P62829	Ribosomal protein	13	0.105	7.3e-05	0.015
P00387	extracellular exosome	79	0.523	1.2e-05	0.0027		P61353	Ribosomal protein	13	0.105	7.3e-05	0.015
Q9Y315	extracellular exosome	79	0.523	1.2e-05	0.0027		P42766	Ribosomal protein	13	0.105	7.3e-05	0.015
Q16555	extracellular exosome	79	0.523	1.2e-05	0.0027		P62917	Ribosomal protein	13	0.105	7.3e-05	0.015
O94760	extracellular exosome	79	0.523	1.2e-05	0.0027		P05388	Ribosomal protein	13	0.105	7.3e-05	0.015
Q9NZ08	extracellular exosome	79	0.523	1.2e-05	0.0027		P05386	Ribosomal protein	13	0.105	7.3e-05	0.015
Q13011	extracellular exosome	79	0.523	1.2e-05	0.0027		P30050	cytosolic large ribosomal subunit	10	0.081	8.3e-05	0.019
P02794	extracellular exosome	79	0.523	1.2e-05	0.0027		P40429	cytosolic large ribosomal subunit	10	0.081	8.3e-05	0.019
P21333	extracellular exosome	79	0.523	1.2e-05	0.0027		P46778	cytosolic large ribosomal subunit	10	0.081	8.3e-05	0.019
P09382	extracellular exosome	79	0.523	1.2e-05	0.0027		P35268	cytosolic large ribosomal subunit	10	0.081	8.3e-05	0.019
P46926	extracellular exosome	79	0.523	1.2e-05	0.0027		P62829	cytosolic large ribosomal subunit	10	0.081	8.3e-05	0.019
P11413	extracellular exosome	79	0.523	1.2e-05	0.0027		P61353	cytosolic large ribosomal subunit	10	0.081	8.3e-05	0.019
P06744	extracellular exosome	79	0.523	1.2e-05	0.0027		P42766	cytosolic large ribosomal subunit	10	0.081	8.3e-05	0.019
P17174	extracellular exosome	79	0.523	1.2e-05	0.0027		P62917	cytosolic large ribosomal subunit	10	0.081	8.3e-05	0.019
P00505	extracellular exosome	79	0.523	1.2e-05	0.0027		P05388	cytosolic large ribosomal subunit	10	0.081	8.3e-05	0.019
Q9HC38	extracellular exosome	79	0.523	1.2e-05	0.0027		P05386	cytosolic large ribosomal subunit	10	0.081	8.3e-05	0.019
P34932	extracellular exosome	79	0.523	1.2e-05	0.0027		Q96EE3	viral transcription	11	0.089	0.0001	0.024
Q14103	extracellular exosome	79	0.523	1.2e-05	0.0027		P30050	viral transcription	11	0.089	0.0001	0.024
Q16775	extracellular exosome	79	0.523	1.2e-05	0.0027		P40429	viral transcription	11	0.089	0.0001	0.024
O75874	extracellular exosome	79	0.523	1.2e-05	0.0027		P46778	viral transcription	11	0.089	0.0001	0.024
P08727	extracellular exosome	79	0.523	1.2e-05	0.0027		P35268	viral transcription	11	0.089	0.0001	0.024
P02788	extracellular exosome	79	0.523	1.2e-05	0.0027		P62829	viral transcription	11	0.089	0.0001	0.024
P09960	extracellular exosome	79	0.523	1.2e-05	0.0027		P61353	viral transcription	11	0.089	0.0001	0.024
Q14764	extracellular exosome	79	0.523	1.2e-05	0.0027		P42766	viral transcription	11	0.089	0.0001	0.024
O00159	extracellular exosome	79	0.523	1.2e-05	0.0027		P62917	viral transcription	11	0.089	0.0001	0.024
O14950	extracellular exosome	79	0.523	1.2e-05	0.0027		P05388	viral transcription	11	0.089	0.0001	0.024
P60660	extracellular exosome	79	0.523	1.2e-05	0.0027		P05386	viral transcription	11	0.089	0.0001	0.024
P29966	extracellular exosome	79	0.523	1.2e-05	0.0027		Q9H0D6	rRNA processing	17	0.137	7.3e-05	0.026
Q9NQR4	extracellular exosome	79	0.523	1.2e-05	0.0027		Q14692	rRNA processing	17	0.137	7.3e-05	0.026
Q9UKK9	extracellular exosome	79	0.523	1.2e-05	0.0027		Q99848	rRNA processing	17	0.137	7.3e-05	0.026
P36871	extracellular exosome	79	0.523	1.2e-05	0.0027		P78316	rRNA processing	17	0.137	7.3e-05	0.026
P06737	extracellular exosome	79	0.523	1.2e-05	0.0027		Q9Y3A5	rRNA processing	17	0.137	7.3e-05	0.026
P11216	extracellular exosome	79	0.523	1.2e-05	0.0027		Q2NL82	rRNA processing	17	0.137	7.3e-05	0.026
O00469	extracellular exosome	79	0.523	1.2e-05	0.0027		Q9NYH9	rRNA processing	17	0.137	7.3e-05	0.026
P48634	extracellular exosome	79	0.523	1.2e-05	0.0027		P30050	rRNA processing	17	0.137	7.3e-05	0.026
P42785	extracellular exosome	79	0.523	1.2e-05	0.0027		P40429	rRNA processing	17	0.137	7.3e-05	0.026
O00232	extracellular exosome	79	0.523	1.2e-05	0.0027		P46778	rRNA processing	17	0.137	7.3e-05	0.026
Q06323	extracellular exosome	79	0.523	1.2e-05	0.0027		P35268	rRNA processing	17	0.137	7.3e-05	0.026
P25786	extracellular exosome	79	0.523	1.2e-05	0.0027		P62829	rRNA processing	17	0.137	7.3e-05	0.026
O14818	extracellular exosome	79	0.523	1.2e-05	0.0027		P61353	rRNA processing	17	0.137	7.3e-05	0.026
P28070	extracellular exosome	79	0.523	1.2e-05	0.0027		P42766	rRNA processing	17	0.137	7.3e-05	0.026
P00491	extracellular exosome	79	0.523	1.2e-05	0.0027		P62917	rRNA processing	17	0.137	7.3e-05	0.026
Q9H2U2	extracellular exosome	79	0.523	1.2e-05	0.0027		P05388	rRNA processing	17	0.137	7.3e-05	0.026
Q96AT9	extracellular exosome	79	0.523	1.2e-05	0.0027		P05386	rRNA processing	17	0.137	7.3e-05	0.026
P30740	extracellular exosome	79	0.523	1.2e-05	0.0027		P30050	SRP-dependent contranslational protein targeting to membrane	10	0.081	0.00031	0.044
P50452	extracellular exosome	79	0.523	1.2e-05	0.0027		P40429	SRP-dependent contranslational protein targeting to membrane	10	0.081	0.00031	0.044
Q01082	extracellular exosome	79	0.523	1.2e-05	0.0027		P46778	SRP-dependent contranslational protein targeting to membrane	10	0.081	0.00031	0.044
O15400	extracellular exosome	79	0.523	1.2e-05	0.0027		P35268	SRP-dependent contranslational protein targeting to membrane	10	0.081	0.00031	0.044
Q9UI30	extracellular exosome	79	0.523	1.2e-05	0.0027		P62829	SRP-dependent contranslational protein targeting to membrane	10	0.081	0.00031	0.044
O60784	extracellular exosome	79	0.523	1.2e-05	0.0027		P61353	SRP-dependent contranslational protein targeting to membrane	10	0.081	0.00031	0.044
P21980	extracellular exosome	79	0.523	1.2e-05	0.0027		P42766	SRP-dependent contranslational protein targeting to membrane	10	0.081	0.00031	0.044
Q99536	extracellular exosome	79	0.523	1.2e-05	0.0027		P62917	SRP-dependent contranslational protein targeting to membrane	10	0.081	0.00031	0.044
Q12802	Metal-binding	47	0.311	0.00018	0.041		P05388	SRP-dependent contranslational protein targeting to membrane	10	0.081	0.00031	0.044
Q8N6H7	Metal-binding	47	0.311	0.00018	0.041		P05386	SRP-dependent contranslational protein targeting to membrane	10	0.081	0.00031	0.044
Q96KP4	Metal-binding	47	0.311	0.00018	0.041
Q07954	Metal-binding	47	0.311	0.00018	0.041
Q14847	Metal-binding	47	0.311	0.00018	0.041
Q9UHB6	Metal-binding	47	0.311	0.00018	0.041
O00151	Metal-binding	47	0.311	0.00018	0.041
P23497	Metal-binding	47	0.311	0.00018	0.041
O95630	Metal-binding	47	0.311	0.00018	0.041
P55263	Metal-binding	47	0.311	0.00018	0.041
P02768	Metal-binding	47	0.311	0.00018	0.041
Q03154	Metal-binding	47	0.311	0.00018	0.041
P04083	Metal-binding	47	0.311	0.00018	0.041
Q9ULA0	Metal-binding	47	0.311	0.00018	0.041
P07384	Metal-binding	47	0.311	0.00018	0.041
P27797	Metal-binding	47	0.311	0.00018	0.041
O43852	Metal-binding	47	0.311	0.00018	0.041
Q9H0W9	Metal-binding	47	0.311	0.00018	0.041
Q96G46	Metal-binding	47	0.311	0.00018	0.041
O94760	Metal-binding	47	0.311	0.00018	0.041
Q9NZ08	Metal-binding	47	0.311	0.00018	0.041
P42566	Metal-binding	47	0.311	0.00018	0.041
P14324	Metal-binding	47	0.311	0.00018	0.041
P02794	Metal-binding	47	0.311	0.00018	0.041
Q6P587	Metal-binding	47	0.311	0.00018	0.041
Q16775	Metal-binding	47	0.311	0.00018	0.041
O75874	Metal-binding	47	0.311	0.00018	0.041
P50213	Metal-binding	47	0.311	0.00018	0.041
P02788	Metal-binding	47	0.311	0.00018	0.041
P09960	Metal-binding	47	0.311	0.00018	0.041
Q8NI22	Metal-binding	47	0.311	0.00018	0.041
O14950	Metal-binding	47	0.311	0.00018	0.041
O60936	Metal-binding	47	0.311	0.00018	0.041
Q9UKK9	Metal-binding	47	0.311	0.00018	0.041
P36871	Metal-binding	47	0.311	0.00018	0.041
O00469	Metal-binding	47	0.311	0.00018	0.041
O75688	Metal-binding	47	0.311	0.00018	0.041
Q9H2U2	Metal-binding	47	0.311	0.00018	0.041
Q9BXR0	Metal-binding	47	0.311	0.00018	0.041
Q15293	Metal-binding	47	0.311	0.00018	0.041
Q96AT9	Metal-binding	47	0.311	0.00018	0.041
P21980	Metal-binding	47	0.311	0.00018	0.041
Q14258	Metal-binding	47	0.311	0.00018	0.041
Q9UBT2	Metal-binding	47	0.311	0.00018	0.041
Q86VM9	Metal-binding	47	0.311	0.00018	0.041
Q14966	Metal-binding	47	0.311	0.00018	0.041
Q15942	Metal-binding	47	0.311	0.00018	0.041
Q96KP4	Protease	13	0.086	0.00067	0.073
O95630	Protease	13	0.086	0.00067	0.073
Q9ULA0	Protease	13	0.086	0.00067	0.073
P07384	Protease	13	0.086	0.00067	0.073
Q9NZ08	Protease	13	0.086	0.00067	0.073
P02788	Protease	13	0.086	0.00067	0.073
P09960	Protease	13	0.086	0.00067	0.073
P42785	Protease	13	0.086	0.00067	0.073
P25786	Protease	13	0.086	0.00067	0.073
O14818	Protease	13	0.086	0.00067	0.073
P40306	Protease	13	0.086	0.00067	0.073
P28070	Protease	13	0.086	0.00067	0.073
P29144	Protease	13	0.086	0.00067	0.073
Q01581	Metabolic pathways	30	0.199	0.0051	0.23
P24539	Metabolic pathways	30	0.199	0.0051	0.23
O75947	Metabolic pathways	30	0.199	0.0051	0.23
Q96KP4	Metabolic pathways	30	0.199	0.0051	0.23
Q14376	Metabolic pathways	30	0.199	0.0051	0.23
P49753	Metabolic pathways	30	0.199	0.0051	0.23
P55263	Metabolic pathways	30	0.199	0.0051	0.23
P30837	Metabolic pathways	30	0.199	0.0051	0.23
P15121	Metabolic pathways	30	0.199	0.0051	0.23
Q03154	Metabolic pathways	30	0.199	0.0051	0.23
O75828	Metabolic pathways	30	0.199	0.0051	0.23
Q96DG6	Metabolic pathways	30	0.199	0.0051	0.23
P14324	Metabolic pathways	30	0.199	0.0051	0.23
Q6P587	Metabolic pathways	30	0.199	0.0051	0.23
P46926	Metabolic pathways	30	0.199	0.0051	0.23
P11413	Metabolic pathways	30	0.199	0.0051	0.23
P06744	Metabolic pathways	30	0.199	0.0051	0.23
P00367	Metabolic pathways	30	0.199	0.0051	0.23
P48506	Metabolic pathways	30	0.199	0.0051	0.23
P17174	Metabolic pathways	30	0.199	0.0051	0.23
P00505	Metabolic pathways	30	0.199	0.0051	0.23
P51659	Metabolic pathways	30	0.199	0.0051	0.23
O75874	Metabolic pathways	30	0.199	0.0051	0.23
P50213	Metabolic pathways	30	0.199	0.0051	0.23
P09960	Metabolic pathways	30	0.199	0.0051	0.23
P36871	Metabolic pathways	30	0.199	0.0051	0.23
P06737	Metabolic pathways	30	0.199	0.0051	0.23
P11216	Metabolic pathways	30	0.199	0.0051	0.23
P00491	Metabolic pathways	30	0.199	0.0051	0.23
Q96AT9	Metabolic pathways	30	0.199	0.0051	0.23
