# Supplementary material for: Imbalanced sphingolipid signaling is maintained as a core proponent of a cancerous phenotype in spite of metabolic pressure and epigenetic drift
Source: Oncotarget. 2019 Jan 11;10(4):449–79. doi: 10.18632/oncotarget.26533 (PMC6355186; doi:10.18632/oncotarget.26533)
Supplement: Supplementary file 10 [file oncotarget-10-449-s010.xlsx]

## Sheet: All Proteins
Uniprot Accession	pD vs. Other Cancers (P value)	P value rank (smallest to largest)	P value corrected for multiple comparisons (Benjamini-Hochberg Procedure)	Fold Change in concentration (pD/Average pA,pB,pC)
P98179	1.22892e-08	1	0.000181422	3.84619
P12109	1.48883e-07	2	0.000362845	0.316269
P47813	2.77356e-07	3	0.000544267	2.89438
O95757	3.6962e-07	4	0.000725689	0.405383
O60828	8.58548e-07	5	0.000907112	2.33256
Q8WU90	1.43228e-06	6	0.00108853	1.53435
P14550	3.3681e-06	7	0.00126996	0.615723
Q96FQ6	8.19511e-06	8	0.00145138	0.677199
Q01433	8.64596e-06	9	0.0016328	0.572492
P30405	9.49087e-06	10	0.00181422	2.02802
Q9Y5L4	1.53389e-05	11	0.00199565	2.52867
Q08209	1.57002e-05	12	0.00217707	0.633682
P12004	1.58803e-05	13	0.00235849	1.39925
Q13283	2.81976e-05	14	0.00253991	1.34705
Q99873	2.96518e-05	15	0.00272134	1.42775
P42677	3.17531e-05	16	0.00290276	1.48904
P52597	3.43306e-05	17	0.00308418	1.1642
Q12765	4.3556e-05	18	0.0032656	0.458696
P17858	4.69472e-05	19	0.00344702	0.381017
P83881	5.29192e-05	20	0.00362845	1.82849
Q8WVC0	5.58063e-05	21	0.00380987	2.08242
O95834	7.69541e-05	22	0.00399129	0.268551
P04080	8.13626e-05	23	0.00417271	0.405751
O75821	8.26379e-05	24	0.00435414	1.43372
P23434	9.99118e-05	25	0.00453556	1.69563
Q96C19	0.000111461	26	0.00471698	0.815575
P33240	0.000114103	27	0.0048984	1.25398
P05067	0.000123567	28	0.00507983	0.514774
P20839	0.000137821	29	0.00526125	1.27446
Q9NRF9	0.000138007	30	0.00544267	1.69478
Q7Z3J3	0.000143787	31	0.00562409	2.59824
P40121	0.00014585	32	0.00580552	0.287301
P55084	0.000187706	33	0.00598694	0.778268
Q5VWZ2	0.000189544	34	0.00616836	0.582327
O75608	0.000244378	35	0.00634978	0.678589
P12270	0.000264694	36	0.0065312	0.787245
Q99714	0.000288535	37	0.00671263	1.34752
Q9NX55	0.000333251	38	0.00689405	2.12706
O00425	0.000370973	39	0.00707547	0.679423
P47895	0.00037315	40	0.00725689	0.757954
P30876	0.000384645	41	0.00743832	2.83086
P45974	0.000387334	42	0.00761974	0.723529
P22102	0.000394053	43	0.00780116	0.510036
P22392	0.000395578	44	0.00798258	1.37856
O14979	0.000400658	45	0.00816401	1.50555
P62633	0.000404645	46	0.00834543	1.97921
P46777	0.000430171	47	0.00852685	1.33515
P55209	0.000514556	48	0.00870827	1.33776
Q8NC51	0.000518547	49	0.0088897	1.40334
P26640	0.000530384	50	0.00907112	0.618923
Q9NR12	0.000619453	51	0.00925254	2.3491
Q6YP21	0.000625616	52	0.00943396	0.575736
Q9UKD2	0.000742867	53	0.00961538	1.3044
P55010	0.000749778	54	0.00979681	1.19503
Q05209	0.000771053	55	0.00997823	0.409719
Q9Y4L1	0.000775071	56	0.0101597	0.656205
Q13162	0.000808739	57	0.0103411	1.76252
Q9BWJ5	0.000844006	58	0.0105225	1.30011
Q6UXH1	0.000844976	59	0.0107039	2.02804
O43818	0.000929188	60	0.0108853	1.23659
P33316	0.00096501	61	0.0110668	1.63058
Q8NFH4	0.000972015	62	0.0112482	1.48033
Q5VW32	0.0010453	63	0.0114296	0.54302
Q9NUJ1	0.00106241	64	0.011611	0.737894
P54819	0.00115272	65	0.0117925	0.583978
Q9NSE4	0.00115821	66	0.0119739	0.644578
Q13404	0.00124321	67	0.0121553	0.684831
P08237	0.0012802	68	0.0123367	0.686938
O75940	0.00130538	69	0.0125181	1.71481
Q9H3P7	0.00136476	70	0.0126996	0.481845
Q6IBS0	0.0014928	71	0.012881	0.783777
Q9NR33	0.00156137	72	0.0130624	2.04077
P12814	0.0017688	73	0.0132438	0.555791
P15531	0.00183527	74	0.0134253	1.44864
Q01469	0.00189481	75	0.0136067	1.46546
P06730	0.00202714	76	0.0137881	0.560026
Q99614	0.00206734	77	0.0139695	1.17639
Q96EI5	0.00207575	78	0.0141509	1.5857
Q86X76	0.00212495	79	0.0143324	0.233545
P49736	0.00219132	80	0.0145138	1.36427
P98160	0.00225588	81	0.0146952	1.45737
Q13363	0.00225623	82	0.0148766	0.581014
P35637	0.00226536	83	0.0150581	1.36976
O95336	0.002349	84	0.0152395	0.72888
Q86TI2	0.00238643	85	0.0154209	0.77029
O43252	0.00239655	86	0.0156023	0.530259
P14735	0.00246948	87	0.0157837	1.37451
P12268	0.00247159	88	0.0159652	1.14041
P14868	0.00263317	89	0.0161466	0.810026
E9PAV3	0.00270253	90	0.016328	1.20577
Q8NCW5	0.00271735	91	0.0165094	0.698604
Q9Y3B4	0.00282961	92	0.0166909	0.61151
P30626	0.0028438	93	0.0168723	0.746846
Q9Y5J9	0.00290921	94	0.0170537	1.77719
Q8NBF2	0.00290947	95	0.0172351	0.17701
P25205	0.00291817	96	0.0174165	1.60086
Q06124	0.00297	97	0.017598	0.717847
Q13867	0.00297478	98	0.0177794	1.185
P05387	0.00300783	99	0.0179608	1.40983
P54136	0.00303445	100	0.0181422	0.604873
P55210	0.00311457	101	0.0183237	1.73812
P31350	0.00321807	102	0.0185051	1.54775
P41567	0.00329982	103	0.0186865	2.30196
P52815	0.00351479	104	0.0188679	1.3902
O60256	0.00365477	105	0.0190493	0.350927
Q8NBJ7	0.00366996	106	0.0192308	0.383759
Q07666	0.00380402	107	0.0194122	0.632114
Q6PI48	0.00384474	108	0.0195936	0.66783
P22061	0.00391458	109	0.019775	0.650451
Q13185	0.00394435	110	0.0199565	1.40572
Q9H3K6	0.00395092	111	0.0201379	1.46588
O60216	0.00407533	112	0.0203193	2.70411
P53367	0.0040844	113	0.0205007	0.12341
Q9UQ80	0.00408576	114	0.0206821	1.20075
Q9NYU2	0.00417832	115	0.0208636	0.36058
Q96HE7	0.00426744	116	0.021045	0.761839
P51572	0.00431417	117	0.0212264	0.546043
Q96C01	0.00438742	118	0.0214078	2.07745
P62829	0.00442432	119	0.0215893	1.34857
O60220	0.0046295	120	0.0217707	1.47434
Q5T6F2	0.00464349	121	0.0219521	1.76404
P08670	0.00468165	122	0.0221335	1.2854
O75347	0.00474193	123	0.0223149	1.80172
Q13685	0.00483018	124	0.0224964	1.47776
O60664	0.00488588	125	0.0226778	0.477236
Q96DI7	0.00515612	126	0.0228592	0.619059
P62328	0.00532207	127	0.0230406	1.51908
Q12906	0.00548492	128	0.0232221	0.761899
P55957	0.00555223	129	0.0234035	0.728836
Q00796	0.00569059	130	0.0235849	0.830317
O95793	0.00600368	131	0.0237663	1.39154
P09211	0.00653863	132	0.0239478	1.33396
P15374	0.00659104	133	0.0241292	0.524385
P09132	0.00662126	134	0.0243106	1.34027
P30050	0.00663228	135	0.024492	1.30718
Q08211	0.00676903	136	0.0246734	0.734734
P19404	0.00677675	137	0.0248549	1.92836
Q9Y676	0.00689766	138	0.0250363	1.3726
P02794	0.00721524	139	0.0252177	0.386256
P11310	0.00751504	140	0.0253991	0.751543
P29353	0.00754375	141	0.0255806	0.339207
Q9NX46	0.00769278	142	0.025762	0.615286
Q5UIP0	0.00787574	143	0.0259434	2.39853
Q01780	0.00807535	144	0.0261248	0.41843
Q96RP9	0.00829397	145	0.0263062	1.3305
O14737	0.00843519	146	0.0264877	1.30168
P34897	0.00874135	147	0.0266691	0.846184
Q9BRK5	0.00887853	148	0.0268505	1.45826
Q7L576	0.00916165	149	0.0270319	0.274199
P36871	0.00942009	150	0.0272134	0.785841
Q9Y696	0.00944063	151	0.0273948	0.577273
O00592	0.00970386	152	0.0275762	0.592319
Q00688	0.0097981	153	0.0277576	0.883884
P30043	0.00992647	154	0.027939	0.698726
Q15102	0.0100033	155	0.0281205	0.780106
P40939	0.0101845	156	0.0283019	0.687976
P61978	0.0101885	157	0.0284833	0.798675
Q9NXH9	0.0104192	158	0.0286647	0.517687
Q9H0C8	0.0106844	159	0.0288462	0.623142
P49327	0.010788	160	0.0290276	0.546112
P50570	0.0108934	161	0.029209	0.0558556
P01584	0.0110589	162	0.0293904	0.321246
Q9Y3T9	0.0112152	163	0.0295718	0.465435
P07900	0.011252	164	0.0297533	0.647252
Q06210	0.0115652	165	0.0299347	0.213238
O75531	0.0115689	166	0.0301161	1.43057
Q15819	0.0115762	167	0.0302975	0.324913
P61513	0.0116238	168	0.030479	1.29741
O15460	0.0116956	169	0.0306604	0.481688
Q15257	0.0117627	170	0.0308418	0.654337
Q9Y5X3	0.0121117	171	0.0310232	0.624062
Q14240	0.0122143	172	0.0312046	0.0914454
O95825	0.0123495	173	0.0313861	0.463165
P55081	0.0126738	174	0.0315675	1.90169
O95747	0.0135446	175	0.0317489	0.48023
P08133	0.0139017	176	0.0319303	0.536968
P13798	0.0139119	177	0.0321118	0.566922
Q9UBI6	0.0139666	178	0.0322932	1.28138
Q9P2J5	0.014216	179	0.0324746	0.764841
P30046	0.0142813	180	0.032656	0.742415
Q06323	0.0145415	181	0.0328374	0.766587
Q6PJT7	0.0145488	182	0.0330189	1.99419
Q5T8P6	0.0147927	183	0.0332003	1.76197
P04424	0.015056	184	0.0333817	3.63541
Q13200	0.0151157	185	0.0335631	0.702466
P30042	0.0151931	186	0.0337446	0.654167
Q8N543	0.0152146	187	0.033926	1.35401
Q9NZL4	0.0152864	188	0.0341074	0.60261
Q9Y490	0.015641	189	0.0342888	0.533805
O43684	0.0158616	190	0.0344702	1.28401
P13489	0.0158846	191	0.0346517	0.530773
Q7Z417	0.0159338	192	0.0348331	1.52446
Q13838	0.0160111	193	0.0350145	0.645599
Q15758	0.0162434	194	0.0351959	1.45185
Q15075	0.0162722	195	0.0353774	0.595923
P62899	0.0163394	196	0.0355588	1.35781
P23526	0.0163878	197	0.0357402	1.16474
Q9Y3D6	0.016565	198	0.0359216	0.65597
Q9BRA2	0.0167489	199	0.036103	1.21777
P04181	0.0168372	200	0.0362845	1.24565
P60033	0.0170754	201	0.0364659	1.42465
Q9H3H3	0.0172743	202	0.0366473	0.13838
P21291	0.0174808	203	0.0368287	2.01408
P62910	0.017484	204	0.0370102	1.43774
P14324	0.0174968	205	0.0371916	0.500045
O95817	0.0176023	206	0.037373	1.53282
Q9Y3B9	0.0176071	207	0.0375544	1.39661
Q13501	0.0177403	208	0.0377358	1.57048
Q7Z2W9	0.0179188	209	0.0379173	2.17337
Q7L2H7	0.0184386	210	0.0380987	1.59912
Q9Y678	0.0191083	211	0.0382801	0.451859
Q9BZE9	0.0195337	212	0.0384615	0.537707
P26599	0.0197998	213	0.038643	0.523636
Q96C86	0.019802	214	0.0388244	0.509681
Q9UPT8	0.0198622	215	0.0390058	2.61196
P38646	0.0200909	216	0.0391872	1.13786
Q9UI10	0.0203521	217	0.0393687	1.40193
P55263	0.0203616	218	0.0395501	0.786226
P27824	0.0204072	219	0.0397315	0.654762
Q9C0B1	0.0205819	220	0.0399129	0.353211
Q03154	0.0210819	221	0.0400943	0.402734
P42766	0.0210894	222	0.0402758	1.24574
P54652	0.0211467	223	0.0404572	0.446599
Q9Y3Y2	0.0216802	224	0.0406386	0.784222
P07741	0.0220594	225	0.04082	0.463416
Q9BZZ5	0.0221757	226	0.0410015	0.554903
O75368	0.0224914	227	0.0411829	0.522997
P62316	0.0226239	228	0.0413643	1.21027
O43395	0.0227189	229	0.0415457	0.751671
P29218	0.0231222	230	0.0417271	0.713525
Q92841	0.0232346	231	0.0419086	0.762989
Q9H1E3	0.0232926	232	0.04209	0.386521
Q13155	0.0235794	233	0.0422714	0.836751
P16401	0.02433	234	0.0424528	1.43042
O15427	0.0244756	235	0.0426343	0.6157
Q14683	0.0246945	236	0.0428157	0.267149
Q9GZT8	0.0250252	237	0.0429971	0.467746
Q52LJ0	0.0250373	238	0.0431785	0.859789
O75534	0.0253265	239	0.0433599	1.20226
P14854	0.025851	240	0.0435414	1.44178
Q9H307	0.0260896	241	0.0437228	1.0857
P13995	0.0270054	242	0.0439042	1.89499
O43719	0.0273386	243	0.0440856	1.5411
Q14376	0.0274705	244	0.0442671	0.665509
P62861	0.0278223	245	0.0444485	1.87964
Q9NT62	0.028406	246	0.0446299	0.574342
Q9Y448	0.0285454	247	0.0448113	1.48856
Q8IZ83	0.029009	248	0.0449927	0.67008
P40306	0.0291876	249	0.0451742	0.274789
P04899	0.0293847	250	0.0453556	0.587641
P27816	0.0294291	251	0.045537	1.19383
P17655	0.0294728	252	0.0457184	0.528097
O14773	0.0296018	253	0.0458999	0.155294
P15559	0.0297241	254	0.0460813	1.19064
Q99459	0.0307263	255	0.0462627	0.370154
P49406	0.0312817	256	0.0464441	1.74535
Q9UMS4	0.0314005	257	0.0466255	0.779946
Q9UKK9	0.0314348	258	0.046807	0.72332
O60264	0.0318345	259	0.0469884	1.12897
O43399	0.0320543	260	0.0471698	1.206
P98170	0.0321863	261	0.0473512	1.82953
Q32P51	0.0326152	262	0.0475327	1.61482
Q9BZE4	0.0331988	263	0.0477141	0.560243
P07311	0.0335946	264	0.0478955	0.737413
P13929	0.0337013	265	0.0480769	0.558644
Q8N684	0.0339681	266	0.0482583	1.54881
Q8N6T3	0.0340404	267	0.0484398	1.29221
Q9Y606	0.0344382	268	0.0486212	1.20489
Q99613	0.0351951	269	0.0488026	1.16033
Q6P2E9	0.0352245	270	0.048984	0.589737
Q9Y617	0.0354456	271	0.0491655	1.1533
Q07021	0.0358264	272	0.0493469	1.2479
Q7LBC6	0.0362482	273	0.0495283	1.93048
P18859	0.0364964	274	0.0497097	1.38932
Q14974	0.0368991	275	0.0498911	0.541163

## Sheet: Significant Protein Ontologies
Supplementary Dataset 9: (I) Proteomics differentially expressed proteins and ontologies pD vs. other clones.
Upregulated proteins involved in term (pD/pA,pB,pC >1)	Term (Ontology)	Number of genes involved in Term	% Enrichment (Involed genes/Total genes)	Modified Fisher Exact P-Value, (EASE Score from David Bioinformatics)	Benjamini score (David Bioinformatics)		Downregulated proteins involved in term (pD/pA,pB,pC <1)	Term (Ontology)	Number of genes involved in Term	% Enrichment (Involed genes/Total genes)	Modified Fisher Exact P-Value, (EASE Score from David Bioinformatics)	Benjamini score (David Bioinformatics)
P62861	structural constituent of ribosome	16	0.123	4.2e-07	9.3e-05		O95336	extracellular exosome	73	0.503	0.0002	0.052
Q9UKD2	structural constituent of ribosome	16	0.123	4.2e-07	9.3e-05		P55957	extracellular exosome	73	0.503	0.0002	0.052
P52815	structural constituent of ribosome	16	0.123	4.2e-07	9.3e-05		Q5VW32	extracellular exosome	73	0.503	0.0002	0.052
P49406	structural constituent of ribosome	16	0.123	4.2e-07	9.3e-05		P30046	extracellular exosome	73	0.503	0.0002	0.052
Q7Z2W9	structural constituent of ribosome	16	0.123	4.2e-07	9.3e-05		P04899	extracellular exosome	73	0.503	0.0002	0.052
Q9Y676	structural constituent of ribosome	16	0.123	4.2e-07	9.3e-05		Q8NCW5	extracellular exosome	73	0.503	0.0002	0.052
P30050	structural constituent of ribosome	16	0.123	4.2e-07	9.3e-05		Q96FQ6	extracellular exosome	73	0.503	0.0002	0.052
P62829	structural constituent of ribosome	16	0.123	4.2e-07	9.3e-05		O75368	extracellular exosome	73	0.503	0.0002	0.052
P62899	structural constituent of ribosome	16	0.123	4.2e-07	9.3e-05		Q14376	extracellular exosome	73	0.503	0.0002	0.052
P62910	structural constituent of ribosome	16	0.123	4.2e-07	9.3e-05		Q9NYU2	extracellular exosome	73	0.503	0.0002	0.052
P42766	structural constituent of ribosome	16	0.123	4.2e-07	9.3e-05		P12814	extracellular exosome	73	0.503	0.0002	0.052
P83881	structural constituent of ribosome	16	0.123	4.2e-07	9.3e-05		P11310	extracellular exosome	73	0.503	0.0002	0.052
P61513	structural constituent of ribosome	16	0.123	4.2e-07	9.3e-05		P13798	extracellular exosome	73	0.503	0.0002	0.052
P46777	structural constituent of ribosome	16	0.123	4.2e-07	9.3e-05		P07311	extracellular exosome	73	0.503	0.0002	0.052
P42677	structural constituent of ribosome	16	0.123	4.2e-07	9.3e-05		P07741	extracellular exosome	73	0.503	0.0002	0.052
P05387	structural constituent of ribosome	16	0.123	4.2e-07	9.3e-05		P54819	extracellular exosome	73	0.503	0.0002	0.052
P62861	Ribosome	14	0.108	2.2e-06	0.000194		P47895	extracellular exosome	73	0.503	0.0002	0.052
P52815	Ribosome	14	0.108	2.2e-06	0.000194		Q8IZ83	extracellular exosome	73	0.503	0.0002	0.052
P49406	Ribosome	14	0.108	2.2e-06	0.000194		P14550	extracellular exosome	73	0.503	0.0002	0.052
Q7Z2W9	Ribosome	14	0.108	2.2e-06	0.000194		Q03154	extracellular exosome	73	0.503	0.0002	0.052
P30050	Ribosome	14	0.108	2.2e-06	0.000194		P05067	extracellular exosome	73	0.503	0.0002	0.052
P62829	Ribosome	14	0.108	2.2e-06	0.000194		P08133	extracellular exosome	73	0.503	0.0002	0.052
P62899	Ribosome	14	0.108	2.2e-06	0.000194		P54136	extracellular exosome	73	0.503	0.0002	0.052
P62910	Ribosome	14	0.108	2.2e-06	0.000194		P14868	extracellular exosome	73	0.503	0.0002	0.052
P42766	Ribosome	14	0.108	2.2e-06	0.000194		P30043	extracellular exosome	73	0.503	0.0002	0.052
P83881	Ribosome	14	0.108	2.2e-06	0.000194		P27824	extracellular exosome	73	0.503	0.0002	0.052
P61513	Ribosome	14	0.108	2.2e-06	0.000194		P17655	extracellular exosome	73	0.503	0.0002	0.052
P46777	Ribosome	14	0.108	2.2e-06	0.000194		P40121	extracellular exosome	73	0.503	0.0002	0.052
P42677	Ribosome	14	0.108	2.2e-06	0.000194		Q9Y696	extracellular exosome	73	0.503	0.0002	0.052
P05387	Ribosome	14	0.108	2.2e-06	0.000194		P12109	extracellular exosome	73	0.503	0.0002	0.052
P62861	transltional initiation	18	0.138	8.5e-07	0.00049		P04080	extracellular exosome	73	0.503	0.0002	0.052
P41567	transltional initiation	18	0.138	8.5e-07	0.00049		Q7L576	extracellular exosome	73	0.503	0.0002	0.052
P47813	transltional initiation	18	0.138	8.5e-07	0.00049		P50570	extracellular exosome	73	0.503	0.0002	0.052
Q9UI10	transltional initiation	18	0.138	8.5e-07	0.00049		Q15075	extracellular exosome	73	0.503	0.0002	0.052
Q99613	transltional initiation	18	0.138	8.5e-07	0.00049		P13929	extracellular exosome	73	0.503	0.0002	0.052
O75821	transltional initiation	18	0.138	8.5e-07	0.00049		P06730	extracellular exosome	73	0.503	0.0002	0.052
Q7L2H7	transltional initiation	18	0.138	8.5e-07	0.00049		P49327	extracellular exosome	73	0.503	0.0002	0.052
P55010	transltional initiation	18	0.138	8.5e-07	0.00049		P02794	extracellular exosome	73	0.503	0.0002	0.052
P30050	transltional initiation	18	0.138	8.5e-07	0.00049		Q06210	extracellular exosome	73	0.503	0.0002	0.052
P62829	transltional initiation	18	0.138	8.5e-07	0.00049		P07900	extracellular exosome	73	0.503	0.0002	0.052
P62899	transltional initiation	18	0.138	8.5e-07	0.00049		P54652	extracellular exosome	73	0.503	0.0002	0.052
P62910	transltional initiation	18	0.138	8.5e-07	0.00049		P61978	extracellular exosome	73	0.503	0.0002	0.052
P42766	transltional initiation	18	0.138	8.5e-07	0.00049		P55084	extracellular exosome	73	0.503	0.0002	0.052
P83881	transltional initiation	18	0.138	8.5e-07	0.00049		Q9Y4L1	extracellular exosome	73	0.503	0.0002	0.052
P61513	transltional initiation	18	0.138	8.5e-07	0.00049		P29218	extracellular exosome	73	0.503	0.0002	0.052
P46777	transltional initiation	18	0.138	8.5e-07	0.00049		P01584	extracellular exosome	73	0.503	0.0002	0.052
P42677	transltional initiation	18	0.138	8.5e-07	0.00049		Q14974	extracellular exosome	73	0.503	0.0002	0.052
P05387	transltional initiation	18	0.138	8.5e-07	0.00049		O75608	extracellular exosome	73	0.503	0.0002	0.052
P62861	ribosomal protein	15	0.115	3.9e-06	0.00078		Q5VWZ2	extracellular exosome	73	0.503	0.0002	0.052
P52815	ribosomal protein	15	0.115	3.9e-06	0.00078		Q86X76	extracellular exosome	73	0.503	0.0002	0.052
P49406	ribosomal protein	15	0.115	3.9e-06	0.00078		Q9UKK9	extracellular exosome	73	0.503	0.0002	0.052
Q7Z2W9	ribosomal protein	15	0.115	3.9e-06	0.00078		O95747	extracellular exosome	73	0.503	0.0002	0.052
Q9Y676	ribosomal protein	15	0.115	3.9e-06	0.00078		P17858	extracellular exosome	73	0.503	0.0002	0.052
P30050	ribosomal protein	15	0.115	3.9e-06	0.00078		P08237	extracellular exosome	73	0.503	0.0002	0.052
P62829	ribosomal protein	15	0.115	3.9e-06	0.00078		P36871	extracellular exosome	73	0.503	0.0002	0.052
P62899	ribosomal protein	15	0.115	3.9e-06	0.00078		P22102	extracellular exosome	73	0.503	0.0002	0.052
P62910	ribosomal protein	15	0.115	3.9e-06	0.00078		Q15102	extracellular exosome	73	0.503	0.0002	0.052
P42766	ribosomal protein	15	0.115	3.9e-06	0.00078		O00592	extracellular exosome	73	0.503	0.0002	0.052
P83881	ribosomal protein	15	0.115	3.9e-06	0.00078		P26599	extracellular exosome	73	0.503	0.0002	0.052
P61513	ribosomal protein	15	0.115	3.9e-06	0.00078		Q13200	extracellular exosome	73	0.503	0.0002	0.052
P46777	ribosomal protein	15	0.115	3.9e-06	0.00078		Q06323	extracellular exosome	73	0.503	0.0002	0.052
P42677	ribosomal protein	15	0.115	3.9e-06	0.00078		Q15257	extracellular exosome	73	0.503	0.0002	0.052
P05387	ribosomal protein	15	0.115	3.9e-06	0.00078		P22061	extracellular exosome	73	0.503	0.0002	0.052
P62861	Ribonucleoprotein	22	0.169	2.4e-05	0.0024		P13489	extracellular exosome	73	0.503	0.0002	0.052
Q32P51	Ribonucleoprotein	22	0.169	2.4e-05	0.0024		P34897	extracellular exosome	73	0.503	0.0002	0.052
O14979	Ribonucleoprotein	22	0.169	2.4e-05	0.0024		Q00796	extracellular exosome	73	0.503	0.0002	0.052
P52597	Ribonucleoprotein	22	0.169	2.4e-05	0.0024		P30626	extracellular exosome	73	0.503	0.0002	0.052
P52815	Ribonucleoprotein	22	0.169	2.4e-05	0.0024		Q9Y490	extracellular exosome	73	0.503	0.0002	0.052
P49406	Ribonucleoprotein	22	0.169	2.4e-05	0.0024		O14773	extracellular exosome	73	0.503	0.0002	0.052
Q7Z2W9	Ribonucleoprotein	22	0.169	2.4e-05	0.0024		Q6IBS0	extracellular exosome	73	0.503	0.0002	0.052
Q9Y676	Ribonucleoprotein	22	0.169	2.4e-05	0.0024		P15374	extracellular exosome	73	0.503	0.0002	0.052
Q9UQ80	Ribonucleoprotein	22	0.169	2.4e-05	0.0024		Q13404	extracellular exosome	73	0.503	0.0002	0.052
O43818	Ribonucleoprotein	22	0.169	2.4e-05	0.0024		Q15819	extracellular exosome	73	0.503	0.0002	0.052
P30050	Ribonucleoprotein	22	0.169	2.4e-05	0.0024		O95336	hydrolyase	32	0.221	0.00045	0.1
P62829	Ribonucleoprotein	22	0.169	2.4e-05	0.0024		Q9NX46	hydrolyase	32	0.221	0.00045	0.1
P62899	Ribonucleoprotein	22	0.169	2.4e-05	0.0024		Q92841	hydrolyase	32	0.221	0.00045	0.1
P62910	Ribonucleoprotein	22	0.169	2.4e-05	0.0024		Q13838	hydrolyase	32	0.221	0.00045	0.1
P42766	Ribonucleoprotein	22	0.169	2.4e-05	0.0024		Q08211	hydrolyase	32	0.221	0.00045	0.1
P83881	Ribonucleoprotein	22	0.169	2.4e-05	0.0024		Q9H0C8	hydrolyase	32	0.221	0.00045	0.1
P61513	Ribonucleoprotein	22	0.169	2.4e-05	0.0024		Q9NUJ1	hydrolyase	32	0.221	0.00045	0.1
P46777	Ribonucleoprotein	22	0.169	2.4e-05	0.0024		P13798	hydrolyase	32	0.221	0.00045	0.1
P42677	Ribonucleoprotein	22	0.169	2.4e-05	0.0024		P07311	hydrolyase	32	0.221	0.00045	0.1
P05387	Ribonucleoprotein	22	0.169	2.4e-05	0.0024		Q01433	hydrolyase	32	0.221	0.00045	0.1
P09132	Ribonucleoprotein	22	0.169	2.4e-05	0.0024		Q03154	hydrolyase	32	0.221	0.00045	0.1
P62316	Ribonucleoprotein	22	0.169	2.4e-05	0.0024		P05067	hydrolyase	32	0.221	0.00045	0.1
P62861	SRP-dependent cotranslational protein targeting to membrane	12	0.092	9.6e-06	0.0028		P17655	hydrolyase	32	0.221	0.00045	0.1
P30050	SRP-dependent cotranslational protein targeting to membrane	12	0.092	9.6e-06	0.0028		Q96C86	hydrolyase	32	0.221	0.00045	0.1
P62829	SRP-dependent cotranslational protein targeting to membrane	12	0.092	9.6e-06	0.0028		Q86TI2	hydrolyase	32	0.221	0.00045	0.1
P62899	SRP-dependent cotranslational protein targeting to membrane	12	0.092	9.6e-06	0.0028		P50570	hydrolyase	32	0.221	0.00045	0.1
P62910	SRP-dependent cotranslational protein targeting to membrane	12	0.092	9.6e-06	0.0028		Q14240	hydrolyase	32	0.221	0.00045	0.1
P42766	SRP-dependent cotranslational protein targeting to membrane	12	0.092	9.6e-06	0.0028		Q01780	hydrolyase	32	0.221	0.00045	0.1
P83881	SRP-dependent cotranslational protein targeting to membrane	12	0.092	9.6e-06	0.0028		P49327	hydrolyase	32	0.221	0.00045	0.1
P61513	SRP-dependent cotranslational protein targeting to membrane	12	0.092	9.6e-06	0.0028		P29218	hydrolyase	32	0.221	0.00045	0.1
P46777	SRP-dependent cotranslational protein targeting to membrane	12	0.092	9.6e-06	0.0028		O75608	hydrolyase	32	0.221	0.00045	0.1
P42677	SRP-dependent cotranslational protein targeting to membrane	12	0.092	9.6e-06	0.0028		Q5VWZ2	hydrolyase	32	0.221	0.00045	0.1
P05387	SRP-dependent cotranslational protein targeting to membrane	12	0.092	9.6e-06	0.0028		Q86X76	hydrolyase	32	0.221	0.00045	0.1
P09132	SRP-dependent cotranslational protein targeting to membrane	12	0.092	9.6e-06	0.0028		Q9UKK9	hydrolyase	32	0.221	0.00045	0.1
P62861	viral transcription	12	0.092	2.2e-05	0.0042		Q15102	hydrolyase	32	0.221	0.00045	0.1
Q8NFH4	viral transcription	12	0.092	2.2e-05	0.0042		P40306	hydrolyase	32	0.221	0.00045	0.1
P30050	viral transcription	12	0.092	2.2e-05	0.0042		Q08209	hydrolyase	32	0.221	0.00045	0.1
P62829	viral transcription	12	0.092	2.2e-05	0.0042		Q06124	hydrolyase	32	0.221	0.00045	0.1
P62899	viral transcription	12	0.092	2.2e-05	0.0042		Q05209	hydrolyase	32	0.221	0.00045	0.1
P62910	viral transcription	12	0.092	2.2e-05	0.0042		O14773	hydrolyase	32	0.221	0.00045	0.1
P42766	viral transcription	12	0.092	2.2e-05	0.0042		P15374	hydrolyase	32	0.221	0.00045	0.1
P83881	viral transcription	12	0.092	2.2e-05	0.0042		P45974	hydrolyase	32	0.221	0.00045	0.1
P61513	viral transcription	12	0.092	2.2e-05	0.0042		O43252	cytosol	77	0.531	0.0015	0.18
P46777	viral transcription	12	0.092	2.2e-05	0.0042		O95336	cytosol	77	0.531	0.0015	0.18
P42677	viral transcription	12	0.092	2.2e-05	0.0042		P53367	cytosol	77	0.531	0.0015	0.18
P05387	viral transcription	12	0.092	2.2e-05	0.0042		Q9BZE9	cytosol	77	0.531	0.0015	0.18
							P51572	cytosol	77	0.531	0.0015	0.18
							P55957	cytosol	77	0.531	0.0015	0.18
							Q08211	cytosol	77	0.531	0.0015	0.18
							P04899	cytosol	77	0.531	0.0015	0.18
							Q07666	cytosol	77	0.531	0.0015	0.18
							Q8NCW5	cytosol	77	0.531	0.0015	0.18
							Q96FQ6	cytosol	77	0.531	0.0015	0.18
							P29353	cytosol	77	0.531	0.0015	0.18
							Q14376	cytosol	77	0.531	0.0015	0.18
							Q9NUJ1	cytosol	77	0.531	0.0015	0.18
							P12814	cytosol	77	0.531	0.0015	0.18
							P13798	cytosol	77	0.531	0.0015	0.18
							P07741	cytosol	77	0.531	0.0015	0.18
							P55263	cytosol	77	0.531	0.0015	0.18
							Q01433	cytosol	77	0.531	0.0015	0.18
							P47895	cytosol	77	0.531	0.0015	0.18
							P14550	cytosol	77	0.531	0.0015	0.18
							Q13155	cytosol	77	0.531	0.0015	0.18
							Q03154	cytosol	77	0.531	0.0015	0.18
							P05067	cytosol	77	0.531	0.0015	0.18
							P54136	cytosol	77	0.531	0.0015	0.18
							P14868	cytosol	77	0.531	0.0015	0.18
							Q9NT62	cytosol	77	0.531	0.0015	0.18
							P30043	cytosol	77	0.531	0.0015	0.18
							P17655	cytosol	77	0.531	0.0015	0.18
							Q9Y696	cytosol	77	0.531	0.0015	0.18
							Q9Y678	cytosol	77	0.531	0.0015	0.18
							O95825	cytosol	77	0.531	0.0015	0.18
							Q7L576	cytosol	77	0.531	0.0015	0.18
							Q96C86	cytosol	77	0.531	0.0015	0.18
							Q86TI2	cytosol	77	0.531	0.0015	0.18
							P50570	cytosol	77	0.531	0.0015	0.18
							Q15075	cytosol	77	0.531	0.0015	0.18
							Q6P2E9	cytosol	77	0.531	0.0015	0.18
							P13929	cytosol	77	0.531	0.0015	0.18
							Q14240	cytosol	77	0.531	0.0015	0.18
							P06730	cytosol	77	0.531	0.0015	0.18
							P14324	cytosol	77	0.531	0.0015	0.18
							P49327	cytosol	77	0.531	0.0015	0.18
							P02794	cytosol	77	0.531	0.0015	0.18
							Q06210	cytosol	77	0.531	0.0015	0.18
							P07900	cytosol	77	0.531	0.0015	0.18
							P54652	cytosol	77	0.531	0.0015	0.18
							O95757	cytosol	77	0.531	0.0015	0.18
							P29218	cytosol	77	0.531	0.0015	0.18
							O00425	cytosol	77	0.531	0.0015	0.18
							P01584	cytosol	77	0.531	0.0015	0.18
							Q9NSE4	cytosol	77	0.531	0.0015	0.18
							Q14974	cytosol	77	0.531	0.0015	0.18
							Q9P2J5	cytosol	77	0.531	0.0015	0.18
							O75608	cytosol	77	0.531	0.0015	0.18
							Q5VWZ2	cytosol	77	0.531	0.0015	0.18
							Q9UKK9	cytosol	77	0.531	0.0015	0.18
							O60664	cytosol	77	0.531	0.0015	0.18
							P17858	cytosol	77	0.531	0.0015	0.18
							P08237	cytosol	77	0.531	0.0015	0.18
							P36871	cytosol	77	0.531	0.0015	0.18
							P22102	cytosol	77	0.531	0.0015	0.18
							Q15102	cytosol	77	0.531	0.0015	0.18
							Q13200	cytosol	77	0.531	0.0015	0.18
							Q06323	cytosol	77	0.531	0.0015	0.18
							P40306	cytosol	77	0.531	0.0015	0.18
							Q08209	cytosol	77	0.531	0.0015	0.18
							Q06124	cytosol	77	0.531	0.0015	0.18
							Q05209	cytosol	77	0.531	0.0015	0.18
							P22061	cytosol	77	0.531	0.0015	0.18
							Q00796	cytosol	77	0.531	0.0015	0.18
							P30626	cytosol	77	0.531	0.0015	0.18
							Q9Y5X3	cytosol	77	0.531	0.0015	0.18
							Q14683	cytosol	77	0.531	0.0015	0.18
							Q9Y490	cytosol	77	0.531	0.0015	0.18
							Q13404	cytosol	77	0.531	0.0015	0.18
							P26640	cytosol	77	0.531	0.0015	0.18
							O43252	Biosynthesis of antibiotics	17	0.117	0.0041	0.31
							O95336	Biosynthesis of antibiotics	17	0.117	0.0041	0.31
							P11310	Biosynthesis of antibiotics	17	0.117	0.0041	0.31
							Q01433	Biosynthesis of antibiotics	17	0.117	0.0041	0.31
							P54819	Biosynthesis of antibiotics	17	0.117	0.0041	0.31
							P14550	Biosynthesis of antibiotics	17	0.117	0.0041	0.31
							Q03154	Biosynthesis of antibiotics	17	0.117	0.0041	0.31
							P13929	Biosynthesis of antibiotics	17	0.117	0.0041	0.31
							P14324	Biosynthesis of antibiotics	17	0.117	0.0041	0.31
							Q06210	Biosynthesis of antibiotics	17	0.117	0.0041	0.31
							P40939	Biosynthesis of antibiotics	17	0.117	0.0041	0.31
							P55084	Biosynthesis of antibiotics	17	0.117	0.0041	0.31
							P17858	Biosynthesis of antibiotics	17	0.117	0.0041	0.31
							P08237	Biosynthesis of antibiotics	17	0.117	0.0041	0.31
							P36871	Biosynthesis of antibiotics	17	0.117	0.0041	0.31
							P22102	Biosynthesis of antibiotics	17	0.117	0.0041	0.31
							P34897	Biosynthesis of antibiotics	17	0.117	0.0041	0.31
							P51572	Protein processing in endoplasmic reticulum	10	0.069	0.0038	0.5
							Q9NZL4	Protein processing in endoplasmic reticulum	10	0.069	0.0038	0.5
							Q9NYU2	Protein processing in endoplasmic reticulum	10	0.069	0.0038	0.5
							P27824	Protein processing in endoplasmic reticulum	10	0.069	0.0038	0.5
							P17655	Protein processing in endoplasmic reticulum	10	0.069	0.0038	0.5
							Q96HE7	Protein processing in endoplasmic reticulum	10	0.069	0.0038	0.5
							P07900	Protein processing in endoplasmic reticulum	10	0.069	0.0038	0.5
							P54652	Protein processing in endoplasmic reticulum	10	0.069	0.0038	0.5
							O95757	Protein processing in endoplasmic reticulum	10	0.069	0.0038	0.5
							Q9Y4L1	Protein processing in endoplasmic reticulum	10	0.069	0.0038	0.5
							Q9NUJ1	active site:Charge elay system	6	0.041	0.0019	0.64
							P13798	active site:Charge elay system	6	0.041	0.0019	0.64
							Q86TI2	active site:Charge elay system	6	0.041	0.0019	0.64
							O75608	active site:Charge elay system	6	0.041	0.0019	0.64
							Q5VWZ2	active site:Charge elay system	6	0.041	0.0019	0.64
							O14773	active site:Charge elay system	6	0.041	0.0019	0.64
							Q14376	Galactose metabolism	4	0.028	0.024	0.66
							P17858	Galactose metabolism	4	0.028	0.024	0.66
							P08237	Galactose metabolism	4	0.028	0.024	0.66
							P36871	Galactose metabolism	4	0.028	0.024	0.66
