# Supplementary material for: Imbalanced sphingolipid signaling is maintained as a core proponent of a cancerous phenotype in spite of metabolic pressure and epigenetic drift
Source: Oncotarget. 2019 Jan 11;10(4):449–79. doi: 10.18632/oncotarget.26533 (PMC6355186; doi:10.18632/oncotarget.26533)
Supplement: Supplementary file 11 [file oncotarget-10-449-s011.xlsx]

## Sheet: Lipid Quant
Supplementary Dataset 10: (J) Shotgun quantitiative lipidomics.
LIPIDMAPS ID #	Systematic Name	Common Name	Category	hT	pA	pB	pC	pD
LMFA00000001	2-methoxy-12-methyloctadec-17-en-5-ynoyl anhydride		Fatty Acid	8.42433e-05	1.33799e-05	4.57123e-05	0.00174324	4.1355e-05
LMFA00000005	N-(3-(15-methyl-hexadecanoyloxy)-13-methyl-tetradecanoyl)-L-serine		Fatty Acid	2.32565e-05	9.24471e-07	0.000199512	2.23562e-05	5.22367e-05
LMFA01010020	eicosanoic acid	Arachidic acid	Fatty Acid	0.00249006	0.000115688	0.000161374	5.77435e-05	0.000176506
LMFA01020077	2-ethyl-butanoic acid	diethyl acetic acid	Fatty Acid	9.90564e-05	1.53998e-05	7.87244e-06	6.45742e-06	2.32731e-05
LMFA01020110	3-methyl-3-butenoic acid	Isopropenylacetic acid	Fatty Acid	4.82871e-06	8.20924e-05	2.61808e-05	1.48876e-05	1.59695e-05
LMFA01020321	2S,4S,6S,8R,10R-pentamethyl-11-hydroxy-octacosanoic acid	Hydroxyphthioceranic acid (C33)	Fatty Acid	0.000298698	0.000490899	1.28365e-05	0.000947497	0.000624316
LMFA01020322	2S,4S,6S,8R,10R,12R-hexamethyl-13-hydroxy-octacosanoic acid	Hydroxyphthioceranic acid (C34)	Fatty Acid	3.92795e-06	1.99158e-05	8.58311e-07	1.22912e-05	1.2537e-06
LMFA01020324	2S,4S,6S,8S,10R,12R,14R-heptamethyl-15-hydroxy-triacontanoic acid	Hydroxyphthioceranic acid (C37)	Fatty Acid	4.60607e-05	0.000328429	0.000169773	0.000775835	1.63629e-05
LMFA01020325	2S,4S,6S,8S,10R,12R,14R-heptamethyl-15-hydroxy-dotriacontanoic acid	Hydroxyphthioceranic acid (C39)	Fatty Acid	3.28335e-05	2.68358e-05	8.94303e-07	6.65102e-06	0.000179359
LMFA01020326	2S,4S,6S,8S,10R,12R,14R,16R-octamethyl-17-hydroxy-dotriacontanoic acid	Hydroxyphthioceranic acid (C40)	Fatty Acid	0.000144783	0.000308806	0.00157185	0.00151029	0.00224119
LMFA01020327	2S,4S,6S,8S,10R,12R,14R,16R-octamethyl-17-hydroxy-tetratriacontanoic acid	Hydroxyphthioceranic acid (C42)	Fatty Acid	3.58741e-05	3.3576e-05	1.43997e-05	0.000161141	1.97486e-05
LMFA01020329	2S,4S,6S,8S,10S,12R,14R,16R,18R-nonamethyl-19-hydroxy-hexatriacontanoic acid	Hydroxyphthioceranic acid (C45)	Fatty Acid	0.000243372	0.000106562	4.97758e-05	0.000169772	0.000153641
LMFA01030002	9Z-octadecenoic acid	Oleic acid	Fatty Acid	9.47191e-05	3.94854e-05	9.51776e-06	2.85058e-05	4.75105e-05
LMFA01030011	5-hexenoic acid	delta-hexenoic acid	Fatty Acid	9.18162e-06	1.89334e-05	2.48572e-05	2.51793e-05	2.78319e-06
LMFA01030091	22-tricosenoic acid		Fatty Acid	0.000262681	8.59158e-05	0.00014498	0.000287148	6.06502e-06
LMFA01030094	9-hexacosenoic acid		Fatty Acid	0.000592822	8.19619e-05	0.000155634	0.000445792	0.000443749
LMFA01030099	2,4-pentadienoic acid	beta-vinyl acrylic acid	Fatty Acid	0.00022553	3.7667e-05	4.45603e-05	0.000132274	0.000130044
LMFA01030413	14Z-tricosenoic acid		Fatty Acid	4.42439e-05	1.56496e-05	8.80358e-06	0.00222445	0.00164742
LMFA01030421	19Z-pentacosenoic acid		Fatty Acid	4.48002e-06	5.93211e-05	0.000130012	0.000446056	0.000390028
LMFA01030456	2,4-decadiynoic acid		Fatty Acid	7.28724e-06	9.18428e-06	1.42782e-05	5.58072e-06	1.40024e-06
LMFA01030578	7-octynoic acid		Fatty Acid	0.000152759	3.0716e-05	6.97192e-06	6.55921e-05	7.59807e-05
LMFA01030810	9Z-octadecenoic acid(d2)	Oleic acid(d2)	Fatty Acid	9.91538e-05	0.00010731	7.33223e-06	0.000160522	2.13129e-05
LMFA01030830	23Z,26Z,29Z,32Z-octatriacontatetraenoic acid	38:4(23Z,26Z,29Z,32Z)	Fatty Acid	0.000126013	0.0236811	0.00362187	0.000458544	0.000374583
LMFA01030835	19Z,22Z,25Z,28Z,31Z-tetratriacontapentaenoic acid	34:5(19Z,22Z,25Z,28Z,31Z)	Fatty Acid	3.08248e-05	9.23782e-06	3.23573e-06	0.000119596	2.98563e-06
LMFA01030837	23Z,26Z,29Z,32Z,35Z-octatriacontapentaenoic acid	38:5(23Z,26Z,29Z,32Z,35Z)	Fatty Acid	0.0120895	0.0318967	0.0298152	0.0169118	0.0259009
LMFA01030850	18Z,21Z,24Z,27Z,30Z-hexatriacontapentaenoic acid	36:5(18Z,21Z,24Z,27Z,30Z)	Fatty Acid	0.0052858	0.00734901	0.00660176	3.10241e-05	3.53171e-05
LMFA01030851	20Z,23Z,26Z,29Z,32Z-octatriacontapentaenoic acid	38:5(20Z,23Z,26Z,29Z,32Z)	Fatty Acid	3.13133e-05	8.6766e-05	9.01912e-05	1.4188e-05	5.69727e-05
LMFA01050117	14-hydroxy-11Z-eicosenoic acid	Lesquerolic acid	Fatty Acid	1.7608e-05	9.24899e-06	1.17786e-05	1.3197e-05	3.08826e-05
LMFA01050152	methyl 4-[2-(2-formyl-vinyl)-3-hydroxy-5-oxo-cyclopentyl]-butanoate		Fatty Acid	0.000450493	5.48689e-05	1.14884e-05	2.89074e-05	2.36881e-05
LMFA01050174	11-hydroxy-tetradecanoic acid		Fatty Acid	4.4742e-05	9.03216e-05	0.000215891	0.00013403	0.000117321
LMFA01050181	14-hydroxy-5Z-tetradecenoic acid		Fatty Acid	1.5588e-05	2.11094e-05	1.44986e-05	4.79244e-05	3.58472e-05
LMFA01050212	2-hydroxy-tricosanoic acid		Fatty Acid	0.000899358	0.00035037	0.000741338	0.000255685	0.000172654
LMFA01050273	6-hydroxy-2-hexynoic acid		Fatty Acid	1.29338e-05	3.64023e-05	2.35054e-05	3.64873e-05	4.47969e-06
LMFA01060052	4-oxo-hexadecanoic acid	4-keto palmitic acid	Fatty Acid	8.07008e-05	7.12444e-05	0.00010735	8.60104e-05	4.49048e-05
LMFA01060130	2-oxo-nonadecanoic acid		Fatty Acid	0.00137731	0.0049603	0.00515757	0.00370919	0.00610903
LMFA01060138	5-oxo-heneicosanoic acid		Fatty Acid	4.64234e-06	0.00025674	0.000264413	0.00015544	8.00426e-05
LMFA01060147	3-oxo-tetracosanoic acid		Fatty Acid	0.000117187	7.86795e-06	4.28268e-05	1.69847e-05	1.35829e-06
LMFA01090042	2,2-difluoro-hexadecanoic acid		Fatty Acid	0.00192977	0.000999154	0.0012977	0.000830096	0.000641323
LMFA01090086	Methyl 18-bromo-octadeca-5E,17E-diene-15-ynoate	Methyl (5E,17E)-18-bromo-octadeca-5,17-diene-15-ynoate	Fatty Acid	0.00380708	0.00186829	0.00406418	0.00370243	0.00440941
LMFA01090137	3-iodo-2E-propenoic acid	3-iodo-2E-acrylic acid	Fatty Acid	0.00312405	0.000135639	5.30849e-05	0.000148841	0.000240005
LMFA01100051	2S,3-diamino-propionic acid	2,3-diamino-propionic acid	Fatty Acid	0.000318594	0.00017749	0.000170454	0.000171853	4.89587e-05
LMFA01100052	2,4-diamino-butanoic acid	2,4-diamino-butyric acid	Fatty Acid	0.000707913	0.000312703	0.000313079	0.0003306	9.34811e-07
LMFA01100057	2,5-Diaminopentanoic acid		Fatty Acid	0.000498467	0.000289561	0.000328849	0.000318624	0.000265187
LMFA01140022	(2-cyclopenten-1-yl)-carboxylic acid	Aleprolic acid	Fatty Acid	0.000219544	7.97658e-06	2.58456e-05	7.15914e-05	0.000100702
LMFA01150002	12,15-epoxy-13,14-dimethyl-12,14-eicosadienoic acid		Fatty Acid	1.9071e-05	2.16176e-05	5.38425e-05	1.60329e-05	2.65024e-06
LMFA01150003	10,13-epoxy-11,12-dimethyl-10,12-octadecadienoic acid		Fatty Acid	0.000327623	0.00161327	0.00137109	0.00141915	0.00168694
LMFA01170009	Dodecanedioic acid	Dodecanedioic acid	Fatty Acid	0.000144355	1.34163e-05	1.07049e-05	2.41273e-05	5.02991e-05
LMFA01170033	2Z-Dodecenedioic acid		Fatty Acid	0.000441619	1.77414e-05	1.15813e-05	3.19031e-05	2.14955e-05
LMFA01170047	2-methylene-4-oxo-pentanedioic acid		Fatty Acid	0.000226645	6.03069e-05	4.07283e-05	4.04599e-05	1.64885e-06
LMFA01170067	4-oxo-2E-hexenedioic acid	fumarylacetic acid	Fatty Acid	0.000560516	0.000750807	0.000926547	0.000386299	1.44558e-05
LMFA01170098	2-amino-hexanedioic acid	Aminoadipic acid	Fatty Acid	3.52757e-05	7.18097e-06	7.41183e-05	0.000159258	0.000168055
LMFA01170104	2-ethyl-hexanedioic acid	Ethyladipic acid	Fatty Acid	0.000834748	0.000211011	0.0002248	0.000154636	0.000337356
LMFA01170118	2-methyl-propanedioic acid	Methylmalonic acid	Fatty Acid	0.000125526	7.3083e-05	0.000118219	0.000100133	6.97429e-06
LMFA01170125	1-nonadecene-2,3R-dicarboxylic acid	Ceriporic acid B	Fatty Acid	0.000118582	6.09542e-05	1.2698e-05	0.000129875	0.00011403
LMFA01170127	1,10Z-heptadecadiene-2,3R-dicarboxylic acid	Ceriporic acid C	Fatty Acid	0.00014803	9.26006e-06	1.09174e-05	1.05844e-05	1.44313e-06
LMFA01170130	3,7-Dimethyl-2E,6E-decadien-1,10-dioic acid		Fatty Acid	7.03153e-05	8.98027e-06	3.18919e-05	4.24949e-05	7.52955e-05
LMFA02000105	9-hydroperoxy-12,13-epoxy-10-octadecenoic acid		Fatty Acid	7.15801e-06	0.000509522	0.000140288	0.000214925	0.000151859
LMFA02000190	13R-hydroxy-9E,11Z-octadecadienoic acid	13R-HODE	Fatty Acid	0.000168661	0.000796522	0.000837897	0.00064557	0.000979459
LMFA02000252	13-oxo-9,11-octadecadienoic acid	13-OxoODE	Fatty Acid	4.87049e-06	0.000172916	0.000185581	0.000214138	0.000199651
LMFA02000255	11-oxo-octadecanoic acid		Fatty Acid	0.000105678	4.88075e-05	6.28141e-05	5.93223e-05	3.35967e-05
LMFA02000259	15-oxo-octadecanoic acid		Fatty Acid	3.91682e-05	7.06011e-05	3.73697e-05	0.000251871	0.000213558
LMFA02010006	(1R,2R)-3-oxo-2-(2'Z-pentenyl)-cyclopentaneoctanoic acid	(9R,13R)-10,11-dihydro-12-oxo-15-phytoenoic acid	Fatty Acid	0.000121725	5.83474e-05	0.00010721	0.000100464	8.96435e-06
LMFA02010014	(1R,2R)-3-oxo-2-pentyl-cyclopentanehexanoic acid		Fatty Acid	0.000108362	6.6386e-06	4.73678e-05	7.10261e-05	5.53705e-05
LMFA02020008	(1S,2R)-3-oxo-2-(4'-hydroxy-2'Z-pentenyl)-cyclopentaneacetic acid	epi-4'-hydroxyjasmonic acid	Fatty Acid	0.00526625	4.56311e-05	0.000121029	4.86514e-05	1.11538e-06
LMFA03010114	1-dimethylamino-9S,11R,15S-trihydroxy-5Z,13E-prostadiene	PGE2alpha dimethyl amine	Fatty Acid	0.000282941	0.000237734	0.000205964	0.000196491	0.000296087
LMFA03010177	11-oxo-5Z,9,12E,14Z-prostatetraenoic acid-d4	15-deoxy-delta-12,14-PGJ2-d4	Fatty Acid	0.000274637	2.07595e-05	5.68194e-05	0.000127601	2.85113e-06
LMFA03020030	5S,12R-dihydroxy-6Z,8E,10E,14Z-eicosatetraenoic acid-d4	LTB4-d4	Fatty Acid	7.38104e-05	9.8379e-06	3.11391e-05	4.91755e-06	3.9911e-05
LMFA05000001	dodecanol		Fatty Acid	5.37624e-06	9.71592e-06	1.06061e-05	0.000338411	0.000167754
LMFA05000041	1-tetradecanol		Fatty Acid	0.000162479	0.000202658	0.000197465	0.00129107	0.000897654
LMFA05000061	1-hexadecanol	Cetyl alcohol	Fatty Acid	0.000220088	0.00158766	0.000790839	0.00142459	0.00132692
LMFA05000072	11-methylheptadecane-1,2-diol	11-methyl-1,2-heptadecanediol	Fatty Acid	0.000187541	2.30109e-05	3.03399e-05	0.000144349	0.000119396
LMFA05000103	2-Methyl-3-buten-1-ol		Fatty Acid	0.00950626	0.000197837	0.000384109	0.000200395	0.000181318
LMFA05000108	3-Methylbutan-1-ol		Fatty Acid	0.000209687	1.77542e-05	2.13516e-05	0.000105438	0.000141589
LMFA05000177	9E-Tetradecen-1-ol		Fatty Acid	5.53766e-05	3.63704e-05	1.36772e-05	9.59665e-05	0.000117956
LMFA05000194	Pentadecan-1-ol		Fatty Acid	3.89979e-05	5.00951e-05	2.81555e-05	0.000160442	5.55756e-06
LMFA05000211	7-Hexadecen-1-ol		Fatty Acid	5.8616e-05	0.000239447	0.000125014	0.000307777	0.000235405
LMFA05000463	Hexan-3S-ol		Fatty Acid	0.000101716	2.27677e-05	1.87216e-05	0.000128484	0.000125167
LMFA05000476	2-Methylheptan-4R-ol		Fatty Acid	3.03259e-05	3.81104e-05	3.04876e-05	0.00022769	0.000223074
LMFA06000105	17-tetracosenal		Fatty Acid	4.14597e-05	0.000197408	4.73337e-05	0.000380651	0.000320444
LMFA06000117	2E,6Z-nonadienal	(2E,6Z)-nona-2,6-dienal	Fatty Acid	0.000106155	5.3185e-05	1.2258e-05	9.74749e-05	6.89136e-05
LMFA06000220	7Z,11E-Hexadecadienal		Fatty Acid	6.01849e-05	2.72108e-05	8.80264e-06	7.88664e-05	6.04902e-05
LMFA06000243	9Z,12Z,15Z-Octadecatrienal		Fatty Acid	0.000376144	0.00036827	0.000216902	0.000378188	1.35217e-05
LMFA07010014	11R-octadecanoyloxyoctadeca-9Z,12Z,15Z-trienoic acid	Mayolene-18	Fatty Acid	6.99607e-06	1.09375e-05	9.41569e-06	9.37003e-06	5.94684e-05
LMFA07010015	11R-hexadecanoyloxyoctadeca-9Z,12Z,15Z-trienoic acid	Mayolene-16	Fatty Acid	9.81416e-05	0.00273843	0.00226215	3.65412e-05	0.00197817
LMFA07010016	dodecanyl 9Z-hexadecenoate	Lauryl palmitoleate	Fatty Acid	0.000319594	2.37756e-05	5.35495e-05	0.000272797	0.000198246
LMFA07010023	Nonadecyl 9Z-hexadecenoate	Nonadecyl palmitoleate	Fatty Acid	3.27556e-05	3.21942e-05	0.000165411	0.000400617	1.23869e-05
LMFA07010025	Heneicosanyl 9Z-hexadecenoate	Heneicosanyl palmitoleate	Fatty Acid	1.32841e-05	3.67033e-05	1.52998e-05	0.00028572	8.17402e-06
LMFA07010028	Tetracosanyl 9Z-hexadecenoate	Tetracosanyl palmitoleate	Fatty Acid	3.24258e-05	1.58681e-05	1.98834e-05	5.14251e-05	0.000212088
LMFA07010029	Pentacosanyl 9Z-hexadecenoate	Pentacosanyl palmitoleate	Fatty Acid	8.23696e-06	1.95614e-05	7.51687e-06	3.25391e-05	2.16871e-05
LMFA07010030	Hexacosanyl 9Z-hexadecenoate	Hexacosanyl palmitoleate	Fatty Acid	1.51932e-05	0.00018064	6.53301e-05	1.38898e-05	4.41112e-05
LMFA07010059	eicosanyl eicosanoate	Arachidyl arachidate	Fatty Acid	5.07455e-06	1.00333e-05	2.32634e-05	6.52786e-05	0.000234496
LMFA07010108	9Z-tetradecenyl 9Z,12Z-octadecadienoate	Myristoleyl linoleate	Fatty Acid	7.10574e-05	8.27554e-05	0.000115786	0.00013249	0.00010815
LMFA07010122	9Z,12Z,15Z-octadecatrienyl hexadecanoate	Linolenyl palmitate	Fatty Acid	0.000440672	0.000264762	0.000176417	0.000556543	0.000875699
LMFA07010125	hexadecanyl 9Z,12Z,15Z-octadecatrienoate	Palmityl linolenate	Fatty Acid	0.00594314	0.00477437	0.00470495	0.0105639	0.017545
LMFA07010126	9Z,12Z-octadecadienyl hexadecanoate	Linoleyl palmitate	Fatty Acid	0.000542226	0.000394861	5.81032e-05	0.000315692	0.000392903
LMFA07010135	11Z-octadecenyl hexadecanoate		Fatty Acid	5.18306e-05	1.06954e-05	3.61146e-05	0.000460155	0.000321141
LMFA07010143	9Z,12Z-octadecadienyl 9Z,12Z,15Z-octadecatrienoate	Linoleyl linolenate	Fatty Acid	6.38176e-05	7.6148e-06	1.108e-06	0.000308971	0.00210782
LMFA07010151	octadecanyl 9Z,12Z,15Z-octadecatrienoate	Stearyl linolenate	Fatty Acid	3.21696e-05	0.000310992	0.000261367	0.000513032	0.000637227
LMFA07010154	octadecanyl 9Z,12Z-octadecadienoate	Stearyl linoleate	Fatty Acid	8.06044e-05	5.23869e-05	8.87379e-07	2.81948e-05	1.32404e-05
LMFA07010157	9Z-octadecenyl octadecanoate	Oleyl stearate	Fatty Acid	0.000191418	7.85763e-06	2.09897e-05	0.000554347	1.66419e-05
LMFA07010162	eicosanyl 9Z,12Z,15Z-octadecatrienoate	Arachidyl linoleate	Fatty Acid	6.66515e-05	0.00175871	0.000476208	3.78286e-05	0.000299893
LMFA07010163	9Z,12Z,15Z-octadecatrienyl eicosanoate	Linolenyl arachidate	Fatty Acid	2.60682e-05	3.32877e-05	1.31093e-06	9.50211e-05	0.000295538
LMFA07010169	9Z,12Z,15Z-octadecatrienyl docosanoate	Linolenyl behenate	Fatty Acid	3.85162e-05	0.000347875	0.000630163	0.000718533	0.00135074
LMFA07010170	docosanyl 9Z,12Z-octadecadienoate	Behenyl linoleate	Fatty Acid	2.71144e-05	2.46125e-05	1.89997e-05	3.28491e-05	4.07222e-05
LMFA07010316	9Z-Tetradecenyl acetate		Fatty Acid	0.000131231	8.02282e-06	3.4543e-05	0.000502305	0.000345879
LMFA07010328	14,14,14-Trifluoro-11Z-tetradecenyl acetate		Fatty Acid	0.000434923	3.80252e-05	3.79004e-05	7.40372e-06	2.77357e-06
LMFA07010344	5E-Hexadecenyl acetate		Fatty Acid	0.0011797	0.000126688	0.000251534	0.000620366	0.000498094
LMFA07010410	formyl propionate		Fatty Acid	0.000271829	4.10514e-05	2.30433e-05	0.000165094	0.000190017
LMFA07010476	ethyl docosenyl		Fatty Acid	1.41587e-05	1.0731e-05	1.37719e-05	0.000109739	2.26483e-05
LMFA07010481	formyl 2E,4E,6Z-decatrienoate		Fatty Acid	0.00018499	1.62995e-05	7.14009e-06	5.313e-05	2.3763e-05
LMFA07010485	formyl 2,6,10-trimethyl-dodecanoate		Fatty Acid	0.000104897	3.56424e-05	3.17492e-05	0.000106311	8.78813e-05
LMFA07010659	4-Methyl-3-heptyl 9Z-hexadecenoate	4-Methyl-3-heptyl palmitoleate	Fatty Acid	0.000602949	6.03175e-06	0.000196235	0.000534126	2.41954e-06
LMFA07010678	Octadecyl isobutyrate		Fatty Acid	0.00778481	0.000363032	0.000466748	0.000278016	0.000368559
LMFA07020001	2S,3R-didecanoyl-docosane-2,3-diol		Fatty Acid	0.000444609	8.34469e-06	0.000787641	0.000322402	0.000234622
LMFA07030001	1,3-di-(octadec-9Z-enoyl)-(1-cyano-2-methylene-propane-1,3-diol)		Fatty Acid	0.00573963	1.45754e-05	1.38939e-05	2.18728e-05	0.000815514
LMFA07050025	11E-tetradecenoyl-CoA		Fatty Acid	0.0013714	3.6931e-05	2.04878e-05	7.1054e-05	0.00016657
LMFA07050060	6Z,9Z-octadecadienoyl-CoA	CoA(18:2(6Z,9Z))	Fatty Acid	8.67194e-06	9.90094e-06	6.27938e-06	5.785e-05	9.41175e-06
LMFA07070008	O-octadecanoyl-R-carnitine	Stearoylcarnitine	Fatty Acid	7.79967e-05	1.02405e-05	0.000241496	1.86479e-05	2.28234e-05
LMFA08010006	5-(1,2-dithiolan-3-yl)pentanamide	lipoamide	Fatty Acid	0.000337449	3.20909e-05	1.74452e-05	1.3136e-05	3.9923e-05
LMFA08010011	9E-hexadecenamide	Elaidamide	Fatty Acid	0.000434708	2.91127e-05	3.15813e-05	0.000736131	1.48502e-06
LMFA08020077	N-octadecanoyl-glycine	N-stearoyl glycine	Fatty Acid	0.000249302	0.000846459	0.000488585	0.000406187	0.000761758
LMFA08020078	N-octadecanoyl-taurine	N-stearoyl taurine	Fatty Acid	0.015936	0.00122304	0.000976464	0.000548763	0.000825351
LMFA08020080	N-hexadecanoyl-taurine	N-palmitoyl taurine	Fatty Acid	5.82742e-06	0.00337343	6.91601e-06	0.00335158	0.00251957
LMFA08020081	N-(9Z-octadecenoyl)-taurine	N-oleoyl taurine	Fatty Acid	0.00025954	7.4137e-06	0.00280485	0.00101829	0.000838107
LMFA08020108	N-(9Z-octadecenoyl)-threonine	N-oleoyl threonine	Fatty Acid	0.000131605	0.000144198	4.75591e-05	0.000183405	0.000633727
LMFA08040002	N-(11Z,14Z-eicosadienoyl)-ethanolamine	Anandamide (20:2, n-6)	Fatty Acid	0.0357741	0.0131408	0.0251009	0.0102548	0.00741446
LMFA08040010	N-(11Z-eicosaenoyl)-ethanolamine	Anandamide (20:l, n-9)	Fatty Acid	0.000594627	3.92868e-05	1.44662e-05	7.13595e-06	9.5915e-07
LMFA08040035	N-((+/-)-14(15)-epoxy-5Z,8Z,11Z-eicosatrienoyl)-ethanolamine	14(15)-EpETrE-EA	Fatty Acid	4.18631e-05	5.52675e-05	2.30327e-05	2.37538e-05	4.48396e-05
LMFA08040037	N-(5Z,8Z,11Z-eicosatrienoyl)-ethanolamine	Mead Acid-EA	Fatty Acid	0.000376223	0.00025719	0.000188677	0.000206921	0.000227988
LMFA09000001	10Z,13Z,16Z-nonadecatrienenitrile		Fatty Acid	1.62243e-05	1.21698e-05	4.30944e-05	1.25691e-05	1.87314e-05
LMFA09000002	4Z,7Z,10Z-octadecatrienenitrile		Fatty Acid	7.05896e-05	2.07116e-05	4.33163e-05	7.67404e-06	1.1696e-06
LMFA11000007	hexane		Fatty Acid	0.00138691	0.00066618	0.000682894	0.00077811	1.40707e-05
LMFA11000035	2E-Hexene		Fatty Acid	0.000417436	0.00020173	0.000168519	0.000295191	0.000212997
LMFA11000047	4,8,12-Trimethyl-1,3E,7E,11-tridecatetraene		Fatty Acid	0.00125904	0.000181335	9.62204e-06	0.000346191	0.000324843
LMFA11000051	5-Ethyl-3-methyl-2E,4E,6E-nonatriene		Fatty Acid	0.000275429	0.00014938	0.000124474	8.22548e-05	4.2648e-05
LMFA11000052	5-Ethyl-7-methyl-3E,5E,7E-undecatriene		Fatty Acid	0.000683454	0.000382729	0.000489162	0.00031175	0.000241454
LMFA11000053	6-Ethyl-4-methyl-3E,5E,7E-decatriene		Fatty Acid	0.00042511	0.000256216	0.000316183	0.00024415	0.000212853
LMFA11000057	5,7-Diethyl-9-methyl-3E,5E,7E,9E-tridecatetraene		Fatty Acid	0.000205664	0.000539627	0.000391457	0.000351555	0.000363676
LMFA11000058	6,8-Diethyl-4-methyl-3E,5E,7E,9E-dodecatetraene		Fatty Acid	0.000128868	7.58932e-06	2.0962e-05	4.29208e-05	1.99084e-05
LMFA11000059	7-Ethyl-3,5-dimethyl-2E,4E,6E,8E-decatetraene		Fatty Acid	1.48554e-05	4.83115e-05	1.32747e-05	4.15328e-05	7.76428e-05
LMFA11000066	2,6,10-Trimethyl-2,6Z,10-dodecatriene		Fatty Acid	0.000456102	0.000250421	0.000327746	0.000174001	0.000131139
LMFA11000080	3,7-Dimethyl-1,3Z,6-octatriene		Fatty Acid	0.00378008	0.00121601	0.0017834	0.000898243	0.000792586
LMFA11000099	7Z-Tetracosene		Fatty Acid	0.00140957	6.33811e-05	6.00437e-05	4.38408e-05	7.60434e-05
LMFA11000122	3,7,11-Trimethyldodeca-2Z,4E-diene		Fatty Acid	8.15293e-05	8.54641e-05	9.19548e-05	9.90408e-05	5.47348e-05
LMFA11000124	7-Ethyl-3,11-dimethyl-1,3Z,6E,10-tridecatetraene		Fatty Acid	0.000351217	0.000183943	0.000312174	0.000183162	0.000172486
LMFA11000142	6Z,9Z-Nonadecadiene		Fatty Acid	0.000695366	0.000233395	0.000407862	0.000183753	9.52264e-05
LMFA11000165	3Z,6Z,9Z-Heptadecatriene		Fatty Acid	0.000699537	0.000303853	0.000452148	0.000235845	0.000156472
LMFA11000167	3Z,6Z,9Z-Octadecatriene		Fatty Acid	0.000359805	0.00018027	0.00043183	0.000180572	4.94142e-06
LMFA11000170	4Z,8Z,11Z-Heptadecatriene		Fatty Acid	1.61338e-05	8.12463e-06	9.02462e-05	7.88247e-05	0.000185187
LMFA11000173	6Z,9Z,12Z-Nonadecatriene		Fatty Acid	0.000220256	0.000110559	0.000186119	0.000122562	5.42515e-05
LMFA11000313	1-Dodecene		Fatty Acid	0.000228031	0.000186906	0.000173671	0.000318087	0.000227117
LMFA11000331	1-Tridecene		Fatty Acid	0.000330158	0.000183293	0.000236242	0.000290597	0.000210043
LMFA11000335	2,6,10-Trimethyl-(E,E)-2,6,10,12-tridecatetraene		Fatty Acid	2.49142e-05	1.64937e-05	6.45577e-05	5.53037e-05	4.4177e-06
LMFA11000337	2,6-Dimethyl-(E)-2,6,8-nonatriene		Fatty Acid	0.000175557	0.000137745	7.4331e-05	0.000121469	0.000124779
LMFA11000338	2,6-Dimethyl-2-dodecene		Fatty Acid	0.00061395	0.000301677	0.000418558	0.000810069	0.00065805
LMFA11000368	3,6,9-Hexadecatriene		Fatty Acid	0.00120326	0.000468217	0.000746351	0.000320482	0.000298116
LMFA11000381	3,7-Diethyl-11-methyltrideca-1,3,6,10-tetraene		Fatty Acid	1.05781e-05	0.000104229	0.000133262	0.000199114	8.82123e-07
LMFA11000410	3-Methylundecane		Fatty Acid	0.000252892	0.000127395	0.000110634	0.000121906	7.58774e-05
LMFA11000425	4,8-Dimethyl-1,3(E),7-nonatriene		Fatty Acid	0.001087	0.000521838	0.000708217	0.000410052	0.000348381
LMFA11000433	4-Methyloctane		Fatty Acid	0.000228657	0.000106212	0.000109423	0.000147776	4.69535e-05
LMFA11000575	Heptane		Fatty Acid	0.000782663	0.000435984	0.000453214	0.000542979	0.000531476
LMFA11000583	Pentane		Fatty Acid	0.00120076	7.0641e-06	0.000304893	0.00101907	1.3961e-06
LMFA11000595	6-methyl- 4E-decene		Fatty Acid	0.000159919	0.000135306	0.000170324	0.000230987	0.000147347
LMFA11000627	3-ethyl-2-methylpentane		Fatty Acid	0.000220234	0.000178771	0.000126829	0.000238587	0.000150206
LMFA11000636	cis-1,2-dimethylcyclohexane		Fatty Acid	0.00251892	0.00096856	0.00141578	0.0010627	0.00089035
LMFA11000650	cis-1-ethyl-4-methycyclohexane		Fatty Acid	0.00147988	0.000601439	0.000936018	0.000850518	0.000843219
LMFA11000652	1-methyl-2-propylcyclohexane		Fatty Acid	0.000627242	0.000354595	0.000312479	0.000448022	0.000405113
LMFA11000660	Methylcyclohexane		Fatty Acid	0.000710455	0.00050182	0.000545247	0.000664765	0.000665691
LMFA11000689	3,5,7-Trimethyldecane		Fatty Acid	0.000102041	6.20974e-05	6.56135e-05	6.52345e-05	4.8778e-06
LMFA12000033	4-Methylpentan-2-one		Fatty Acid	0.000902789	7.66951e-05	9.51477e-05	0.000139251	0.000237536
LMFA12000085	4-Methylhexan-2-one		Fatty Acid	0.000172835	3.07938e-05	1.19703e-05	4.658e-05	5.17745e-05
LMFA12000105	4-Methyl-1-hepten-3-one		Fatty Acid	8.45494e-05	2.96061e-05	2.9211e-05	4.84541e-05	5.57382e-05
LMFA12000210	7Z-Eicosen-11-one		Fatty Acid	0.000312844	3.44389e-05	2.70244e-05	8.31235e-05	3.05375e-05
LMFA12000223	3S,11S-Dimethylheptacosan-2-one		Fatty Acid	2.28824e-05	0.000871169	0.000572899	1.35784e-05	1.476e-06
LMFA12000273	3R,4S-epoxy-6Z,9Z-heptadecadiene		Fatty Acid	0.000112576	4.50064e-05	1.42248e-05	9.53245e-05	4.18736e-06
LMFA12000312	6S,7R-Epoxy-3Z,9Z-eicosadiene		Fatty Acid	0.000233815	5.96522e-05	1.85009e-05	0.000116865	0.000171832
LMFA12000325	trans-11S,12S-Epoxy-6Z,9Z-heneicosadiene		Fatty Acid	4.52559e-06	8.7955e-05	2.36168e-05	1.03637e-05	5.02006e-05
LMFA13010008	1-O-[(6'-O-tetradecanoyl)-a-D-glucopyranosyl]-(2-tetradecanoyloxy)-eicosan-1-ol		Fatty Acid	1.49339e-05	1.321e-05	0.000243593	0.000239513	7.21461e-05
LMFA13010014	1-(O-alpha-D-glucopyranosyl)-(1,3R,25S,27R)-octacosanetetrol		Fatty Acid	0.000188371	0.00110492	0.0008973	0.00114434	0.00116702
LMFA13010019	1-(O-alpha-D-glucopyranosyl)-3-keto-(1,27R)-octacosanediol		Fatty Acid	7.84e-05	7.37997e-05	2.33669e-05	3.87455e-05	7.72329e-05
LMFA13010020	1-(O-alpha-D-glucopyranosyl)-3-keto-(1,25R)-hexacosanediol		Fatty Acid	3.32952e-05	7.64694e-06	7.62794e-06	1.40382e-05	0.000120763
LMFA13010021	1-(O-alpha-D-mannopyranosyl)-3-keto-(1,27R)-octacosanediol		Fatty Acid	7.51862e-06	3.48868e-05	5.10422e-05	1.81382e-05	3.33341e-05
LMFA13010025	1-(O-alpha-D-glucopyranosyl)-(1,3S,25R)-hexacosanetriol		Fatty Acid	0.000231715	3.19824e-05	1.00064e-05	6.59984e-05	6.07334e-05
LMFA13010030	1-(O-alpha-D-glucopyranosyl)-29-keto-(1,3R,31R)-dotriacontanetriol		Fatty Acid	5.44321e-05	5.24531e-05	3.27976e-05	2.31197e-05	3.41931e-05
LMFA13010033	16-(O-(4'-O-(3'''-hydroxyhexanoyl)-beta-D-glucopyranosyl-(6'-O-acetyl)-beta-D-glucopyranosyl)-2,15,16-trihydroxy-hexadecanoic acid	Ustilagic acid	Fatty Acid	8.44275e-06	8.50579e-06	5.64234e-06	0.000144759	1.90682e-06
LMFA13010042	Ethyl 3-O-beta-D-glucopyranosyl-butanoate		Fatty Acid	0.00029951	9.37015e-06	9.5782e-06	4.47576e-06	3.12093e-05
LMFA13020002	methyl 13-[(2-O-beta-D-glucopyranosyl-beta-D-glucopyranosyl)oxy]docosanoate	methyl 13-sophorosyloxydocosanoate	Fatty Acid	0.00037081	6.31801e-05	0.000271621	8.95466e-05	0.000298462
LMFA13030001	3-O-alpha-L-rhamnopyranosyl-3-hydroxydecanoyl-3-hydroxydecanoic acid		Fatty Acid	1.42494e-05	9.73404e-06	0.000442828	0.000784853	9.32358e-05
LMGL00000124		Cyclic archaeol with two cyclopentane rings	Glycerolipid	0.000231963	0.000303048	1.51303e-05	1.72617e-05	6.88754e-05
LMGL00000129	1-hexadecanoyl-2-(5Z,8Z,11Z,14Z,17Z-eicosapentaenoyl)-sn-glycero-3-O-carboxy-(hydroxymethyl)-choline	DGCC(16:0/20:5)	Glycerolipid	0.000859887	0.00336783	0.00216453	0.000452793	0.000279013
LMGL01010028	2-(5Z,8Z,11Z,14Z-eicosatetraenoyl)-sn-glycerol-d5	2-arachidonoyl glycerol-d5	Glycerolipid	0.000357219	0.000131814	9.21118e-05	0.000164756	0.000202334
LMGL02010006	1-hexadecanoyl-2-(9Z-octadecenoyl)-sn-glycerol	DG(16:0/18:1(9Z)/0:0)	Glycerolipid	0.000217337	4.26881e-05	1.16937e-05	9.94736e-05	4.79092e-05
LMGL02010009	1,2-dihexadecanoyl-sn-glycerol	DG(16:0/16:0/0:0)	Glycerolipid	0.00261175	0.00122114	0.0013853	0.000706032	0.0015233
LMGL02010015	1,2-diheptadecanoyl-sn-glycerol	DG(17:0/17:0/0:0)	Glycerolipid	0.00124228	0.00127926	0.000164991	0.000158646	0.000232744
LMGL02010022	1-heptadecanoyl-2-(9Z,12Z-heptadecadienoyl)-sn-glycerol	DG(17:0/17:2(9Z,12Z)/0:0)[iso2]	Glycerolipid	0.00264637	0.000976113	0.00125825	0.00169972	0.0016827
LMGL02010024	1-(9Z-heptadecenoyl)-2-(9Z,12Z-heptadecadienoyl)-sn-glycerol	DG(17:1(9Z)/17:2(9Z,12Z)/0:0)[iso2]	Glycerolipid	0.000430325	8.64673e-05	0.00011096	0.000196686	0.000137599
LMGL02010027	1-hexadecanoyl-2-(9Z,12Z-octadecadienoyl)-sn-glycerol	DG(16:0/18:2(9Z,12Z)/0:0)[iso2]	Glycerolipid	8.48514e-05	0.000119996	5.13832e-05	2.14049e-05	1.71762e-05
LMGL02010045	1-(9Z-heptadecenoyl)-2-(9Z,12Z,15Z-octadecatrienoyl)-sn-glycerol	DG(17:1(9Z)/18:3(9Z,12Z,15Z)/0:0)[iso2]	Glycerolipid	4.98119e-06	5.87553e-05	5.00951e-05	3.47084e-05	4.98415e-05
LMGL02010050	1-octadecanoyl-2-(9Z,12Z-octadecadienoyl)-sn-glycerol	DG(18:0/18:2(9Z,12Z)/0:0)[iso2]	Glycerolipid	0.00299692	0.00330491	0.00322921	0.00610882	0.00635642
LMGL02010057	1-octadecanoyl-2-(9Z,12Z,15Z-octadecatrienoyl)-sn-glycerol	DG(18:0/18:3(9Z,12Z,15Z)/0:0)[iso2]	Glycerolipid	0.000963867	0.000595757	0.000633584	0.000894462	0.000705994
LMGL02010088	1-(9Z,12Z,15Z-octadecatrienoyl)-2-nonadecanoyl-sn-glycerol	DG(18:3(9Z,12Z,15Z)/19:0/0:0)[iso2]	Glycerolipid	2.37231e-05	7.55648e-06	3.72261e-05	1.22075e-05	3.97229e-05
LMGL02010090	1-(9Z-octadecenoyl)-2-(11Z-eicosenoyl)-sn-glycerol	DG(18:1(9Z)/20:1(11Z)/0:0)[iso2]	Glycerolipid	0.00118853	0.00015102	8.58255e-05	6.47983e-05	3.35415e-05
LMGL02010092	1-(9Z,12Z-heptadecadienoyl)-2-(8Z,11Z,14Z-eicosatrienoyl)-sn-glycerol	DG(17:2(9Z,12Z)/20:3(8Z,11Z,14Z)/0:0)[iso2]	Glycerolipid	0.00105542	8.41679e-06	0.00324062	0.0016409	0.00146773
LMGL02010112	1-(9Z,12Z-heptadecadienoyl)-2-(5Z,8Z,11Z,14Z,17Z-eicosapentaenoyl)-sn-glycerol	DG(17:2(9Z,12Z)/20:5(5Z,8Z,11Z,14Z,17Z)/0:0)[iso2]	Glycerolipid	0.00031261	0.000222472	0.00024009	0.000395193	0.000247304
LMGL02010123	1-(9Z,12Z-heptadecadienoyl)-2-heneicosanoyl-sn-glycerol	DG(17:2(9Z,12Z)/21:0/0:0)[iso2]	Glycerolipid	4.43502e-05	1.70518e-05	0.000162448	0.000260826	0.000605993
LMGL02010131	1-(9Z,12Z-octadecadienoyl)-2-(5Z,8Z,11Z,14Z-eicosatetraenoyl)-sn-glycerol	DG(18:2(9Z,12Z)/20:4(5Z,8Z,11Z,14Z)/0:0)[iso2]	Glycerolipid	5.01073e-06	0.000118188	1.9631e-05	0.000186628	0.000219659
LMGL02010138	1-hexadecanoyl-2-(7Z,10Z,13Z,16Z-docosatetraenoyl)-sn-glycerol	DG(16:0/22:4(7Z,10Z,13Z,16Z)/0:0)[iso2]	Glycerolipid	0.0018001	1.50172e-05	1.89024e-05	0.0013793	0.00228113
LMGL02010143	1-(9Z,12Z-octadecadienoyl)-2-(5Z,8Z,11Z,14Z,17Z-eicosapentaenoyl)-sn-glycerol	DG(18:2(9Z,12Z)/20:5(5Z,8Z,11Z,14Z,17Z)/0:0)[iso2]	Glycerolipid	0.000497316	9.85799e-05	6.79078e-05	6.61118e-05	2.13089e-06
LMGL02010172	1-(9Z-heptadecenoyl)-2-(7Z,10Z,13Z,16Z-docosatetraenoyl)-sn-glycerol	DG(17:1(9Z)/22:4(7Z,10Z,13Z,16Z)/0:0)[iso2]	Glycerolipid	0.000260338	0.00359906	0.00786879	8.83294e-06	0.0016616
LMGL02010183	1-(9Z,12Z-heptadecadienoyl)-2-(7Z,10Z,13Z,16Z-docosatetraenoyl)-sn-glycerol	DG(17:2(9Z,12Z)/22:4(7Z,10Z,13Z,16Z)/0:0)[iso2]	Glycerolipid	0.0251035	0.000185566	1.10299e-05	0.000160946	1.98127e-05
LMGL02010184	1-(9Z-heptadecenoyl)-2-(7Z,10Z,13Z,16Z,19Z-docosapentaenoyl)-sn-glycerol	DG(17:1(9Z)/22:5(7Z,10Z,13Z,16Z,19Z)/0:0)[iso2]	Glycerolipid	3.24781e-05	1.96711e-05	0.0002272	8.2418e-05	0.000159245
LMGL02010206	1-(9Z,12Z-heptadecadienoyl)-2-(4Z,7Z,10Z,13Z,16Z,19Z-docosahexaenoyl)-sn-glycerol	DG(17:2(9Z,12Z)/22:6(4Z,7Z,10Z,13Z,16Z,19Z)/0:0)[iso2]	Glycerolipid	1.09523e-05	0.000617459	0.000409472	0.000603005	0.00105657
LMGL02010258	1,2-didocosanoyl-sn-glycerol	DG(22:0/22:0/0:0)	Glycerolipid	0.000111473	1.93902e-05	1.924e-05	4.72712e-05	1.77924e-05
LMGL02010259	1-heneicosanoyl-2-(13Z-docosenoyl)-sn-glycerol	DG(21:0/22:1(13Z)/0:0)[iso2]	Glycerolipid	3.93744e-05	4.06854e-05	1.65382e-05	0.00020297	9.27312e-07
LMGL02010266	1-heneicosanoyl-2-(10Z,13Z,16Z-docosatrienoyl)-sn-glycerol	DG(21:0/22:3(10Z,13Z,16Z)/0:0)[iso2]	Glycerolipid	6.03015e-06	8.8052e-06	1.65637e-05	1.332e-05	0.000544994
LMGL02010279	1-heneicosanoyl-2-(7Z,10Z,13Z,16Z-docosatetraenoyl)-sn-glycerol	DG(21:0/22:4(7Z,10Z,13Z,16Z)/0:0)[iso2]	Glycerolipid	0.00213234	1.32344e-05	6.42039e-05	0.000487957	2.66073e-05
LMGL02010285	1-heneicosanoyl-2-(7Z,10Z,13Z,16Z,19Z-docosapentaenoyl)-sn-glycerol	DG(21:0/22:5(7Z,10Z,13Z,16Z,19Z)/0:0)[iso2]	Glycerolipid	0.000154299	8.97886e-06	1.57661e-05	9.77595e-05	0.000102691
LMGL02010309	1,3-ditetradecanoyl-sn-glycerol (d5)	DG(14:0/0:0/14:0) (d5)	Glycerolipid	0.00020595	4.94752e-05	1.69462e-05	4.03534e-05	4.45768e-05
LMGL02010310	1,3-dipentadecanoyl-2-hydroxy-glycerol (d5)	DG(15:0/0:0/15:0) (d5)	Glycerolipid	2.93461e-05	0.000156063	6.34294e-05	0.000414737	9.74535e-05
LMGL02010311	1,3-dihexadecanoyl-2-hydroxy-glycerol (d5)	DG(16:0/0:0/16:0) (d5)	Glycerolipid	1.1746e-05	0.00175772	7.09442e-07	0.000498697	0.00187042
LMGL02010312	1,3-diheptadecanoyl-2-hydroxy-glycerol (d5)	DG(17:0/0:0/17:0) (d5)	Glycerolipid	6.63384e-06	2.72745e-06	0.000425348	2.23659e-05	0.000238805
LMGL02010313	1,3-dinonadecanoyl-2-hydroxy-glycerol (d5)	DG(19:0/0:0/19:0) (d5)	Glycerolipid	4.09093e-05	0.000148761	0.000113744	0.000658485	0.00240659
LMGL02010317	1,3-di-(9Z-hexadecenoyl)-2-hydroxy-glycerol (d5)	DG(16:1(9Z)/0:0/16:1(9Z)) (d5)	Glycerolipid	0.0170654	0.000784443	0.000153009	0.000756393	0.00112786
LMGL02010318	1,3-dioctadecanoyl-2-hydroxy-glycerol (d5)	DG(18:0/0:0/18:0) (d5)	Glycerolipid	0.00107654	0.000588634	0.00340799	0.00355979	0.00503892
LMGL02010319	1,3-di-(9Z-octadecenoyl)-2-hydroxy-glycerol (d5)	DG(18:1(9Z)/0:0/18:1(9Z)) (d5)	Glycerolipid	1.04285e-05	0.000949769	0.0010363	3.06033e-05	1.01425e-06
LMGL02010329	1,2-di-(6Z,9Z,12Z,15Z-octadecatetraenoyl)-sn-glycerol	DG(18:4(6Z,9Z,12Z,15Z)/18:4(6Z,9Z,12Z,15Z)/0:0)	Glycerolipid	4.64203e-05	4.96129e-06	6.13636e-05	0.000155155	0.00024387
LMGL02010334	1-dodecanoyl-2-(9Z,12Z-heptadecadienoyl)-sn-glycerol	DG(12:0/17:2(9Z,12Z)/0:0)[iso2]	Glycerolipid	9.41484e-06	1.63789e-05	1.33364e-05	1.40266e-05	1.15287e-06
LMGL02010341	1-dodecanoyl-2-(11Z-eicosenoyl)-sn-glycerol	DG(12:0/20:1(11Z)/0:0)[iso2]	Glycerolipid	4.47484e-05	2.31454e-05	1.94388e-06	0.000105184	1.64128e-05
LMGL02010345	1-dodecanoyl-2-(5Z,8Z,11Z,14Z,17Z-eicosapentaenoyl)-sn-glycerol	DG(12:0/20:5(5Z,8Z,11Z,14Z,17Z)/0:0)[iso2]	Glycerolipid	6.41759e-05	1.73183e-05	0.000226624	0.000569055	0.00117046
LMGL02010351	1-dodecanoyl-2-(7Z,10Z,13Z,16Z-docosatetraenoyl)-sn-glycerol	DG(12:0/22:4(7Z,10Z,13Z,16Z)/0:0)[iso2]	Glycerolipid	6.35107e-06	1.07945e-05	8.47257e-07	1.26389e-05	2.4048e-05
LMGL02010352	1-dodecanoyl-2-(7Z,10Z,13Z,16Z,19Z-docosapentaenoyl)-sn-glycerol	DG(12:0/22:5(7Z,10Z,13Z,16Z,19Z)/0:0)[iso2]	Glycerolipid	0.0001172	7.6492e-05	1.17057e-05	2.76977e-05	6.60364e-05
LMGL02010354	1-tridecanoyl-2-hexadecanoyl-sn-glycerol	DG(13:0/16:0/0:0)[iso2]	Glycerolipid	3.27237e-05	1.23214e-05	1.48277e-05	2.2872e-05	2.20355e-05
LMGL02010355	1-tridecanoyl-2-(9Z-hexadecenoyl)-sn-glycerol	DG(13:0/16:1(9Z)/0:0)[iso2]	Glycerolipid	6.49305e-06	0.000523882	9.12312e-07	1.75946e-05	7.43967e-05
LMGL02010356	1-tridecanoyl-2-heptadecanoyl-sn-glycerol	DG(13:0/17:0/0:0)[iso2]	Glycerolipid	1.15181e-05	6.6856e-06	9.02348e-07	0.000131427	6.66892e-05
LMGL02010366	1-tridecanoyl-2-(11Z,14Z-eicosadienoyl)-sn-glycerol	DG(13:0/20:2(11Z,14Z)/0:0)[iso2]	Glycerolipid	2.15628e-05	2.14127e-05	1.63556e-05	8.91163e-05	0.00013152
LMGL02010368	1-tridecanoyl-2-(5Z,8Z,11Z,14Z-eicosatetraenoyl)-sn-glycerol	DG(13:0/20:4(5Z,8Z,11Z,14Z)/0:0)[iso2]	Glycerolipid	0.000834496	0.000459228	0.000532349	0.000204533	3.57563e-06
LMGL02010375	1-tridecanoyl-2-(7Z,10Z,13Z,16Z-docosatetraenoyl)-sn-glycerol	DG(13:0/22:4(7Z,10Z,13Z,16Z)/0:0)[iso2]	Glycerolipid	0.000293689	0.000523111	6.41597e-05	2.38716e-05	0.000263242
LMGL02010386	1-tetradecanoyl-2-(9Z,12Z,15Z-octadecatrienoyl)-sn-glycerol	DG(14:0/18:3(9Z,12Z,15Z)/0:0)[iso2]	Glycerolipid	1.30759e-05	2.92111e-05	2.63211e-05	1.28268e-05	2.10137e-05
LMGL02010387	1-tetradecanoyl-2-nonadecanoyl-sn-glycerol	DG(14:0/19:0/0:0)[iso2]	Glycerolipid	0.000313653	0.000114178	8.53115e-05	5.21191e-05	0.000237327
LMGL02010404	1-(9Z-tetradecenoyl)-2-heptadecanoyl-sn-glycerol	DG(14:1(9Z)/17:0/0:0)[iso2]	Glycerolipid	0.000249224	3.52883e-05	2.18414e-05	0.000156912	1.63399e-06
LMGL02010407	1-(9Z-tetradecenoyl)-2-octadecanoyl-sn-glycerol	DG(14:1(9Z)/18:0/0:0)[iso2]	Glycerolipid	0.00286077	0.00141267	0.00142405	0.00110044	0.00158293
LMGL02010410	1-(9Z-tetradecenoyl)-2-(9Z,12Z,15Z-octadecatrienoyl)-sn-glycerol	DG(14:1(9Z)/18:3(9Z,12Z,15Z)/0:0)[iso2]	Glycerolipid	4.71377e-06	1.19783e-05	2.01407e-05	4.61027e-05	2.92591e-05
LMGL02010425	1-(9Z-tetradecenoyl)-2-(4Z,7Z,10Z,13Z,16Z,19Z-docosahexaenoyl)-sn-glycerol	DG(14:1(9Z)/22:6(4Z,7Z,10Z,13Z,16Z,19Z)/0:0)[iso2]	Glycerolipid	3.25098e-05	6.90776e-05	3.37833e-05	2.60031e-05	0.000117261
LMGL02010433	1-pentadecanoyl-2-(9Z,12Z-octadecadienoyl)-sn-glycerol	DG(15:0/18:2(9Z,12Z)/0:0)[iso2]	Glycerolipid	1.17632e-05	4.53577e-05	1.41101e-05	1.89438e-05	3.77089e-06
LMGL02010437	1-pentadecanoyl-2-(11Z-eicosenoyl)-sn-glycerol	DG(15:0/20:1(11Z)/0:0)[iso2]	Glycerolipid	0.000241935	0.00034947	0.000179956	0.000240232	0.000380459
LMGL02010445	1-pentadecanoyl-2-(13Z,16Z-docosadienoyl)-sn-glycerol	DG(15:0/22:2(13Z,16Z)/0:0)[iso2]	Glycerolipid	1.45191e-05	8.25642e-07	1.96116e-05	0.000100978	6.99366e-05
LMGL02010449	1-pentadecanoyl-2-(4Z,7Z,10Z,13Z,16Z,19Z-docosahexaenoyl)-sn-glycerol	DG(15:0/22:6(4Z,7Z,10Z,13Z,16Z,19Z)/0:0)[iso2]	Glycerolipid	0.00132148	0.00138308	0.00141253	0.0025632	0.00270475
LMGL02010451	1-(9Z-pentadecenoyl)-2-(9Z-hexadecenoyl)-sn-glycerol	DG(15:1(9Z)/16:1(9Z)/0:0)[iso2]	Glycerolipid	1.27417e-05	7.1405e-06	1.55255e-06	2.15639e-05	2.86221e-06
LMGL02010453	1-(9Z-pentadecenoyl)-2-(9Z-heptadecenoyl)-sn-glycerol	DG(15:1(9Z)/17:1(9Z)/0:0)[iso2]	Glycerolipid	0.000577129	7.28517e-05	0.000137822	0.00031048	0.000132483
LMGL02010455	1-(9Z-pentadecenoyl)-2-octadecanoyl-sn-glycerol	DG(15:1(9Z)/18:0/0:0)[iso2]	Glycerolipid	0.00045939	0.000193642	0.000132929	0.000257532	3.09131e-05
LMGL02010462	1-(9Z-pentadecenoyl)-2-(11Z,14Z-eicosadienoyl)-sn-glycerol	DG(15:1(9Z)/20:2(11Z,14Z)/0:0)[iso2]	Glycerolipid	9.46458e-05	0.000148197	0.00012436	0.000170166	5.11897e-05
LMGL02010463	1-(9Z-pentadecenoyl)-2-(8Z,11Z,14Z-eicosatrienoyl)-sn-glycerol	DG(15:1(9Z)/20:3(8Z,11Z,14Z)/0:0)[iso2]	Glycerolipid	8.60619e-05	0.000307824	0.000176945	0.000250135	0.000375916
LMGL02010464	1-(9Z-pentadecenoyl)-2-(5Z,8Z,11Z,14Z-eicosatetraenoyl)-sn-glycerol	DG(15:1(9Z)/20:4(5Z,8Z,11Z,14Z)/0:0)[iso2]	Glycerolipid	0.00165361	0.00180835	1.29734e-05	1.03945e-05	0.00312599
LMGL02010465	1-(9Z-pentadecenoyl)-2-(5Z,8Z,11Z,14Z,17Z-eicosapentaenoyl)-sn-glycerol	DG(15:1(9Z)/20:5(5Z,8Z,11Z,14Z,17Z)/0:0)[iso2]	Glycerolipid	0.00104972	0.000348334	0.000462339	0.000657969	0.000721771
LMGL02010471	1-(9Z-pentadecenoyl)-2-(7Z,10Z,13Z,16Z-docosatetraenoyl)-sn-glycerol	DG(15:1(9Z)/22:4(7Z,10Z,13Z,16Z)/0:0)[iso2]	Glycerolipid	0.000238998	0.00188213	0.000825258	0.000706213	0.00162625
LMGL02010478	1-(6Z,9Z,12Z-octadecatrienoyl)-2-(9Z,12Z-heptadecadienoyl)-sn-glycerol	DG(18:3(6Z,9Z,12Z)/17:2(9Z,12Z)/0:0)[iso2]	Glycerolipid	5.3342e-05	7.61338e-06	6.86634e-05	3.28206e-05	1.93462e-06
LMGL02010489	1-(6Z,9Z,12Z-octadecatrienoyl)-2-(5Z,8Z,11Z,14Z,17Z-eicosapentaenoyl)-sn-glycerol	DG(18:3(6Z,9Z,12Z)/20:5(5Z,8Z,11Z,14Z,17Z)/0:0)[iso2]	Glycerolipid	2.93024e-05	7.7855e-06	8.06284e-06	1.29541e-05	1.83064e-05
LMGL02010504	1-(6Z,9Z,12Z,15Z-octadecatetraenoyl)-2-(9Z-octadecenoyl)-sn-glycerol	DG(18:4(6Z,9Z,12Z,15Z)/18:1(9Z)/0:0)[iso2]	Glycerolipid	8.63097e-05	4.02315e-05	1.52602e-06	1.58655e-05	6.8261e-05
LMGL02010505	1-(6Z,9Z,12Z,15Z-octadecatetraenoyl)-2-(9Z,12Z-octadecadienoyl)-sn-glycerol	DG(18:4(6Z,9Z,12Z,15Z)/18:2(9Z,12Z)/0:0)[iso2]	Glycerolipid	4.86615e-05	1.81375e-05	2.60924e-05	4.86871e-05	3.08176e-05
LMGL02010510	1-(6Z,9Z,12Z,15Z-octadecatetraenoyl)-2-(11Z,14Z-eicosadienoyl)-sn-glycerol	DG(18:4(6Z,9Z,12Z,15Z)/20:2(11Z,14Z)/0:0)[iso2]	Glycerolipid	4.45071e-05	1.1112e-05	2.22487e-05	2.07059e-05	3.45867e-05
LMGL02010513	1-(6Z,9Z,12Z,15Z-octadecatetraenoyl)-2-(5Z,8Z,11Z,14Z,17Z-eicosapentaenoyl)-sn-glycerol	DG(18:4(6Z,9Z,12Z,15Z)/20:5(5Z,8Z,11Z,14Z,17Z)/0:0)[iso2]	Glycerolipid	2.02421e-05	7.24913e-06	6.70961e-06	1.1813e-05	2.68082e-05
LMGL02010523	1-9Z-nonadecenoyl-2-(9Z-hexadecenoyl)-sn-glycerol	DG(19:1(9Z)/16:1(9Z)/0:0)[iso2]	Glycerolipid	0.00032231	6.71642e-05	4.6317e-05	0.000263316	0.000220719
LMGL02010526	1-9Z-nonadecenoyl-2-(9Z,12Z-heptadecadienoyl)-sn-glycerol	DG(19:1(9Z)/17:2(9Z,12Z)/0:0)[iso2]	Glycerolipid	4.44788e-05	0.00018289	0.000141635	6.79209e-05	1.76624e-05
LMGL02010542	1-9Z-nonadecenoyl-2-(10Z,13Z,16Z-docosatrienoyl)-sn-glycerol	DG(19:1(9Z)/22:3(10Z,13Z,16Z)/0:0)[iso2]	Glycerolipid	0.00277913	3.98592e-05	0.000144717	0.000340391	0.000384757
LMGL02010545	1-9Z-nonadecenoyl-2-(4Z,7Z,10Z,13Z,16Z,19Z-docosahexaenoyl)-sn-glycerol	DG(19:1(9Z)/22:6(4Z,7Z,10Z,13Z,16Z,19Z)/0:0)[iso2]	Glycerolipid	6.35179e-05	4.73943e-05	9.97682e-06	6.88347e-05	2.20214e-05
LMGL02020001	1-O-hexadecyl-2-(9Z-octadecenoyl)-sn-glycerol	DG(O-16:0/18:1(9Z))	Glycerolipid	0.0053959	0.0181855	0.0250035	0.0283785	0.0335441
LMGL02030027	1-(10-methyl-hexadecanyl-2-(8-[3]-ladderane-octanyl)-sn-glycerol		Glycerolipid	6.71827e-06	0.000153123	1.3559e-05	1.55251e-05	4.54509e-05
LMGL02030029	1-(6-[5]-ladderane-hexanyl)-2-(8-[3]-ladderane-octanyl)-sn-glycerol		Glycerolipid	0.000115311	1.10993e-05	2.08868e-06	2.09961e-05	1.60486e-05
LMGL02030030	1-(8-[5]-ladderane-octanyl)-2-(8-[3]-ladderane-octanyl)-sn-glycerol		Glycerolipid	4.78505e-05	1.1607e-05	1.84228e-05	1.53463e-05	2.1556e-05
LMGL02030031	1-(8-[3]-ladderane-octanyl)-2-(8-[3]-ladderane-octanyl)-sn-glycerol		Glycerolipid	0.00132496	9.87399e-06	1.13628e-06	2.82389e-05	2.05237e-05
LMGL02030032	1-tetradecanyl-2-(8-[3]-ladderane-octanyl)-sn-glycerol		Glycerolipid	7.94031e-06	3.29802e-05	0.000176334	6.48929e-05	2.5565e-06
LMGL02030033	1-(15-methyl-tridecanyl)-2-(8-[3]-ladderane-octanyl)-sn-glycerol		Glycerolipid	1.02854e-05	4.40793e-05	1.36959e-05	7.0899e-05	2.13232e-05
LMGL02040001	1-O-(1Z-tetradecenyl)-2-(9Z-octadecenoyl)-sn-glycerol	DG(P-14:0/18:1(9Z))	Glycerolipid	0.000347452	2.46221e-05	0.00032678	0.000507873	0.000337172
LMGL02070004	1-(14-methyl-pentadecanoyl)-2-(8-[3]-ladderane-octanyl)-sn-glycerol		Glycerolipid	0.000438094	9.38562e-05	3.16177e-05	5.70029e-05	5.66181e-05
LMGL02070006	1-(9,14-dimethyl-pentadecanoyl-2-(8-[3]-ladderane-octanyl)-sn-glycerol		Glycerolipid	6.84534e-05	0.000816517	3.59407e-06	0.00022874	0.000373481
LMGL02070009	1-(8-[3]-ladderane-octanoyl-2-(8-[3]-ladderane-octanyl)-sn-glycerol		Glycerolipid	0.000504413	1.62911e-05	0.00115441	1.63806e-05	2.81689e-05
LMGL03010002	1,2,3-trioctadecanoyl-sn-glycerol	TG(18:0/18:0/18:0)	Glycerolipid	0.000217079	0.00254411	0.00013262	9.06652e-05	0.000138508
LMGL03010016	1,3-di-(5Z,8Z,11Z,14Z-eicosatetraenoyl)-2-(9Z,12Z-octadecadienoyl)-glycerol (d5)	TG(20:4(5Z,8Z,11Z,14Z)/18:2(9Z,12Z)/20:4(5Z,8Z,11Z,14Z)) (d5)	Glycerolipid	2.68711e-05	0.000161692	2.03717e-06	0.000114345	2.20688e-05
LMGL03010121	1-hexadecanoyl-2-(9Z-octadecenoyl)-3-(9Z,12Z-octadecadienoyl)-sn-glycerol	TG(16:0/18:1(9Z)/18:2(9Z,12Z))[iso6]	Glycerolipid	2.41622e-05	8.87926e-05	0.000532039	0.000627033	0.000335944
LMGL03010126	1-(9Z-hexadecenoyl)-2-(9Z,12Z-heptadecadienoyl)-3-(9Z,12Z,15Z-octadecatrienoyl)-sn-glycerol	TG(16:1(9Z)/17:2(9Z,12Z)/18:3(9Z,12Z,15Z))[iso6]	Glycerolipid	0.00258818	0.00235198	0.00220242	0.00217763	0.00214094
LMGL03010184	1,2-di-(9Z-hexadecenoyl)-3-(8Z,11Z,14Z-eicosatrienoyl)-sn-glycerol	TG(16:1(9Z)/16:1(9Z)/20:3(8Z,11Z,14Z))[iso3]	Glycerolipid	0.000535307	0.000216813	0.000456404	0.000274658	6.16911e-05
LMGL03010212	1-(9Z-hexadecenoyl)-2-heptadecanoyl-3-(8Z,11Z,14Z-eicosatrienoyl)-sn-glycerol	TG(16:1(9Z)/17:0/20:3(8Z,11Z,14Z))[iso6]	Glycerolipid	0.000302438	0.00418468	0.000507205	0.000166254	0.000292762
LMGL03010272	1-(9Z-hexadecenoyl)-2-octadecanoyl-3-(11Z,14Z-eicosadienoyl)-sn-glycerol	TG(16:1(9Z)/18:0/20:2(11Z,14Z))[iso6]	Glycerolipid	7.93921e-05	0.000527331	1.50422e-05	8.24567e-05	0.0012169
LMGL03010336	1-(9Z-hexadecenoyl)-2-nonadecanoyl-3-eicosanoyl-sn-glycerol	TG(16:1(9Z)/19:0/20:0)[iso6]	Glycerolipid	0.000154923	4.73282e-05	2.33486e-05	4.93892e-05	3.41419e-05
LMGL03010378	1-(9Z-hexadecenoyl)-2,3-dieicosanoyl-sn-glycerol	TG(16:1(9Z)/20:0/20:0)[iso3]	Glycerolipid	0.00022113	0.00150756	0.000188239	0.000114857	0.000119531
LMGL03010412	1,2-diheptadecanoyl-3-docosanoyl-sn-glycerol	TG(17:0/17:0/22:0)[iso3]	Glycerolipid	7.59988e-05	0.000409444	3.66422e-05	3.64732e-05	4.21928e-05
LMGL03010420	1,2-di-(9Z,12Z-octadecadienoyl)-3-(9Z,12Z,15Z-octadecatrienoyl)-sn-glycerol	TG(18:2(9Z,12Z)/18:2(9Z,12Z)/18:3(9Z,12Z,15Z))[iso3]	Glycerolipid	0.000238696	0.000376209	0.000218088	0.000688631	0.000387408
LMGL03010433	1-(9Z,12Z-heptadecadienoyl)-2-(9Z,12Z-octadecadienoyl)-3-(11Z-eicosenoyl)-sn-glycerol	TG(17:2(9Z,12Z)/18:2(9Z,12Z)/20:1(11Z))[iso6]	Glycerolipid	0.000310306	0.00670484	0.000526495	0.00024423	0.000531365
LMGL03010496	1,2-dioctadecanoyl-3-(8Z,11Z,14Z-eicosatrienoyl)-sn-glycerol	TG(18:0/18:0/20:3(8Z,11Z,14Z))[iso3]	Glycerolipid	0.000286341	0.00115155	0.00126992	0.00133531	0.00100529
LMGL03010562	1-(9Z,12Z-heptadecadienoyl)-2-octadecanoyl-3-(5Z,8Z,11Z,14Z,17Z-eicosapentaenoyl)-sn-glycerol	TG(17:2(9Z,12Z)/18:0/20:5(5Z,8Z,11Z,14Z,17Z))[iso6]	Glycerolipid	0.00144553	0.00285369	0.002021	0.00654701	0.0035387
LMGL03010657	1-(9Z,12Z-octadecadienoyl)-2-(9Z,12Z,15Z-octadecatrienoyl)-3-(11Z-eicosenoyl)-sn-glycerol	TG(18:2(9Z,12Z)/18:3(9Z,12Z,15Z)/20:1(11Z))[iso6]	Glycerolipid	0.000608946	0.00106353	0.000504698	0.00148312	8.37893e-05
LMGL03010740	1-octadecanoyl-2-(9Z,12Z,15Z-octadecatrienoyl)-3-(5Z,8Z,11Z,14Z-eicosatetraenoyl)-sn-glycerol	TG(18:0/18:3(9Z,12Z,15Z)/20:4(5Z,8Z,11Z,14Z))[iso6]	Glycerolipid	4.71013e-05	0.000150417	8.72534e-05	0.000270867	8.98914e-05
LMGL03010795	1-heptadecanoyl-2,3-di-(8Z,11Z,14Z-eicosatrienoyl)-sn-glycerol	TG(17:0/20:3(8Z,11Z,14Z)/20:3(8Z,11Z,14Z))[iso3]	Glycerolipid	0.000125563	0.00112939	0.000398612	0.000272609	0.000257775
LMGL03010871	1-heptadecanoyl-2-(8Z,11Z,14Z-eicosatrienoyl)-3-(5Z,8Z,11Z,14Z-eicosatetraenoyl)-sn-glycerol	TG(17:0/20:3(8Z,11Z,14Z)/20:4(5Z,8Z,11Z,14Z))[iso6]	Glycerolipid	0.000163306	0.000654135	0.000788971	0.000909547	0.000564776
LMGL03010895	1-(9Z-heptadecenoyl)-2-nonadecanoyl-3-docosanoyl-sn-glycerol	TG(17:1(9Z)/19:0/22:0)[iso6]	Glycerolipid	0.000110753	0.000693218	5.68528e-05	8.3551e-05	0.000111898
LMGL03011050	1-hexadecanoyl-2-(11Z,14Z-eicosadienoyl)-3-(10Z,13Z,16Z-docosatrienoyl)-sn-glycerol	TG(16:0/20:2(11Z,14Z)/22:3(10Z,13Z,16Z))[iso6]	Glycerolipid	8.9161e-05	0.000369392	0.000280899	0.000358057	4.23512e-05
LMGL03011057	1-hexadecanoyl-2-(11Z-eicosenoyl)-3-(13Z,16Z-docosadienoyl)-sn-glycerol	TG(16:0/20:1(11Z)/22:2(13Z,16Z))[iso6]	Glycerolipid	6.30426e-05	0.000239418	0.000249926	0.000238171	3.88413e-05
LMGL03011132	1-hexadecanoyl-2-(11Z,14Z-eicosadienoyl)-3-(13Z,16Z-docosadienoyl)-sn-glycerol	TG(16:0/20:2(11Z,14Z)/22:2(13Z,16Z))[iso6]	Glycerolipid	3.1218e-05	0.000204666	0.000268448	0.000145454	4.60624e-05
LMGL03011168	1-(9Z-heptadecenoyl)-2,3-di-(5Z,8Z,11Z,14Z,17Z-eicosapentaenoyl)-sn-glycerol	TG(17:1(9Z)/20:5(5Z,8Z,11Z,14Z,17Z)/20:5(5Z,8Z,11Z,14Z,17Z))[iso3]	Glycerolipid	0.000254319	7.57111e-05	9.35578e-05	0.000821631	0.000188907
LMGL03011219	1-(9Z,12Z-heptadecadienoyl)-2-(9Z,12Z,15Z-octadecatrienoyl)-3-(7Z,10Z,13Z,16Z-docosatetraenoyl)-sn-glycerol	TG(17:2(9Z,12Z)/18:3(9Z,12Z,15Z)/22:4(7Z,10Z,13Z,16Z))[iso6]	Glycerolipid	0.000284907	0.000770924	0.000511225	0.000500468	0.000175012
LMGL03011273	1-(9Z-octadecenoyl)-2-eicosanoyl-3-(13Z-docosenoyl)-sn-glycerol	TG(18:1(9Z)/20:0/22:1(13Z))[iso6]	Glycerolipid	3.63921e-05	0.000354767	8.4563e-05	0.000125899	0.000172351
LMGL03011299	1-hexadecanoyl-2-(11Z,14Z-eicosadienoyl)-3-(7Z,10Z,13Z,16Z,19Z-docosapentaenoyl)-sn-glycerol	TG(16:0/20:2(11Z,14Z)/22:5(7Z,10Z,13Z,16Z,19Z))[iso6]	Glycerolipid	3.24806e-05	0.000550135	0.000179035	0.00208069	0.00025314
LMGL03011309	1-(9Z-heptadecenoyl)-2-(9Z,12Z,15Z-octadecatrienoyl)-3-(4Z,7Z,10Z,13Z,16Z,19Z-docosahexaenoyl)-sn-glycerol	TG(17:1(9Z)/18:3(9Z,12Z,15Z)/22:6(4Z,7Z,10Z,13Z,16Z,19Z))[iso6]	Glycerolipid	0.000369334	0.000736585	0.000279821	0.000810886	0.000302181
LMGL03011384	1-(9Z-hexadecenoyl)-2-(11Z-eicosenoyl)-3-(4Z,7Z,10Z,13Z,16Z,19Z-docosahexaenoyl)-sn-glycerol	TG(16:1(9Z)/20:1(11Z)/22:6(4Z,7Z,10Z,13Z,16Z,19Z))[iso6]	Glycerolipid	3.97643e-05	4.19262e-05	9.96675e-05	0.00154066	2.71322e-05
LMGL03011435	1-(9Z,12Z,15Z-octadecatrienoyl)-2-nonadecanoyl-3-(10Z,13Z,16Z-docosatrienoyl)-sn-glycerol	TG(18:3(9Z,12Z,15Z)/19:0/22:3(10Z,13Z,16Z))[iso6]	Glycerolipid	4.68882e-05	0.000339489	8.97209e-05	9.72195e-05	7.47415e-05
LMGL03011491	1,2-dieicosanoyl-3-docosanoyl-sn-glycerol	TG(20:0/20:0/22:0)[iso3]	Glycerolipid	0.00139415	0.000690763	0.000640604	0.00162499	0.00226625
LMGL03011647	1-eicosanoyl-2-(11Z-eicosenoyl)-3-(13Z-docosenoyl)-sn-glycerol	TG(20:0/20:1(11Z)/22:1(13Z))[iso6]	Glycerolipid	3.99091e-05	7.35721e-05	4.7774e-05	0.000115812	1.67378e-05
LMGL03011688	1-(9Z-hexadecenoyl)-2-(5Z,8Z,11Z,14Z,17Z-eicosapentaenoyl)-3-(4Z,7Z,10Z,13Z,16Z,19Z-docosahexaenoyl)-sn-glycerol	TG(16:1(9Z)/20:5(5Z,8Z,11Z,14Z,17Z)/22:6(4Z,7Z,10Z,13Z,16Z,19Z))[iso6]	Glycerolipid	0.000308432	0.000236389	0.000512509	0.00115769	0.000730814
LMGL03011902	1-(9Z-heptadecenoyl)-2-heneicosanoyl-3-(4Z,7Z,10Z,13Z,16Z,19Z-docosahexaenoyl)-sn-glycerol	TG(17:1(9Z)/21:0/22:6(4Z,7Z,10Z,13Z,16Z,19Z))[iso6]	Glycerolipid	0.000602889	5.33893e-05	2.22076e-05	7.06488e-06	4.70117e-05
LMGL03012004	1,2-di-(11Z,14Z-eicosadienoyl)-3-(13Z,16Z-docosadienoyl)-sn-glycerol	TG(20:2(11Z,14Z)/20:2(11Z,14Z)/22:2(13Z,16Z))[iso3]	Glycerolipid	0.000133076	9.51269e-05	0.000188443	0.00019195	0.000105641
LMGL03012055	1-(11Z,14Z-eicosadienoyl)-2-(5Z,8Z,11Z,14Z-eicosatetraenoyl)-3-(10Z,13Z,16Z-docosatrienoyl)-sn-glycerol	TG(20:2(11Z,14Z)/20:4(5Z,8Z,11Z,14Z)/22:3(10Z,13Z,16Z))[iso6]	Glycerolipid	5.71695e-05	3.04932e-05	6.66972e-05	0.000119386	4.54332e-05
LMGL03012206	1,2,3-triheneicosanoyl-sn-glycerol	TG(21:0/21:0/21:0)	Glycerolipid	9.30282e-05	0.000177691	4.17121e-05	7.47839e-05	0.000146024
LMGL03012298	1-heneicosanoyl-2,3-didocosanoyl-sn-glycerol	TG(21:0/22:0/22:0)[iso3]	Glycerolipid	8.42395e-05	0.000282334	4.82405e-06	0.00120733	0.000257869
LMGL03012375	1-heneicosanoyl-2,3-di-(13Z-docosenoyl)-sn-glycerol	TG(21:0/22:1(13Z)/22:1(13Z))[iso3]	Glycerolipid	0.00204914	0.00168306	0.00169565	0.00362962	0.00617733
LMGL03012410	1-heneicosanoyl-2-(13Z-docosenoyl)-3-(10Z,13Z,16Z-docosatrienoyl)-sn-glycerol	TG(21:0/22:1(13Z)/22:3(10Z,13Z,16Z))[iso6]	Glycerolipid	0.000336954	0.000220087	0.000188493	0.000337866	0.000417005
LMGL03012412	1-(8Z,11Z,14Z-eicosatrienoyl)-2,3-di-(13Z,16Z-docosadienoyl)-sn-glycerol	TG(20:3(8Z,11Z,14Z)/22:2(13Z,16Z)/22:2(13Z,16Z))[iso3]	Glycerolipid	0.00180441	0.000238961	0.000349839	0.00161865	0.000912327
LMGL03012516	1,2-di-(13Z-docosenoyl)-3-(7Z,10Z,13Z,16Z-docosatetraenoyl)-sn-glycerol	TG(22:1(13Z)/22:1(13Z)/22:4(7Z,10Z,13Z,16Z))[iso3]	Glycerolipid	0.00175474	0.00159247	0.00204328	0.00135841	0.001184
LMGL03012552	1-(13Z-docosenoyl)-2-(10Z,13Z,16Z-docosatrienoyl)-3-(7Z,10Z,13Z,16Z,19Z-docosapentaenoyl)-sn-glycerol	TG(22:1(13Z)/22:3(10Z,13Z,16Z)/22:5(7Z,10Z,13Z,16Z,19Z))[iso6]	Glycerolipid	0.00175735	0.0010323	0.000890696	0.00170988	0.00104425
LMGL03012558	1,2-di-(13Z-docosenoyl)-3-(4Z,7Z,10Z,13Z,16Z,19Z-docosahexaenoyl)-sn-glycerol	TG(22:1(13Z)/22:1(13Z)/22:6(4Z,7Z,10Z,13Z,16Z,19Z))[iso3]	Glycerolipid	0.000674253	0.000317324	0.000329609	0.000560524	0.000326632
LMGL03012576	1-(5Z,8Z,11Z,14Z,17Z-eicosapentaenoyl)-2,3-di-(4Z,7Z,10Z,13Z,16Z,19Z-docosahexaenoyl)-sn-glycerol	TG(20:5(5Z,8Z,11Z,14Z,17Z)/22:6(4Z,7Z,10Z,13Z,16Z,19Z)/22:6(4Z,7Z,10Z,13Z,16Z,19Z))[iso3]	Glycerolipid	3.14135e-05	0.000289896	1.11505e-05	0.000318101	1.06229e-05
LMGL03012588	1-(10Z,13Z,16Z-docosatrienoyl)-2-(13Z,16Z-docosadienoyl)-3-(4Z,7Z,10Z,13Z,16Z,19Z-docosahexaenoyl)-sn-glycerol	TG(22:3(10Z,13Z,16Z)/22:2(13Z,16Z)/22:6(4Z,7Z,10Z,13Z,16Z,19Z))[iso6]	Glycerolipid	0.000234887	9.58674e-06	1.7285e-05	0.000200776	4.93137e-05
LMGL03012618	1,2,3-tridodecanoyl-sn-sn-glycerol	Trilauroyl-glycerol	Glycerolipid	4.82304e-05	1.74537e-05	0.000172227	2.66995e-05	0.000256648
LMGL03012619	1,2,3-tritridecanoyl-sn-glycerol	TG(13:0/13:0/13:0)	Glycerolipid	0.00115487	0.00489181	0.00255161	0.00237791	3.66464e-06
LMGL03012627	1,2-didodecanoyl-3-tridecanoyl-sn-glycerol	TG(12:0/12:0/13:0)[iso3]	Glycerolipid	6.01875e-05	9.94378e-06	0.00450546	1.45931e-05	0.000202106
LMGL03012628	1,2-didodecanoyl-3-tetradecanoyl-sn-glycerol	TG(12:0/12:0/14:0)[iso3]	Glycerolipid	0.000336205	7.82672e-06	1.17966e-05	9.61054e-05	0.000306141
LMGL03012629	1,2-didodecanoyl-3-(9Z-tetradecenoyl)-sn-glycerol	TG(12:0/12:0/14:1(9Z))[iso3]	Glycerolipid	6.78094e-06	7.91145e-06	8.83834e-07	2.44065e-05	1.46232e-05
LMGL03012639	1,2-didodecanoyl-3-(9Z,12Z-octadecadienoyl)-sn-glycerol	TG(12:0/12:0/18:2(9Z,12Z))[iso3]	Glycerolipid	0.0010422	3.61997e-05	2.73638e-05	5.61458e-05	3.09176e-05
LMGL03012661	1-dodecanoyl-2,3-di-(9Z-tetradecenoyl)-sn-glycerol	TG(12:0/14:1(9Z)/14:1(9Z))[iso3]	Glycerolipid	4.13547e-06	6.21513e-05	1.27025e-05	1.1111e-05	3.0913e-06
LMGL03012690	1-dodecanoyl-2,3-di-(4Z,7Z,10Z,13Z,16Z,19Z-docosahexaenoyl)-sn-glycerol	TG(12:0/22:6(4Z,7Z,10Z,13Z,16Z,19Z)/22:6(4Z,7Z,10Z,13Z,16Z,19Z))[iso3]	Glycerolipid	0.000257463	0.000430272	0.000344236	7.26987e-05	0.000257012
LMGL03012705	1,2-ditridecanoyl-3-(6Z,9Z,12Z,15Z-octadecatetraenoyl)-sn-glycerol	TG(13:0/13:0/18:4(6Z,9Z,12Z,15Z))[iso3]	Glycerolipid	0.00018597	8.81982e-06	8.4788e-05	3.62009e-05	0.000148907
LMGL03012782	1,2-ditetradecanoyl-3-(4Z,7Z,10Z,13Z,16Z,19Z-docosahexaenoyl)-sn-glycerol	TG(14:0/14:0/22:6(4Z,7Z,10Z,13Z,16Z,19Z))[iso3]	Glycerolipid	0.00103331	7.30695e-05	3.96612e-05	0.000250763	0.000198203
LMGL03012800	1-tetradecanoyl-2,3-di-(11Z-eicosenoyl)-sn-glycerol	TG(14:0/20:1(11Z)/20:1(11Z))[iso3]	Glycerolipid	0.00167096	0.015037	0.00396639	0.00429396	0.00104116
LMGL03012913	1-pentadecanoyl-2,3-dieicosanoyl-sn-glycerol	TG(15:0/20:0/20:0)[iso3]	Glycerolipid	7.79806e-05	9.66891e-06	6.88386e-06	1.44506e-05	1.22826e-05
LMGL03012940	1,2-di-(9Z-pentadecenoyl)-3-eicosanoyl-sn-glycerol	TG(15:1(9Z)/15:1(9Z)/20:0)[iso3]	Glycerolipid	0.00477829	0.00419997	0.00406855	0.00357174	0.00372785
LMGL03012943	1,2-di-(9Z-pentadecenoyl)-3-(8Z,11Z,14Z-eicosatrienoyl)-sn-glycerol	TG(15:1(9Z)/15:1(9Z)/20:3(8Z,11Z,14Z))[iso3]	Glycerolipid	0.0012591	0.000186459	9.76265e-05	0.000429103	0.000154759
LMGL03013269	1-dodecanoyl-2-pentadecanoyl-3-(9Z-hexadecenoyl)-sn-glycerol	TG(12:0/15:0/16:1(9Z))[iso6]	Glycerolipid	1.10182e-05	1.81575e-05	1.52306e-06	1.20884e-05	9.47447e-06
LMGL03013433	1-dodecanoyl-2-(9Z,12Z-heptadecadienoyl)-3-heneicosanoyl-sn-glycerol	TG(12:0/17:2(9Z,12Z)/21:0)[iso6]	Glycerolipid	0.000196176	0.000424601	0.000168487	0.000436907	0.000415449
LMGL03013475	1-dodecanoyl-2-(9Z-octadecenoyl)-3-docosanoyl-sn-glycerol	TG(12:0/18:1(9Z)/22:0)[iso6]	Glycerolipid	0.00225912	0.0249951	0.00652023	0.00222121	0.00452047
LMGL03013501	1-dodecanoyl-2-(6Z,9Z,12Z-octadecatrienoyl)-3-(9Z,12Z,15Z-octadecatrienoyl)-sn-glycerol	TG(12:0/18:3(6Z,9Z,12Z)/18:3(9Z,12Z,15Z))[iso6]	Glycerolipid	0.000592254	1.54514e-05	2.11808e-05	0.000210521	0.000203242
LMGL03013592	1-dodecanoyl-2-eicosanoyl-3-(7Z,10Z,13Z,16Z,19Z-docosapentaenoyl)-sn-glycerol	TG(12:0/20:0/22:5(7Z,10Z,13Z,16Z,19Z))[iso6]	Glycerolipid	0.000162693	0.00110151	0.000158007	0.000170556	4.29464e-05
LMGL03013646	1-dodecanoyl-2-heneicosanoyl-3-(13Z,16Z-docosadienoyl)-sn-glycerol	TG(12:0/21:0/22:2(13Z,16Z))[iso6]	Glycerolipid	0.000162006	0.000414072	0.000130724	0.000180234	1.80718e-05
LMGL03013665	1-dodecanoyl-2-(13Z,16Z-docosadienoyl)-3-(4Z,7Z,10Z,13Z,16Z,19Z-docosahexaenoyl)-sn-glycerol	TG(12:0/22:2(13Z,16Z)/22:6(4Z,7Z,10Z,13Z,16Z,19Z))[iso6]	Glycerolipid	2.4332e-05	6.98587e-05	5.00069e-05	7.93868e-05	1.01875e-05
LMGL03013714	1-tridecanoyl-2-(9Z-tetradecenoyl)-3-(6Z,9Z,12Z,15Z-octadecatetraenoyl)-sn-glycerol	TG(13:0/14:1(9Z)/18:4(6Z,9Z,12Z,15Z))[iso6]	Glycerolipid	0.000525061	1.17986e-05	1.6977e-05	6.96283e-05	7.51588e-06
LMGL03013729	1-tridecanoyl-2-(9Z-tetradecenoyl)-3-(7Z,10Z,13Z,16Z,19Z-docosapentaenoyl)-sn-glycerol	TG(13:0/14:1(9Z)/22:5(7Z,10Z,13Z,16Z,19Z))[iso6]	Glycerolipid	0.00142196	0.000569487	0.000485155	0.000798107	0.000655781
LMGL03013857	1-tridecanoyl-2-heptadecanoyl-3-(10Z,13Z,16Z-docosatrienoyl)-sn-glycerol	TG(13:0/17:0/22:3(10Z,13Z,16Z))[iso6]	Glycerolipid	0.00321256	0.0033778	0.00369916	0.0051971	0.0034233
LMGL03013878	1-tridecanoyl-2-(9Z-heptadecenoyl)-3-11Z-docosenoyl-sn-glycerol	TG(13:0/17:1(9Z)/22:1(11Z))[iso6]	Glycerolipid	0.00553488	0.0164176	0.0145179	0.00944395	0.0127211
LMGL03014039	1-tridecanoyl-2-9Z-nonadecenoyl-3-docosanoyl-sn-glycerol	TG(13:0/19:1(9Z)/22:0)[iso6]	Glycerolipid	0.00053957	0.0128183	0.000985368	0.000672226	0.0011825
LMGL03014061	1-tridecanoyl-2-(11Z-eicosenoyl)-3-(5Z,8Z,11Z,14Z-eicosatetraenoyl)-sn-glycerol	TG(13:0/20:1(11Z)/20:4(5Z,8Z,11Z,14Z))[iso6]	Glycerolipid	4.38189e-05	0.000161461	0.000128704	2.8481e-05	0.000986491
LMGL03014074	1-tridecanoyl-2-(11Z,14Z-eicosadienoyl)-3-heneicosanoyl-sn-glycerol	TG(13:0/20:2(11Z,14Z)/21:0)[iso6]	Glycerolipid	2.35182e-05	0.00108779	1.30579e-05	1.17627e-05	4.73531e-05
LMGL03014099	1-tridecanoyl-2-(5Z,8Z,11Z,14Z-eicosatetraenoyl)-3-(7Z,10Z,13Z,16Z,19Z-docosapentaenoyl)-sn-glycerol	TG(13:0/20:4(5Z,8Z,11Z,14Z)/22:5(7Z,10Z,13Z,16Z,19Z))[iso6]	Glycerolipid	0.000716498	0.000670272	0.000129418	0.000481279	0.000235497
LMGL03014111	1-tridecanoyl-2-heneicosanoyl-3-(13Z,16Z-docosadienoyl)-sn-glycerol	TG(13:0/21:0/22:2(13Z,16Z))[iso6]	Glycerolipid	0.000196496	0.00175348	0.000630241	0.000551749	0.000337567
LMGL03014162	1-tetradecanoyl-2-(9Z-tetradecenoyl)-3-(10Z,13Z,16Z-docosatrienoyl)-sn-glycerol	TG(14:0/14:1(9Z)/22:3(10Z,13Z,16Z))[iso6]	Glycerolipid	0.00039262	4.97293e-05	0.000138893	0.00012106	7.48065e-05
LMGL03014203	1-tetradecanoyl-2-(9Z-pentadecenoyl)-3-(9Z,12Z,15Z-octadecatrienoyl)-sn-glycerol	TG(14:0/15:1(9Z)/18:3(9Z,12Z,15Z))[iso6]	Glycerolipid	0.00108847	0.000712094	0.000871627	0.000313192	0.00012859
LMGL03014357	1-tetradecanoyl-2-octadecanoyl-3-(13Z,16Z-docosadienoyl)-sn-glycerol	TG(14:0/18:0/22:2(13Z,16Z))[iso6]	Glycerolipid	2.42887e-05	0.0010403	0.000549268	0.00019726	0.000618311
LMGL03014438	1-tetradecanoyl-2-(6Z,9Z,12Z,15Z-octadecatetraenoyl)-3-eicosanoyl-sn-glycerol	TG(14:0/18:4(6Z,9Z,12Z,15Z)/20:0)[iso6]	Glycerolipid	9.37247e-05	0.000106055	0.000111575	8.72074e-05	2.22557e-05
LMGL03014441	1-tetradecanoyl-2-(6Z,9Z,12Z,15Z-octadecatetraenoyl)-3-(8Z,11Z,14Z-eicosatrienoyl)-sn-glycerol	TG(14:0/18:4(6Z,9Z,12Z,15Z)/20:3(8Z,11Z,14Z))[iso6]	Glycerolipid	0.000443877	4.94358e-05	4.04543e-05	0.00023215	3.28108e-05
LMGL03014507	1-tetradecanoyl-2-(11Z,14Z-eicosadienoyl)-3-(5Z,8Z,11Z,14Z-eicosatetraenoyl)-sn-glycerol	TG(14:0/20:2(11Z,14Z)/20:4(5Z,8Z,11Z,14Z))[iso6]	Glycerolipid	0.000304763	0.00125313	0.00042542	0.00060555	0.000464365
LMGL03014609	1-(9Z-tetradecenoyl)-2-(9Z-pentadecenoyl)-3-(9Z,12Z,15Z-octadecatrienoyl)-sn-glycerol	TG(14:1(9Z)/15:1(9Z)/18:3(9Z,12Z,15Z))[iso6]	Glycerolipid	0.00135768	0.000463378	0.000579031	0.000523536	0.000104763
LMGL03014622	1-(9Z-tetradecenoyl)-2-(9Z-pentadecenoyl)-3-(13Z,16Z-docosadienoyl)-sn-glycerol	TG(14:1(9Z)/15:1(9Z)/22:2(13Z,16Z))[iso6]	Glycerolipid	0.000850568	0.00369154	0.00158072	0.000182301	0.000524724
LMGL03014707	1-(9Z-tetradecenoyl)-2-(9Z-heptadecenoyl)-3-(9Z,12Z,15Z-octadecatrienoyl)-sn-glycerol	TG(14:1(9Z)/17:1(9Z)/18:3(9Z,12Z,15Z))[iso6]	Glycerolipid	0.000638667	0.00232089	0.00182945	0.000965136	0.00100711
LMGL03014711	1-(9Z-tetradecenoyl)-2-(9Z-heptadecenoyl)-3-eicosanoyl-sn-glycerol	TG(14:1(9Z)/17:1(9Z)/20:0)[iso6]	Glycerolipid	0.00144327	0.000975407	0.000436218	0.00105226	0.000142043
LMGL03014818	1-(9Z-tetradecenoyl)-2-(6Z,9Z,12Z-octadecatrienoyl)-3-docosanoyl-sn-glycerol	TG(14:1(9Z)/18:3(6Z,9Z,12Z)/22:0)[iso6]	Glycerolipid	2.45679e-05	0.000119146	5.18619e-06	2.25257e-05	7.82313e-05
LMGL03014845	1-(9Z-tetradecenoyl)-2-(6Z,9Z,12Z,15Z-octadecatetraenoyl)-3-(11Z-eicosenoyl)-sn-glycerol	TG(14:1(9Z)/18:4(6Z,9Z,12Z,15Z)/20:1(11Z))[iso6]	Glycerolipid	0.000736614	0.000634257	0.000297449	0.000620921	9.59993e-05
LMGL03014850	1-(9Z-tetradecenoyl)-2-(6Z,9Z,12Z,15Z-octadecatetraenoyl)-3-heneicosanoyl-sn-glycerol	TG(14:1(9Z)/18:4(6Z,9Z,12Z,15Z)/21:0)[iso6]	Glycerolipid	0.00135661	0.0140495	0.00364253	0.00100404	0.00240661
LMGL03014918	1-(9Z-tetradecenoyl)-2-(11Z,14Z-eicosadienoyl)-3-(13Z,16Z-docosadienoyl)-sn-glycerol	TG(14:1(9Z)/20:2(11Z,14Z)/22:2(13Z,16Z))[iso6]	Glycerolipid	0.000105847	2.92583e-05	0.000140148	2.24779e-05	1.52282e-05
LMGL03015007	1-pentadecanoyl-2-hexadecanoyl-3-(9Z-heptadecenoyl)-sn-glycerol	TG(15:0/16:0/17:1(9Z))[iso6]	Glycerolipid	9.64318e-05	0.000289087	0.000574973	0.000174999	0.000105792
LMGL03015066	1-pentadecanoyl-2-heptadecanoyl-3-eicosanoyl-sn-glycerol	TG(15:0/17:0/20:0)[iso6]	Glycerolipid	0.00050598	0.00853121	0.00112954	0.000326827	0.000841343
LMGL03015071	1-pentadecanoyl-2-heptadecanoyl-3-(5Z,8Z,11Z,14Z,17Z-eicosapentaenoyl)-sn-glycerol	TG(15:0/17:0/20:5(5Z,8Z,11Z,14Z,17Z))[iso6]	Glycerolipid	0.000563195	0.000342168	0.000140216	0.000200855	9.53343e-05
LMGL03015135	1-pentadecanoyl-2-octadecanoyl-3-(8Z,11Z,14Z-eicosatrienoyl)-sn-glycerol	TG(15:0/18:0/20:3(8Z,11Z,14Z))[iso6]	Glycerolipid	0.000112321	0.00057249	0.000305398	0.00113501	0.00058046
LMGL03015167	1-pentadecanoyl-2-(9Z,12Z-octadecadienoyl)-3-(9Z,12Z,15Z-octadecatrienoyl)-sn-glycerol	TG(15:0/18:2(9Z,12Z)/18:3(9Z,12Z,15Z))[iso6]	Glycerolipid	0.00331136	0.0060777	0.00753189	0.00135159	0.00277504
LMGL03015233	1-pentadecanoyl-2-(6Z,9Z,12Z,15Z-octadecatetraenoyl)-3-(7Z,10Z,13Z,16Z-docosatetraenoyl)-sn-glycerol	TG(15:0/18:4(6Z,9Z,12Z,15Z)/22:4(7Z,10Z,13Z,16Z))[iso6]	Glycerolipid	0.000932555	0.000796051	0.000599935	0.00117506	0.000402448
LMGL03015278	1-pentadecanoyl-2-(11Z-eicosenoyl)-3-(11Z,14Z-eicosadienoyl)-sn-glycerol	TG(15:0/20:1(11Z)/20:2(11Z,14Z))[iso6]	Glycerolipid	3.56063e-05	0.000315242	0.000220326	0.000382833	0.000163827
LMGL03015339	1-pentadecanoyl-2-docosanoyl-3-(7Z,10Z,13Z,16Z,19Z-docosapentaenoyl)-sn-glycerol	TG(15:0/22:0/22:5(7Z,10Z,13Z,16Z,19Z))[iso6]	Glycerolipid	6.69634e-05	0.000365713	2.24734e-05	4.4887e-05	3.15648e-05
LMGL03015387	1-(9Z-pentadecenoyl)-2-(9Z-hexadecenoyl)-3-(9Z,12Z-octadecadienoyl)-sn-glycerol	TG(15:1(9Z)/16:1(9Z)/18:2(9Z,12Z))[iso6]	Glycerolipid	0.00171442	0.00213032	0.00160892	0.000316124	0.000335574
LMGL03015418	1-(9Z-pentadecenoyl)-2-heptadecanoyl-3-(11Z-eicosenoyl)-sn-glycerol	TG(15:1(9Z)/17:0/20:1(11Z))[iso6]	Glycerolipid	0.000203365	0.00130722	0.00174554	0.000353439	0.00119686
LMGL03015488	1-(9Z-pentadecenoyl)-2-octadecanoyl-3-(5Z,8Z,11Z,14Z,17Z-eicosapentaenoyl)-sn-glycerol	TG(15:1(9Z)/18:0/20:5(5Z,8Z,11Z,14Z,17Z))[iso6]	Glycerolipid	0.000670191	0.00956338	0.00228324	0.00548247	0.00105918
LMGL03015560	1-(9Z-pentadecenoyl)-2-(9Z,12Z,15Z-octadecatrienoyl)-3-(8Z,11Z,14Z-eicosatrienoyl)-sn-glycerol	TG(15:1(9Z)/18:3(9Z,12Z,15Z)/20:3(8Z,11Z,14Z))[iso6]	Glycerolipid	0.00179135	0.00202591	0.00210905	0.00324182	0.0020118
LMGL03015640	1-(9Z-pentadecenoyl)-2-(11Z-eicosenoyl)-3-(4Z,7Z,10Z,13Z,16Z,19Z-docosahexaenoyl)-sn-glycerol	TG(15:1(9Z)/20:1(11Z)/22:6(4Z,7Z,10Z,13Z,16Z,19Z))[iso6]	Glycerolipid	0.00019621	0.000580685	0.000692503	0.000480226	0.000184656
LMGL03015727	1-hexadecanoyl-2-(9Z-octadecenoyl)-3-(6Z,9Z,12Z-octadecatrienoyl)-sn-glycerol	TG(16:0/18:1(9Z)/18:3(6Z,9Z,12Z))[iso6]	Glycerolipid	0.00155166	0.000681495	0.000721752	0.000981937	0.000282217
LMGL03015764	1-hexadecanoyl-2-(6Z,9Z,12Z,15Z-octadecatetraenoyl)-3-heneicosanoyl-sn-glycerol	TG(16:0/18:4(6Z,9Z,12Z,15Z)/21:0)[iso6]	Glycerolipid	0.000118255	0.00103291	2.92666e-05	6.96319e-06	4.27895e-05
LMGL03015915	1-heptadecanoyl-2-(6Z,9Z,12Z-octadecatrienoyl)-3-nonadecanoyl-sn-glycerol	TG(17:0/18:3(6Z,9Z,12Z)/19:0)[iso6]	Glycerolipid	0.00268342	0.0049353	0.00317946	0.0107836	0.0013685
LMGL03015935	1-heptadecanoyl-2-(6Z,9Z,12Z,15Z-octadecatetraenoyl)-3-9Z-nonadecenoyl-sn-glycerol	TG(17:0/18:4(6Z,9Z,12Z,15Z)/19:1(9Z))[iso6]	Glycerolipid	0.00141923	0.00100908	0.000594243	0.000714365	6.3738e-05
LMGL03016084	1-(9Z,12Z-heptadecadienoyl)-2-(6Z,9Z,12Z-octadecatrienoyl)-3-(5Z,8Z,11Z,14Z,17Z-eicosapentaenoyl)-sn-glycerol	TG(17:2(9Z,12Z)/18:3(6Z,9Z,12Z)/20:5(5Z,8Z,11Z,14Z,17Z))[iso6]	Glycerolipid	0.000430668	7.18635e-05	0.000139846	0.000305604	2.01624e-05
LMGL03016150	1-octadecanoyl-2-(6Z,9Z,12Z-octadecatrienoyl)-3-(9Z,12Z,15Z-octadecatrienoyl)-sn-glycerol	TG(18:0/18:3(6Z,9Z,12Z)/18:3(9Z,12Z,15Z))[iso6]	Glycerolipid	0.000873164	0.000112658	0.000261927	0.000541986	0.000244981
LMGL03016155	1-octadecanoyl-2-(6Z,9Z,12Z-octadecatrienoyl)-3-(11Z-eicosenoyl)-sn-glycerol	TG(18:0/18:3(6Z,9Z,12Z)/20:1(11Z))[iso6]	Glycerolipid	0.000350102	0.00100652	0.00115633	0.000779941	5.96442e-05
LMGL03016193	1-octadecanoyl-2-9Z-nonadecenoyl-3-(5Z,8Z,11Z,14Z-eicosatetraenoyl)-sn-glycerol	TG(18:0/19:1(9Z)/20:4(5Z,8Z,11Z,14Z))[iso6]	Glycerolipid	0.000117817	0.00099975	8.80947e-05	6.70185e-05	1.74946e-05
LMGL03016299	1-(9Z,12Z-octadecadienoyl)-2-(6Z,9Z,12Z-octadecatrienoyl)-3-docosanoyl-sn-glycerol	TG(18:2(9Z,12Z)/18:3(6Z,9Z,12Z)/22:0)[iso6]	Glycerolipid	7.34313e-05	2.73648e-05	4.47814e-05	5.91684e-06	9.62206e-06
LMGL03016419	1-(6Z,9Z,12Z-octadecatrienoyl)-2-eicosanoyl-3-(8Z,11Z,14Z-eicosatrienoyl)-sn-glycerol	TG(18:3(6Z,9Z,12Z)/20:0/20:3(8Z,11Z,14Z))[iso6]	Glycerolipid	4.36633e-06	3.32936e-05	3.13472e-05	1.58703e-05	0.000190668
LMGL03016568	1-(6Z,9Z,12Z,15Z-octadecatetraenoyl)-2-nonadecanoyl-3-(4Z,7Z,10Z,13Z,16Z,19Z-docosahexaenoyl)-sn-glycerol	TG(18:4(6Z,9Z,12Z,15Z)/19:0/22:6(4Z,7Z,10Z,13Z,16Z,19Z))[iso6]	Glycerolipid	5.08121e-05	0.000397228	0.000160915	0.000657682	0.000127327
LMGL03016582	1-(6Z,9Z,12Z,15Z-octadecatetraenoyl)-2-9Z-nonadecenoyl-3-(4Z,7Z,10Z,13Z,16Z,19Z-docosahexaenoyl)-sn-glycerol	TG(18:4(6Z,9Z,12Z,15Z)/19:1(9Z)/22:6(4Z,7Z,10Z,13Z,16Z,19Z))[iso6]	Glycerolipid	6.327e-05	0.000290575	0.000111869	0.0011871	0.000191126
LMGL03016696	1-nonadecanoyl-2-11Z-docosenoyl-3-(13Z,16Z-docosadienoyl)-sn-glycerol	TG(19:0/22:1(11Z)/22:2(13Z,16Z))[iso6]	Glycerolipid	9.73312e-05	0.000134342	0.0001095	1.67063e-05	0.000160622
LMGL03016868	1-docosanoyl-2-(13Z,16Z-docosadienoyl)-3-(10Z,13Z,16Z-docosatrienoyl)-sn-glycerol	TG(22:0/22:2(13Z,16Z)/22:3(10Z,13Z,16Z))[iso6]	Glycerolipid	1.38503e-05	0.000301282	0.000309322	0.000198965	0.000218131
LMGL03016870	1-11Z-docosenoyl-2-(13Z,16Z-docosadienoyl)-3-(7Z,10Z,13Z,16Z-docosatetraenoyl)-sn-glycerol	TG(22:1(11Z)/22:2(13Z,16Z)/22:4(7Z,10Z,13Z,16Z))[iso6]	Glycerolipid	0.00511883	0.00480178	0.00613467	0.00424584	0.00347479
LMGL05010001	1,2 di-(9Z,12Z,15Z-octadecatrienoyl)-3-O-Beta-D-galactosyl-sn-glycerol	MGDG(18:3(9Z,12Z,15Z)/18:3(9Z,12Z,15Z))	Glycerolipid	5.13385e-05	0.0029613	0.0010052	0.00105601	0.000827578
LMGL05010003	1,2-dioctadecanoyl-3-O-(6-deoxy-6-amino-alpha-D-glucosyl)-sn-glycerol		Glycerolipid	0.000600264	0.000145987	0.000267516	0.000215478	0.000133016
LMGL05010004	1,2-dihexadecanoyl-3-(6'-sulfo-alpha-D-quinovosyl)-sn-glycerol	SQDG(16:0/16:0)	Glycerolipid	9.49334e-06	3.30371e-05	4.44843e-05	2.47269e-05	1.82051e-05
LMGL05010013	1-(5Z,8Z,11Z,14Z,17Z-eicosapentaenoyl)-2-(9Z,12Z,15Z-octadecatrienoyl)-3-O-beta-D-galactosyl-sn-glycerol	MGDG(20:5(5Z,8Z,11Z,14Z,17Z)/18:3(9Z,12Z,15Z))	Glycerolipid	0.000584003	0.00256708	0.00226003	0.00199886	0.00217644
LMGL05010014	1-(9Z,12Z,15Z-octadecatrienoyl)-2-(6Z,9Z,12Z,15Z-octadecatetraenoyl)-3-O-beta-D-galactosyl-sn-glycerol	MGDG(18:3(9Z,12Z,15Z)/18:4(6Z,9Z,12Z,15Z))	Glycerolipid	8.86144e-05	0.00100056	0.0011876	0.00124957	0.0009
LMGL05010016	1-(5Z,8Z,11Z,14Z,17Z-eicosapentaenoyl)-2-(6Z,9Z,12Z,15Z-octadecatetraenoyl)-3-O-beta-D-galactosyl-sn-glycerol	MGDG(20:5(5Z,8Z,11Z,14Z,17Z)/18:4(6Z,9Z,12Z,15Z))	Glycerolipid	0.0003025	0.00130731	0.00089742	0.00103876	0.000838694
LMGL05010017	1-(5Z,8Z,11Z,14Z,17Z-eicosapentaenoyl)-2-(7Z,10Z,13Z-hexadecatrienoyl)-3-O-beta-D-galactosyl-sn-glycerol	MGDG(20:5(5Z,8Z,11Z,14Z,17Z)/16:3(7Z,10Z,13Z))	Glycerolipid	3.04548e-05	0.000970439	0.00140374	0.000995493	0.000829023
LMGL05010019	1-(9Z,12Z,15Z-octadecatrienoyl)-2-(7Z,10Z,13Z-hexadecatrienoyl)-3-O-beta-D-galactosyl-sn-glycerol	MGDG(18:3(9Z,12Z,15Z)/16:3(7Z,10Z,13Z))	Glycerolipid	0.000118229	0.00157726	0.00221638	0.00131596	0.000654362
LMGL05010026	1-hexadecanoyl-2-(9Z,12Z-octadecadienoyl)-3-O-beta-D-galactosyl-sn-glycerol	MGDG(16:0/18:2(9Z,12Z))	Glycerolipid	0.000138568	1.67806e-05	5.11054e-05	1.24321e-05	7.39595e-05
LMGP00000051	1,2-ditetradecanoyl-sn-glycero-3-phosphosulfocholine		Glycerophospholipid	1.56061e-05	6.25891e-06	1.37708e-05	4.16359e-05	4.51429e-05
LMGP00000054	1,2-didocosanoyl-sn-glycero-3-phosphosulfocholine		Glycerophospholipid	6.49655e-05	0.000128252	5.84256e-05	9.61555e-05	3.37057e-06
LMGP00000061		PE(16:0/18:1(9Z))-15-isoLG hydroxylactam	Glycerophospholipid	0.0119777	0.00021468	0.000592501	0.00563377	9.25636e-05
LMGP01010447	1-dodecanoyl-2-(4Z,7Z,10Z,13Z,16Z,19Z-docosahexaenoyl)-sn-glycero-3-phosphocholine	PC(12:0/22:6(4Z,7Z,10Z,13Z,16Z,19Z))	Glycerophospholipid	0.000542628	0.000566882	0.00118058	0.00204885	0.00214904
LMGP01010695	1-(9Z-hexadecenoyl)-2-(5Z,8Z,11Z,14Z-eicosatetraenoyl)-sn-glycero-3-phosphocholine	PC(16:1(9Z)/20:4(5Z,8Z,11Z,14Z))	Glycerophospholipid	0.000137091	6.2466e-05	0.000134546	0.000400924	0.000404688
LMGP01010811	1-octadecanoyl-2-(13Z-docosenoyl)-sn-glycero-3-phosphocholine	PC(18:0/22:1(13Z))	Glycerophospholipid	0.000248024	0.000290764	0.000236111	3.47829e-05	2.69924e-05
LMGP01010840	1-(11Z-octadecenoyl)-2-octadecanoyl-sn-glycero-3-phosphocholine	PC(18:1(11Z)/18:0)	Glycerophospholipid	0.0152861	0.0244077	0.0236975	0.0163479	0.0197249
LMGP01010860	1,2-di-(2Z-octadecenoyl)-sn-glycero-3-phosphocholine	PC(18:1(2Z)/18:1(2Z))	Glycerophospholipid	0.00377816	0.0428759	0.0456913	0.0950959	0.0823419
LMGP01010924	1,2-di-(2Z,4Z-octadecadienoyl)-sn-glycero-3-phosphocholine	PC(18:2(2Z,4Z)/18:2(2Z,4Z))	Glycerophospholipid	0.00159391	0.001215	0.00248216	0.000840012	0.00121577
LMGP01010984	1-nonadecanoyl-2-pentacosanoyl-sn-glycero-3-phosphocholine	PC(19:0/25:0)	Glycerophospholipid	0.000119105	0.00017187	0.000135282	0.000747517	0.000474526
LMGP01010991	1-acetyl-2-(9Z-octadecenoyl)-sn-glycero-3-phosphocholine	PC(2:0/18:1(9Z))	Glycerophospholipid	0.0112374	9.73884e-05	3.44152e-05	0.000128687	6.73113e-05
LMGP01011021	1-eicosanoyl-2-(11Z,14Z-eicosadienoyl)-sn-glycero-3-phosphocholine	PC(20:0/20:2(11Z,14Z))	Glycerophospholipid	3.17296e-05	1.67331e-05	7.76621e-05	4.08357e-05	0.00041679
LMGP01011082	1-docosanoyl-2-dodecanoyl-sn-glycero-3-phosphocholine	PC(22:0/12:0)	Glycerophospholipid	0.000408103	0.000592279	0.000239561	0.000296559	0.000326019
LMGP01011102	1-docosanoyl-2-(13Z-docosenoyl)-sn-glycero-3-phosphocholine	PC(22:0/22:1(13Z))	Glycerophospholipid	1.84172e-05	8.29989e-06	9.89745e-06	1.49276e-05	1.13904e-05
LMGP01011141	1,2-di-(9Z-tricosenoyl)-sn-glycero-3-phosphocholine	PC(23:1(9Z)/23:1(9Z))	Glycerophospholipid	3.16082e-05	0.00118132	0.000180801	8.71668e-05	0.000271912
LMGP01011263	1-nonanoyl-2-nonadecanoyl-sn-glycero-3-phosphocholine	PC(9:0/19:0)	Glycerophospholipid	4.58085e-06	0.000576315	0.00124868	4.57367e-05	2.8184e-06
LMGP01011322	1-dodecanoyl-2-(9Z,12Z-heptadecadienoyl)-glycero-3-phosphocholine	PC(12:0/17:2(9Z,12Z))	Glycerophospholipid	0.000105378	0.000428233	0.00136283	8.75272e-05	2.72412e-06
LMGP01011337	1-dodecanoyl-2-(7Z,10Z,13Z,16Z-docosatetraenoyl)-glycero-3-phosphocholine	PC(12:0/22:4(7Z,10Z,13Z,16Z))	Glycerophospholipid	4.40556e-06	6.98156e-05	3.99558e-05	3.47508e-05	4.97492e-05
LMGP01011343	1-tridecanoyl-2-(9Z-hexadecenoyl)-glycero-3-phosphocholine	PC(13:0/16:1(9Z))	Glycerophospholipid	0.000221526	0.0019162	0.00458219	0.00116397	0.00147315
LMGP01011367	1-tetradecanoyl-2-(9Z-heptadecenoyl)-glycero-3-phosphocholine	PC(14:0/17:1(9Z))	Glycerophospholipid	0.000557923	0.00118235	0.00196174	0.00119806	0.00130621
LMGP01011384	1-(9Z-tetradecenoyl)-2-hexadecanoyl-glycero-3-phosphocholine	PC(14:1(9Z)/16:0)	Glycerophospholipid	0.000653736	0.000612243	0.00230059	0.000106277	0.000208543
LMGP01011390	1-(9Z-tetradecenoyl)-2-(9Z-octadecenoyl)-glycero-3-phosphocholine	PC(14:1(9Z)/18:1(9Z))	Glycerophospholipid	0.000467626	0.00136201	0.00167708	0.00135517	0.0016743
LMGP01011397	1-(9Z-tetradecenoyl)-2-eicosanoyl-glycero-3-phosphocholine	PC(14:1(9Z)/20:0)	Glycerophospholipid	0.00886547	0.0698972	0.0819416	0.0573149	0.0775531
LMGP01011405	1-(9Z-tetradecenoyl)-2-(11Z-docosenoyl)-glycero-3-phosphocholine	PC(14:1(9Z)/22:1(11Z))	Glycerophospholipid	2.54723e-05	2.12363e-05	6.08393e-05	0.000103502	7.94352e-05
LMGP01011428	1-pentadecanoyl-2-(13Z,16Z-docosadienoyl)-glycero-3-phosphocholine	PC(15:0/22:2(13Z,16Z))	Glycerophospholipid	2.93408e-05	0.000119617	0.000171198	0.000154153	0.000270315
LMGP01011449	1-(9Z-pentadecenoyl)-2-(9Z-nonadecenoyl)-glycero-3-phosphocholine	PC(15:1(9Z)/19:1(9Z))	Glycerophospholipid	0.000445214	0.00167245	0.0010798	0.00156415	0.00165898
LMGP01011452	1-(9Z-pentadecenoyl)-2-(11Z,14Z-eicosadienoyl)-glycero-3-phosphocholine	PC(15:1(9Z)/20:2(11Z,14Z))	Glycerophospholipid	0.00189779	0.014359	0.0212555	0.0454181	0.0386515
LMGP01011460	1-(9Z-pentadecenoyl)-2-(7Z,10Z,13Z,16Z-docosatetraenoyl)-glycero-3-phosphocholine	PC(15:1(9Z)/22:4(7Z,10Z,13Z,16Z))	Glycerophospholipid	0.000104142	3.86945e-05	0.00062526	0.00012065	0.000205115
LMGP01011476	1-(9Z-hexadecenoyl)-2-(9Z-tetradecenoyl)-glycero-3-phosphocholine	PC(16:1(9Z)/14:1(9Z))	Glycerophospholipid	1.86464e-05	0.000180594	0.000119366	0.000132278	0.000329227
LMGP01011566	1-(9Z,12Z-heptadecadienoyl)-2-(6Z,9Z,12Z,15Z-octadecatetraenoyl)-glycero-3-phosphocholine	PC(17:2(9Z,12Z)/18:4(6Z,9Z,12Z,15Z))	Glycerophospholipid	0.00233012	0.00509381	0.00588857	0.00635682	0.00449942
LMGP01011574	1-(9Z,12Z-heptadecadienoyl)-2-(5Z,8Z,11Z,14Z,17Z-eicosapentaenoyl)-glycero-3-phosphocholine	PC(17:2(9Z,12Z)/20:5(5Z,8Z,11Z,14Z,17Z))	Glycerophospholipid	0.00180756	0.0022154	0.00218074	0.00254512	0.00174515
LMGP01011582	1-octadecanoyl-2-(9Z-tetradecenoyl)-glycero-3-phosphocholine	PC(18:0/14:1(9Z))	Glycerophospholipid	4.10649e-05	6.49736e-05	0.000114884	5.45114e-05	0.000169963
LMGP01011599	1-(9Z-octadecenoyl)-2-(9Z-pentadecenoyl)-glycero-3-phosphocholine	PC(18:1(9Z)/15:1(9Z))	Glycerophospholipid	0.000380541	0.00185553	0.00374793	0.00443329	0.00456539
LMGP01011649	1-(6Z,9Z,12Z-octadecatrienoyl)-2-(9Z-heptadecenoyl)-glycero-3-phosphocholine	PC(18:3(6Z,9Z,12Z)/17:1(9Z))	Glycerophospholipid	0.00077454	0.00351009	0.00336197	0.00471697	0.00141171
LMGP01011650	1-(6Z,9Z,12Z-octadecatrienoyl)-2-(9Z,12Z-heptadecadienoyl)-glycero-3-phosphocholine	PC(18:3(6Z,9Z,12Z)/17:2(9Z,12Z))	Glycerophospholipid	0.000264087	0.00113542	0.00202443	0.00288111	0.00287829
LMGP01011681	1-(9Z,12Z,15Z-octadecatrienoyl)-2-(9Z,12Z-heptadecadienoyl)-glycero-3-phosphocholine	PC(18:3(9Z,12Z,15Z)/17:2(9Z,12Z))	Glycerophospholipid	0.0128704	0.0312084	0.0369732	0.0252229	0.0349712
LMGP01011683	1-(9Z,12Z,15Z-octadecatrienoyl)-2-(9Z,12Z-octadecadienoyl)-glycero-3-phosphocholine	PC(18:3(9Z,12Z,15Z)/18:2(9Z,12Z))	Glycerophospholipid	0.000531027	0.00115184	0.000808129	0.00116836	0.000495193
LMGP01011687	1-(9Z,12Z,15Z-octadecatrienoyl)-2-(9Z-nonadecenoyl)-glycero-3-phosphocholine	PC(18:3(9Z,12Z,15Z)/19:1(9Z))	Glycerophospholipid	0.00102232	0.000546348	0.0013554	0.000911535	0.000448483
LMGP01011698	1-(9Z,12Z,15Z-octadecatrienoyl)-2-(7Z,10Z,13Z,16Z-docosatetraenoyl)-glycero-3-phosphocholine	PC(18:3(9Z,12Z,15Z)/22:4(7Z,10Z,13Z,16Z))	Glycerophospholipid	2.03559e-05	0.000543098	7.58044e-05	0.000923691	4.74267e-05
LMGP01011705	1-(6Z,9Z,12Z,15Z-octadecatetraenoyl)-2-(9Z-pentadecenoyl)-glycero-3-phosphocholine	PC(18:4(6Z,9Z,12Z,15Z)/15:1(9Z))	Glycerophospholipid	0.000962279	0.00594065	0.0105046	0.00305497	0.00469469
LMGP01011715	1-(6Z,9Z,12Z,15Z-octadecatetraenoyl)-2-(9Z,12Z,15Z-octadecatrienoyl)-glycero-3-phosphocholine	PC(18:4(6Z,9Z,12Z,15Z)/18:3(9Z,12Z,15Z))	Glycerophospholipid	7.09511e-05	6.17151e-05	0.000139527	7.79043e-05	5.42496e-05
LMGP01011730	1-(6Z,9Z,12Z,15Z-octadecatetraenoyl)-2-(4Z,7Z,10Z,13Z,16Z,19Z-docosahexaenoyl)-glycero-3-phosphocholine	PC(18:4(6Z,9Z,12Z,15Z)/22:6(4Z,7Z,10Z,13Z,16Z,19Z))	Glycerophospholipid	3.9738e-05	9.93046e-06	1.28545e-05	3.36505e-05	6.37659e-05
LMGP01011743	1-nonadecanoyl-2-(9Z-nonadecenoyl)-glycero-3-phosphocholine	PC(19:0/19:1(9Z))	Glycerophospholipid	0.000579994	0.000693188	0.000877733	0.000789943	0.000559352
LMGP01011830	1-(11Z-eicosenoyl)-2-docosanoyl-glycero-3-phosphocholine	PC(20:1(11Z)/22:0)	Glycerophospholipid	0.000445798	0.00103613	0.000875094	0.000127592	0.000202782
LMGP01011840	1-(11Z,14Z-eicosadienoyl)-2-(9Z-pentadecenoyl)-glycero-3-phosphocholine	PC(20:2(11Z,14Z)/15:1(9Z))	Glycerophospholipid	0.000130106	6.25317e-05	0.0003273	0.000117406	0.00015168
LMGP01011851	1-(11Z,14Z-eicosadienoyl)-2-(6Z,9Z,12Z,15Z-octadecatetraenoyl)-glycero-3-phosphocholine	PC(20:2(11Z,14Z)/18:4(6Z,9Z,12Z,15Z))	Glycerophospholipid	0.000197614	0.000264081	0.000213461	0.000656175	0.000293362
LMGP01011892	1-(8Z,11Z,14Z-eicosatrienoyl)-2-docosanoyl-glycero-3-phosphocholine	PC(20:3(8Z,11Z,14Z)/22:0)	Glycerophospholipid	0.000109117	8.80986e-06	1.14745e-05	4.96371e-05	6.71402e-05
LMGP01011912	1-(5Z,8Z,11Z,14Z-eicosatetraenoyl)-2-(6Z,9Z,12Z,15Z-octadecatetraenoyl)-glycero-3-phosphocholine	PC(20:4(5Z,8Z,11Z,14Z)/18:4(6Z,9Z,12Z,15Z))	Glycerophospholipid	3.22352e-05	1.25083e-05	0.00011567	1.5585e-05	3.39982e-06
LMGP01011934	1-(5Z,8Z,11Z,14Z,17Z-eicosapentaenoyl)-2-heptadecanoyl-glycero-3-phosphocholine	PC(20:5(5Z,8Z,11Z,14Z,17Z)/17:0)	Glycerophospholipid	0.00594141	0.00839537	0.010547	0.00687973	0.0083743
LMGP01011941	1-(5Z,8Z,11Z,14Z,17Z-eicosapentaenoyl)-2-(6Z,9Z,12Z,15Z-octadecatetraenoyl)-glycero-3-phosphocholine	PC(20:5(5Z,8Z,11Z,14Z,17Z)/18:4(6Z,9Z,12Z,15Z))	Glycerophospholipid	3.21946e-05	3.55853e-05	0.000333941	2.30714e-05	1.62036e-05
LMGP01011976	1-heneicosanoyl-2-docosanoyl-glycero-3-phosphocholine	PC(21:0/22:0)	Glycerophospholipid	3.18255e-05	0.000176063	9.78445e-06	2.96168e-05	2.65457e-05
LMGP01012000	1-docosanoyl-2-(11Z-docosenoyl)-glycero-3-phosphocholine	PC(22:0/22:1(11Z))	Glycerophospholipid	3.09212e-05	0.000922665	2.86774e-05	5.63365e-06	0.000100911
LMGP01012001	1-docosanoyl-2-(13Z,16Z-docosadienoyl)-glycero-3-phosphocholine	PC(22:0/22:2(13Z,16Z))	Glycerophospholipid	0.000227144	0.00134868	0.000911786	0.000597471	0.000760825
LMGP01012006	1-(11Z-docosenoyl)-2-tetradecanoyl-glycero-3-phosphocholine	PC(22:1(11Z)/14:0)	Glycerophospholipid	0.0031131	0.0294143	9.96634e-05	0.0215651	7.08182e-05
LMGP01012032	1-(11Z-docosenoyl)-2-(13Z,16Z-docosadienoyl)-glycero-3-phosphocholine	PC(22:1(11Z)/22:2(13Z,16Z))	Glycerophospholipid	4.08642e-06	0.000267962	0.000201153	0.000332437	0.000166196
LMGP01012091	1-(7Z,10Z,13Z,16Z-docosatetraenoyl)-2-heneicosanoyl-glycero-3-phosphocholine	PC(22:4(7Z,10Z,13Z,16Z)/21:0)	Glycerophospholipid	0.000622523	0.00228446	0.00151163	0.00111481	0.00117344
LMGP01012101	1-(4Z,7Z,10Z,13Z,16Z,19Z-docosahexaenoyl)-2-pentadecanoyl-glycero-3-phosphocholine	PC(22:6(4Z,7Z,10Z,13Z,16Z,19Z)/15:0)	Glycerophospholipid	4.21442e-06	6.10778e-05	1.26251e-05	0.000110297	7.1581e-05
LMGP01012102	1-(4Z,7Z,10Z,13Z,16Z,19Z-docosahexaenoyl)-2-(9Z-pentadecenoyl)-glycero-3-phosphocholine	PC(22:6(4Z,7Z,10Z,13Z,16Z,19Z)/15:1(9Z))	Glycerophospholipid	5.06042e-05	0.000225919	0.000274778	7.96802e-05	4.23862e-05
LMGP01020011	1-tetradecyl-2-pentadecanoyl-sn-glycero-3-phosphocholine	PC(O-14:0/15:0)	Glycerophospholipid	0.0651037	0.000327937	0.000487132	0.000643862	0.000435184
LMGP01020015	1-tetradecyl-2-octadecanoyl-sn-glycero-3-phosphocholine	PC(O-14:0/18:0)	Glycerophospholipid	0.000822776	0.00120199	0.00198918	0.00429866	0.0023968
LMGP01020018	1-tetradecyl-2-(9Z,12Z,15Z-octadecatrienoyl)-sn-glycero-3-phosphocholine	PC(O-14:0/18:3(9Z,12Z,15Z))	Glycerophospholipid	7.92892e-05	8.9514e-05	5.06212e-05	3.17683e-05	0.000204634
LMGP01020019	1-tetradecyl-2-acetyl-sn-glycero-3-phosphocholine	PC(O-14:0/2:0)	Glycerophospholipid	0.00163957	0.000670761	0.00103222	0.000330491	0.000664008
LMGP01020042	1-hexadecyl-2-(9Z,12Z,15Z-octadecatrienoyl)-sn-glycero-3-phosphocholine	PC(O-16:0/18:3(9Z,12Z,15Z))	Glycerophospholipid	3.04921e-05	3.0723e-05	3.82964e-05	2.97879e-05	5.31287e-05
LMGP01020120	1-nonadecyl-2-docosanoyl-sn-glycero-3-phosphocholine	PC(O-19:0/22:0)	Glycerophospholipid	1.64107e-05	1.83085e-05	3.13986e-06	6.69259e-06	3.45002e-05
LMGP01020125	1-eicosyl-2-docosanoyl-sn-glycero-3-phosphocholine	PC(O-20:0/22:0)	Glycerophospholipid	3.53197e-05	0.000459137	0.000760479	0.000408761	0.000640896
LMGP01020175	1-octadecyl-2-(4Z,7Z,10Z,13Z,16Z,19Z-docosahexaenoyl)-sn-glycero-3-phosphoethanolamine	PE(O-18:0/22:6(4Z,7Z,10Z,13Z,16Z,19Z))	Glycerophospholipid	0.000284504	0.00150727	0.00134204	0.00307583	0.00254404
LMGP01020180	1-hexadecyl-2-pentadecanoyl-glycero-3-phosphocholine	PC(O-16:0/15:0)	Glycerophospholipid	0.000274565	8.67311e-05	1.22402e-06	0.000132057	0.000219081
LMGP01020194	1-octadecyl-2-tridecanoyl-glycero-3-phosphocholine	PC(O-18:0/13:0)	Glycerophospholipid	0.000760282	0.000172293	0.000437794	4.45751e-05	0.00022838
LMGP01020203	1-octadecyl-2-(9Z,12Z-octadecadienoyl)-glycero-3-phosphocholine	PC(O-18:0/18:2(9Z,12Z))	Glycerophospholipid	0.000153038	0.002844	0.00273485	0.00446707	0.00606911
LMGP01020218	1-eicosyl-2-tetradecanoyl-glycero-3-phosphocholine	PC(O-20:0/14:0)	Glycerophospholipid	0.000546855	0.00116528	0.00207416	0.0028155	0.00195463
LMGP01020219	1-eicosyl-2-(9Z-tetradecenoyl)-glycero-3-phosphocholine	PC(O-20:0/14:1(9Z))	Glycerophospholipid	0.0013469	0.00421744	0.00904866	0.0174791	0.0171945
LMGP01020228	1-eicosyl-2-(9Z,12Z-octadecadienoyl)-glycero-3-phosphocholine	PC(O-20:0/18:2(9Z,12Z))	Glycerophospholipid	4.48114e-05	7.43873e-05	0.000105886	0.000118656	0.000236927
LMGP01020237	1-eicosyl-2-(8Z,11Z,14Z-eicosatrienoyl)-glycero-3-phosphocholine	PC(O-20:0/20:3(8Z,11Z,14Z))	Glycerophospholipid	4.66337e-06	1.28001e-05	0.000297068	0.00010192	1.96914e-05
LMGP01020239	1-eicosyl-2-(5Z,8Z,11Z,14Z,17Z-eicosapentaenoyl)-glycero-3-phosphocholine	PC(O-20:0/20:5(5Z,8Z,11Z,14Z,17Z))	Glycerophospholipid	3.33947e-05	3.10085e-05	0.000176764	5.29929e-05	6.78215e-05
LMGP01020243	1-eicosyl-2-(7Z,10Z,13Z,16Z-docosatetraenoyl)-glycero-3-phosphocholine	PC(O-20:0/22:4(7Z,10Z,13Z,16Z))	Glycerophospholipid	1.36087e-05	1.02933e-05	2.75014e-06	2.67942e-05	0.00024088
LMGP01020244	1-eicosyl-2-(4Z,7Z,10Z,13Z,16Z,19Z-docosahexaenoyl)-glycero-3-phosphocholine	PC(O-20:0/22:6(4Z,7Z,10Z,13Z,16Z,19Z))	Glycerophospholipid	1.94954e-05	8.47873e-06	1.07094e-05	0.000807974	0.000605513
LMGP01030016	1-(7Z,10Z,13Z,16Z-docosatetraenoyl)-2-(4Z,7Z,10Z,13Z,16Z,19Z-docosahexaenoyl)-sn-glycero-3-phosphoethanolamine	PE(22:4(7Z,10Z,13Z,16Z)/22:6(4Z,7Z,10Z,13Z,16Z,19Z))	Glycerophospholipid	0.0011858	0.000225146	0.000204733	0.000681856	0.00029397
LMGP01030017	1,2-di-(4Z,7Z,10Z,13Z,16Z,19Z-docosahexaenoyl)-sn-glycero-3-phosphoserine	PS(22:6(4Z,7Z,10Z,13Z,16Z,19Z)/22:6(4Z,7Z,10Z,13Z,16Z,19Z))	Glycerophospholipid	2.054e-05	1.09226e-05	3.89976e-06	2.87072e-05	1.62212e-05
LMGP01030021	1-(1Z-hexadecenyl)-2-tetradecanoyl-glycero-3-phosphocholine	PC(P-16:0/14:0)	Glycerophospholipid	2.08525e-05	1.86411e-06	0.00115788	0.000343312	0.00124525
LMGP01030033	1-(1Z-hexadecenyl)-2-(6Z,9Z,12Z,15Z-octadecatetraenoyl)-glycero-3-phosphocholine	PC(P-16:0/18:4(6Z,9Z,12Z,15Z))	Glycerophospholipid	9.00121e-06	2.42571e-05	0.00049455	3.31415e-05	0.000221909
LMGP01030050	1-(1Z-octadecenyl)-2-pentadecanoyl-glycero-3-phosphocholine	PC(P-18:0/15:0)	Glycerophospholipid	9.69228e-05	8.18667e-05	6.48479e-05	0.000114765	1.68712e-05
LMGP01030056	1-(1Z-octadecenyl)-2-(9Z,12Z-heptadecadienoyl)-glycero-3-phosphocholine	PC(P-18:0/17:2(9Z,12Z))	Glycerophospholipid	0.000101554	0.00129366	0.00136281	0.00214674	0.00272068
LMGP01030092	1-(1Z-eicosenyl)-2-(9Z-nonadecenoyl)-glycero-3-phosphocholine	PC(P-20:0/19:1(9Z))	Glycerophospholipid	0.000236764	4.61194e-05	1.12491e-05	1.02619e-05	8.04069e-05
LMGP01030103	1-(1Z-eicosenyl)-2-(7Z,10Z,13Z,16Z-docosatetraenoyl)-glycero-3-phosphocholine	PC(P-20:0/22:4(7Z,10Z,13Z,16Z))	Glycerophospholipid	3.74448e-05	2.55707e-05	1.11525e-05	0.00250652	1.89589e-05
LMGP01040015	1-dodecyl-2-dodecyl-sn-glycero-3-phosphocholine	PC(O-12:0/O-12:0)	Glycerophospholipid	7.18378e-05	1.40729e-05	5.67097e-06	1.13789e-05	1.16553e-06
LMGP01040096	1-(2E,6E-phytadienyl)-2-(2E,6E-phytadienyl)-sn-glycero-3-phosphocholine		Glycerophospholipid	0.000453209	1.34257e-05	0.00467968	0.00100316	0.000157214
LMGP01040098	1-(2E-phytaenyl)-2-(2E-phytaenyl)-sn-glycero-3-phosphocholine		Glycerophospholipid	0.000349543	0.000509276	2.00762e-06	7.48618e-05	5.54638e-06
LMGP01050026	1-octadecanoyl-sn-glycero-3-phosphocholine	PC(18:0/0:0)	Glycerophospholipid	0.000597179	0.000532851	7.50707e-06	0.000220242	0.000286771
LMGP01050030	1-(9E-octadecenoyl)-sn-glycero-3-phosphocholine	PC(18:1(9E)/0:0)	Glycerophospholipid	0.010112	0.000872924	0.000471981	0.00057675	1.01067e-05
LMGP01050068	1-nonanoyl-sn-glycero-3-phosphocholine	PC(9:0/0:0)	Glycerophospholipid	6.0613e-06	0.000112098	6.70446e-05	1.96298e-05	3.74019e-05
LMGP01050082	2-(9Z-octadecenoyl)-sn-glycero-3-phosphocholine	PC(0:0/18:1(9Z))	Glycerophospholipid	0.00474717	0.000483668	0.000483703	0.000426917	0.00077767
LMGP01050127	1-(9Z,12Z-heptadecadienoyl)-glycero-3-phosphocholine	PC(17:2(9Z,12Z)/0:0)	Glycerophospholipid	0.00973509	0.000142703	3.06481e-05	0.000157828	8.76261e-05
LMGP01060010	1-hexadecyl-sn-glycero-3-phosphocholine	PC(O-16:0/0:0)	Glycerophospholipid	0.00422488	0.000366146	0.000535265	0.000485823	0.000107437
LMGP01060014	1-octadecyl-sn-glycero-3-phosphocholine	PC(O-18:0/0:0)	Glycerophospholipid	4.48473e-05	2.51864e-05	1.15487e-06	1.56361e-05	2.82345e-06
LMGP01080001	1-(6-[5]-ladderane-hexanoyl)-2-(8-[3]-ladderane-octanyl)-sn-glycerophosphocholine		Glycerophospholipid	9.51542e-06	7.11767e-05	0.000147414	4.97536e-05	0.000118105
LMGP02010069	1-octadecanoyl-2-eicosanoyl-sn-glycero-3-phosphoethanolamine	PE(18:0/20:0)	Glycerophospholipid	0.000179693	0.000233765	0.0001933	8.68395e-05	5.21903e-05
LMGP02010093	1,2-di-(4Z,7Z,10Z,13Z,16Z,19Z-docosahexaenoyl)-sn-glycero-3-phosphoethanolamine	PE(22:6(4Z,7Z,10Z,13Z,16Z,19Z)/22:6(4Z,7Z,10Z,13Z,16Z,19Z))	Glycerophospholipid	1.13463e-05	4.59249e-05	1.51984e-05	3.01369e-05	1.96589e-05
LMGP02010112	1,2-di-(6Z,9Z-octadecadienoyl)-sn-glycero-3-phosphoethanolamine	PE(18:2(6Z,9Z)/18:2(6Z,9Z))	Glycerophospholipid	0.00196288	0.00261509	0.00319188	0.00311496	0.0025815
LMGP02010153	1-docosanoyl-2-(13Z-octadecenoyl)-sn-glycero-3-phosphoethanolamine	PE(22:0/18:1(13Z))	Glycerophospholipid	1.24679e-05	8.98688e-05	0.000174713	3.98579e-05	0.000157164
LMGP02010166	1-(5Z,8Z,11Z,14Z,17Z-eicosapentaenoyl)-2-(7Z,10Z,13Z,16Z,19Z-docosapentaenoyl)-sn-glycero-3-phosphoethanolamine	PE(20:5(5Z,8Z,11Z,14Z,17Z)/22:5(7Z,10Z,13Z,16Z,19Z))	Glycerophospholipid	0.000629802	0.000203426	0.000269678	0.000527973	0.000431278
LMGP02010173	1-hexadecanoyl-2-nonadecanoyl-sn-glycero-3-phosphoethanolamine	PE(16:0/19:0)	Glycerophospholipid	0.00432712	0.00623533	0.00728188	0.00753887	9.5397e-05
LMGP02010270	1-hexadecanoyl-2-eicosanoyl-sn-glycero-3-phosphoethanolamine	PE(16:0/20:0)	Glycerophospholipid	8.16873e-05	0.000642276	0.000315633	0.000180421	0.000173039
LMGP02010338	1,2-di-(9Z-octadecenoyl)-sn-glycero-3-phospho-N-methylethanolamine	PE-NMe(18:1(9Z)/18:1(9Z))	Glycerophospholipid	0.00472976	0.0112549	0.0133598	0.0140824	0.0102596
LMGP02010377	1-dodecanoyl-2-heneicosanoyl-glycero-3-phosphoethanolamine	PE(12:0/21:0)	Glycerophospholipid	0.00131245	0.00481668	0.0119109	0.00264541	0.00349664
LMGP02010398	1-tridecanoyl-2-(8Z,11Z,14Z-eicosatrienoyl)-glycero-3-phosphoethanolamine	PE(13:0/20:3(8Z,11Z,14Z))	Glycerophospholipid	1.15631e-05	4.36803e-05	1.45271e-05	3.28158e-05	2.29943e-05
LMGP02010462	1-pentadecanoyl-2-(9Z-nonadecenoyl)-glycero-3-phosphoethanolamine	PE(15:0/19:1(9Z))	Glycerophospholipid	0.00174225	0.00266549	0.00460643	0.00387735	0.00391874
LMGP02010562	1-(9Z-heptadecenoyl)-2-tridecanoyl-glycero-3-phosphoethanolamine	PE(17:1(9Z)/13:0)	Glycerophospholipid	0.00028059	0.000259861	0.000865135	1.28305e-05	4.30156e-05
LMGP02010599	1-(9Z,12Z-heptadecadienoyl)-2-heptadecanoyl-glycero-3-phosphoethanolamine	PE(17:2(9Z,12Z)/17:0)	Glycerophospholipid	0.00209308	0.000282165	0.000725506	7.48742e-05	0.000364222
LMGP02010651	1-(9Z-octadecenoyl)-2-(13Z,16Z-docosadienoyl)-glycero-3-phosphoethanolamine	PE(18:1(9Z)/22:2(13Z,16Z))	Glycerophospholipid	0.000233703	9.69552e-06	0.000126431	0.00251488	5.9218e-05
LMGP02010666	1-(9Z,12Z-octadecadienoyl)-2-(6Z,9Z,12Z,15Z-octadecatetraenoyl)-glycero-3-phosphoethanolamine	PE(18:2(9Z,12Z)/18:4(6Z,9Z,12Z,15Z))	Glycerophospholipid	0.000400204	0.000368657	0.000767836	0.00039575	0.000130598
LMGP02010762	1-(6Z,9Z,12Z,15Z-octadecatetraenoyl)-2-(5Z,8Z,11Z,14Z,17Z-eicosapentaenoyl)-glycero-3-phosphoethanolamine	PE(18:4(6Z,9Z,12Z,15Z)/20:5(5Z,8Z,11Z,14Z,17Z))	Glycerophospholipid	0.00134159	7.6326e-05	3.73544e-05	7.31944e-05	7.91205e-06
LMGP02010767	1-(6Z,9Z,12Z,15Z-octadecatetraenoyl)-2-(7Z,10Z,13Z,16Z-docosatetraenoyl)-glycero-3-phosphoethanolamine	PE(18:4(6Z,9Z,12Z,15Z)/22:4(7Z,10Z,13Z,16Z))	Glycerophospholipid	0.00094395	0.0008161	0.00118689	0.000522496	0.000532882
LMGP02010800	1-(9Z-nonadecenoyl)-2-(9Z-hexadecenoyl)-glycero-3-phosphoethanolamine	PE(19:1(9Z)/16:1(9Z))	Glycerophospholipid	0.00110228	0.000599468	0.0017253	0.000860925	0.000804994
LMGP02010806	1-(9Z-nonadecenoyl)-2-(9Z,12Z-octadecadienoyl)-glycero-3-phosphoethanolamine	PE(19:1(9Z)/18:2(9Z,12Z))	Glycerophospholipid	0.000405457	0.000598283	0.000649144	0.000625957	0.000386647
LMGP02010829	1-eicosanoyl-2-(9Z-heptadecenoyl)-glycero-3-phosphoethanolamine	PE(20:0/17:1(9Z))	Glycerophospholipid	0.018645	0.0804905	0.122176	0.0776572	0.119632
LMGP02010840	1-eicosanoyl-2-(7Z,10Z,13Z,16Z-docosatetraenoyl)-glycero-3-phosphoethanolamine	PE(20:0/22:4(7Z,10Z,13Z,16Z))	Glycerophospholipid	7.31251e-05	1.48777e-05	6.01882e-06	5.86463e-06	1.85736e-06
LMGP02010947	1-(5Z,8Z,11Z,14Z-eicosatetraenoyl)-2-(9Z,12Z,15Z-octadecatrienoyl)-glycero-3-phosphoethanolamine	PE(20:4(5Z,8Z,11Z,14Z)/18:3(9Z,12Z,15Z))	Glycerophospholipid	0.000112717	0.000387798	0.000357074	0.000262044	2.1432e-05
LMGP02010955	1-(5Z,8Z,11Z,14Z-eicosatetraenoyl)-2-(5Z,8Z,11Z,14Z,17Z-eicosapentaenoyl)-glycero-3-phosphoethanolamine	PE(20:4(5Z,8Z,11Z,14Z)/20:5(5Z,8Z,11Z,14Z,17Z))	Glycerophospholipid	0.000119611	4.86231e-05	5.62414e-05	0.000160512	0.000140341
LMGP02010960	1-(5Z,8Z,11Z,14Z-eicosatetraenoyl)-2-(7Z,10Z,13Z,16Z-docosatetraenoyl)-glycero-3-phosphoethanolamine	PE(20:4(5Z,8Z,11Z,14Z)/22:4(7Z,10Z,13Z,16Z))	Glycerophospholipid	0.0026127	0.00125294	0.00129476	0.00165969	0.00090172
LMGP02010979	1-(5Z,8Z,11Z,14Z,17Z-eicosapentaenoyl)-2-(9Z-nonadecenoyl)-glycero-3-phosphoethanolamine	PE(20:5(5Z,8Z,11Z,14Z,17Z)/19:1(9Z))	Glycerophospholipid	5.2715e-05	8.14195e-06	1.62224e-05	2.61953e-05	4.38886e-05
LMGP02010989	1-(5Z,8Z,11Z,14Z,17Z-eicosapentaenoyl)-2-(13Z,16Z-docosadienoyl)-glycero-3-phosphoethanolamine	PE(20:5(5Z,8Z,11Z,14Z,17Z)/22:2(13Z,16Z))	Glycerophospholipid	0.00258993	0.000713658	0.000894739	0.00153131	0.000887821
LMGP02010990	1-(5Z,8Z,11Z,14Z,17Z-eicosapentaenoyl)-2-(7Z,10Z,13Z,16Z-docosatetraenoyl)-glycero-3-phosphoethanolamine	PE(20:5(5Z,8Z,11Z,14Z,17Z)/22:4(7Z,10Z,13Z,16Z))	Glycerophospholipid	0.00149696	0.000774932	0.000625147	0.00102644	6.76944e-05
LMGP02010992	1-heneicosanoyl-2-pentadecanoyl-glycero-3-phosphoethanolamine	PE(21:0/15:0)	Glycerophospholipid	7.45127e-05	0.000118364	0.000926235	0.000458167	0.000636995
LMGP02011042	1-(11Z-docosenoyl)-2-tetradecanoyl-glycero-3-phosphoethanolamine	PE(22:1(11Z)/14:0)	Glycerophospholipid	0.000296749	0.00136236	0.000102025	0.000240468	0.000231617
LMGP02011101	1-(13Z,16Z-docosadienoyl)-2-(4Z,7Z,10Z,13Z,16Z,19Z-docosahexaenoyl)-glycero-3-phosphoethanolamine	PE(22:2(13Z,16Z)/22:6(4Z,7Z,10Z,13Z,16Z,19Z))	Glycerophospholipid	0.000201525	6.44675e-05	0.000194102	0.000120331	6.1425e-05
LMGP02011105	1-(7Z,10Z,13Z,16Z-docosatetraenoyl)-2-(9Z-tetradecenoyl)-glycero-3-phosphoethanolamine	PE(22:4(7Z,10Z,13Z,16Z)/14:1(9Z))	Glycerophospholipid	0.000200134	1.2622e-05	0.000221046	0.000193449	0.000275966
LMGP02011124	1-(7Z,10Z,13Z,16Z-docosatetraenoyl)-2-(8Z,11Z,14Z-eicosatrienoyl)-glycero-3-phosphoethanolamine	PE(22:4(7Z,10Z,13Z,16Z)/20:3(8Z,11Z,14Z))	Glycerophospholipid	0.00591524	0.00558521	0.00432106	0.00492573	0.00804252
LMGP02011139	1-(4Z,7Z,10Z,13Z,16Z,19Z-docosahexaenoyl)-2-heptadecanoyl-glycero-3-phosphoethanolamine	PE(22:6(4Z,7Z,10Z,13Z,16Z,19Z)/17:0)	Glycerophospholipid	3.81694e-05	0.000239828	0.000166794	0.000411727	0.000437773
LMGP02011158	1-(4Z,7Z,10Z,13Z,16Z,19Z-docosahexaenoyl)-2-(11Z-docosenoyl)-glycero-3-phosphoethanolamine	PE(22:6(4Z,7Z,10Z,13Z,16Z,19Z)/22:1(11Z))	Glycerophospholipid	0.00190846	2.42203e-05	0.000115027	0.00011756	3.1825e-05
LMGP02011159	1-(4Z,7Z,10Z,13Z,16Z,19Z-docosahexaenoyl)-2-(13Z,16Z-docosadienoyl)-glycero-3-phosphoethanolamine	PE(22:6(4Z,7Z,10Z,13Z,16Z,19Z)/22:2(13Z,16Z))	Glycerophospholipid	3.9413e-05	3.94401e-05	1.48821e-05	1.35644e-05	5.53916e-05
LMGP02011171	1-(5Z,8Z,11Z,14Z,17Z-eicosapentaenoyl)-2-(4Z,7Z,10Z,13Z,16Z,19Z-docosahexaenoyl)-glycero-3-phosphoethanolamine	PE(20:5(5Z,8Z,11Z,14Z,17Z)/22:6(4Z,7Z,10Z,13Z,16Z,19Z))	Glycerophospholipid	4.03593e-06	4.35465e-05	1.6465e-05	2.74829e-05	0.000113146
LMGP02011172	1-(5Z,8Z,11Z,14Z,17Z-eicosapentaenoyl)-2-(9Z-octadecenoyl)-glycero-3-phosphoethanolamine	PE(20:5(5Z,8Z,11Z,14Z,17Z)/18:1(9Z))	Glycerophospholipid	3.32865e-05	1.48241e-05	8.75528e-05	6.2343e-05	0.000162344
LMGP02011209	1,2-di-(9Z-heptadecenoyl)-sn-glycero-3-phosphoethanolamine	PE(17:1(9Z)/17:1(9Z))	Glycerophospholipid	0.00242558	0.00706213	0.0189204	0.00440156	0.00744889
LMGP02011211	1-heptadecanoyl-2-(9Z-octadecenoyl)-glycero-3-phosphoethanolamine	PE(17:0/18:1(9Z))	Glycerophospholipid	0.00762388	0.0142738	0.0265837	0.00740354	0.0111458
LMGP02011224	1-hexadecanoyl-2-(6Z,9Z,12Z-octadecatrienoyl)-glycero-3-phosphoethanolamine	PE(16:0/18:3(6Z,9Z,12Z))	Glycerophospholipid	0.000360917	0.000160301	0.00113673	0.000436917	0.000390073
LMGP02011231	1-pentadecanoyl-2-nonadecanoyl-glycero-3-phosphoethanolamine	PE(15:0/19:0)	Glycerophospholipid	2.58471e-05	0.000786533	4.9252e-05	0.000976641	0.00060379
LMGP02020020	1-hexadecyl-2-(4Z,7Z,10Z,13Z,16Z,19Z-docosahexaenoyl)-sn-glycero-3-phosphoethanolamine	PE(O-16:0/22:6(4Z,7Z,10Z,13Z,16Z,19Z))	Glycerophospholipid	0.00059703	0.00236061	0.00190871	0.00208771	0.00093418
LMGP02020030	1-hexadecyl-2-(6Z,9Z,12Z,15Z-octadecatetraenoyl)-glycero-3-phosphoethanolamine	PE(O-16:0/18:4(6Z,9Z,12Z,15Z))	Glycerophospholipid	3.73857e-05	1.77166e-05	5.37955e-05	1.49248e-05	1.55191e-06
LMGP02020032	1-hexadecyl-2-(11Z-eicosenoyl)-glycero-3-phosphoethanolamine	PE(O-16:0/20:1(11Z))	Glycerophospholipid	4.67371e-06	0.00013055	0.000101362	0.000480452	0.000484752
LMGP02020041	1-octadecyl-2-(9Z-tetradecenoyl)-glycero-3-phosphoethanolamine	PE(O-18:0/14:1(9Z))	Glycerophospholipid	0.0134029	9.22794e-05	0.000606937	0.000580857	0.000593378
LMGP02020062	1-eicosyl-2-tridecanoyl-glycero-3-phosphoethanolamine	PE(O-20:0/13:0)	Glycerophospholipid	0.000213732	0.000368935	0.000800967	0.0010486	0.000983013
LMGP02020064	1-eicosyl-2-(9Z-tetradecenoyl)-glycero-3-phosphoethanolamine	PE(O-20:0/14:1(9Z))	Glycerophospholipid	0.00229774	0.000680622	0.00115813	0.00245843	0.00171239
LMGP02020070	1-eicosyl-2-(9Z,12Z-heptadecadienoyl)-glycero-3-phosphoethanolamine	PE(O-20:0/17:2(9Z,12Z))	Glycerophospholipid	4.86805e-06	0.00532818	6.78448e-05	0.00446818	0.00323977
LMGP02020088	1-eicosyl-2-(7Z,10Z,13Z,16Z-docosatetraenoyl)-glycero-3-phosphoethanolamine	PE(O-20:0/22:4(7Z,10Z,13Z,16Z))	Glycerophospholipid	0.000163429	0.000299361	0.000109575	0.000879515	0.000169291
LMGP02030001	1-O-(1Z-hexadecenyl)-2-(4Z,7Z,10Z,13Z,16Z,19Z-docosahexaenoyl)-sn-glycero-3-phosphoethanolamine	PE(P-16:0/22:6(4Z,7Z,10Z,13Z,16Z,19Z))	Glycerophospholipid	0.00084015	0.000247109	0.000219357	0.000210651	2.02363e-05
LMGP02030005	1-(1Z-octadecenyl)-2-(4Z,7Z,10Z,13Z,16Z,19Z-docosahexaenoyl)-sn-glycero-3-phosphoethanolamine	PE(P-18:0/22:6(4Z,7Z,10Z,13Z,16Z,19Z))	Glycerophospholipid	0.000232786	0.00054945	9.10488e-06	0.00135597	0.000869965
LMGP02030008	1-(1Z-hexadecenyl)-2-tridecanoyl-glycero-3-phosphoethanolamine	PE(P-16:0/13:0)	Glycerophospholipid	4.58312e-06	0.000129556	2.33478e-05	9.60424e-05	0.000186215
LMGP02030010	1-(1Z-hexadecenyl)-2-(9Z-tetradecenoyl)-glycero-3-phosphoethanolamine	PE(P-16:0/14:1(9Z))	Glycerophospholipid	2.66893e-05	1.08472e-05	8.29436e-06	1.24116e-05	4.34297e-05
LMGP02030012	1-(1Z-hexadecenyl)-2-(9Z-pentadecenoyl)-glycero-3-phosphoethanolamine	PE(P-16:0/15:1(9Z))	Glycerophospholipid	5.00527e-05	0.000117326	7.05883e-06	0.000241394	9.77656e-07
LMGP02030020	1-(1Z-hexadecenyl)-2-(9Z,12Z,15Z-octadecatrienoyl)-glycero-3-phosphoethanolamine	PE(P-16:0/18:3(9Z,12Z,15Z))	Glycerophospholipid	0.000104566	0.00016804	0.000363052	0.000435066	0.000229588
LMGP02030021	1-(1Z-hexadecenyl)-2-(6Z,9Z,12Z,15Z-octadecatetraenoyl)-glycero-3-phosphoethanolamine	PE(P-16:0/18:4(6Z,9Z,12Z,15Z))	Glycerophospholipid	2.78551e-05	0.000199205	0.000301067	6.46657e-05	0.000240198
LMGP02030028	1-(1Z-hexadecenyl)-2-(5Z,8Z,11Z,14Z,17Z-eicosapentaenoyl)-glycero-3-phosphoethanolamine	PE(P-16:0/20:5(5Z,8Z,11Z,14Z,17Z))	Glycerophospholipid	0.000126529	0.00016365	0.000520668	1.05528e-05	8.84782e-06
LMGP02030035	1-(1Z-octadecenyl)-2-tridecanoyl-glycero-3-phosphoethanolamine	PE(P-18:0/13:0)	Glycerophospholipid	1.09184e-05	0.000189619	1.39582e-05	1.37801e-05	0.000179446
LMGP02030037	1-(1Z-octadecenyl)-2-(9Z-tetradecenoyl)-glycero-3-phosphoethanolamine	PE(P-18:0/14:1(9Z))	Glycerophospholipid	2.69677e-05	0.000146813	0.000477917	7.05009e-05	0.000463216
LMGP02030057	1-(1Z-octadecenyl)-2-heneicosanoyl-glycero-3-phosphoethanolamine	PE(P-18:0/21:0)	Glycerophospholipid	6.29096e-05	0.00239922	0.000831967	0.00281798	0.00620677
LMGP02030061	1-(1Z-octadecenyl)-2-(7Z,10Z,13Z,16Z-docosatetraenoyl)-glycero-3-phosphoethanolamine	PE(P-18:0/22:4(7Z,10Z,13Z,16Z))	Glycerophospholipid	3.48984e-05	0.00138862	0.000745162	0.00182678	0.00225411
LMGP02030078	1-(1Z-eicosenyl)-2-(6Z,9Z,12Z,15Z-octadecatetraenoyl)-glycero-3-phosphoethanolamine	PE(P-20:0/18:4(6Z,9Z,12Z,15Z))	Glycerophospholipid	0.001008	0.0018732	1.48027e-05	0.00612345	0.00509207
LMGP02030090	1-(1Z-eicosenyl)-2-(13Z,16Z-docosadienoyl)-glycero-3-phosphoethanolamine	PE(P-20:0/22:2(13Z,16Z))	Glycerophospholipid	2.69929e-05	1.87594e-05	9.84208e-06	1.67761e-05	0.000117514
LMGP02030092	1-(1Z-eicosenyl)-2-(4Z,7Z,10Z,13Z,16Z,19Z-docosahexaenoyl)-glycero-3-phosphoethanolamine	PE(P-20:0/22:6(4Z,7Z,10Z,13Z,16Z,19Z))	Glycerophospholipid	0.000702961	0.000750627	0.000815677	0.000232138	0.000551773
LMGP02040008	1,2-ditetradecyl-sn-glycero-3-phospho-N,N-dimethylethanolamine	PE-NMe2(O-14:0/O-14:0)	Glycerophospholipid	0.000508861	8.97068e-06	0.00101626	2.3918e-05	4.15266e-05
LMGP02040015	1-tetradecanyl-2-(8-[3]-ladderane-octanyl)-sn-glycerophosphoethanolamine		Glycerophospholipid	4.03875e-05	7.17041e-05	0.00016203	5.27727e-05	1.94741e-05
LMGP02050009	1-(5Z,8Z,11Z,14Z-eicosatetraenoyl)-sn-glycero-3-phosphoethanolamine	PE(20:4(5Z,8Z,11Z,14Z)/0:0)	Glycerophospholipid	0.00388028	0.000134852	0.000219037	1.38888e-05	7.6184e-05
LMGP02050014	1-(7Z,10Z,13Z,16Z-docosatetraenoyl)-glycero-3-phosphoethanolamine	PE(22:4(7Z,10Z,13Z,16Z)/0:0)	Glycerophospholipid	0.00297965	0.000118983	6.96197e-05	2.26903e-05	1.80584e-05
LMGP02050021	1-(11Z,14Z-eicosadienoyl)-glycero-3-phosphoethanolamine	PE(20:2(11Z,14Z)/0:0)	Glycerophospholipid	0.00134909	0.000107752	5.08161e-05	8.76199e-05	0.000252974
LMGP02060001	2-(8-[3]-ladderane-octanyl)-sn-glycero-3-phosphoethanolamine		Glycerophospholipid	0.00025671	1.05012e-05	7.38934e-05	2.93945e-05	8.19746e-05
LMGP02080002	1-(8-[5]-ladderane-octanoyl)-2-(8-[3]-ladderane-octanyl)-sn-glycerophosphoethanolamine		Glycerophospholipid	2.0212e-05	0.000275184	0.000173863	0.000501745	0.000130841
LMGP03010114	1-(9Z-tetradecenoyl)-2-hexadecanoyl-glycero-3-phosphoserine	PS(14:1(9Z)/16:0)	Glycerophospholipid	0.00128214	0.00131087	0.00174872	0.0011707	0.00159164
LMGP03010166	1,2-di-(9Z-pentadecenoyl)-sn-glycero-3-phosphoserine	PS(15:1(9Z)/15:1(9Z))	Glycerophospholipid	8.76756e-06	0.000156627	0.000246153	0.000254685	0.000215744
LMGP03010174	1-(9Z-pentadecenoyl)-2-(9Z,12Z-octadecadienoyl)-glycero-3-phosphoserine	PS(15:1(9Z)/18:2(9Z,12Z))	Glycerophospholipid	0.00290517	0.000109343	9.1841e-05	0.000164508	0.000335366
LMGP03010277	1-(9Z-heptadecenoyl)-2-(4Z,7Z,10Z,13Z,16Z,19Z-docosahexaenoyl)-glycero-3-phosphoserine	PS(17:1(9Z)/22:6(4Z,7Z,10Z,13Z,16Z,19Z))	Glycerophospholipid	0.000328594	0.00011356	7.92204e-05	0.000419678	0.000561018
LMGP03010301	1-(9Z,12Z-heptadecadienoyl)-2-(5Z,8Z,11Z,14Z,17Z-eicosapentaenoyl)-glycero-3-phosphoserine	PS(17:2(9Z,12Z)/20:5(5Z,8Z,11Z,14Z,17Z))	Glycerophospholipid	0.000199655	1.27674e-05	0.000329161	0.000714562	0.000473488
LMGP03010360	1-(9Z,12Z-octadecadienoyl)-2-(5Z,8Z,11Z,14Z,17Z-eicosapentaenoyl)-glycero-3-phosphoserine	PS(18:2(9Z,12Z)/20:5(5Z,8Z,11Z,14Z,17Z))	Glycerophospholipid	1.13256e-05	6.65591e-05	8.32623e-05	0.000119863	0.000101216
LMGP03010366	1-(6Z,9Z,12Z-octadecatrienoyl)-2-dodecanoyl-glycero-3-phosphoserine	PS(18:3(6Z,9Z,12Z)/12:0)	Glycerophospholipid	5.73619e-05	1.01199e-05	1.59138e-05	5.21268e-05	3.76857e-06
LMGP03010420	1-(9Z,12Z,15Z-octadecatrienoyl)-2-docosanoyl-glycero-3-phosphoserine	PS(18:3(9Z,12Z,15Z)/22:0)	Glycerophospholipid	0.000241323	9.46881e-05	7.02849e-05	0.000591559	0.000564037
LMGP03010424	1-(9Z,12Z,15Z-octadecatrienoyl)-2-(4Z,7Z,10Z,13Z,16Z,19Z-docosahexaenoyl)-glycero-3-phosphoserine	PS(18:3(9Z,12Z,15Z)/22:6(4Z,7Z,10Z,13Z,16Z,19Z))	Glycerophospholipid	1.25632e-05	5.57971e-05	3.84999e-05	6.62294e-05	2.26118e-05
LMGP03010434	1-(6Z,9Z,12Z,15Z-octadecatetraenoyl)-2-(9Z-heptadecenoyl)-glycero-3-phosphoserine	PS(18:4(6Z,9Z,12Z,15Z)/17:1(9Z))	Glycerophospholipid	8.39071e-05	0.0012033	0.00036769	3.11689e-05	2.59512e-05
LMGP03010436	1-(6Z,9Z,12Z,15Z-octadecatetraenoyl)-2-octadecanoyl-glycero-3-phosphoserine	PS(18:4(6Z,9Z,12Z,15Z)/18:0)	Glycerophospholipid	0.000403751	0.00035512	0.000369758	0.000677044	0.000396163
LMGP03010441	1,2-di-(6Z,9Z,12Z,15Z-octadecatetraenoyl)-sn-glycero-3-phosphoserine	PS(18:4(6Z,9Z,12Z,15Z)/18:4(6Z,9Z,12Z,15Z))	Glycerophospholipid	3.11213e-05	9.03829e-06	1.14016e-06	1.66089e-05	1.70714e-06
LMGP03010479	1-nonadecanoyl-2-(4Z,7Z,10Z,13Z,16Z,19Z-docosahexaenoyl)-glycero-3-phosphoserine	PS(19:0/22:6(4Z,7Z,10Z,13Z,16Z,19Z))	Glycerophospholipid	0.000142687	9.91767e-06	1.82969e-05	1.23477e-05	0.000260422
LMGP03010492	1-(9Z-nonadecenoyl)-2-(9Z-octadecenoyl)-glycero-3-phosphoserine	PS(19:1(9Z)/18:1(9Z))	Glycerophospholipid	2.03214e-05	0.000559277	0.00033221	0.00023329	7.81822e-06
LMGP03010629	1-(5Z,8Z,11Z,14Z-eicosatetraenoyl)-2-(9Z,12Z-heptadecadienoyl)-glycero-3-phosphoserine	PS(20:4(5Z,8Z,11Z,14Z)/17:2(9Z,12Z))	Glycerophospholipid	4.46129e-06	0.000602728	0.000655137	0.00108839	0.000649492
LMGP03010666	1-(5Z,8Z,11Z,14Z,17Z-eicosapentaenoyl)-2-eicosanoyl-glycero-3-phosphoserine	PS(20:5(5Z,8Z,11Z,14Z,17Z)/20:0)	Glycerophospholipid	8.82217e-06	0.000229797	9.48864e-05	0.000452288	0.000188329
LMGP03010781	1-(13Z,16Z-docosadienoyl)-2-heneicosanoyl-glycero-3-phosphoserine	PS(22:2(13Z,16Z)/21:0)	Glycerophospholipid	0.000345415	0.000188334	0.000118609	0.000704074	0.00131929
LMGP03010803	1-(7Z,10Z,13Z,16Z-docosatetraenoyl)-2-(6Z,9Z,12Z,15Z-octadecatetraenoyl)-glycero-3-phosphoserine	PS(22:4(7Z,10Z,13Z,16Z)/18:4(6Z,9Z,12Z,15Z))	Glycerophospholipid	9.45685e-06	7.68321e-06	1.41567e-05	7.53629e-06	2.5773e-05
LMGP03010832	1-(4Z,7Z,10Z,13Z,16Z,19Z-docosahexaenoyl)-2-(6Z,9Z,12Z,15Z-octadecatetraenoyl)-glycero-3-phosphoserine	PS(22:6(4Z,7Z,10Z,13Z,16Z,19Z)/18:4(6Z,9Z,12Z,15Z))	Glycerophospholipid	2.764e-05	2.02859e-05	8.56038e-06	8.07893e-05	2.38976e-05
LMGP03010833	1-(4Z,7Z,10Z,13Z,16Z,19Z-docosahexaenoyl)-2-nonadecanoyl-glycero-3-phosphoserine	PS(22:6(4Z,7Z,10Z,13Z,16Z,19Z)/19:0)	Glycerophospholipid	1.15675e-05	4.40285e-05	4.17653e-05	7.25937e-05	5.52864e-05
LMGP03010834	1-(4Z,7Z,10Z,13Z,16Z,19Z-docosahexaenoyl)-2-(9Z-nonadecenoyl)-glycero-3-phosphoserine	PS(22:6(4Z,7Z,10Z,13Z,16Z,19Z)/19:1(9Z))	Glycerophospholipid	0.000195686	0.000613773	1.26852e-05	1.08035e-05	1.85974e-05
LMGP03010838	1-(4Z,7Z,10Z,13Z,16Z,19Z-docosahexaenoyl)-2-(8Z,11Z,14Z-eicosatrienoyl)-glycero-3-phosphoserine	PS(22:6(4Z,7Z,10Z,13Z,16Z,19Z)/20:3(8Z,11Z,14Z))	Glycerophospholipid	1.53076e-05	1.70921e-05	1.19157e-05	0.000137958	2.02441e-06
LMGP03010892	1-heptadecanoyl-2-(4Z,7Z,10Z,13Z,16Z,19Z-docosahexaenoyl)-glycero-3-phosphoserine	PS(17:0/22:6(4Z,7Z,10Z,13Z,16Z,19Z))	Glycerophospholipid	0.000293971	6.39376e-05	1.60393e-05	2.12371e-05	0.000533012
LMGP03010918	1-pentadecanoyl-2-tridecanoyl-glycero-3-phosphoserine	PS(15:0/13:0)	Glycerophospholipid	0.000172878	0.000201392	9.335e-05	0.000252139	4.69461e-05
LMGP03010927	1-tetradecanoyl-2-(9Z,12Z-octadecadienoyl)-glycero-3-phosphoserine	PS(14:0/18:2(9Z,12Z))	Glycerophospholipid	0.000561184	0.000582933	0.000214427	0.00103698	0.000288496
LMGP03010943	1,2-didocosanoyl-sn-glycero-3-phosphoserine	PS(22:0/22:0)	Glycerophospholipid	5.83804e-05	0.000181588	0.000111036	0.000158069	1.21667e-05
LMGP03020001	1-hexadecyl-2-dodecanoyl-glycero-3-phosphoserine	PS(O-16:0/12:0)	Glycerophospholipid	0.000110584	0.000274802	6.45684e-05	0.000136041	0.000161568
LMGP03020042	1-eicosyl-2-tridecanoyl-glycero-3-phosphoserine	PS(O-20:0/13:0)	Glycerophospholipid	4.28638e-05	1.47871e-05	3.19666e-05	3.13625e-05	6.14484e-05
LMGP03020050	1-eicosyl-2-(9Z,12Z-heptadecadienoyl)-glycero-3-phosphoserine	PS(O-20:0/17:2(9Z,12Z))	Glycerophospholipid	5.2055e-06	0.000240094	5.20017e-05	2.0181e-05	0.00047595
LMGP03030001	1-(1Z-hexadecenyl)-2-dodecanoyl-glycero-3-phosphoserine	PS(P-16:0/12:0)	Glycerophospholipid	0.000360273	4.93916e-05	3.89091e-05	0.000135467	0.00090567
LMGP03030023	1-(1Z-hexadecenyl)-2-heneicosanoyl-glycero-3-phosphoserine	PS(P-16:0/21:0)	Glycerophospholipid	0.000267278	0.000626238	0.000700229	0.000309755	0.000532878
LMGP03030032	1-(1Z-octadecenyl)-2-pentadecanoyl-glycero-3-phosphoserine	PS(P-18:0/15:0)	Glycerophospholipid	1.02107e-05	0.000132342	8.30254e-06	5.18995e-05	6.73477e-05
LMGP03030061	1-(1Z-eicosenyl)-2-(9Z-pentadecenoyl)-glycero-3-phosphoserine	PS(P-20:0/15:1(9Z))	Glycerophospholipid	5.6928e-05	0.00010256	0.000204089	2.89307e-05	0.000125361
LMGP03030074	1-(1Z-eicosenyl)-2-(9Z-nonadecenoyl)-glycero-3-phosphoserine	PS(P-20:0/19:1(9Z))	Glycerophospholipid	0.00128346	2.97703e-05	0.000562663	0.000589227	6.46126e-05
LMGP03030089	1-(1Z-octadecenyl)-2-(4Z,7Z,10Z,13Z,16Z,19Z-docosahexaenoyl)-glycero-3-phosphoserine	PS(P-18:0/22:6(4Z,7Z,10Z,13Z,16Z,19Z))	Glycerophospholipid	3.56109e-05	0.00114118	2.53457e-05	0.00122721	0.00230197
LMGP03030092	1-(1Z-hexadecenyl)-2-(4Z,7Z,10Z,13Z,16Z,19Z-docosahexaenoyl)-glycero-3-phosphoserine	PS(P-16:0/22:6(4Z,7Z,10Z,13Z,16Z,19Z))	Glycerophospholipid	0.000199033	0.000153065	1.09189e-05	0.000200529	0.000170002
LMGP03030093	1-(1Z-eicosenyl)-2-(4Z,7Z,10Z,13Z,16Z,19Z-docosahexaenoyl)-glycero-3-phosphoserine	PS(P-20:0/22:6(4Z,7Z,10Z,13Z,16Z,19Z))	Glycerophospholipid	0.000717155	0.000594907	3.49521e-05	0.000411867	5.59662e-05
LMGP04010044	1-(5Z,8Z,11Z,14Z-eicosatetraenoyl)-2-(4Z,7Z,10Z,13Z,16Z,19Z-docosahexaenoyl)-glycero-3-phospho-(1'-sn-glycerol)	PG(20:4(5Z,8Z,11Z,14Z)/22:6(4Z,7Z,10Z,13Z,16Z,19Z))	Glycerophospholipid	0.000793118	0.000661134	0.000833489	0.000655783	0.0010841
LMGP04010047	1-dodecanoyl-2-pentadecanoyl-glycero-3-phospho-(1'-sn-glycerol)	PG(12:0/15:0)	Glycerophospholipid	0.000494295	0.00171627	0.000687447	0.000958095	0.000608574
LMGP04010165	1-(9Z-pentadecenoyl)-2-pentadecanoyl-glycero-3-phospho-(1'-sn-glycerol)	PG(15:1(9Z)/15:0)	Glycerophospholipid	3.43899e-05	2.55539e-05	4.09795e-05	2.78874e-05	3.43814e-05
LMGP04010317	1-octadecanoyl-2-nonadecanoyl-glycero-3-phospho-(1'-sn-glycerol)	PG(18:0/19:0)	Glycerophospholipid	0.000183828	7.28399e-05	1.81373e-05	5.70945e-06	0.000254453
LMGP04010425	1-(6Z,9Z,12Z,15Z-octadecatetraenoyl)-2-dodecanoyl-glycero-3-phospho-(1'-sn-glycerol)	PG(18:4(6Z,9Z,12Z,15Z)/12:0)	Glycerophospholipid	0.00297422	8.88561e-05	4.52837e-05	6.61363e-05	0.000182921
LMGP04010514	1-eicosanoyl-2-(9Z-hexadecenoyl)-glycero-3-phospho-(1'-sn-glycerol)	PG(20:0/16:1(9Z))	Glycerophospholipid	0.00066263	0.00327877	0.00262849	0.00615594	0.00516974
LMGP04010638	1-(5Z,8Z,11Z,14Z-eicosatetraenoyl)-2-eicosanoyl-glycero-3-phospho-(1'-sn-glycerol)	PG(20:4(5Z,8Z,11Z,14Z)/20:0)	Glycerophospholipid	2.94698e-05	0.000139699	9.17313e-05	0.000566841	0.000343971
LMGP04010694	1-heneicosanoyl-2-(11Z,14Z-eicosadienoyl)-glycero-3-phospho-(1'-sn-glycerol)	PG(21:0/20:2(11Z,14Z))	Glycerophospholipid	9.60926e-05	6.56857e-05	1.12229e-05	0.000287113	0.000159298
LMGP04010782	1-(13Z,16Z-docosadienoyl)-2-docosanoyl-glycero-3-phospho-(1'-sn-glycerol)	PG(22:2(13Z,16Z)/22:0)	Glycerophospholipid	2.68375e-05	0.000358703	0.000260713	0.000197263	0.000314374
LMGP04010845	1-(4Z,7Z,10Z,13Z,16Z,19Z-docosahexaenoyl)-2-(7Z,10Z,13Z,16Z-docosatetraenoyl)-glycero-3-phospho-(1'-sn-glycerol)	PG(22:6(4Z,7Z,10Z,13Z,16Z,19Z)/22:4(7Z,10Z,13Z,16Z))	Glycerophospholipid	0.000344396	0.000301945	0.000260621	0.000170825	0.000263299
LMGP04010882	1-(9Z-octadecenoyl)-2-tetradecanoyl-glycero-3-phospho-(1'-sn-glycerol)	PG(18:1(9Z)/14:0)	Glycerophospholipid	3.30662e-05	0.000954459	0.00125588	5.82501e-05	8.41382e-05
LMGP04010889	1-octadecanoyl-2-dodecanoyl-glycero-3-phospho-(1'-sn-glycerol)	PG(18:0/12:0)	Glycerophospholipid	6.14973e-06	9.46349e-06	0.000655714	0.000240478	0.000692947
LMGP04010920	1,2-di-(9Z-tetradecenoyl)-sn-glycero-3-phospho-(1'-sn-glycerol)	PG(14:1(9Z)/14:1(9Z))	Glycerophospholipid	0.0330937	0.000883553	8.62359e-07	0.00100678	0.00199626
LMGP04010952	1-eicosanoyl-2-(9Z-octadecenoyl)-glycero-3-phospho-(1'-sn-glycerol)	PG(20:0/18:1(9Z))	Glycerophospholipid	0.000318648	0.000517227	2.95288e-06	0.000309996	0.00018421
LMGP04020002	1-hexadecyl-2-tridecanoyl-glycero-3-phospho-(1'-sn-glycerol)	PG(O-16:0/13:0)	Glycerophospholipid	0.000183726	7.1037e-05	3.44249e-05	2.28159e-05	2.68666e-05
LMGP04020008	1-hexadecyl-2-(9Z-heptadecenoyl)-glycero-3-phospho-(1'-sn-glycerol)	PG(O-16:0/17:1(9Z))	Glycerophospholipid	7.93843e-05	0.000509268	0.000332556	0.000285698	8.78935e-05
LMGP04020043	1-eicosyl-2-tetradecanoyl-glycero-3-phospho-(1'-sn-glycerol)	PG(O-20:0/14:0)	Glycerophospholipid	4.14871e-05	2.26718e-05	1.20907e-05	5.4622e-06	1.65126e-05
LMGP04020070	1-eicosyl-2-hexadecanoyl-glycero-3-phospho-(1'-sn-glycerol)	PG(O-20:0/16:0)	Glycerophospholipid	7.61713e-06	1.22705e-05	5.57303e-05	0.000105447	5.74079e-05
LMGP04020071	1-octadecyl-2-(5Z,8Z,11Z,14Z-eicosatetraenoyl)-glycero-3-phospho-(1'-sn-glycerol)	PG(O-18:0/20:4(5Z,8Z,11Z,14Z))	Glycerophospholipid	0.000680136	0.000955096	0.000349194	0.000299732	0.000414027
LMGP04020093	1-eicosyl-2-(4Z,7Z,10Z,13Z,16Z,19Z-docosahexaenoyl)-glycero-3-phospho-(1'-sn-glycerol)	PG(O-20:0/22:6(4Z,7Z,10Z,13Z,16Z,19Z))	Glycerophospholipid	2.99443e-05	0.000151373	1.71787e-05	0.000444189	1.67963e-05
LMGP04030001	1-(1Z-hexadecenyl)-2-dodecanoyl-glycero-3-phospho-(1'-sn-glycerol)	PG(P-16:0/12:0)	Glycerophospholipid	2.0386e-05	7.18454e-06	1.4785e-05	0.000205967	5.29687e-05
LMGP04030011	1-(1Z-hexadecenyl)-2-(9Z,12Z-heptadecadienoyl)-glycero-3-phospho-(1'-sn-glycerol)	PG(P-16:0/17:2(9Z,12Z))	Glycerophospholipid	3.09808e-05	7.77277e-05	4.78229e-05	2.72043e-05	4.73555e-05
LMGP04030015	1-(1Z-hexadecenyl)-2-(6Z,9Z,12Z,15Z-octadecatetraenoyl)-glycero-3-phospho-(1'-sn-glycerol)	PG(P-16:0/18:4(6Z,9Z,12Z,15Z))	Glycerophospholipid	9.60182e-06	2.89097e-05	2.44958e-05	2.54277e-05	1.00851e-06
LMGP04030019	1-(1Z-hexadecenyl)-2-(11Z-eicosenoyl)-glycero-3-phospho-(1'-sn-glycerol)	PG(P-16:0/20:1(11Z))	Glycerophospholipid	0.000230353	0.000328677	9.49626e-05	4.62027e-05	0.000108144
LMGP04030022	1-(1Z-hexadecenyl)-2-(5Z,8Z,11Z,14Z,17Z-eicosapentaenoyl)-glycero-3-phospho-(1'-sn-glycerol)	PG(P-16:0/20:5(5Z,8Z,11Z,14Z,17Z))	Glycerophospholipid	3.42722e-05	7.67419e-05	7.87009e-06	1.85439e-05	9.86409e-05
LMGP04050018	1-(9Z-pentadecenoyl)-glycero-3-phospho-(1'-sn-glycerol)	PG(15:1(9Z)/0:0)	Glycerophospholipid	3.93392e-05	4.92757e-05	7.96007e-05	1.20425e-05	5.20386e-05
LMGP04110003	1-(6-[3]-ladderane-hexanoyl)-2-(8-[3]-ladderane-octanyl)-sn-glycero-3-phospho-(1'-sn-glycerol)		Glycerophospholipid	0.000736914	9.13954e-06	2.63383e-05	2.40163e-05	1.62236e-05
LMGP06010045	1-tridecanoyl-2-(9Z-octadecenoyl)-glycero-3-phospho-(1'-myo-inositol)	PI(13:0/18:1(9Z))	Glycerophospholipid	5.73631e-06	0.000141238	0.00021721	0.000438277	0.000146419
LMGP06010069	1-tetradecanoyl-2-(9Z-nonadecenoyl)-glycero-3-phospho-(1'-myo-inositol)	PI(14:0/19:1(9Z))	Glycerophospholipid	0.000132801	0.000238845	0.000134567	0.000287385	0.000261242
LMGP06010115	1-pentadecanoyl-2-(9Z,12Z,15Z-octadecatrienoyl)-glycero-3-phospho-(1'-myo-inositol)	PI(15:0/18:3(9Z,12Z,15Z))	Glycerophospholipid	5.27711e-05	8.94971e-05	0.000251426	4.57118e-05	7.74033e-05
LMGP06010146	1-(9Z-pentadecenoyl)-2-nonadecanoyl-glycero-3-phospho-(1'-myo-inositol)	PI(15:1(9Z)/19:0)	Glycerophospholipid	0.000158105	0.000119121	0.000439726	0.000639536	0.000526548
LMGP06010150	1-(9Z-pentadecenoyl)-2-(11Z,14Z-eicosadienoyl)-glycero-3-phospho-(1'-myo-inositol)	PI(15:1(9Z)/20:2(11Z,14Z))	Glycerophospholipid	0.000592407	0.00131081	0.00137648	0.00104069	0.00142239
LMGP06010245	1-(9Z-heptadecenoyl)-2-(4Z,7Z,10Z,13Z,16Z,19Z-docosahexaenoyl)-glycero-3-phospho-(1'-myo-inositol)	PI(17:1(9Z)/22:6(4Z,7Z,10Z,13Z,16Z,19Z))	Glycerophospholipid	0.00012886	0.000154444	0.000358304	0.000117477	0.000155513
LMGP06010274	1-(9Z,12Z-heptadecadienoyl)-2-(7Z,10Z,13Z,16Z-docosatetraenoyl)-glycero-3-phospho-(1'-myo-inositol)	PI(17:2(9Z,12Z)/22:4(7Z,10Z,13Z,16Z))	Glycerophospholipid	0.000395318	1.95233e-05	0.000174642	1.26081e-05	0.000114126
LMGP06010316	1-(9Z,12Z-octadecadienoyl)-2-(9Z-heptadecenoyl)-glycero-3-phospho-(1'-myo-inositol)	PI(18:2(9Z,12Z)/17:1(9Z))	Glycerophospholipid	0.000419932	0.000316882	0.000149672	0.000472408	0.000248741
LMGP06010352	1-(6Z,9Z,12Z-octadecatrienoyl)-2-(9Z-nonadecenoyl)-glycero-3-phospho-(1'-myo-inositol)	PI(18:3(6Z,9Z,12Z)/19:1(9Z))	Glycerophospholipid	0.00014606	0.000415386	0.000449383	0.0011364	0.000810946
LMGP06010374	1-(9Z,12Z,15Z-octadecatrienoyl)-2-(9Z,12Z-heptadecadienoyl)-glycero-3-phospho-(1'-myo-inositol)	PI(18:3(9Z,12Z,15Z)/17:2(9Z,12Z))	Glycerophospholipid	1.11184e-05	0.000142272	0.000194742	0.000288976	0.000217328
LMGP06010432	1-nonadecanoyl-2-(6Z,9Z,12Z-octadecatrienoyl)-glycero-3-phospho-(1'-myo-inositol)	PI(19:0/18:3(6Z,9Z,12Z))	Glycerophospholipid	0.000184109	0.000462357	0.000382371	0.000288527	0.000289421
LMGP06010519	1-(11Z-eicosenoyl)-2-(5Z,8Z,11Z,14Z,17Z-eicosapentaenoyl)-glycero-3-phospho-(1'-myo-inositol)	PI(20:1(11Z)/20:5(5Z,8Z,11Z,14Z,17Z))	Glycerophospholipid	0.000232502	0.000276049	0.000414463	0.000323722	2.69054e-05
LMGP06010539	1-(11Z,14Z-eicosadienoyl)-2-(9Z,12Z-octadecadienoyl)-glycero-3-phospho-(1'-myo-inositol)	PI(20:2(11Z,14Z)/18:2(9Z,12Z))	Glycerophospholipid	0.000526221	0.00132874	0.000942556	0.00117944	0.00180625
LMGP06010562	1-(8Z,11Z,14Z-eicosatrienoyl)-2-(9Z-pentadecenoyl)-glycero-3-phospho-(1'-myo-inositol)	PI(20:3(8Z,11Z,14Z)/15:1(9Z))	Glycerophospholipid	0.000149926	0.000242458	0.000136497	0.000300639	0.000135671
LMGP06010597	1-(5Z,8Z,11Z,14Z-eicosatetraenoyl)-2-(9Z,12Z-heptadecadienoyl)-glycero-3-phospho-(1'-myo-inositol)	PI(20:4(5Z,8Z,11Z,14Z)/17:2(9Z,12Z))	Glycerophospholipid	2.99062e-05	0.000211696	0.000342825	0.000680439	0.000372468
LMGP06010701	1-(11Z-docosenoyl)-2-(9Z-hexadecenoyl)-glycero-3-phospho-(1'-myo-inositol)	PI(22:1(11Z)/16:1(9Z))	Glycerophospholipid	6.88973e-05	2.37617e-05	0.00047976	7.09031e-05	0.000159164
LMGP06010789	1-(4Z,7Z,10Z,13Z,16Z,19Z-docosahexaenoyl)-2-(9Z-tetradecenoyl)-glycero-3-phospho-(1'-myo-inositol)	PI(22:6(4Z,7Z,10Z,13Z,16Z,19Z)/14:1(9Z))	Glycerophospholipid	4.46811e-05	9.39148e-05	3.73009e-05	7.16788e-05	3.61441e-06
LMGP06010827	1,2-di-(5Z,8Z,11Z,14Z-eicosatetraenoyl)-sn-glycero-3-phospho-(1'-myo-inositol)	PI(20:4(5Z,8Z,11Z,14Z)/20:4(5Z,8Z,11Z,14Z))	Glycerophospholipid	3.73152e-05	8.19396e-05	7.43599e-05	0.000160469	9.38433e-05
LMGP06010851	1-(9Z-octadecenoyl)-2-(9Z-hexadecenoyl)-glycero-3-phospho-(1'-myo-inositol)	PI(18:1(9Z)/16:1(9Z))	Glycerophospholipid	3.27103e-05	0.000140428	1.71798e-06	0.000213089	2.67127e-05
LMGP06010893	1-tetradecanoyl-2-docosanoyl-glycero-3-phospho-(1'-myo-inositol)	PI(14:0/22:0)	Glycerophospholipid	1.95705e-05	9.44245e-05	9.2021e-05	0.000172893	0.000191355
LMGP06010922	1-eicosanoyl-2-(9Z,12Z-octadecadienoyl)-glycero-3-phospho-(1'-myo-inositol)	PI(20:0/18:2(9Z,12Z))	Glycerophospholipid	1.71379e-05	0.000289098	0.000139408	0.000567362	0.000338454
LMGP06010941	1-hexadecanoyl-2-(11Z-eicosenoyl)-glycero-3-phospho-(1'-myo-inositol)	PI(16:0/20:1(11Z))	Glycerophospholipid	0.00013718	0.000651947	0.00064609	0.00128766	0.000973396
LMGP06030005	1-(1Z-hexadecenyl)-2-(9Z-tetradecenoyl)-glycero-3-phospho-(1'-myo-inositol)	PI(P-16:0/14:1(9Z))	Glycerophospholipid	1.32855e-05	6.38845e-05	0.000115499	2.41689e-05	5.48953e-05
LMGP06030015	1-(1Z-hexadecenyl)-2-(9Z,12Z,15Z-octadecatrienoyl)-glycero-3-phospho-(1'-myo-inositol)	PI(P-16:0/18:3(9Z,12Z,15Z))	Glycerophospholipid	0.000653625	0.000406014	0.000488697	0.000512833	0.000458362
LMGP06030016	1-(1Z-hexadecenyl)-2-(6Z,9Z,12Z,15Z-octadecatetraenoyl)-glycero-3-phospho-(1'-myo-inositol)	PI(P-16:0/18:4(6Z,9Z,12Z,15Z))	Glycerophospholipid	0.000268815	9.97704e-06	7.16283e-06	0.000108684	0.000167355
LMGP06030023	1-(1Z-hexadecenyl)-2-(5Z,8Z,11Z,14Z,17Z-eicosapentaenoyl)-glycero-3-phospho-(1'-myo-inositol)	PI(P-16:0/20:5(5Z,8Z,11Z,14Z,17Z))	Glycerophospholipid	0.00227404	5.0654e-05	0.00288926	0.00171701	0.00354696
LMGP06030028	1-(1Z-hexadecenyl)-2-(7Z,10Z,13Z,16Z-docosatetraenoyl)-glycero-3-phospho-(1'-myo-inositol)	PI(P-16:0/22:4(7Z,10Z,13Z,16Z))	Glycerophospholipid	6.74307e-05	1.42378e-05	9.73709e-05	0.000148793	4.80172e-05
LMGP06030041	1-(1Z-octadecenyl)-2-(9Z,12Z-octadecadienoyl)-glycero-3-phospho-(1'-myo-inositol)	PI(P-18:0/18:2(9Z,12Z))	Glycerophospholipid	0.000184729	0.000247757	0.000249751	8.02609e-05	0.000273071
LMGP06030051	1-(1Z-octadecenyl)-2-(5Z,8Z,11Z,14Z,17Z-eicosapentaenoyl)-glycero-3-phospho-(1'-myo-inositol)	PI(P-18:0/20:5(5Z,8Z,11Z,14Z,17Z))	Glycerophospholipid	4.69824e-05	7.84104e-06	4.31755e-05	1.12742e-05	2.42399e-05
LMGP06030090	1-(1Z-octadecenyl)-2-(4Z,7Z,10Z,13Z,16Z,19Z-docosahexaenoyl)-glycero-3-phospho-(1'-myo-inositol)	PI(P-18:0/22:6(4Z,7Z,10Z,13Z,16Z,19Z))	Glycerophospholipid	0.000754304	8.33786e-05	0.000158302	0.000222115	0.000201957
LMGP06030093	1-(1Z-hexadecenyl)-2-(4Z,7Z,10Z,13Z,16Z,19Z-docosahexaenoyl)-glycero-3-phospho-(1'-myo-inositol)	PI(P-16:0/22:6(4Z,7Z,10Z,13Z,16Z,19Z))	Glycerophospholipid	0.00112342	0.00146136	0.00116629	0.00296666	0.0025542
LMGP06050006	1-(5Z,8Z,11Z,14Z-eicosatetraenoyl)-sn-glycero-3-phospho-(1'-myo-inositol)	PI(20:4(5Z,8Z,11Z,14Z)/0:0)	Glycerophospholipid	2.74416e-05	8.26994e-06	1.0659e-05	2.32325e-05	4.35947e-05
LMGP07010001	1-hexadecanoyl-2-(9Z-octadecenoyl)-sn-glycero-3-phospho-(1'-myo-inositol-3'-phosphate)	PIP[3'](16:0/18:1(9Z))	Glycerophospholipid	0.000146398	0.000126816	0.000239683	0.000144535	0.00010171
LMGP10010107	1-(9Z-tetradecenoyl)-2-dodecanoyl-glycero-3-phosphate	PA(14:1(9Z)/12:0)	Glycerophospholipid	0.0430458	0.000473992	0.000328911	0.000765299	0.000553725
LMGP10010206	1-(9Z-hexadecenoyl)-2-heptadecanoyl-glycero-3-phosphate	PA(16:1(9Z)/17:0)	Glycerophospholipid	0.000163343	0.000547445	0.00221868	3.68591e-05	0.000214505
LMGP10010213	1-(9Z-hexadecenoyl)-2-(9Z-nonadecenoyl)-glycero-3-phosphate	PA(16:1(9Z)/19:1(9Z))	Glycerophospholipid	0.000415523	0.000989624	0.00357368	0.000337188	0.000576011
LMGP10010291	1-(9Z,12Z-heptadecadienoyl)-2-(6Z,9Z,12Z,15Z-octadecatetraenoyl)-glycero-3-phosphate	PA(17:2(9Z,12Z)/18:4(6Z,9Z,12Z,15Z))	Glycerophospholipid	0.0010707	7.4105e-05	1.12247e-05	1.1647e-05	9.92076e-05
LMGP10010362	1-(9Z,12Z-octadecadienoyl)-2-(13Z,16Z-docosadienoyl)-glycero-3-phosphate	PA(18:2(9Z,12Z)/22:2(13Z,16Z))	Glycerophospholipid	5.07181e-05	0.000496079	0.000332414	0.00014651	0.000516217
LMGP10010706	1-docosanoyl-2-heptadecanoyl-glycero-3-phosphate	PA(22:0/17:0)	Glycerophospholipid	4.81718e-05	0.00027093	6.85625e-07	1.46781e-05	2.81835e-05
LMGP10010797	1-(7Z,10Z,13Z,16Z-docosatetraenoyl)-2-octadecanoyl-glycero-3-phosphate	PA(22:4(7Z,10Z,13Z,16Z)/18:0)	Glycerophospholipid	0.000136341	2.09687e-05	6.44372e-05	0.000171343	0.000320331
LMGP10010855	1-(5Z,8Z,11Z,14Z,17Z-eicosapentaenoyl)-2-(4Z,7Z,10Z,13Z,16Z,19Z-docosahexaenoyl)-glycero-3-phosphate	PA(20:5(5Z,8Z,11Z,14Z,17Z)/22:6(4Z,7Z,10Z,13Z,16Z,19Z))	Glycerophospholipid	2.20093e-05	0.000180899	0.000151909	0.000506704	0.000368755
LMGP10010930	1-tetradecanoyl-2-octadecanoyl-glycero-3-phosphate	PA(14:0/18:0)	Glycerophospholipid	6.56904e-06	2.33401e-05	1.56266e-05	3.12351e-05	3.22266e-05
LMGP10010945	1,2-didocosanoyl-sn-glycero-3-phosphate	PA(22:0/22:0)	Glycerophospholipid	5.1376e-05	4.04499e-05	3.38851e-05	2.38704e-05	8.17378e-05
LMGP10020004	1-hexadecyl-2-tetradecanoyl-glycero-3-phosphate	PA(O-16:0/14:0)	Glycerophospholipid	4.06152e-05	0.000136485	0.000174935	0.00017354	4.28979e-05
LMGP10020006	1-hexadecyl-2-pentadecanoyl-glycero-3-phosphate	PA(O-16:0/15:0)	Glycerophospholipid	1.58023e-05	2.01447e-05	1.97863e-05	9.48989e-05	2.64161e-05
LMGP10020012	1-hexadecyl-2-(9Z-nonadecenoyl)-glycero-3-phosphate	PA(O-16:0/19:1(9Z))	Glycerophospholipid	0.000255348	0.000392528	0.00141636	0.00131796	0.0015205
LMGP10020019	1-octadecyl-2-dodecanoyl-glycero-3-phosphate	PA(O-18:0/12:0)	Glycerophospholipid	4.79325e-06	4.04934e-05	3.28717e-05	1.32871e-05	1.19787e-05
LMGP10020021	1-octadecyl-2-tetradecanoyl-glycero-3-phosphate	PA(O-18:0/14:0)	Glycerophospholipid	3.58301e-05	9.17021e-06	0.000508452	0.000617422	0.000582101
LMGP10020023	1-octadecyl-2-pentadecanoyl-glycero-3-phosphate	PA(O-18:0/15:0)	Glycerophospholipid	0.000273337	0.000480273	0.000570722	0.000772247	0.000881579
LMGP10020025	1-octadecyl-2-heptadecanoyl-glycero-3-phosphate	PA(O-18:0/17:0)	Glycerophospholipid	0.000255448	2.14097e-05	1.97357e-05	2.56381e-05	1.22029e-06
LMGP10020033	1-octadecyl-2-nonadecanoyl-glycero-3-phosphate	PA(O-18:0/19:0)	Glycerophospholipid	0.00488065	0.000831809	0.00106938	6.9111e-05	0.000705178
LMGP10020034	1-octadecyl-2-(9Z-nonadecenoyl)-glycero-3-phosphate	PA(O-18:0/19:1(9Z))	Glycerophospholipid	0.00380125	0.00561476	0.0103311	0.0148827	0.00738608
LMGP10020042	1-eicosyl-2-dodecanoyl-glycero-3-phosphate	PA(O-20:0/12:0)	Glycerophospholipid	4.39362e-06	1.39256e-05	1.41489e-05	6.4252e-05	2.28006e-05
LMGP10020059	1-eicosyl-2-(9Z-nonadecenoyl)-glycero-3-phosphate	PA(O-20:0/19:1(9Z))	Glycerophospholipid	0.00035951	0.000420693	0.000177045	0.00132407	0.000140318
LMGP10020066	1-eicosyl-2-heneicosanoyl-glycero-3-phosphate	PA(O-20:0/21:0)	Glycerophospholipid	2.09299e-05	2.07513e-05	6.79725e-05	9.69311e-05	5.23436e-05
LMGP10020077	1-hexadecyl-2-(8Z,11Z,14Z-eicosatrienoyl)-glycero-3-phosphate	PA(O-16:0/20:3(8Z,11Z,14Z))	Glycerophospholipid	0.000511284	6.73896e-05	5.5335e-05	1.87866e-05	2.77796e-05
LMGP10020094	1-hexadecyl-2-(9Z-octadecenoyl)-glycero-3-phosphate	PA(O-16:0/18:1(9Z))	Glycerophospholipid	0.00019975	3.7869e-05	8.57171e-07	5.10401e-05	0.000150549
LMGP10030003	1-(1Z-hexadecenyl)-2-tetradecanoyl-glycero-3-phosphate	PA(P-16:0/14:0)	Glycerophospholipid	4.11905e-06	9.55657e-06	3.46703e-05	4.70577e-05	1.55097e-06
LMGP10030006	1-(1Z-hexadecenyl)-2-(9Z-pentadecenoyl)-glycero-3-phosphate	PA(P-16:0/15:1(9Z))	Glycerophospholipid	5.28064e-06	1.03398e-05	8.99973e-07	1.74289e-05	2.93706e-05
LMGP10030007	1-(1Z-hexadecenyl)-2-hexadecanoyl-glycero-3-phosphate	PA(P-16:0/16:0)	Glycerophospholipid	0.000358229	2.62116e-05	5.45711e-06	2.28644e-05	2.82187e-05
LMGP10030031	1-(1Z-octadecenyl)-2-(9Z-tetradecenoyl)-glycero-3-phosphate	PA(P-18:0/14:1(9Z))	Glycerophospholipid	9.28768e-05	1.11836e-05	3.12404e-05	0.000187939	5.15202e-05
LMGP10030035	1-(1Z-octadecenyl)-2-(9Z-hexadecenoyl)-glycero-3-phosphate	PA(P-18:0/16:1(9Z))	Glycerophospholipid	0.000113899	0.000337551	0.000302556	0.000741057	3.07039e-05
LMGP10030056	1-(1Z-eicosenyl)-2-dodecanoyl-glycero-3-phosphate	PA(P-20:0/12:0)	Glycerophospholipid	8.33794e-05	0.000186021	3.14818e-05	0.000281915	0.000332036
LMGP10030059	1-(1Z-eicosenyl)-2-(9Z-tetradecenoyl)-glycero-3-phosphate	PA(P-20:0/14:1(9Z))	Glycerophospholipid	2.74514e-05	2.77445e-05	8.83663e-06	1.23147e-05	8.5828e-07
LMGP10030074	1-(1Z-eicosenyl)-2-(9Z-nonadecenoyl)-glycero-3-phosphate	PA(P-20:0/19:1(9Z))	Glycerophospholipid	0.000725786	1.49112e-05	2.06909e-05	0.000274592	4.36583e-05
LMGP10030080	1-(1Z-eicosenyl)-2-(5Z,8Z,11Z,14Z,17Z-eicosapentaenoyl)-glycero-3-phosphate	PA(P-20:0/20:5(5Z,8Z,11Z,14Z,17Z))	Glycerophospholipid	5.2345e-05	1.2694e-05	4.63473e-06	3.142e-05	1.14285e-05
LMGP10030081	1-(1Z-eicosenyl)-2-heneicosanoyl-glycero-3-phosphate	PA(P-20:0/21:0)	Glycerophospholipid	8.68138e-05	2.23309e-05	6.91382e-05	0.000344839	4.23722e-05
LMGP10030090	1-(1Z-octadecenyl)-2-(4Z,7Z,10Z,13Z,16Z,19Z-docosahexaenoyl)-glycero-3-phosphate	PA(P-18:0/22:6(4Z,7Z,10Z,13Z,16Z,19Z))	Glycerophospholipid	1.10512e-05	1.17986e-05	1.04707e-05	1.17966e-05	2.33396e-05
LMGP10050036	1-heptadecanoyl-glycero-3-phosphate	PA(17:0/0:0)	Glycerophospholipid	0.00315807	0.000115363	0.000246464	0.00081599	0.000494885
LMGP12010005	1'-[1,2-di-(13Z-docosenoyl)-sn-glycero-3-phospho],3'-[1-(13Z-docosenoyl),2-(9Z-tetradecenoyl)-sn-glycero-3-phospho]-rac-glycerol	CL(1'-[22:1(13Z)/22:1(13Z)],3'-[22:1(13Z)/14:1(9Z)])[rac]	Glycerophospholipid	0.000589816	0.000142549	3.7587e-05	0.000128094	0.000213142
LMGP12070001	1'-[1-(9Z,12Z-octadecadienoyl)-sn-glycero-3-phospho],3'-[1-(9Z,12Z-octadecadienoyl)-sn-glycero-3-phospho]-sn-glycerol	CL(1'-[18:2(9Z,12Z)/0:0],3'-[18:2(9Z,12Z)/0:0])	Glycerophospholipid	2.62656e-05	3.95951e-05	1.13016e-06	2.71536e-05	6.18952e-06
LMGP20010008	1-hexadecanoyl-2-(9-oxo-nonanoyl)-sn-glycero-3-phosphocholine	PC(16:0/9:0(CHO))	Glycerophospholipid	4.00275e-06	5.5888e-05	8.75532e-05	0.000191716	0.000293675
LMGP20020001	1-octadecanoyl-2-(12S-hydroxy-5Z,8Z,10E,14Z-eicosatetraenoyl)-sn-glycero-3-phosphoethanolamine	PE(18:0/20:4(5Z,8Z,10E,14Z)(12OH[S]))	Glycerophospholipid	0.000460894	0.00152432	0.00251954	0.000720315	0.00376391
LMPK01000055		Trichostatin	Polyketide	0.00039465	1.49242e-05	1.14337e-05	2.52612e-05	2.10511e-05
LMPK01000061	(4S,8S,12S,16S,20S-Pentamethylnonacosanyl)-beta-D-mannosyl phosphate	Mannosyl-1beta-phosphomycoketide C34	Polyketide	5.96217e-06	8.93802e-06	3.02354e-05	3.4396e-05	0.000118539
LMPK03000010		Rolliniastatin-1	Polyketide	0.000126308	8.49826e-05	2.15581e-06	1.39471e-05	3.13649e-05
LMPK03000011		Rolliniastatin-2	Polyketide	7.06038e-05	0.000454883	0.000464701	0.000541878	0.000297906
LMPK04000003		Tacrolimus	Polyketide	2.20983e-05	2.14102e-05	5.45002e-05	7.34549e-06	8.13676e-05
LMPK04000011		Erythromycin E	Polyketide	1.14385e-05	3.01546e-05	2.4348e-05	1.85303e-05	3.87318e-05
LMPK04000014		Clarithromycin	Polyketide	5.04335e-06	1.27557e-05	1.10634e-06	3.21299e-05	1.89607e-06
LMPK04000018		Avermectin B2b	Polyketide	3.86135e-05	1.48693e-05	1.36256e-05	1.15411e-05	6.02607e-05
LMPK04000022		Avermectin B2a	Polyketide	0.000179798	0.000173476	0.000214146	0.000365046	8.80539e-05
LMPK04000026		Megalomicin A	Polyketide	5.34185e-05	8.49055e-06	3.5848e-06	7.25629e-06	0.000279394
LMPK04000031		Oleandolide	Polyketide	0.000161945	0.000327956	0.000127487	0.000170285	0.000102508
LMPK04000041		Epothilone B	Polyketide	4.55067e-06	6.58813e-05	3.12526e-05	8.6865e-05	1.8274e-05
LMPK05000001		Erythromycin ethylsuccinate	Polyketide	0.000256291	8.26242e-06	0.000189486	3.99634e-05	1.54535e-05
LMPK06000002		Amphotericin B	Polyketide	0.000169781	8.04849e-06	4.4815e-05	2.29154e-05	4.85653e-06
LMPK06000003		Sirolimus	Polyketide	1.89088e-05	5.04573e-05	2.47243e-05	3.21e-05	0.000115441
LMPK09000001		Monensin A	Polyketide	4.01906e-06	8.17925e-06	2.37721e-05	9.62057e-06	1.71238e-05
LMPK09000002		Lasalocid A	Polyketide	0.00132103	0.000139768	0.000143052	0.000117158	0.000239826
LMPK12010005		Petunidin	Polyketide	0.000111167	4.62503e-05	3.41545e-05	7.82636e-05	4.10416e-05
LMPK12010083	Pelargonidin 3-rutinoside-7-(6-(4-(glucosyl)-p-hydroxybenzoyl)glucoside)		Polyketide	1.58665e-05	4.73695e-06	2.79015e-05	6.59969e-06	1.51834e-05
LMPK12010178	Cyanidin 3-(6''-sinapylsophoroside)-5-glucoside		Polyketide	0.00156237	6.66316e-05	4.06433e-05	0.000106239	0.000194066
LMPK12020172		Eruberin C	Polyketide	0.000516598	1.39084e-05	1.62221e-05	1.07112e-05	9.53291e-05
LMPK12050085	7,2'-Dihydroxy-3',4'-methylenedioxyisoflavone	Glyzaglabrin	Polyketide	0.000708656	0.000116307	0.000137073	0.00016572	8.47753e-06
LMPK12060050		(+)-12a-Hydroxyerythynone	Polyketide	0.0002361	5.74406e-05	1.24903e-05	0.000118958	0.000148062
LMPK12090016		Tuberostan	Polyketide	0.000150429	1.18941e-05	2.83853e-05	2.43936e-05	6.77458e-05
LMPK12090021		Erosnin	Polyketide	0.000301347	1.04949e-05	2.3371e-05	4.39526e-05	1.42048e-06
LMPK12090025	3-Hydroxy-8,9-methylenedioxycoumestan	Medicagol	Polyketide	2.8643e-05	0.00189939	0.00190288	0.0026558	0.00271998
LMPK12090044	1,9-Dihydroxy-3-methoxy-2-prenylcoumestan	Glycyrol	Polyketide	0.000137878	0.000201743	0.000326542	0.000419419	0.000235429
LMPK12100080		Isochapelieric acid methyl ester	Polyketide	2.98436e-05	3.80509e-05	1.28619e-05	9.00049e-06	4.02292e-05
LMPK12110017		Pseudosemiglabrinol	Polyketide	0.00143853	0.000150962	0.000125822	0.000160284	0.000154923
LMPK12110176		Unonal	Polyketide	3.03177e-05	3.30237e-05	8.95093e-06	3.01972e-05	5.55591e-05
LMPK12110190	5-hydroxy-7-methoxyflavone	Tectochrysin	Polyketide	0.000131804	0.000145737	0.000655622	0.000108589	4.98848e-05
LMPK12111721		Hexandraside C	Polyketide	7.59943e-05	8.82478e-06	3.4352e-05	2.73644e-05	0.000187915
LMPK12111839		Juglanin	Polyketide	0.00168657	6.35061e-05	8.19185e-05	0.000114181	5.47959e-05
LMPK12111971		Kaempferol 3-rhamnosyl-(1->2)-[glucosyl-(1->3)-(4'''-p-coumaroylrhamnosyl)-(1->6)-galactoside]	Polyketide	3.05489e-05	1.78638e-05	2.5632e-05	9.40922e-05	5.68582e-05
LMPK12112017		Acuminatoside	Polyketide	5.25777e-05	8.16205e-06	1.09294e-05	5.60121e-05	0.000212612
LMPK12112018		Icaritin 3-rhamnoside	Polyketide	0.000376682	1.88414e-05	2.10608e-05	1.21443e-05	5.20363e-05
LMPK12112983		Quercetagetin	Polyketide	5.13817e-05	4.35202e-05	4.11637e-05	9.56711e-05	8.30289e-05
LMPK12113030		Patuletin 3,3'-di-O-sulfate	Polyketide	3.44055e-05	3.88164e-05	6.48523e-06	1.46473e-05	1.69362e-05
LMPK12113359	5,7,3',4'-Tetrahydroxy-3,6,8,5'-tetramethoxyflavone		Polyketide	3.95983e-05	4.54158e-05	5.95258e-05	0.000113776	0.000115372
LMPK12120056		Xanthoangelol C	Polyketide	0.000453135	4.16964e-05	0.000437149	5.81947e-05	0.000185768
LMPK12120107	5,3'-Digeranyl-3,4,2',4'-tetrahydroxychalcone	Prorepensin	Polyketide	2.7369e-05	0.000221587	5.54338e-05	0.000104699	0.000242491
LMPK12120302	6'',6''-Dimethylpyrano[2'',3'':4',3']-2'-hydroxy-4,6'-dimethoxychalcone	Glychalcone A	Polyketide	1.532e-05	1.66091e-05	4.29322e-05	5.48315e-05	3.51705e-05
LMPK12140044		Brosimacutin C	Polyketide	0.00102849	5.21668e-05	0.000107703	0.000101442	0.000211187
LMPK12140071		O-Methylovaliflavanone C	Polyketide	0.000397028	0.000354844	0.00143725	0.00113232	0.000994206
LMPK12140220	5,7,3'-Trihydroxyflavanone		Polyketide	0.000781948	0.00148136	0.00174353	0.000847612	0.000720418
LMPK12140345	Lespedezaflavanone G		Polyketide	4.18926e-06	1.79312e-05	8.25417e-05	7.99201e-05	0.000118773
LMPK12140604	5,2',5'-Trihydroxy-6,7-dimethoxyflavanone	Dioclein	Polyketide	0.000155181	0.000373173	0.000237632	0.000726058	0.000887853
LMPK12160020		Isoglycycoumarin	Polyketide	0.000112633	7.86248e-05	0.000150175	0.000152163	1.84341e-05
LMPK13010001		Orsellinic acid	Polyketide	0.000353156	0.000230703	0.00051012	0.00038923	0.000540408
LMPK13010002		6-Methylsalicylic acid	Polyketide	5.87564e-05	2.24076e-05	1.97289e-05	4.69569e-05	7.68408e-05
LMPK13090036		4,4'-dihydroxy-3,5-dimethoxydihydrostilbene	Polyketide	2.28489e-05	0.00010423	1.13301e-05	0.000220699	0.000222939
LMPK13120002		Cannabinol	Polyketide	9.94151e-05	0.000266304	0.000132	0.000132347	8.3293e-05
LMPK14000007		Cycloserine	Polyketide	3.92357e-06	2.99527e-05	2.86327e-05	3.37639e-05	1.83072e-05
LMPR01010001	3-methylbut-2-enyl pyrophosphate (dimethylallyl-diphosphate)	dimethylallyl-diphosphate	Prenol	0.00920672	0.00732057	0.00431815	0.00709758	0.00968597
LMPR0102090014		p-Cymene	Prenol	7.16818e-05	4.68754e-05	1.65354e-05	7.27498e-05	6.19669e-05
LMPR0102090021		(R)-(-)-alpha-Phellandrene	Prenol	0.000355966	0.000184052	0.000195135	0.000184889	0.00023713
LMPR0103010019	13,17,21-trimethyl-5Z,9Z-docosadienoic acid	22:2(5Z,9Z)(13Me,17Me,21Me)	Prenol	0.000112216	9.79194e-06	1.46831e-05	6.83171e-05	3.14729e-05
LMPR0103010027	13-bromo-10R,11R-dichloro-7,11-dimethyl-3-methylene-4R-hydroxy-6E,8E,12E-tridecatrienoic acid		Prenol	0.000316796	0.000848051	0.000400401	0.000727599	0.000819567
LMPR0103140001		Cuparene	Prenol	9.93419e-06	0.000546927	0.000806991	0.000548387	0.00050909
LMPR0103410001		Thapsigargin	Prenol	6.81181e-05	1.1625e-05	1.09653e-05	4.73866e-05	4.10658e-05
LMPR0103410002		Chamazulene	Prenol	2.87478e-05	0.000199687	0.000117649	1.25782e-05	5.07654e-05
LMPR0103490003	(+)-3-longipinen-5-one	(+)-Vulgraon B	Prenol	0.000646439	0.00025326	5.85489e-06	0.0003357	1.48119e-06
LMPR0103500002	(1S,5E,8S)-2,2,7,7-tetramethyl-5-propylidenetricyclo[6.2.1.0(1,6)]undecane	5-propylideneisolongifolane	Prenol	0.000784016	0.000530927	0.00128458	0.00169528	0.000913122
LMPR0104010022	2,6,10,14-tetramethyl-pentadecanoic acid	Pristanic acid	Prenol	3.73536e-05	5.20736e-05	1.63227e-05	8.99512e-06	4.97742e-05
LMPR0104010023	3,7R,11R,15-tetramethyl-2E-hexadecenoic acid	2E-Phytenoic acid	Prenol	0.000840677	9.87522e-05	0.000144309	0.000405703	0.000353217
LMPR0104030004	(3R,4aR,5S,6S,6aS,10S,10aR,10bS)-3-ethenyl-6,10,10b-trihydroxy-3,4a,7,7,10a-pentamethyl-1-oxododecahydro-1H-benzo[f]chromen-5-yl acetate	forskolin	Prenol	8.38233e-05	0.000161232	1.08951e-05	2.74018e-05	1.44539e-05
LMPR0104110002		(-)-Spongiane-15,16-diol	Prenol	0.000359365	0.000112715	0.000172791	7.8513e-05	7.25108e-05
LMPR0104460001		17,18-Epoxy-8,10,13(15)-lobatriene	Prenol	6.26633e-06	5.46769e-05	1.27949e-05	5.4587e-05	3.18528e-05
LMPR0104510001		Rogioldiol A	Prenol	0.000100602	1.88673e-05	1.21008e-05	9.60289e-06	2.32779e-05
LMPR0105010001	2,6,14-trimethyl-6,7-epoxy-10-methylene-9-(3-methylpent-4-enyl)-pentadec-2-ene	C25:3 6,7-Epoxy highly branched isoprenoid	Prenol	0.00186834	0.000418448	0.000413526	0.000592344	0.000658103
LMPR0106150006	28-hydroxy-23,28-dioxoolean-12-en-3beta-yl 3-O-(6-deoxy-alpha-L-mannopyranosyl)-beta-D-glucopyranosiduronic acid	gypsogenin 3-O-rhamnosylglucosiduronic acid	Prenol	3.12416e-05	1.80108e-05	1.35892e-05	8.86992e-06	2.12793e-05
LMPR0106160001		Acinospesigenin A	Prenol	0.000168232	9.79208e-06	2.04434e-05	2.17222e-05	2.48929e-05
LMPR01070022		Bisdehydro-beta-carotene/ Tetradehydro-beta-carotene	Prenol	0.000242829	1.45925e-05	2.51683e-05	5.44841e-05	4.06313e-06
LMPR01070056		19'-Hexanoyloxyfucoxanthin	Prenol	0.000383829	0.000601189	0.00262502	0.00264186	5.70119e-06
LMPR01070084		Phytofluene	Prenol	0.00112236	6.72041e-05	9.26456e-07	1.02007e-05	7.74677e-07
LMPR01070086		Neurosporene	Prenol	0.000504844	0.00019161	0.000241131	0.000159059	0.000176565
LMPR01070087		3,4-Dehydrolycopene/ 3,4-Didehydrolycopene	Prenol	0.000122468	8.63316e-05	2.11108e-05	1.50125e-05	9.36571e-07
LMPR01070101		Adonixanthin 3'-beta-D-glucoside/ Adonixanthin 3'-glucoside	Prenol	0.000418206	0.000605659	0.000919931	0.000543079	0.00075293
LMPR01070113		Chloroxanthin/ Hydroxyneurosporene/ OH-Neurosporene	Prenol	9.37866e-05	2.2875e-05	5.75453e-05	9.61237e-05	9.64956e-07
LMPR01070122		Spirilloxanthin	Prenol	1.01918e-05	9.38337e-06	1.19951e-05	2.61431e-05	1.9376e-05
LMPR01070124		Isorenieratene/ (Leprotene)	Prenol	0.000323198	5.91287e-06	9.65205e-07	6.45104e-05	5.56893e-05
LMPR01070133		Tetrahydro-beta-carotene/ eta-Carotene	Prenol	0.000981444	0.000485656	0.000643024	0.000367668	0.000481775
LMPR01070138		Dihydroanhydrorhodovibrine/ Dihydromethoxylycopene	Prenol	0.000350662	0.000524591	0.000534567	0.000504242	2.87932e-05
LMPR01070139		3',4'-Dihydrorhodovibrin	Prenol	0.000197387	4.58981e-05	1.27719e-05	4.4928e-05	4.84353e-06
LMPR01070140		3,4,3',4'-Tetrahydrospirilloxanthin	Prenol	0.00116669	2.27345e-06	1.07984e-05	1.74645e-05	1.8565e-06
LMPR01070141		4,4'-Diapophytofluene	Prenol	0.000111913	4.50093e-05	9.82725e-05	1.07918e-05	6.96179e-06
LMPR01070144		Bacteriorubuxanthin	Prenol	6.95479e-06	8.12148e-06	1.13761e-05	1.35604e-05	4.57529e-05
LMPR01070150		OH-Spheroidene	Prenol	3.11178e-05	1.43644e-06	9.51349e-06	1.96395e-05	1.83263e-05
LMPR01070151		OH-Spheroidenone	Prenol	6.03872e-06	1.47711e-05	1.64547e-05	1.0022e-05	2.33347e-05
LMPR01070153		Ketospirilloxanthin	Prenol	2.76211e-05	9.77315e-06	1.11294e-05	5.26737e-06	2.91542e-05
LMPR01070157		Loroxanthin ester/ Loroxanthin dodecenoate	Prenol	9.55974e-05	0.000218175	1.50234e-05	1.43633e-05	0.00019557
LMPR01070167		OH-Chlorobactene glucoside ester	Prenol	7.87147e-05	0.000439872	2.57395e-05	0.000478936	2.40333e-05
LMPR01070173		1'-Hydroxy-4-keto-gamma-carotene glucoside/ 1'-OH-4-Keto-gamma-carotene glucoside/ (Carotenoid K-G)	Prenol	7.83844e-06	0.000666327	0.000494111	0.00047883	0.000173012
LMPR01070176		3,4-Dihydrospirilloxanthin	Prenol	2.95366e-05	0.000477523	1.35181e-05	2.40593e-05	0.000520684
LMPR01070184		Myxol glycoside/ (Myxoxanthophyll)	Prenol	5.35511e-05	1.58832e-05	0.000241558	0.000362331	6.67475e-06
LMPR01070189		4'-Apo-3,4-didehydrolycopene/ (4-Apo-3',4'-didehydrolycopene)	Prenol	0.000139094	9.31819e-06	1.23883e-05	5.56684e-05	8.1607e-05
LMPR01070212		Dihydroxyneurosporene/ OH-Chloroxanthin	Prenol	0.00365436	0.00430755	9.53339e-06	0.0062741	1.1849e-06
LMPR01070213		OH-Demethylspheroidene	Prenol	3.64375e-05	0.000327173	0.00015183	0.000475743	1.75129e-06
LMPR01070253		Prephytoene diphosphate	Prenol	9.86201e-06	9.47766e-06	1.38659e-05	2.07731e-05	9.97968e-06
LMPR01070287		Chlorobactane	Prenol	0.000195461	2.41162e-05	2.15664e-05	5.60677e-05	6.64373e-05
LMPR01070299	7,8,11,12,7',8'-hexahydro-psi,psi-carotene	all-trans-phytofluene	Prenol	0.000174193	3.42059e-05	1.16265e-05	2.61677e-05	2.93995e-05
LMPR01080008	(2R,6R,2'R,6'R)-2,2-bis(4-hydroxy-3-methyl- 2-butenyl)-epsilon,epsilon-carotene	Decaprenoxanthin	Prenol	2.39435e-05	2.89439e-05	3.15472e-05	5.37496e-06	1.80009e-05
LMPR01090014		all-trans-retinyl stearate	Prenol	0.00056192	0.00102712	0.00131663	1.27523e-05	2.55297e-05
LMPR01090016		all-trans-retinyl linolate	Prenol	0.000351998	9.04235e-05	0.000165024	8.16225e-05	1.77681e-05
LMPR02010032	3-[(2E,6E,10E,14E,18E,22E,26E,30E,34E)-3,7,11,15,19,23,27,31,35,39-decamethyltetraconta-2,6,10,14,18,22,26,30,34,38-decaen-1-yl]-5-methoxy-2-methylcyclohexa-2,5-diene-1,4-dione	2-decaprenyl-6-methoxy-3-methyl-1,4-benzoquinone	Prenol	4.21406e-05	1.29007e-05	8.3638e-05	4.36411e-05	1.71763e-06
LMPR02010033		2-decaprenyl-6-methoxy-1,4-benzoquinone	Prenol	0.000408239	1.33533e-05	6.56845e-06	6.80082e-05	3.86846e-05
LMPR02020063		alhpa-tocopheronolactone	Prenol	0.00502176	0.000395818	0.000265209	0.000296192	0.000707017
LMPR02030001		Vitamin K2	Prenol	4.09114e-05	6.21037e-06	1.42866e-05	3.31383e-05	2.05251e-05
LMPR02030027	2-[(2E,6E,10E,14E,18E,22E,26E)-3,7,11,15,19,23,27,31-octamethyldotriaconta-2,6,10,14,18,22,26,30-octaen-1-yl]naphthalene-1,4-dione	2-demethylmenaquinone-8	Prenol	0.00662123	0.000116865	0.000214798	1.72331e-05	2.06615e-06
LMPR03010008	3,7,11,15,19,23,27,31,35,39-decamethyltetraconta-2Z,6Z,10Z,14Z,18Z,22Z,26Z,30Z,34E,38-decaen-1-ol	Decaprenol	Prenol	6.08912e-06	5.18262e-05	2.47862e-05	0.000164965	0.00132067
LMPR03030007	(2E,6E,10E,14E,18E,22E,26E,30E)-3,7,11,15,19,23,27,31,35-nonamethylhexatriaconta-2,6,10,14,18,22,26,30,34-nonaen-1-yl trihydrogen diphosphate	all-trans-nonaprenyl diphosphate	Prenol	0.000647915	3.96586e-05	4.07545e-05	0.00028553	0.000111002
LMPR03070001	Alpha-dihydrononadecaprenol	Dolichol-19	Prenol	0.00105103	0.000162378	1.71621e-05	0.000460369	2.0468e-05
LMPR03070002	alpha-dihydroheptadecaprenol	Dolichol-17	Prenol	0.00134943	0.000534123	0.000464188	0.000633283	0.0014186
LMPR03080015	dolichyl-4 phosphate	dolichyl-4 phosphate	Prenol	0.000239294	4.68175e-05	0.000112042	5.31671e-05	0.000108089
LMPR04000004		bacteriohopane-32,33,34,35-tetrol	Prenol	0.000115782	0.000392859	2.18849e-05	0.000726501	0.000485773
LMPR04000005		35-aminobacteriohopane-32,33,34-triol	Prenol	5.25061e-06	9.68001e-06	0.000797807	0.000723288	0.000171042
LMPR04000009		35-aminobacteriohopane-30,31,32,33,34-pentol	Prenol	5.02559e-06	5.89681e-05	0.000180078	1.46432e-05	5.14946e-05
LMPR04000010		2-methylbacteriohopane-32,33,34,35-tetrol	Prenol	0.00498163	0.0123188	0.0114564	0.00633579	0.00934061
LMPR04000011		bacteriohopane-,32,33,34-triol-35-cyclitol	Prenol	9.43958e-05	0.000410115	0.000887831	0.000105907	0.000331841
LMPR04000013		bacteriohopane-32,33-diol-34,35-dicarbamate	Prenol	0.000109158	0.000361466	0.000451987	1.22711e-05	0.000578268
LMPR04000015		N-ornithinyl-35-aminobacteriohopane-32,33,34-triol	Prenol	8.57657e-06	0.000267191	1.6458e-05	4.48235e-05	0.000249862
LMPR04000020		bacteriohopane-,32,33,34-triol-35-(N-(9-cyclohexyl-nonanoyl))-glucosamine	Prenol	5.08385e-05	0.000185097	5.56544e-05	9.22577e-06	3.31933e-05
LMPR04000025		2-methyl-32,35-anhydrobacteriohopanetetrol	Prenol	3.357e-05	1.88142e-05	5.45069e-05	1.98945e-05	1.70217e-05
LMPR04000027		31-hydroxy-32,35-anhydrobacteriohopanetetrol	Prenol	2.97843e-05	3.55474e-05	2.26697e-05	1.76233e-05	3.32935e-05
LMSL01040002	Lipid A -disaccharide-1-phosphate	Lipid A -disaccharide-1-P	Saccharolipid	2.80194e-05	0.000419095	0.000499091	0.000525351	0.000866236
LMSL03000006	2-O-hexadecanoyl-3-O-(2S,4S-dimethyl-tricosanoyl)-alpha,alpha-trehalose	DAT(16:0/23:0(2Me[S],4Me[S]))	Saccharolipid	2.91329e-05	0.000153827	3.93658e-05	0.000145471	2.79003e-06
LMSL03001271	2-octadecanoyl-3-O-(2S,4S,6S-trimethyl-3S-hydroxy-tetracosanoyl)-6-O-(2S,4S,6S-trimethyl-3S-hydroxy-tetracosanoyl)-2'-O-(2S,4S,6S-trimethyl-3S-hydroxy-tetracosanoyl)-4'-O-(2S,4S,6S-trimethyl-3S-hydroxy-tetracosanoyl)-alpha,alpha-trehalose	PAT18(24:0(2Me[S],3OH[S],4Me[S],6Me[S])/24:0(2Me[S],3OH[S],4Me[S],6Me[S])/24:0(2Me[S],3OH[S],4Me[S],6Me[S])/24:0(2Me[S],3OH[S],4Me[S],6Me[S]))	Saccharolipid	0.000115857	2.39642e-05	6.85729e-06	3.26615e-05	3.66204e-05
LMSL05000004	Butyl 4'-O-hexadecanoyl-neohesperidoside		Saccharolipid	0.00233677	1.29901e-06	2.12801e-06	8.80805e-06	9.54964e-07
LMSP00000002	N-(hexadecanoyl)-deoxysphing-4-enine-1-sulfonate		Sphingolipid	9.67076e-06	3.0651e-05	0.000168282	8.92103e-05	7.76336e-05
LMSP00000003	N-(3E-hexadecenoyl)-deoxysphing-4-enine-1-sulfonate		Sphingolipid	0.000135255	9.42477e-05	2.94538e-05	0.00018752	0.000118027
LMSP01050001	Sphing-4-enine-1-phosphate	Sphingosine-1-phosphate	Sphingolipid	0.000137759	0.000526425	0.000427898	0.000357412	0.000345267
LMSP01080013	sphinga-4E,8E,10E-trienine	(4E,8E,10E-d18:3)sphingosine	Sphingolipid	0.000284036	0.000123392	0.000101069	8.89112e-05	4.13309e-05
LMSP01080032	1-deoxy-sphinganine	Spisulosine	Sphingolipid	0.000156499	0.00013619	0.000122442	0.00017673	0.00016254
LMSP01080054		Oceanalin A	Sphingolipid	5.0989e-05	2.89073e-05	2.69466e-05	2.2442e-05	0.000111207
LMSP02010001	N-(tetradecanoyl)-sphing-4-enine	Cer(d18:1/14:0)	Sphingolipid	0.000694169	2.11847e-05	0.000204106	0.00041716	2.21358e-05
LMSP02010003	N-(9Z-octadecenoyl)-sphing-4-enine	Cer(d18:1/18:1(9Z))	Sphingolipid	4.74166e-06	0.000632618	1.96115e-06	0.000460851	0.00120394
LMSP02010004	N-(hexadecanoyl)-sphing-4-enine	Cer(d18:1/16:0)	Sphingolipid	0.00621494	0.000499584	0.000379818	7.84961e-05	0.000536511
LMSP02010007	N-(eicosanoyl)-sphing-4-enine	Cer(d18:1/20:0)	Sphingolipid	1.1602e-05	1.34411e-05	9.4637e-07	4.79055e-05	0.00020798
LMSP02010008	N-(docosanoyl)-sphing-4-enine	Cer(d18:1/22:0)	Sphingolipid	0.00103191	0.000197744	1.13278e-05	0.000854833	4.12867e-05
LMSP02010009	N-(15Z-tetracosenoyl)-sphing-4-enine	Cer(d18:1/24:1(15Z))	Sphingolipid	0.000291923	3.85973e-05	5.17295e-05	0.000348499	0.00671542
LMSP02010012	N-(tetracosanoyl)-sphing-4-enine	Cer(d18:1/24:0)	Sphingolipid	0.00220424	0.000650965	0.00155803	0.00332479	0.00614929
LMSP02010015	N-(heptadecanoyl)-hexdecasphing-4-enine	Cer(d16:1/17:0)	Sphingolipid	3.87705e-05	1.28043e-05	1.41925e-05	0.000931824	6.25553e-06
LMSP02010017	N-(tricosanoyl)-hexadecasphing-4-enine	Cer(d16:1/23:0)	Sphingolipid	0.00120374	5.41896e-06	6.52553e-06	8.56489e-05	5.49071e-05
LMSP02010020	N-(heptadecanoyl)-sphing-4-enine	Cer(d18:1/17:0)	Sphingolipid	0.00109982	2.36008e-05	1.49815e-05	1.16842e-05	2.05693e-05
LMSP02010021	N-(tricosanoyl)-sphing-4-enine	Cer(d18:1/23:0)	Sphingolipid	0.000389366	3.84123e-05	9.83909e-05	0.000203251	3.90042e-05
LMSP02010023	N-(pentadecanoyl)-4E,14Z-sphingadienine	Cer(d18:2/15:0)	Sphingolipid	5.00253e-06	6.10566e-05	2.393e-06	7.8321e-05	2.27892e-05
LMSP02010024	N-(hexadecanoyl)-4E,14Z-sphingadienine	Cer(d18:2/16:0)	Sphingolipid	0.000679052	0.000418363	9.5047e-06	1.93884e-05	0.000811633
LMSP02010025	N-(9Z-octadecenoyl)-4E,14Z-sphingadienine	Cer(d18:2/18:1)	Sphingolipid	2.92433e-05	0.000182489	0.000145941	0.00100617	0.003854
LMSP02010026	N-(eicosanoyl)-4E,14Z-sphingadienine	Cer(d18:2/20:0)	Sphingolipid	3.82801e-05	0.000711024	3.59164e-05	0.000155732	0.000769047
LMSP02010027	N-(11Z-eicosenoyl)-4E,14Z-sphingadienine	Cer(d18:2/20:1)	Sphingolipid	4.12215e-05	9.42674e-05	0.000147324	1.0906e-05	0.000352221
LMSP02010029	N-(docosanoyl)-4E,14Z-sphingadienine	Cer(d18:2/22:0)	Sphingolipid	0.000249267	0.000153344	6.45366e-06	0.000378998	0.000281943
LMSP02010030	N-(tricosanoyl)-4E,14Z-sphingadienine	Cer(d18:2/23:0)	Sphingolipid	2.54592e-05	0.000322197	0.000149212	0.000415061	0.000129396
LMSP02010032	N-(nonadecanoyl)-sphing-4-enine	Cer(d18:1/19:0)	Sphingolipid	0.00312341	2.39958e-05	9.14545e-05	6.12458e-05	0.000135959
LMSP02020001	N-(hexadecanoyl)-sphinganine	Cer(d18:0/16:0)	Sphingolipid	0.000203073	1.0167e-05	0.000158661	0.00331155	7.48781e-06
LMSP02020008	N-(octadecanoyl)-sphinganine	Cer(d18:0/18:0)	Sphingolipid	0.00243297	0.000224847	2.08765e-05	0.00014947	3.62856e-06
LMSP02020009	N-(eicosanoyl)-sphinganine	Cer(d18:0/20:0)	Sphingolipid	7.8794e-05	1.34485e-05	4.69445e-05	0.000362534	1.48687e-05
LMSP02020010	N-(docosanoyl)-sphinganine	Cer(d18:0/22:0)	Sphingolipid	0.00289232	0.000220272	0.000219716	0.000334425	0.000411511
LMSP02020012	N-(tetracosanoyl)-sphinganine	Cer(d18:0/24:0)	Sphingolipid	2.82547e-05	1.22917e-05	0.000119517	0.000387345	8.43593e-05
LMSP02020015	N-(9Z-octadecenoyl)-sphinganine	Cer(d18:0/18:1(9Z))	Sphingolipid	0.00016552	0.00131479	0.000135966	5.84818e-05	0.000830733
LMSP02020019	N-(2-hydroxyheptadecanoyl)-4S-hydroxysphinganine	Cer(d18:0/h17:0)	Sphingolipid	6.81407e-05	0.00102697	0.00034139	0.000534301	0.000616062
LMSP02030001	N-(hexadecanoyl)-4S-hydroxysphinganine	Cer(t18:0/16:0)	Sphingolipid	7.67215e-06	8.98942e-06	1.23343e-05	0.000227734	3.82797e-05
LMSP02050001	N-(dodecanoyl)-sphing-4-enine-1-phosphate	CerP(d18:1/12:0)	Sphingolipid	4.44586e-05	2.17247e-05	1.33787e-05	1.40623e-05	3.5768e-05
LMSP02050002	N-(hexadecanoyl)-sphing-4-enine-1-phosphate	CerP(d18:1/16:0)	Sphingolipid	5.56498e-06	1.46551e-05	1.01778e-05	5.41062e-06	3.47923e-05
LMSP02050003	N-(hexadecanoyl)-sphinganine-1-phosphate	CerP(d18:0/16:0)	Sphingolipid	7.64234e-05	1.33748e-06	2.15683e-06	7.81605e-06	1.20413e-06
LMSP03010004	N-(hexadecanoyl)-sphinganine-1-phosphocholine	SM(d18:0/16:0)	Sphingolipid	0.000241292	1.91799e-05	1.17864e-05	5.4053e-06	9.67364e-06
LMSP03010006	N-(docosanoyl)-sphing-4-enine-1-phosphocholine	SM(d18:1/22:0)	Sphingolipid	0.00034954	0.00035471	0.000626687	0.00131066	0.00025414
LMSP03010008	N-(tetracosanoyl)-sphing-4-enine-1-phosphocholine	SM(d18:1/24:0)	Sphingolipid	0.00191391	6.92403e-05	0.000763301	0.00241038	0.000416132
LMSP03010009	N-(17Z-hexacosenoyl)-sphing-4-enine-1-phosphocholine	SM(d18:1/26:1(17Z))	Sphingolipid	5.64381e-06	0.000170496	0.000286147	1.40371e-05	0.00017952
LMSP03010022	N-(docosanoyl)-sphinganine-1-phosphocholine	SM(d18:0/22:0)	Sphingolipid	0.000175251	1.04993e-05	1.42999e-05	5.81738e-05	1.81812e-06
LMSP03010024	N-(tetracosanoyl)-sphinganine-1-phosphocholine	SM(d18:0/24:0)	Sphingolipid	0.000219448	6.6983e-05	7.18633e-05	6.16347e-05	0.000104401
LMSP03010026	N-(hexacosanoyl)-sphinganine-1-phosphocholine	SM(d18:0/26:0)	Sphingolipid	3.88341e-05	0.000137596	0.0001506	4.96103e-05	3.99866e-05
LMSP03010030	N-(tetradecanoyl)-sphinganine-1-phosphocholine	SM(d18:0/14:0)	Sphingolipid	3.04024e-05	0.00901036	0.00764599	0.000106788	0.00921862
LMSP03010033	N-(tridecanoyl)-sphinganine-1-phosphocholine	SM(d18:0/13:0)	Sphingolipid	0.000976947	5.11075e-05	1.75823e-06	8.12288e-06	4.78869e-05
LMSP03010036	N-(heptadecanoyl)-4E,14Z-sphingadienine-1-phosphocholine	SM(d18:2/15:0)	Sphingolipid	0.00179621	2.1939e-05	7.52351e-06	0.00577575	0.00281696
LMSP03010037	N-(heptadecanoyl)-hexadecasphing-4-enine-1-phosphocholine	SM(d16:1/17:0)	Sphingolipid	0.000127747	3.57805e-05	3.16421e-05	0.000191039	0.000128981
LMSP03010064	N-(heneicosanoyl)-4E,14Z-sphingadienine-1-phosphocholine	SM(d18:2/21:0)	Sphingolipid	0.000198104	0.000137774	0.000304702	3.27993e-05	0.000100791
LMSP03010075	N-(tricosanoyl)-4E,14Z-sphingadienine-1-phosphocholine	SM(d18:2/23:0)	Sphingolipid	0.000659995	0.00105037	2.18138e-06	0.00061502	0.00076905
LMSP03010079	N-(dodecanoyl)-sphinganine-1-phosphocholine	SM(d18:0/12:0)	Sphingolipid	9.50566e-06	0.000185952	4.51932e-05	0.000163129	0.000170054
LMSP03010081	N-(tetracosanoyl)-4E,14Z-sphingadienine-1-phosphocholine	SM(d18:2/24:0)	Sphingolipid	0.000467255	2.64062e-05	0.00200652	0.00137633	0.000210711
LMSP03010087	N-(tricosanoyl)-eicosasphing-4-enine-1-phosphocholine	SM(d20:1/23:0)	Sphingolipid	0.000278771	3.31824e-05	0.000920852	0.00011299	0.000143575
LMSP03010088	N-(15Z-tetracosenoyl)-eicosasphinganine-1-phosphocholine	SM(d20:0/24:1)	Sphingolipid	0.000727255	9.73861e-05	0.000159745	0.000261431	8.42039e-05
LMSP04000001	N-(tetradecanoyl)-sphing-4-enine-1-(2-aminoethylphosphonate)		Sphingolipid	9.14143e-05	0.00468743	0.00634541	1.29095e-05	0.00808614
LMSP04000002	N-(hexadecanoyl)-sphing-4-enine-1-(2-aminoethylphosphonate)	N-palmitoyl-D-sphingosyl-1-(2-aminoethyl)phosphonate	Sphingolipid	0.000251383	0.00478046	0.00174362	0.00173288	0.00397399
LMSP05010039	N-(2R-hydroxy-hexadecanoyl)-1-beta-glucosyl-9-methyl-sphing-4E,8E,10E-trienine	Phalluside-1	Sphingolipid	1.22519e-05	0.00432677	1.22537e-05	0.00967105	0.00398207
LMSP0501AA01	N-(dodecanoyl)-1-beta-glucosyl-sphing-4-enine	GlcCer(d18:1/12:0)	Sphingolipid	2.26663e-05	2.08867e-06	1.80596e-05	1.17631e-05	2.28724e-05
LMSP0501AA25	N-(hexacosanoyl)-1-beta-glucosyl-sphinganine	GlcCer(d18:0/26:0)	Sphingolipid	4.96296e-05	0.000454373	7.11732e-05	3.0757e-05	0.000341265
LMSP0501AA26	N-(tetradecanoyl)-1-beta-glucosyl-sphing-4-enine	GlcCer(d18:1/14:0)	Sphingolipid	3.81143e-05	7.14043e-06	5.02658e-06	1.18326e-05	5.31012e-05
LMSP0501AA28	N-(tetradecanoyl)-1-beta-glucosyl-sphinganine	GlcCer(d18:0/14:0)	Sphingolipid	9.81129e-05	5.70211e-06	7.29558e-07	6.01255e-06	0.000125169
LMSP0501AA35	N-(11Z-eicosenoyl)-1beta-glucosyl-4E,14Z-sphingadienine	GlcCer(d18:2/20:1)	Sphingolipid	0.000455318	1.19263e-05	2.26445e-05	0.000134635	0.000270756
LMSP0501AA36	N-(heneicosanoyl)-1beta-glucosyl-4E,14Z-sphingadienine	GlcCer(d18:2/21:0)	Sphingolipid	0.00080016	0.00298369	0.00402038	0.00213041	0.00322641
LMSP0501AB02	N-(dodecanoyl)-1-b-lactosyl-sphing-4-enine	LacCer(d18:1/12:0)	Sphingolipid	0.00384214	0.00052807	0.000509873	0.00102007	0.000703288
LMSP0501AB12	N-(tetradecanoyl)-1-b-lactosyl-sphing-4-enine	LacCer(d18:1/14:0)	Sphingolipid	0.00532305	0.000506905	0.000378498	0.00301004	0.000667565
LMSP0501AB13	N-(tetradecanoyl)-1-&#946;-lactosyl-sphinganine	LacCer(d18:0/14:0)	Sphingolipid	0.00249807	0.000264509	0.000468723	0.000870134	0.000323318
LMSP0501AB17	N-(docosanoyl)-1-&#946;-lactosyl-sphinganine	LacCer(d18:0/22:0)	Sphingolipid	4.83624e-06	5.46848e-06	4.56996e-05	1.31705e-05	2.2893e-06
LMSP0501AC01	Galbeta-Cer(d18:1/16:0)	GalCer(d18:1/16:0)	Sphingolipid	0.000443365	0.00155769	0.000348531	0.00123067	0.000740814
LMSP0501AC05	Galbeta-Cer(d18:1/24:0)	GalCer(d18:1/24:0)	Sphingolipid	0.00303653	0.00141318	0.000411138	0.00181731	1.33018e-05
LMSP0501AC06	Galbeta-Cer(d18:1/26:0)	GalCer(d18:1/26:0)	Sphingolipid	9.29704e-06	0.00761931	0.00315117	0.000460206	0.000961472
LMSP0501AC08	Galbeta-Cer(d18:1/26:1(17Z))	GalCer(d18:1/26:1(17Z))	Sphingolipid	0.00655588	0.0133735	0.0135782	0.00246307	0.00470483
LMSP0501AC13	N-(docosanoyl)-1-beta-galactosyl-sphinganine	GalCer(d18:0/22:0)	Sphingolipid	0.000287918	0.000132873	0.000150283	1.27688e-05	4.09188e-05
LMSP0501AC18	N-(hexadecanoyl)-1-beta-galactosyl-4E,14Z-sphingadienine	GalCer(d18:2/16:0)	Sphingolipid	5.67539e-06	0.000234459	1.01944e-05	0.000216726	0.0003741
LMSP0502AI02	Fucalpha1-2Galbeta1-3GalNAcbeta1-3Galalpha1-4Galbeta1-4Glcbeta-Cer(d18:1/18:0)		Sphingolipid	0.00196279	0.000185833	1.52953e-06	0.000160549	7.54036e-05
LMSP0502AK07	Galalpha1-3(Fucalpha1-2)Galbeta1-3GalNAcbeta1-3Galalpha1-4Galbeta1-4Glcbeta-Cer(d18:1/24:1(15Z))		Sphingolipid	7.16214e-06	7.36273e-06	1.47565e-05	6.7559e-06	1.63781e-05
LMSP0502AQ02	GalNAcbeta1-3Galalpha1-3Galalpha1-3Galalpha1-4Galbeta1-4Glcbeta-Cer(d18:1/18:0)		Sphingolipid	5.11091e-06	3.95459e-05	5.10301e-06	5.77976e-05	0.000158199
LMSP0502BF03	Galalpha1-3Galbeta1-3GalNAcbeta1-3Galalpha1-4Galbeta1-4Glcbeta-Cer(d18:1/20:0)		Sphingolipid	5.71853e-05	5.28631e-05	0.000181383	2.1514e-05	8.73492e-05
LMSP0504AI05	Fucalpha1-2Galbeta1-3(Fucalpha1-4)GlcNAcbeta1-3Galbeta1-4Glcbeta-Cer(d18:1/24:0)		Sphingolipid	0.000306911	0.000101801	7.53813e-05	6.51024e-05	0.000146258
LMSP0505AE06	Galalpha1-3(Fucalpha1-2)Galbeta1-4GlcNAcbeta1-3Galbeta1-4Glcbeta-Cer(d18:1/26:0)		Sphingolipid	0.00116383	0.000893468	3.45594e-06	0.000910799	0.000863827
LMSP0505AG03	Fucalpha1-2Galbeta1-4(Fucalpha1-3)GlcNAcbeta1-3Galbeta1-4Glcbeta-Cer(d18:1/20:0)		Sphingolipid	3.77389e-05	4.81012e-05	2.56216e-05	1.50457e-05	1.87145e-05
LMSP0505BF01	GlcNAcbeta1-3Galbeta1-4GlcNAcbeta1-3Galbeta1-4GlcNAcbeta1-3Galbeta1-4Glcbeta-Cer(d18:1/16:0)		Sphingolipid	1.25107e-05	9.54611e-05	6.1513e-05	2.85262e-06	2.3854e-06
LMSP0505DJ03	Galalpha1-3Galbeta1-3GalNAcbeta1-3Galalpha1-3Galbeta1-4Glcbeta-Cer(d18:1/20:0)		Sphingolipid	8.09832e-06	9.88545e-05	0.000212078	2.86585e-05	3.01753e-05
LMSP0507AA01	Manalpha1-3Manbeta1-4Glcbeta-Cer(d18:1/16:0)		Sphingolipid	0.000493583	5.86434e-05	5.04832e-05	0.000178569	3.50167e-05
LMSP0507AA05	Manalpha1-3Manbeta1-4Glcbeta-Cer(d18:1/24:0)		Sphingolipid	0.000641847	4.34838e-05	6.03154e-05	0.0003225	2.64615e-05
LMSP0509AA04	Galalpha1-4Galbeta-Cer(d18:1/22:0)		Sphingolipid	0.000203438	0.000241038	8.55736e-06	1.73667e-05	2.26297e-06
LMSP0509AA05	Galalpha1-4Galbeta-Cer(d18:1/24:0)		Sphingolipid	1.64352e-05	0.000449761	5.97405e-05	0.000634451	2.47521e-05
LMSP0601AA01	NeuAcalpha2-3Galbeta-Cer(d18:1/16:0)		Sphingolipid	0.00225675	0.000159873	0.000441834	2.13366e-05	6.44716e-06
LMSP0601AA03	NeuAcalpha2-3Galbeta-Cer(d18:1/20:0)		Sphingolipid	0.00570195	0.00033092	0.000389339	1.60077e-05	0.000199787
LMSP0601AJ06	NeuAcalpha2-3Galbeta1-4Glcbeta-Cer(d18:1/26:0)		Sphingolipid	6.98539e-05	2.9539e-05	2.38194e-05	3.25788e-05	1.70521e-05
LMSP0601BS08	GlcNAcbeta1-3Galbeta1-3GalNAcbeta1-4(NeuAcalpha2-3)Galbeta1-4Glcbeta-Cer(d18:1/26:1(17Z))		Sphingolipid	2.77018e-05	4.66615e-05	1.35377e-05	7.67954e-05	1.51322e-05
LMSP0601CV07	NeuGcalpha2-3Galbeta1-3GalNAcbeta1-4(NeuAcalpha2-3)Galbeta1-4Glcbeta-Cer(d18:1/24:1(15Z))		Sphingolipid	3.21317e-05	1.41903e-05	1.16061e-06	5.26309e-05	3.40554e-06
LMSP0601DD03	KDNalpha2-3Galbeta1-3GalNAcbeta1-4Galbeta1-4Glcbeta-Cer(d18:1/20:0)		Sphingolipid	2.66535e-05	5.89335e-05	8.3814e-05	0.000145719	0.000112676
LMSP0601DI04	KDNalpha2-3Galbeta1-3(KDNalpha2-6)GalNAcbeta1-4Galbeta1-4Glcbeta-Cer(d18:1/22:0)		Sphingolipid	2.84842e-05	5.70497e-06	5.47135e-06	3.22803e-05	1.72811e-05
LMSP0601GF02	KDNalpha2-3Galbeta1-4(Fucalpha1-3)GlcNAcbeta1-3Galbeta1-4Glcbeta-Cer(d18:1/18:0)		Sphingolipid	8.00525e-06	0.000122903	3.1098e-06	0.000175019	5.05631e-05
LMSP0601GF04	KDNalpha2-3Galbeta1-4(Fucalpha1-3)GlcNAcbeta1-3Galbeta1-4Glcbeta-Cer(d18:1/22:0)		Sphingolipid	2.75316e-05	0.000376142	2.83251e-05	0.000163705	2.5559e-05
LMSP0601GF05	KDNalpha2-3Galbeta1-4(Fucalpha1-3)GlcNAcbeta1-3Galbeta1-4Glcbeta-Cer(d18:1/24:0)		Sphingolipid	0.000194701	0.000273696	0.000119273	0.00152849	0.00104454
LMSP0601GF06	KDNalpha2-3Galbeta1-4(Fucalpha1-3)GlcNAcbeta1-3Galbeta1-4Glcbeta-Cer(d18:1/26:0)		Sphingolipid	0.000150185	0.00015355	0.00029059	0.000405542	0.000405374
LMSP06020004	N-(2-hydroxy-octadecanoyl)-1-beta-(3'-sulfo)-glucosyl-sphing-4-enine	(3'-sulfo)Galbeta-Cer(d18:0/18:0(2OH))	Sphingolipid	0.000690955	4.07001e-05	4.41564e-05	0.00241091	8.3493e-05
LMSP06020005	N-(2-hydroxy-eicosanoyl)-1-beta-(3'-sulfo)-glucosyl-sphing-4-enine	(3'-sulfo)Galbeta-Cer(d18:0/20:0(2OH))	Sphingolipid	8.60062e-05	1.3067e-05	0.000146547	0.000247148	1.27709e-05
LMST01010146	cholest-5-en-3beta,25-diol(d6)	25-hydroxy-cholesterol(d6)	Sterol	0.000170819	9.69765e-06	1.71742e-05	0.000202566	0.000227293
LMST01010293	9,11alpha-epoxy-6alpha-acetoxy-cholest-7-en-3beta,5alpha,19-triol		Sterol	4.95472e-05	7.20642e-05	1.38058e-05	1.64501e-05	2.98899e-05
LMST01020001	cholest-5-en-3beta-yl dodecanoate	12:0 Cholesteryl ester	Sterol	4.61064e-06	1.13633e-05	2.76593e-06	9.23065e-05	3.86613e-06
LMST01020002	cholest-5-en-3beta-yl nonadecanoate	19:0 Cholesteryl ester	Sterol	0.000221875	0.000483837	7.11709e-05	0.000160951	0.000147479
LMST01020005	cholest-5-en-3beta-yl hexadecanoate	16:0 Cholesteryl ester	Sterol	0.00113692	1.1233e-05	0.00215987	0.00125242	2.02159e-06
LMST01020006	cholest-5-en-3beta-yl (9Z-hexadecenoate)	16:1 Cholesteryl ester	Sterol	5.77609e-06	7.32257e-05	0.000580746	0.000621342	2.24304e-05
LMST01020008	cholest-5-en-3beta-yl (9Z,12Z-octadecadienoate)	18:2 Cholesteryl ester	Sterol	0.00598539	8.80184e-06	0.00100141	0.000618113	0.000372848
LMST01020009	cholest-5-en-3beta-yl (9Z,12Z,15Z-octadecatrienoate)	18:3 Cholesteryl ester	Sterol	0.00863398	9.74555e-06	1.25883e-05	6.09147e-05	2.2656e-05
LMST01020012	cholest-5-en-3beta-yl (11Z,14Z-eicosadienoate)	20:2 Cholesteryl ester	Sterol	0.00024769	1.48794e-05	1.11312e-05	0.000109059	1.64429e-05
LMST01020013	cholest-5-en-3beta-yl (8Z,11Z,14Z-eicosatrienoate)	20:3 Cholesteryl ester	Sterol	4.7834e-06	4.89914e-05	0.00069773	0.00025509	1.56006e-05
LMST01020015	cholest-5-en-3beta-yl (5Z,8Z,11Z,14Z,17Z-eicosapentaenoate)	20:5 Cholesteryl ester	Sterol	5.89929e-05	0.000110242	0.00012067	8.39692e-05	1.14894e-06
LMST01020018	cholest-5-en-3beta-yl (7Z,10Z,13Z,16Z-docosatetraenoate)	22:4 Cholesteryl ester	Sterol	0.00271522	1.25535e-05	4.58239e-05	0.000413754	4.24071e-05
LMST01020020	cholest-5-en-3beta-yl (15Z-tetracosenoate)	24:1 Cholesteryl ester	Sterol	0.000128239	0.000192817	1.56035e-05	0.000103664	5.52014e-05
LMST01020022	cholest-5-en-3b-yl (9Z-pentadecenoate)	15:1 Cholesteryl ester	Sterol	3.06534e-05	8.13809e-07	1.91166e-06	9.26917e-06	1.83745e-05
LMST01020023	cholest-5-en-3b-yl (9Z-heptadecenoate)	17:1 Cholesteryl ester	Sterol	3.3984e-05	2.02409e-06	0.000127419	0.000352173	1.73355e-05
LMST01020025	cholest-5-en-3b-yl (13Z-docosenoate)	22:1 Cholesteryl ester	Sterol	9.35161e-05	5.53942e-05	6.58429e-06	3.52027e-05	4.12154e-05
LMST01020026	cholest-5-en-3b-yl (heptadecanoate)	17:0 Cholesteryl ester	Sterol	0.000580311	1.0569e-05	3.22801e-06	2.9831e-05	2.23303e-05
LMST01020027	cholest-5-en-3b-yl (pentadecanoate)	15:0 Cholesteryl ester	Sterol	0.000298408	2.42273e-06	5.64382e-06	0.00062905	3.92433e-05
LMST01020028	cholest-5-en-3beta-yl (13-nitro-9Z,12Z-octadecadienoate)	Cholesteryl nitrolinoleate	Sterol	2.94798e-05	0.000604264	0.00190957	0.000194338	0.00053848
LMST01020029	cholest-5-en-3beta-yl (15S-hydroperoxy-5Z,8Z,12E,14Z-eicosatetraenoate)	Cholesteryl 11-hydroperoxy-eicosatetraenoate	Sterol	0.000273756	0.00015809	0.000111474	0.0107564	0.000205891
LMST01020033	lanosta-8,24-dien-3beta-yl (9Z)-hexadec-9-enoate	lanosteryl palmitoleate	Sterol	0.000453131	2.82887e-05	1.45406e-05	7.89248e-06	0.000147796
LMST01020035	5alpha-cholesta-8,24-dien-3beta-yl (9Z)-hexadec-9-enoate	zymosteryl palmitoleate	Sterol	4.69062e-05	0.000151081	0.000138787	0.000651401	0.000507345
LMST01031009	5alpha-ergosta-7,24(28)-dien-3beta-yl (9Z)-hexadec-9-enoate	episteryl palmitoleate	Sterol	0.000185203	9.84255e-06	1.04993e-05	9.38032e-06	6.77091e-05
LMST01031010	ergosta-5,7,22E-trien-3beta-yl (9Z)-octadec-9-enoate	ergosteryl oleate	Sterol	0.000104595	7.17728e-07	3.08713e-05	0.000173749	0.000506799
LMST01031011	ergosta-5,7,22E-trien-3beta-yl (9Z)-hexadec-9-enoate	ergosteryl palmitoleate	Sterol	2.9903e-05	9.03439e-06	2.65435e-06	5.63949e-06	9.93565e-07
LMST01031080	campest-22E-en-3beta,4beta,5alpha,6alpha,8beta,14alpha,15alpha,25R,26-nonol		Sterol	0.00248868	0.00012184	0.000108075	2.99172e-05	2.35371e-05
LMST01040184	4-methylene-5alpha-poriferast-8(14)-en-3beta,9alpha,15beta-triol	Theonellasterol E	Sterol	4.1268e-05	2.68578e-05	5.49644e-05	1.22808e-05	1.01552e-06
LMST01080062	(23S,25R)-12alpha,14alpha,17alpha,23-tetrahydroxyspirost-5-en-3beta-yl O-alpha-L-rhamnopyranosyl-(1-2)-beta-D-glucopyranoside	Diospolysaponin A	Sterol	9.96835e-06	7.09251e-06	8.63337e-06	3.85251e-05	5.00494e-05
LMST01080077	3-O-(Galb)-(25R)-12-oxo-5alpha-spirostan-3beta-ol		Sterol	0.000119222	1.77405e-05	2.35221e-05	9.83901e-06	9.33257e-06
LMST01120018	3beta-[2,6-dideoxy-beta-D-ribo-hexopyranosyl-(1-4)-2,6-dideoxy-beta-D-ribo-hexopyranosyl-(1-4)-2,6-dideoxy-beta-D-ribo-hexopyranosyloxy]-14-hydroxy-5beta-card-20(22)-enolide	digitoxin	Sterol	0.000350919	0.000463353	0.000576784	0.00122061	0.000566751
LMST01160004	3-oxo-witha-4,24-dienolide	Minabeolide-3	Sterol	0.00431352	0.000136228	0.000120866	0.000140883	0.000140134
LMST02010045		16,17-Epiestriol	Sterol	0.000163194	0.000116398	0.000108076	0.000164091	0.00012673
LMST02030179	11beta,17,21-trihydroxypregna-1,4-diene-3,20-dione	prednisolone	Sterol	0.000313342	1.41077e-05	1.44175e-05	1.05033e-05	3.99362e-05
LMST02030219	3-O-(Rhaa1-4(Rhaa1-2)Glcb)-3beta-hydroxy-pregna-5,16-dien-20-one	Spongipregnoloside C	Sterol	2.6947e-05	0.000155067	0.000235821	0.000609133	1.49818e-05
LMST03020024	(5Z,7E)-(3S)-26,26,26-trifluoro-27-nor-9,10-seco-5,7,10(19)-cholestatriene-3,25-diol	26,26,26-trifluoro-25-hydroxy-27-norvitamin D3 / 26,26,26-trifluoro-25-hydroxy-27-norcholecalciferol	Sterol	0.0144268	0.000345155	0.00109332	0.00352771	0.00218768
LMST03020069	(5Z,7E)-(3S)-25-aza-9,10-seco-5,7,10(19)-cholestatrien-3-ol	25-azavitamin D3 / 25-azacholecalciferol	Sterol	5.86197e-05	6.01852e-05	1.88762e-05	1.6118e-05	9.43282e-05
LMST03020088	(5Z,7E)-(1S,3R)-26,26,26,27,27,27-hexafluoro-9,10-seco-5,7,10(19)-cholestatriene-1,3,24-triol	26,26,26,27,27,27-hexafluoro-1alpha,24-dihydroxyvitamin D3 / 26,26,26,27,27,27-hexafluoro-1alpha,24-dihydroxycholecalciferol	Sterol	0.000157199	1.01485e-05	9.95204e-07	3.15634e-05	1.89893e-05
LMST03020131	(5Z,7E)-(3S)-26,26,26-trifluoro-9,10-seco-5,7,10(19)-cholestatriene-3,25-diol	26,26,26-trifluoro-25-hydroxyvitamin D3 / 26,26,26-trifluoro-25-hydroxycholecalciferol	Sterol	0.000914301	1.14321e-05	7.92274e-05	0.000234271	4.49191e-06
LMST03020368	(5Z,7E)-(1S,3R,20S)-24a-homo-9,10-seco-5,7,10(19)-cholestatrien-1,3,25-triol	1alpha,25-dihydroxy-24a-homo-20-epivitamin D3 / 1alpha,25-dihydroxy-24a-homo-20-epicholecalciferol	Sterol	3.90824e-05	6.3762e-05	4.9834e-05	3.67699e-05	5.81804e-06
LMST03020375	(5Z,7E)-(1S,3R,24R)-26,27-dimethyl-22-oxa-9,10-seco-5,7,10(19)-cholestatriene-1,3,24-triol	(24R)-1alpha,24-dihydroxy-26,27-dimethyl-22-oxavitamin D3 / (24R)-1alpha,24-dihydroxy-26,27-dimethyl-22-oxacholecalciferol	Sterol	0.00770114	0.000236152	0.000537381	0.0018429	0.00173215
LMST03020521	(5Z,7E)-(1S,3R)-26,27-diethyl-24a-homo-9,10-seco-5,7,10(19)-cholestatriene-1,3,25-triol	1alpha,25-dihydroxy-26,27-diethyl-24a-homovitamin D3 / 1alpha,25-dihydroxy-26,27-diethyl-24a-homocholecalciferol	Sterol	0.0001335	7.36273e-05	0.000104365	3.8706e-05	4.96563e-05
LMST03020534	(5Z,7E)-(1S,2R,3R)-2-(6-hydroxyhexyl)-9,10-seco-5,7,10(19)-cholestatriene-1,3,25-triol	1alpha,25-dihydroxy-2beta-(6-hydroxyhexyl)vitamin D3 / 1alpha,25-dihydroxy-2beta-(6-hydroxyhexyl)cholecalciferol	Sterol	2.18548e-05	5.87376e-06	4.36685e-06	1.42675e-05	2.16007e-06
LMST03020535	(5Z,7E)-(1S,3R)-11-(4-hydroxymethylphenyl)-9,10-seco-5,7,9(11),10(19)-cholestatetraene-1,3,25-triol	1alpha,25-dihydroxy-11-(4-hydroxymethylphenyl)-9,11-didehydrovitamin D3 / 1alpha,25-dihydroxy-11-(4-hydroxymethylphenyl)-9,11-didehydrocholecalciferol	Sterol	0.000253594	1.08997e-05	1.18149e-05	8.8414e-05	6.89409e-05
LMST03020615	(7E)-(1R,3R)-9,11,21-trinor-9,10-seco-5,7-cholestadien-1,3,25-triol	C-9,11,21-Trisnor-17-methyl-1alpha,25-dihydroxyvitamin D3	Sterol	3.33201e-05	2.00016e-05	2.65696e-05	3.32449e-05	2.48694e-05
LMST03020617	(5Z,7E)-(1S,3R,11R)-11-hemiglutaryloxy-9,10-seco-5,7,10(19)-cholestatrien-1,3,25-triol	11alpha-Hemiglutaryloxy-1,25-dihydroxyvitamin D3	Sterol	0.000181324	1.16541e-05	1.28331e-05	2.75853e-05	1.68283e-05
LMST04010008	6beta-Hydroxy-5beta-cholan-24-oic Acid		Sterol	0.000982986	0.000378266	0.000597142	0.000352806	0.000309134
LMST04010230	(22E)-3alpha,12alpha-Dihydroxy-5beta-chol-22-en-24-oic Acid		Sterol	0.064786	0.00587569	0.00490318	0.00225736	0.00426987
LMST04060011	24-Nor-5beta-cholane-3alpha,12alpha,23-triol		Sterol	8.7984e-05	0.000296638	0.000179139	0.000299429	0.000319979
LMST04060012	24-Nor-5beta-chol-22-ene-3alpha,7alpha,12alpha-triol		Sterol	2.02086e-05	0.000348817	0.000236734	0.000356856	0.00036699
LMST05050019	3beta-(2-O-methyl-beta-D-xylopyranosyloxy)-24R-[2-O-methyl-beta-D-xylopyranosyl-(1-5)-alpha-L-arabinofuranosyloxy]-5alpha-cholest-22E-en-4beta,6alpha,7alpha,8,15beta-pentol	Kurilensoside I	Sterol	9.48174e-06	1.85888e-05	8.32764e-06	2.91199e-05	6.87277e-06
				1	1	1	1	1
