# Supplementary material for: Imbalanced sphingolipid signaling is maintained as a core proponent of a cancerous phenotype in spite of metabolic pressure and epigenetic drift
Source: Oncotarget. 2019 Jan 11;10(4):449–79. doi: 10.18632/oncotarget.26533 (PMC6355186; doi:10.18632/oncotarget.26533)
Supplement: Supplementary file 12 [file oncotarget-10-449-s012.xlsx]

## Sheet: Lipid RTs
LIPIDMAPS ID #	Systematic Name	Common Name	Category	hT Vehicle Control 1	hT Vehicle Control 2	hT Vehicle Control 3	hT SKI 1	hT SKI 2	hT SKI 3	pB Vehicle Control1	pB Vehicle Control2	pB Vehicle Control3	pB SKI 1	pB SKI 2	pB SKI 3	pA Vehicle Control1	pA Vehicle Control2	pA Vehicle Control3	pA SKI 1	pA SKI 2	pA SKI 3	pC Vehicle Control 1	pC Vehicle Control 2	pC Vehicle Control 3	pC SKI 1	pC SKI 2	pC SKI 3	pD Vehicle Control 1	pD Vehicle Control 2	pD Vehicle Control 3	pD SKI 1	pD SKI 2	pD SKI 3
LMFA01020016	16-methyl-octadecanoic acid	(+)-16-methyl stearic acid	Fatty Acid	22.771	22.51	34.356	32.937	34.443	33.159	33.171	34.758	33.432	32.909	33.655	34.033	33.374	36.801	33.219	36.433	33.182	33.406	33.597	33.356	33.413	32.996	34.127	34.766	34.221	33.764	33.661	33.03	33.23	34.046
LMFA01020229	2,4-dimethyl-docosanoic acid		Fatty Acid	19.617	34.672	34.322	34.582	34.707	34.922	34.778	35.4	34.422	34.45	34.599	33.826	34.105	34.537	33.959	34.56	34.097	34.103	34.486	33.486	34.163	34.725	34.127	34.732	34.122	33.869	33.508	33.71	33.957	32.739
LMFA01020289	13,13-dimethyl-tetradecanoic acid		Fatty Acid	28.005	29.781	34.387	33.913	33.915	34.161	34.095	33.988	33.752	33.827	33.965	34.369	34.448	34.935	34.191	35.13	34.261	34.463	34.903	34.426	34.524	34.784	34.467	34.825	32.894	35.111	34.982	34.015	34.353	32.701
LMFA01020330	2S,4S,6S,8S,10S,12R,14R,16R,18R,20R-decamethyl-21-hydroxy-hexatriacontanoic acid	Hydroxyphthioceranic acid (C46)	Fatty Acid	29.885	6.343	29.793	29.856	29.884	30.051	3.182	29.978	29.839	29.844	22.052	30.176	30.199	21.032	30.063	30.473	30.118	30.199	30.361	30.157	19.431	29.906	30.14	29.867	30.715	30.449	30.402	29.933	30.119	30.529
LMFA01020358	23-methyl-5Z,9Z-pentacosadienoic acid	25:2(5Z,9Z)(23Me)	Fatty Acid	31.286	32.508	34.422	34.054	33.54	33.901	33.847	34.696	33.584	33.603	33.655	33.164	34.16	34.537	33.927	34.622	34.035	34.205	33.779	33.3	34.132	34.655	33.275	33.655	34.221	34.624	34.509	33.71	34.015	34.921
LMFA01030510	13Z,17-Octadecadiene-9,11-diynoic acid		Fatty Acid	20.342	25.111	34.153	33.787	24.663	34.812	28.892	29.577	34.116	30.338	30.763	34.857	29.769	29.247	28.528	29.334	28.552	29.802	28.758	28.553	28.606	29.944	35.156	30.663	25.988	28.783	29.24	30.75	30.916	29.059
LMFA01030849	16Z,19Z,22Z,25Z,28Z-tetratriacontapentaenoic acid	34:5(16Z,19Z,22Z,25Z,28Z)	Fatty Acid	34.134	32.508	33.987	34.216	34.258	33.901	34.4	34.223	33.983	34.076	34.195	34.727	34.881	35.594	34.477	35.728	35.384	34.868	35.482	34.797	34.881	34.183	34.835	34.143	35.45	34.66	35.499	34.298	34.811	34.997
LMFA01030850	18Z,21Z,24Z,27Z,30Z-hexatriacontapentaenoic acid	36:5(18Z,21Z,24Z,27Z,30Z)	Fatty Acid	29.885	29.076	33.95	24.583	29.987	13.785	33.876	31.607	29.726	34.004	31.562	26.874	27.599	35.783	27.715	26.892	24.335	30.088	30.908	27.086	31.879	27.229	31.825	29.867	30.496	31.886	27.695	34.263	31.697	31.148
LMFA01030872	5Z,9Z,23Z-triacontatrienoic acid	30:3(5Z,9Z,23Z)	Fatty Acid	33.57	34.134	33.437	33.588	33.306	33.867	33.791	33.687	33.461	33.571	33.655	34.033	34.105	34.469	33.896	34.622	33.934	34.103	34.424	34.058	34.11	33.656	34.078	33.629	35.663	34.591	34.547	33.68	34.015	34.997
LMFA01040047	methyl 10,12-dihydroperoxy-8E,13E,15Z-octadecatrienoate		Fatty Acid	29.003	24.206	31.218	35.714	24.552	32.883	28.454	27.3	24.523	31.325	32.45	24.714	32.31	33.342	34.581	33.053	24.674	27.515	33.337	33.068	29.72	30.349	32.561	33.959	32.183	31.922	32.52	31.389	32.925	27.759
LMFA01050033	10-hydroxy-decanoic acid	10-hydroxy capric acid	Fatty Acid	24.357	25.073	24.26	34.634	34.886	24.403	32.765	32.678	24.381	33.603	33.025	24.604	34.134	34.537	34.023	34.711	32.894	24.673	32.001	24.495	34.132	31.596	24.476	24.253	24.941	31.053	30.995	31.575	34.106	34.959
LMFA01050104			Fatty Acid	30.476	22.091	28.45	28.513	28.583	30.642	20.527	28.68	28.529	28.57	28.625	20.784	20.775	20.689	29.713	20.877	28.776	28.876	29.022	20.553	17.129	28.558	28.776	28.52	31.278	29.085	29.033	28.603	28.781	15.365
LMFA01050207	14-hydroxy-heneicosanoic acid		Fatty Acid	31.916	22.733	32.931	34.611	29.884	33.31	33.847	33.658	33.461	33.603	33.116	28.192	34.134	34.505	33.927	34.65	28.552	34.152	34.458	28.553	34.132	33.656	27.442	33.655	34.184	34.591	34.547	33.741	34.015	34.112
LMFA01060145	22-oxo-tricosanoic acid		Fatty Acid	29.781	32.508	33.776	33.483	33.562	34.228	35.366	34.791	33.551	34.552	29.838	34.091	34.134	33.872	33.868	34.593	33.934	33.037	34.424	33.45	32.853	32.862	34.011	34.635	33.14	32.626	32.558	33.082	33.957	31.148
LMFA01060179	6-oxo-3R-(prop-1-en-2-yl)heptanoic acid	(3R)-3-isopropenyl-6-oxoheptanoic acid	Fatty Acid	15.264	22.167	33.131	33.256	33.306	33.493	33.482	33.415	33.194	33.263	33.364	33.682	33.682	33.945	33.58	34.071	33.583	33.692	33.972	33.68	33.72	33.325	33.71	33.268	34.697	34.112	34.078	33.365	33.575	34.412
LMFA01080016			Fatty Acid	27.419	27.206	33.512	34.634	33.674	33.901	33.819	33.721	33.584	33.571	31.731	34.033	34.16	34.469	33.896	34.679	33.968	34.124	34.458	34.058	34.163	33.625	34.078	34.702	35.592	34.66	34.547	33.741	34.015	34.997
LMFA01090039	16-iodo-hexadecanoic acid		Fatty Acid	3.47	21.101	22.558	22.534	22.631	20.149	20.245	20.27	20.217	20.197	22.705	20.334	23.437	20.385	27.639	20.572	20.312	20.391	20.415	22.512	20.346	22.648	20.25	20.126	23.173	20.533	20.389	20.171	20.327	20.57
LMFA01090138	Ethyl 3-iodo-2E-propenoate	Ethyl 3-iodo-2E-acrylate	Fatty Acid	3.372	22.358	3.359	3.35	3.343	3.359	3.46	3.429	3.414	3.409	3.381	3.394	3.396	3.429	3.418	3.425	3.388	3.402	3.421	3.413	3.391	3.396	3.397	3.415	3.352	3.409	3.367	3.384	3.359	3.396
LMFA01100048	2-Amino-4-methylpentanoic acid		Fatty Acid	7.211	3.434	31.181	23.792	36.949	34.01	28.504	29.067	28.811	25.256	29.481	25.566	35.501	25.685	16.343	33.99	23.25	30.199	30.361	35.599	35.434	35.093	25.449	25.193	25.988	28.71	30.402	12.671	30.185	25.896
LMFA01140014	12-[3]-ladderane-dodecanoic acid		Fatty Acid	31.248	34.098	34.258	34.611	33.306	33.065	33.847	31.832	33.618	33.632	31.813	34.162	34.134	33.47	33.99	34.65	33.968	33.021	34.554	34.308	33.618	34.725	34.366	33.6	34.184	32.664	33.539	33.11	34.015	34.112
LMFA01170019	3-methyl-tetradecanedioic acid		Fatty Acid	15.117	22.656	21.767	23.792	17.188	17.209	23.716	20.523	23.634	28.325	23.952	17.371	25.563	22.102	21.942	24.199	17.286	29.588	17.405	17.309	17.354	24.71	21.959	17.222	21.629	21.562	17.369	17.207	22.451	29.059
LMFA01170129	2,6-Dimethyl-1,8-octanedioic acid		Fatty Acid	33.256	33.57	33.131	33.256	33.306	33.493	33.482	33.415	33.194	33.263	33.364	33.682	33.682	33.945	33.58	34.071	33.583	33.692	33.972	33.68	33.72	33.325	33.68	33.268	34.697	34.112	34.078	33.365	33.575	34.316
LMFA02000101	10-hydroperoxy-8E,12Z-octadecadienoic acid	10-HpODE	Fatty Acid	20.303	24.81	33.666	34.544	33.306	34.083	35.659	35.954	30.367	33.632	35.493	33.755	33.573	34.6	35.274	34.013	33.968	34.152	34.486	33.649	34.218	34.725	33.68	34.336	34.402	34.112	30.957	35.39	34.015	34.959
LMFA02000209	10-hydroxy-8-octadecenoic acid	10-HOME(8)	Fatty Acid	26.905	28.856	32.818	34.796	32.974	33.187	35.475	32.996	34.485	34.721	34.099	34.459	34.134	34.469	35.242	34.779	33.251	34.124	33.57	33.356	33.376	34.888	33.372	34.766	34.221	33.764	34.409	33.009	34.913	34.046
LMFA02000238	9S,10S-dihydroxyoctadecanoic acid	(9S,10S)-9,10-dihydroxyoctadecanoic acid	Fatty Acid	26.793	17.618	34.356	34.611	32.974	33.187	33.819	33.892	27.182	33.603	33.863	21.91	34.134	34.469	35.304	34.65	33.251	35.904	34.458	34.648	34.163	34.655	33.372	36.421	34.221	33.764	33.661	33.009	34.015	34.046
LMFA03010067	9-oxo-11R,15S-dihydroxy-17-phenyl-18,19,20-trinor-5Z,13E-prostadienoic acid	17-phenyl-trinor-PGE2	Fatty Acid	17.36	24.096	18.935	17.365	15.792	18.358	19.611	26.431	18.737	16.606	26.379	18.878	20.433	24.811	24.611	18.65	16.693	24.749	16.863	24.606	17.545	18.742	23.162	17.423	17.706	19.545	16.78	17.423	16.172	19.41
LMFA03010121	9S,11R,15R-trihydroxy-15-methyl-5Z,13E-prostadienoic acid	15-methyl-15R-PGF2alpha	Fatty Acid	29.076	24.243	34.356	34.765	26.658	35.429	25.622	34.922	30.334	23.485	34.8	24.656	31.036	23.896	35.479	31.304	30.603	33.692	23.575	26.873	31.027	24.374	24.588	26.562	32.669	31.282	31.217	33.365	30.916	24.162
LMFA03010208	N-(9S,11S,15S-trihydroxy-5Z,13E-prostadienoyl)-ethanolamine	11beta-PGF2alpha-EA	Fatty Acid	21.862	13.348	34.489	17.625	22.327	35.027	29.377	32.9	27.876	27.26	26.325	25.947	27.567	25.039	23.067	26.641	24.071	22.65	29.641	17.708	26.954	34.784	24.404	17.64	17.955	26.201	26.157	27.282	24.802	34.921
LMFA03030004	9S,15S-dihydroxy-11-oxo-thromboxa-5Z,13E-dien-1-oic acid	11-dehydro-TXB2	Fatty Acid	13.203	11.671	25.418	30.929	25.556	27.285	30.841	30.478	30.334	30.699	30.939	30.618	31.036	27.623	30.869	34.1	30.945	25.845	33.972	27.882	25.839	30.871	31.241	27.119	30.236	31.282	34.078	30.978	33.575	31.339
LMFA03030009	9S,15S-dihydroxy-11-oxo-thromboxa-5Z,13E,17Z-trienoic acid	11-dehydro-TXB3	Fatty Acid	12.949	26.725	24.787	19.882	19.32	21.824	29.802	33.276	19.475	29.313	34.099	33.644	29.549	23.75	22.294	29.818	34.46	21.862	18.753	21.731	28.606	19.961	24.404	25.488	20.457	34.224	34.149	29.526	29.499	29.904
LMFA03050008	11,12-dihydroxy-5Z,8Z,14Z-eicosatrienoic acid	(+/-)11,12-DiHETrE	Fatty Acid	19.427	21.596	31.774	29.039	31.945	33.065	30.226	29.373	33.551	29.729	29.538	33.229	33.482	34.439	29.914	30.69	30.603	30.377	33.748	29.426	30.403	32.898	27.404	34.6	35.336	33.73	33.695	33.03	29.933	33.841
LMFA03070047	12-oxo-5S,18S-dihydroxy-6Z,8E,10E,14Z,16E-eicosapentaenoic acid	12-oxo-Resolvin E1	Fatty Acid	19.312	15.117	23.923	20.492	19.32	19.211	23.662	19.447	20.818	25.624	20.835	20.085	26.392	29.135	33.896	30.028	28.552	19.44	25.685	30.095	28.975	28.635	20.059	19.29	32.331	30.94	29.165	28.526	28.688	29.097
LMFA05000009	14-methyl-1-hexadecanol		Fatty Acid	25.111	28.97	33.741	33.913	33.915	34.191	32.073	33.988	33.785	33.795	33.931	26.928	34.415	34.935	34.191	35.163	34.233	34.463	34.903	34.426	34.524	33.907	34.467	33.927	32.894	35.111	35.093	31.98	34.353	25.687
LMFA05000093	(3R)-oct-1-en-3-ol	(R)-oct-1-en-3-ol	Fatty Acid	28.642	25.073	35.698	35.064	34.478	33.25	33.847	32.709	30.401	35.836	32.617	27.684	34.16	34.537	33.99	34.65	35.415	34.124	34.486	34.209	33.571	33.173	33.404	33.655	34.297	34.591	34.652	33.11	34.053	34.997
LMFA05000099	2,6-dimethyl-2E,7-octadiene-1,6-diol	2,6-dimethyl-2E,7-octadiene-1,6-diol	Fatty Acid	19.503	15.858	36.37	31.512	38.448	33.808	34.466	36.277	36.408	33.603	33.756	34.059	34.194	35.898	35.946	34.711	34.207	37.128	30.943	38.049	35.434	34.617	31.859	34.796	32.483	31.053	37.008	37.53	37.77	34.959
LMFA05000221	Eicosan-1-ol		Fatty Acid	31.916	33.474	32.818	32.937	32.974	33.159	33.171	33.058	32.828	32.909	33.025	33.32	33.374	33.663	33.219	34.476	33.182	33.406	33.62	33.356	33.413	32.996	33.372	32.997	34.221	33.764	34.618	33.03	33.23	34.83
LMFA06000041	2-nonenal		Fatty Acid	33.022	27.244	31.851	31.921	31.98	32.109	33.876	31.635	27.39	31.921	31.625	27.684	34.16	32.526	32.157	32.64	32.206	32.342	32.476	32.264	32.343	32.03	32.308	31.967	32.932	33.869	32.597	32.015	33.396	32.739
LMFA06000045	2,4-nonadienal		Fatty Acid	19.922	19.998	34.322	33.256	33.306	33.493	33.819	33.381	33.228	33.603	33.399	33.682	33.653	34.537	33.896	34.65	33.583	33.662	33.942	33.68	33.72	33.295	33.71	33.268	34.733	34.149	30.995	33.329	33.575	31.148
LMFA07010081	11-methyl-tridecanyl 16-methyl-heptadecanoate		Fatty Acid	19.427	33.92	33.987	34.216	34.222	34.553	34.4	34.223	33.953	34.076	34.195	34.727	34.881	35.561	34.443	35.658	34.6	34.831	35.447	34.797	34.846	34.183	34.835	34.143	35.45	35.636	36.287	34.298	34.773	34.921
LMFA07010122	9Z,12Z,15Z-octadecatrienyl hexadecanoate	Linolenyl palmitate	Fatty Acid	18.047	26.725	33.987	34.182	34.222	34.553	34.466	34.223	33.953	33.571	34.195	34.727	34.806	35.495	33.896	35.765	34.6	34.831	35.556	34.76	34.881	34.25	34.873	34.209	35.556	36.264	34.585	34.298	34.773	35.072
LMFA07010165	eicosanyl 9Z-octadecenoate	Arachidyl oleate	Fatty Acid	22.586	19.503	25.418	25.446	27.812	25.643	26.014	26.626	25.511	25.83	25.573	25.786	30.636	30.945	26.078	31.267	30.153	26.513	32.514	25.707	30.229	25.262	32.308	32.846	26.247	31.997	26.417	27.244	25.778	26.752
LMFA07010180	2E,4E-Hexadienyl acetate		Fatty Acid	17.249	30.032	21.767	26.897	33.805	29.908	30.198	31.126	21.878	28.792	30.733	30.88	33.207	30.251	29.951	30.289	28.993	30.05	24.263	26.007	29.682	22.953	20.059	22.938	30.274	30.713	36.097	33.168	30.878	30.341
LMFA07010404	11-Docosenyl acetate		Fatty Acid	26.905	34.535	33.512	33.614	31.179	33.901	33.208	32.227	33.584	32.501	35.791	34.162	33.207	34.469	33.28	33.171	33.968	33.514	34.458	34.058	34.191	29.801	34.078	33.655	34.297	33.869	34.585	33.741	33.396	34.997
LMFA07010540	(E,E)-3,7,11-Trimethyl-2,6,10-dodecatrienyl dodecanoate		Fatty Acid	27.569	34.468	32.894	33.097	31.179	33.25	33.876	35.175	34.949	35.028	33.025	27.851	35.395	34.439	33.959	34.679	33.362	34.103	33.104	28.553	29.609	33.078	35.544	33.127	34.15	31.997	34.652	33.009	35.086	31.148
LMFA07010618	(E)-3,7-Dimethyl-2,6-octadienyl hexanoate		Fatty Acid	19.2	23.26	30.317	33.049	28.43	28.844	33.907	32.678	26.424	31.355	32.617	26.655	32.999	34.469	32.922	34.779	29.498	31.741	29.641	31.974	30.049	29.801	29.993	28.486	30.496	26.905	33.115	31.793	32.223	31.373
LMFA07010650	14-Methylpentadecyl isobutyrate		Fatty Acid	29.484	30.14	34.356	34.611	34.675	35.096	34.891	34.728	34.422	35.873	34.672	35.385	35.623	35.898	35.12	34.812	35.185	35.551	34.628	35.533	35.632	34.655	35.612	34.635	34.631	34.813	34.652	34.722	35.456	35.11
LMFA07070058			Fatty Acid	19.131	19.922	32.931	30.891	31.103	33.31	32.765	32.678	32.639	30.473	30.325	28.127	33.515	33.132	32.818	33.938	30.755	32.914	33.804	33.418	34.132	33.108	33.441	33.101	34.221	33.869	33.695	33.168	33.396	33.381
LMFA08020007	N-methyl-5Z,8Z,11Z,14Z-eicosatetraenoyl amine	N-methyl arachidonoyl amine	Fatty Acid	24.281	20.265	24.222	24.242	24.325	24.365	15.412	24.434	24.307	18.941	24.362	19.111	24.578	24.699	19.006	24.854	19.097	18.97	19.166	18.99	19.133	24.264	24.476	18.692	24.98	19.355	19.171	24.35	19.129	19.41
LMFA08020022	N'-5Z,8Z,11Z,14Z-eicosatetraenoyl-N''-diethyl-ethylenediamine		Fatty Acid	33.623	26.535	33.512	33.614	33.674	33.901	33.242	31.802	31.644	33.571	31.731	32.04	34.134	22.102	23.179	34.679	33.968	34.124	34.458	31.68	34.163	31.493	34.101	33.655	35.592	34.591	34.547	33.741	34.081	27.974
LMFA08020143	N-(15S-hydroxy-5Z,8Z,11Z,13E-eicosatetraenoyl)-glycine	15-HETE-Gly	Fatty Acid	12.326	34.635	17.611	17.596	17.627	19.654	23.233	17.762	17.675	17.691	17.698	20.152	23.212	23.387	17.71	22.006	17.734	17.792	12.469	33.572	20.879	12.458	12.496	17.64	17.955	17.937	17.83	17.647	17.727	23.49
LMFA08040020	N-(5Z,8Z,11Z,14Z-heneicosatetraenoyl)-ethanolamine		Fatty Acid	29.781	23.374	31.627	27.162	27.562	33.065	32.93	31.832	31.706	31.731	33.655	29.308	32.106	34.6	33.927	35.061	35.384	29.626	34.728	26.911	35.703	31.766	33.441	33.655	34.221	33.73	33.508	33.771	30.01	34.146
LMFA13010031	1-(O-alpha-D-mannopyranosyl)-29-keto-(1,3R,31R)-dotriacontanetriol		Fatty Acid	32.508	33.256	32.377	32.473	32.526	32.732	32.67	35.07	32.373	32.428	32.515	33.857	32.961	33.843	32.746	33.99	32.78	32.95	33.248	32.995	33.571	32.617	32.996	32.562	33.83	33.31	33.212	34.511	32.849	33.532
LMGL02010170	1-octadecanoyl-2-(10Z,13Z,16Z-docosatrienoyl)-sn-glycerol	DG(18:0/22:3(10Z,13Z,16Z)/0:0)[iso2]	Gycerolipid	27.206	29.817	32.377	34.473	29.92	32.732	32.67	32.549	32.373	32.428	32.515	32.836	32.961	34.505	32.746	33.964	32.78	32.95	33.248	32.995	34.163	32.617	32.996	32.562	33.83	33.31	33.212	32.576	32.849	33.532
LMGL02010201	1-nonadecanoyl-2-(13Z-docosenoyl)-sn-glycerol	DG(19:0/22:1(13Z)/0:0)[iso2]	Gycerolipid	32.508	33.256	32.377	29.856	32.974	32.732	32.67	32.549	32.373	32.428	32.515	32.836	32.961	33.249	32.746	33.99	32.78	32.95	33.248	32.995	33.031	32.617	32.996	32.562	33.83	33.31	33.212	32.576	33.429	33.532
LMGL02010210	1-(11Z-eicosenoyl)-2-docosanoyl-sn-glycerol	DG(20:1(11Z)/22:0/0:0)[iso2]	Gycerolipid	19.389	29.003	33.877	29.077	34.124	34.404	34.255	34.086	33.785	33.935	33.997	34.526	34.844	35.464	34.411	35.803	34.46	34.761	35.52	34.866	34.989	34.22	35.011	34.111	34.367	27.199	35.754	34.227	34.696	26.53
LMGL02010212	1-nonadecanoyl-2-(10Z,13Z,16Z-docosatrienoyl)-sn-glycerol	DG(19:0/22:3(10Z,13Z,16Z)/0:0)[iso2]	Gycerolipid	34.065	30.88	33.877	34.582	34.124	34.44	34.255	34.086	33.785	33.935	33.997	34.526	34.844	35.464	34.411	35.803	34.46	34.725	35.556	34.866	35.06	34.22	35.011	34.111	29.834	35.67	35.681	34.227	34.696	28.564
LMGL02010221	1-eicosanoyl-2-(10Z,13Z,16Z-docosatrienoyl)-sn-glycerol	DG(20:0/22:3(10Z,13Z,16Z)/0:0)[iso2]	Gycerolipid	24.357	34.57	26.611	32.937	25.077	26.809	25.703	25.119	26.564	25.774	26.093	24.604	28.304	29.321	28.528	26.269	25.948	25.915	24.035	26.911	26.989	26.57	27.442	26.6	27.38	27.791	28.367	27.282	28.509	30.637
LMGL02010240	1-eicosanoyl-2-(7Z,10Z,13Z,16Z-docosatetraenoyl)-sn-glycerol	DG(20:0/22:4(7Z,10Z,13Z,16Z)/0:0)[iso2]	Gycerolipid	22.358	24.357	33.131	33.228	34.443	33.526	33.409	33.276	34.15	34.314	34.402	35.192	35.501	34.116	34.869	34.198	34.928	35.462	34.143	35.424	35.47	33.397	35.435	34.409	35.156	34.262	34.149	34.582	35.396	34.628
LMGL02010270	1-(11Z,14Z-eicosadienoyl)-2-(4Z,7Z,10Z,13Z,16Z,19Z-docosahexaenoyl)-sn-glycerol	DG(20:2(11Z,14Z)/22:6(4Z,7Z,10Z,13Z,16Z,19Z)/0:0)[iso2]	Gycerolipid	16.864	17.618	32.377	34.611	32.526	32.732	32.67	32.549	32.373	32.428	32.515	32.836	32.961	34.537	32.746	33.99	32.78	32.95	33.248	32.995	33.031	32.617	32.996	32.562	33.83	33.31	33.212	32.576	32.849	35.035
LMGL02010281	1-(5Z,8Z,11Z,14Z-eicosatetraenoyl)-2-(4Z,7Z,10Z,13Z,16Z,19Z-docosahexaenoyl)-sn-glycerol	DG(20:4(5Z,8Z,11Z,14Z)/22:6(4Z,7Z,10Z,13Z,16Z,19Z)/0:0)[iso2]	Gycerolipid	34.098	25.111	33.843	34.018	34.124	34.44	34.255	34.086	33.785	33.935	33.997	34.557	34.844	29.285	28.968	35.765	34.428	34.797	35.556	34.831	34.989	34.22	34.973	34.143	24.412	35.708	35.609	34.191	34.659	30.268
LMGL02010297	1-(13Z-docosenoyl)-2-(4Z,7Z,10Z,13Z,16Z,19Z-docosahexaenoyl)-sn-glycerol	DG(22:1(13Z)/22:6(4Z,7Z,10Z,13Z,16Z,19Z)/0:0)[iso2]	Gycerolipid	34.468	22.358	34.188	32.937	27.203	33.526	34.705	33.276	33.123	34.314	34.368	34.952	33.783	34.116	34.779	34.273	33.583	33.764	34.176	33.812	26.922	34.558	35.612	34.443	34.367	34.262	34.149	34.617	33.67	34.596
LMGL02010300	1-(10Z,13Z,16Z-docosatrienoyl)-2-(4Z,7Z,10Z,13Z,16Z,19Z-docosahexaenoyl)-sn-glycerol	DG(22:3(10Z,13Z,16Z)/22:6(4Z,7Z,10Z,13Z,16Z,19Z)/0:0)[iso2]	Gycerolipid	33.256	32.508	33.63	33.228	33.805	33.526	33.409	33.31	33.088	33.164	33.254	33.644	33.783	34.116	33.58	34.198	33.583	33.727	34.143	35.351	35.532	34.487	35.435	33.334	35.191	34.262	34.149	33.329	33.67	34.628
LMGL02010302	1-(13Z,16Z-docosadienoyl)-2-(4Z,7Z,10Z,13Z,16Z,19Z-docosahexaenoyl)-sn-glycerol	DG(22:2(13Z,16Z)/22:6(4Z,7Z,10Z,13Z,16Z,19Z)/0:0)[iso2]	Gycerolipid	33.256	26.869	33.131	33.228	24.211	33.526	25.703	33.31	33.123	24.974	33.254	20.001	33.783	34.116	30.796	34.198	33.583	33.727	34.143	33.78	33.885	33.397	33.908	33.334	35.191	33.834	27.108	26.726	31.997	32.627
LMGL02010304	1-(7Z,10Z,13Z,16Z-docosatetraenoyl)-2-(4Z,7Z,10Z,13Z,16Z,19Z-docosahexaenoyl)-sn-glycerol	DG(22:4(7Z,10Z,13Z,16Z)/22:6(4Z,7Z,10Z,13Z,16Z,19Z)/0:0)[iso2]	Gycerolipid	31.805	34.065	31.701	29.077	33.767	32.002	31.955	33.091	34.15	31.765	32.321	32.113	32.205	32.45	32.048	33.512	32.095	32.189	32.476	34.242	32.305	34.487	32.234	31.853	32.932	32.55	32.447	33.082	33.396	34.046
LMGL02010332	1-dodecanoyl-2-heptadecanoyl-sn-glycerol	DG(12:0/17:0/0:0)[iso2]	Gycerolipid	31.433	28.856	30.846	24.28	27.203	25.42	26.037	28.941	30.367	24.831	31.562	25.536	23.818	28.526	26.303	27.847	22.851	24.825	30.908	27.523	31.25	23.029	21.467	23.42	29.469	24.012	24.242	24.532	18.03	25.496
LMGL02010371	1-tridecanoyl-2-docosanoyl-sn-glycerol	DG(13:0/22:0/0:0)[iso2]	Gycerolipid	29.922	22.771	32.818	31.921	27.448	32.619	33.876	33.721	30.401	34.45	31.841	30.247	34.052	34.382	35.377	30.728	35.156	34.082	34.424	33.3	34.524	31.992	33.275	34.825	27.794	29.085	34.908	32.015	33.158	31.148
LMGL03012633	1,2-didodecanoyl-3-(9Z-hexadecenoyl)-sn-glycerol	TG(12:0/12:0/16:1(9Z))[iso3]	Gycerolipid	32.508	32.508	32.377	31.263	32.526	32.732	32.67	32.549	32.373	32.428	32.515	32.836	32.961	33.843	32.746	33.964	32.78	32.95	33.248	32.995	33.031	32.617	32.996	32.562	33.83	33.31	33.212	32.576	32.849	33.532
LMGL03012635	1,2-didodecanoyl-3-(9Z-heptadecenoyl)-sn-glycerol	TG(12:0/12:0/17:1(9Z))[iso3]	Gycerolipid	34.065	31.248	33.877	34.544	34.185	34.404	34.255	34.086	33.785	33.935	33.997	34.526	34.844	35.464	34.411	35.803	34.46	34.725	35.556	34.866	35.06	34.22	35.011	34.111	34.332	35.708	35.681	34.227	34.696	28.907
LMGL03012636	1,2-didodecanoyl-3-(9Z,12Z-heptadecadienoyl)-sn-glycerol	TG(12:0/12:0/17:2(9Z,12Z))[iso3]	Gycerolipid	34.501	18.611	25.009	32.937	31.909	25.198	34.572	26.162	27.907	30.668	26.775	34.924	35.148	35.357	34.779	23.528	34.694	32.342	25.536	26.911	25.407	23.029	25.297	34.508	23.698	27.199	27.108	27.282	23.259	34.856
LMGL03012638	1,2-didodecanoyl-3-(9Z-octadecenoyl)-sn-glycerol	TG(12:0/12:0/18:1(9Z))[iso3]	Gycerolipid	24.206	15.34	27.127	32.975	32.974	31.889	26.454	26.84	26.541	27.26	26.799	33.608	33.783	26.158	30.796	29.449	27.472	27.01	34.143	30.869	27.545	33.397	33.874	26.6	27.38	29.349	31.812	34.582	29.014	26.715
LMGL03012639	1,2-didodecanoyl-3-(9Z,12Z-octadecadienoyl)-sn-glycerol	TG(12:0/12:0/18:2(9Z,12Z))[iso3]	Gycerolipid	30.14	28.712	34.223	34.507	33.306	34.991	33.409	33.276	33.088	33.164	33.219	35.258	35.501	34.116	34.869	34.198	34.928	35.441	34.143	35.424	35.532	34.487	35.435	34.409	35.156	34.262	34.149	34.582	35.456	34.628
LMGL03012640	1,2-didodecanoyl-3-(6Z,9Z,12Z-octadecatrienoyl)-sn-glycerol	TG(12:0/12:0/18:3(6Z,9Z,12Z))[iso3]	Gycerolipid	28.932	17.647	31.701	17.99	30.883	32.002	31.371	31.859	31.706	31.765	32.321	32.113	32.205	32.45	32.048	32.527	34.174	32.189	32.476	32.226	26.989	30.274	35.398	31.853	29.948	32.55	32.447	31.866	32.111	33.909
LMGL03012647	1,2-didodecanoyl-3-(11Z,14Z-eicosadienoyl)-sn-glycerol	TG(12:0/12:0/20:2(11Z,14Z))[iso3]	Gycerolipid	23.753	18.687	23.427	34.582	33.945	34.849	33.309	33.824	33.551	29.764	29.277	34.271	33.176	33.47	17.481	33.548	26.853	33.206	34.458	18.651	30.016	17.439	18.968	34.732	21.178	18.823	20.084	33.771	26.801	31.997
LMGL03012657	1,2-didodecanoyl-3-(7Z,10Z,13Z,16Z,19Z-docosapentaenoyl)-sn-glycerol	TG(12:0/12:0/22:5(7Z,10Z,13Z,16Z,19Z))[iso3]	Gycerolipid	26.725	32.508	32.931	31.883	33.915	29.942	28.315	30.805	17.675	29.11	33.688	20.027	34.134	17.798	32.121	34.65	30.945	28.482	17.835	17.73	33.187	29.506	17.744	30.256	17.955	25.603	33.799	30.75	31.662	34.146
LMGL03012854	1-(9Z-tetradecenoyl)-2,3-di-(6Z,9Z,12Z,15Z-octadecatetraenoyl)-sn-glycerol	TG(14:1(9Z)/18:4(6Z,9Z,12Z,15Z)/18:4(6Z,9Z,12Z,15Z))[iso3]	Gycerolipid	25.073	17.618	26.611	25.037	29.777	27.583	31.587	23.922	21.219	25.746	25.55	33.386	22.665	21.371	23.817	29.222	22.882	23.35	21.978	33.45	25.445	26.035	24.626	22.297	33.577	28.04	24.585	23.061	26.285	33.777
LMGL03013204	1-dodecanoyl-2-tridecanoyl-3-(10Z,13Z,16Z-docosatrienoyl)-sn-glycerol	TG(12:0/13:0/22:3(10Z,13Z,16Z))[iso6]	Gycerolipid	24.81	22.51	27.127	31.883	33.007	31.079	33.819	27.628	25.375	28.297	32.777	27.461	29.549	29.793	29.374	32.004	29.939	31.817	30.108	29.793	33.211	27.229	32.27	31.929	33.041	32.55	33.799	28.526	29.311	29.362
LMGL03013232	1-dodecanoyl-2-tetradecanoyl-3-11Z-docosenoyl-sn-glycerol	TG(12:0/14:0/22:1(11Z))[iso6]	Gycerolipid	20.608	25.111	34.223	32.937	26.287	28.395	28.892	27.628	26.564	29.041	3.437	25.363	29.549	29.793	29.374	30.764	29.939	30.012	30.108	29.793	30.696	32.24	29.511	32.261	33.041	32.339	30.957	33.741	30.4	27.829
LMGL03013250	1-dodecanoyl-2-(9Z-tetradecenoyl)-3-(6Z,9Z,12Z,15Z-octadecatetraenoyl)-sn-glycerol	TG(12:0/14:1(9Z)/18:4(6Z,9Z,12Z,15Z))[iso6]	Gycerolipid	17.495	17.618	18.45	18.453	28.659	33.526	33.445	33.276	18.64	33.164	33.254	33.644	33.783	34.116	28.118	34.273	33.583	33.764	34.176	33.848	19.096	22.078	27.442	33.334	22.65	24.049	34.149	33.365	33.67	27.317
LMGL03013290	1-dodecanoyl-2-pentadecanoyl-3-(13Z,16Z-docosadienoyl)-sn-glycerol	TG(12:0/15:0/22:2(13Z,16Z))[iso6]	Gycerolipid	19.922	24.206	26.611	19.507	3.397	25.382	33.876	25.613	25.483	25.698	25.766	33.412	27.748	27.434	33.39	23.671	34.097	30.088	29.319	34.058	29.979	34.655	27.66	26.638	29.872	31.053	29.24	30.491	27.687	26.271
LMGL03013292	1-dodecanoyl-2-pentadecanoyl-3-(7Z,10Z,13Z,16Z-docosatetraenoyl)-sn-glycerol	TG(12:0/15:0/22:4(7Z,10Z,13Z,16Z))[iso6]	Gycerolipid	30.806	18.496	34.356	19.393	22.251	33.808	34.778	34.255	32.9	34.657	34.231	29.585	34.052	34.382	33.838	30.253	33.719	33.542	34.386	34.058	34.648	34.617	33.404	34.732	34.184	33.659	34.585	33.838	33.396	28.907
LMGL03013342	1-dodecanoyl-2-hexadecanoyl-3-(13Z,16Z-docosadienoyl)-sn-glycerol	TG(12:0/16:0/22:2(13Z,16Z))[iso6]	Gycerolipid	20.189	18.687	31.774	34.544	15.526	29.942	34.778	33.857	32.205	32.779	31.65	29.461	34.024	34.382	32.987	30.253	33.719	33.542	34.486	33.195	34.648	33.14	33.404	34.732	34.184	33.659	34.585	33.741	33.396	31.262
LMGL03013343	1-dodecanoyl-2-hexadecanoyl-3-(10Z,13Z,16Z-docosatrienoyl)-sn-glycerol	TG(12:0/16:0/22:3(10Z,13Z,16Z))[iso6]	Gycerolipid	19.03	20.608	20.135	34.151	26.693	26.92	32.011	29.373	20.247	29.906	34.231	31.715	25.186	26.381	26.84	20.153	30.153	27.01	35.816	32.957	26.989	20.141	34.434	31.667	30.681	27.495	34.585	29.933	18.487	33.777
LMGL03013440	1-dodecanoyl-2-(9Z,12Z-heptadecadienoyl)-3-(4Z,7Z,10Z,13Z,16Z,19Z-docosahexaenoyl)-sn-glycerol	TG(12:0/17:2(9Z,12Z)/22:6(4Z,7Z,10Z,13Z,16Z,19Z))[iso6]	Gycerolipid	31.987	16.526	33.537	32.215	32.824	33.901	25.921	25.613	27.211	22.431	3.437	34.059	28.962	29.321	23.779	34.65	30.603	24.749	23.43	29.426	25.078	28.784	30.5	19.669	34.184	22.904	29.24	29.12	34.081	32.701
LMGL03014008	1-tridecanoyl-2-(6Z,9Z,12Z,15Z-octadecatetraenoyl)-3-(5Z,8Z,11Z,14Z,17Z-eicosapentaenoyl)-sn-glycerol	TG(13:0/18:4(6Z,9Z,12Z,15Z)/20:5(5Z,8Z,11Z,14Z,17Z))[iso6]	Gycerolipid	29.188	25.627	31.256	19.393	14.775	29.942	29.544	31.686	26.709	29.313	28.971	29.461	34.052	33.47	28.598	27.405	33.396	30.088	33.83	32.264	31.765	31.693	33.404	32.261	34.221	33.659	33.661	29.12	32.713	15.098
LMGL05010011	1-(3Z,6Z,9Z,12Z,15Z-octadecapentaenoyl)-2-(6Z,9Z,12Z,15Z-octadecatetraenoyl)-3-O-beta-D-galactosyl-sn-glycerol	MGDG(18:5(3Z,6Z,9Z,12Z,15Z)/18:4(6Z,9Z,12Z,15Z))	Gycerolipid	17.618	29.885	17.611	17.596	17.627	17.633	17.74	25.664	23.571	22.559	26.799	17.796	17.726	17.821	17.71	17.995	17.734	17.792	17.835	17.73	17.785	16.595	23.047	17.64	17.955	17.937	17.83	17.647	17.727	17.951
LMGP01010002	1-hexadecanoyl-2-(14-pentadecenoyl)-sn-glycero-3-phosphocholine	PC(16:0/15:1(14))	Glycerophospholipid	25.073	28.677	34.223	36.399	34.408	34.991	34.705	34.459	33.088	34.281	34.402	35.156	35.501	34.116	34.869	34.235	34.928	35.441	34.143	35.351	35.532	34.487	33.874	33.334	35.191	34.262	34.149	34.617	35.29	34.66
LMGP01010388	1-decanoyl-2-hexadecanoyl-sn-glycero-3-phosphocholine	PC(10:0/16:0)	Glycerophospholipid	19.427	30.914	33.594	33.757	33.731	34.01	33.907	33.824	34.555	33.701	33.756	34.162	34.224	33.872	33.99	34.812	33.396	34.205	34.591	34.242	34.247	33.783	34.265	34.86	34.496	34.889	34.725	34.992	34.137	34.212
LMGP01010393	1-decanoyl-2-(9Z,12Z-octadecadienoyl)-sn-glycero-3-phosphocholine	PC(10:0/18:2(9Z,12Z))	Glycerophospholipid	33.474	32.508	33.38	33.483	33.514	32.732	32.67	32.549	32.373	33.439	32.515	32.836	32.961	33.872	32.746	33.99	32.78	33.562	33.248	32.995	33.992	32.617	32.996	32.562	35.298	33.31	34.444	32.576	32.849	33.532
LMGP01010394	1-decanoyl-2-nonadecanoyl-sn-glycero-3-phosphocholine	PC(10:0/19:0)	Glycerophospholipid	19.998	22.091	33.704	34.611	33.805	32.732	33.791	34.859	35.196	32.428	34.636	33.857	32.961	34.67	32.746	34.593	32.78	32.95	33.248	32.995	33.571	32.617	32.996	32.562	33.83	33.31	33.212	33.71	32.849	33.532
LMGP01010395	1-decanoyl-2-eicosanoyl-sn-glycero-3-phosphocholine	PC(10:0/20:0)	Glycerophospholipid	34.098	31.248	33.843	34.018	34.124	34.44	34.255	34.086	33.785	33.935	33.997	34.557	34.844	35.431	34.383	35.765	34.46	34.725	35.556	34.866	34.989	34.22	35.011	34.143	34.332	35.708	35.609	34.191	34.659	31.339
LMGP01010396	1-decanoyl-2-heneicosanoyl-sn-glycero-3-phosphocholine	PC(10:0/21:0)	Glycerophospholipid	30.88	33.022	33.131	33.228	33.306	33.526	33.409	33.31	33.123	33.164	33.254	33.608	33.783	35.495	30.796	34.198	33.583	33.727	34.143	33.78	33.885	34.52	33.908	33.299	27.38	31.849	34.149	33.329	33.636	34.66
LMGP01010401	1-decanoyl-2-pentacosanoyl-sn-glycero-3-phosphocholine	PC(10:0/25:0)	Glycerophospholipid	17.183	22.885	30.353	17.192	25.113	27.359	32.798	34.658	19.594	33.035	32.679	27.799	31.85	33.872	32.987	32.156	33.092	33.054	33.892	34.426	31.918	33.656	31.825	31.486	28.19	29.653	32.041	33.11	31.731	34.112
LMGP01010402			Glycerophospholipid	18.496	17.618	31.889	32.901	23.612	23.603	29.691	34.584	34.485	27.451	34.636	34.986	34.194	34.414	33.364	28.96	34.003	33.582	27.081	33.273	34.163	30.834	31.129	32.115	34.221	30.522	32.632	33.71	33.429	34.856
LMGP01010423			Glycerophospholipid	19.068	18.496	34.258	19.05	34.675	33.282	28.817	29.849	34.315	29.014	34.166	33.915	29.549	29.793	33.99	32.45	29.719	30.454	34.837	29.793	30.696	31.386	34.127	33.797	34.15	32.339	30.957	33.771	30.362	28.491
LMGP01010440	1-dodecanoyl-2-(9Z-octadecenoyl)-sn-glycero-3-phosphocholine	PC(12:0/18:1(9Z))	Glycerophospholipid	23.336	31.916	34.188	33.013	32.901	34.887	34.539	34.389	34.049	34.146	34.368	34.924	35.256	35.529	34.711	35.693	34.792	35.171	35.556	35.077	35.294	34.558	35.083	34.443	33.024	32.664	35.571	34.476	34.948	34.884
LMGP01010452	1-dodecanoyl-2-hexacosanoyl-sn-glycero-3-phosphocholine	PC(12:0/26:0)	Glycerophospholipid	22.847	17.719	34.258	27.385	23.085	34.812	34.642	32.93	33.328	33.666	33.721	31.158	28.962	22.566	29.713	30.066	34.035	35.274	33.467	34.426	32.594	34.587	19.539	34.569	31.02	24.316	25.971	33.741	35.186	31.446
LMGP01010512	1-tetradecanoyl-2-(4Z,7Z,10Z,13Z,16Z,19Z-docosahexaenoyl)-sn-glycero-3-phosphocholine	PC(14:0/22:6(4Z,7Z,10Z,13Z,16Z,19Z))	Glycerophospholipid	27.419	24.621	34.258	34.663	33.945	27.545	33.967	34.621	34.555	34.552	34.599	34.857	34.415	34.963	35.173	34.745	34.233	34.427	35.118	34.619	34.524	34.617	30.03	33.959	32.146	32.702	34.585	33.911	34.353	34.856
LMGP01010516	1-tetradecanoyl-2-(15Z-tetracosenoyl)-sn-glycero-3-phosphocholine	PC(14:0/24:1(15Z))	Glycerophospholipid	18.009	18.161	27.351	19.507	24.027	26.845	33.935	34.427	33.519	33.571	31.65	33.386	34.253	34.567	34.988	33.99	34.694	35.305	28.179	34.106	29.979	34.558	27.48	33.629	31.205	30.522	33.598	23.627	34.015	30.975
LMGP01010564	1,2-dihexadecanoyl-sn-glycero-3-phosphocholine	PC(16:0/16:0)	Glycerophospholipid	25.111	23.336	33.63	27.385	29.92	32.002	33.967	34.658	31.706	31.765	34.563	32.113	34.415	32.45	32.048	34.65	33.324	35.305	34.424	33.45	33.618	33.108	33.541	34.796	34.089	33.241	33.178	33.741	33.429	34.08
LMGP01010641			Glycerophospholipid	27.457	28.642	34.456	29.077	29.105	33.282	32.194	33.824	30.433	32.779	33.756	29.551	34.077	34.382	33.838	31.633	33.781	33.562	34.424	34.024	34.682	34.587	33.404	33.746	34.221	33.659	34.585	33.802	33.396	33.021
LMGP01010847	1-(11Z-octadecenoyl)-2-(4Z,7Z,10Z,13Z,16Z,19Z-docosahexaenoyl)-sn-glycero-3-phosphocholine	PC(18:1(11Z)/22:6(4Z,7Z,10Z,13Z,16Z,19Z))	Glycerophospholipid	14.535	19.694	32.415	33.013	31.871	21.293	31.619	32.322	27.39	33.035	33.025	34.127	34.224	31.634	29.488	34.535	30.907	35.171	33.035	31.021	31.579	25.411	33.441	31.667	34.221	33.241	31.254	17.246	34.015	29.756
LMGP01010890	1,2-di-(9Z-octadecenoyl)-sn-glycero-3-phosphocholine	PC(18:1(9Z)/18:1(9Z))	Glycerophospholipid	17.618	15.416	27.127	33.979	34.675	28.772	34.605	27.574	34.518	28.297	33.721	27.461	34.224	32.222	29.412	34.65	30.907	34.103	29.966	27.959	33.242	29.506	32.049	28.265	33.024	33.694	33.799	29.786	34.015	31.408
LMGP01010947	1-(9Z,12Z-octadecadienoyl)-2-(4Z,7Z,10Z,13Z,16Z,19Z-docosahexaenoyl)-sn-glycero-3-phosphocholine	PC(18:2(9Z,12Z)/22:6(4Z,7Z,10Z,13Z,16Z,19Z))	Glycerophospholipid	34.635	27.244	30.918	30.708	30.619	31.853	33.309	31.716	30.367	31.89	32.777	29.461	34.134	34.469	33.868	34.711	33.817	34.152	34.486	33.273	34.491	31.693	33.404	33.684	34.221	33.208	34.585	32.386	32.713	32.701
LMGP01010959			Glycerophospholipid	13.348	24.243	17.611	32.937	32.125	32.994	29.962	34.658	32.639	24.893	32.904	26.978	33.149	32.898	26.23	29.26	25.758	33.562	34.424	25.121	22.424	30.018	25.335	33.827	19.064	26.201	23.484	31.241	33.429	31.516
LMGP01011306	1-(7Z-hexadecenoyl)-2-(4Z,7Z,10Z,13Z,16Z,19Z-docosahexaenoyl)-sn-glycero-3-phosphocholine	PC(16:1(7Z)/22:6(4Z,7Z,10Z,13Z,16Z,19Z))	Glycerophospholipid	3.47	29.781	34.356	33.013	29.143	34.781	30.449	31.495	35.128	34.45	33.721	28.839	34.281	34.439	34.023	33.512	34.139	35.238	34.837	28.806	30.696	27.194	34.366	33.959	33.216	32.588	31.217	33.71	29.499	32.1
LMGP01011322	1-dodecanoyl-2-(9Z,12Z-heptadecadienoyl)-glycero-3-phosphocholine	PC(12:0/17:2(9Z,12Z))	Glycerophospholipid	27.206	22.091	33.843	34.018	34.124	34.44	34.255	34.658	33.785	33.935	34.599	34.557	34.881	35.394	34.383	30.728	34.428	34.797	35.556	34.831	34.989	34.22	34.973	34.143	29.948	28.859	35.609	34.191	34.659	26.303
LMGP01011324	1-dodecanoyl-2-(6Z,9Z,12Z-octadecatrienoyl)-glycero-3-phosphocholine	PC(12:0/18:3(6Z,9Z,12Z))	Glycerophospholipid	23.26	23.26	34.223	33.228	33.306	33.526	33.409	34.49	34.116	33.164	33.254	35.156	35.501	34.116	33.58	34.235	33.558	35.337	34.143	33.812	35.434	33.397	33.874	34.336	35.191	34.262	34.149	33.329	33.636	34.596
LMGP01011330	1-dodecanoyl-2-(11Z,14Z-eicosadienoyl)-glycero-3-phosphocholine	PC(12:0/20:2(11Z,14Z))	Glycerophospholipid	11.671	23.374	34.258	33.787	31.331	34.045	33.967	33.824	35.163	33.632	35.525	34.271	34.345	34.806	34.078	35.061	34.117	35.41	34.903	30.095	33.72	29.247	34.504	30.256	32.818	27.643	34.87	33.838	34.208	29.362
LMGP01011331	1-dodecanoyl-2-(8Z,11Z,14Z-eicosatrienoyl)-glycero-3-phosphocholine	PC(12:0/20:3(8Z,11Z,14Z))	Glycerophospholipid	28.856	34.098	34.188	34.582	34.124	34.849	34	34.728	34.385	33.666	34.636	30.816	34.415	34.806	35.15	35.027	34.174	34.321	34.903	34.457	34.951	33.907	34.504	34.86	33.477	33.979	34.444	33.838	34.696	29.362
LMGP01011336	1-dodecanoyl-2-(13Z,16Z-docosadienoyl)-glycero-3-phosphocholine	PC(12:0/22:2(13Z,16Z))	Glycerophospholipid	18.42	32.987	30.353	33.097	32.163	33.031	32.731	34.826	34.518	34.585	34.731	29.273	33.544	34.567	34.023	33.964	32.466	33.562	32.077	34.275	32.853	33.656	30.068	30.371	34.184	33.869	33.598	33.139	33.429	34.83
LMGP01011337	1-dodecanoyl-2-(7Z,10Z,13Z,16Z-docosatetraenoyl)-glycero-3-phosphocholine	PC(12:0/22:4(7Z,10Z,13Z,16Z))	Glycerophospholipid	21.939	19.694	34.356	30.073	27.874	34.922	33.876	34.584	35.163	35.21	34.599	34.828	35.256	35.319	34.844	34.56	34.83	35.274	33.917	35.208	35.47	34.819	33.68	34.6	34.259	31.282	35.384	34.617	35.05	34.08
LMGP01011348	1-tridecanoyl-2-(9Z,12Z-octadecadienoyl)-glycero-3-phosphocholine	PC(13:0/18:2(9Z,12Z))	Glycerophospholipid	24.621	25.402	33.704	34.507	34.443	32.002	34.742	34.49	34.116	34.281	34.402	35.156	35.537	34.537	34.869	34.779	34.893	35.41	34.486	35.388	35.47	31.915	32.747	34.443	32.932	33.001	34.547	34.617	35.426	34.08
LMGP01011353	1-tridecanoyl-2-(11Z-eicosenoyl)-glycero-3-phosphocholine	PC(13:0/20:1(11Z))	Glycerophospholipid	28.856	27.053	34.188	34.544	33.445	34.812	31.619	33.787	34.385	34.343	34.699	34.271	34.224	34.439	35.15	34.65	34.174	35.137	34.458	33.549	34.11	20.065	34.101	34.766	29.911	21.104	34.473	34.582	35.017	31.997
LMGP01011356	1-tridecanoyl-2-(5Z,8Z,11Z,14Z-eicosatetraenoyl)-glycero-3-phosphocholine	PC(13:0/20:4(5Z,8Z,11Z,14Z))	Glycerophospholipid	23.336	29.922	34.556	33.228	33.306	33.526	34.954	33.31	33.123	34.484	33.254	35.524	35.763	34.116	35.304	34.235	35.282	35.726	34.176	35.458	35.703	31.992	35.576	34.479	35.125	34.262	34.149	34.651	35.426	34.596
LMGP01011360	1-tridecanoyl-2-(13Z,16Z-docosadienoyl)-glycero-3-phosphocholine	PC(13:0/22:2(13Z,16Z))	Glycerophospholipid	22.656	17.183	34.223	33.562	33.978	25.198	31.619	34.584	35.128	35.21	34.636	34.924	35.113	34.439	35.02	34.013	34.861	35.274	17.835	26.256	24.024	25.525	28.673	34.6	33.403	31.015	27.918	34.438	29.014	34.112
LMGP01011428	1-pentadecanoyl-2-(13Z,16Z-docosadienoyl)-glycero-3-phosphocholine	PC(15:0/22:2(13Z,16Z))	Glycerophospholipid	17.719	18.047	33.474	33.614	33.12	29.257	34.673	34.389	33.461	33.666	33.79	29.363	26.984	19.515	28.819	23.566	23.919	35.337	30.652	34.426	34.247	34.587	30.424	32.814	34.15	31.997	29.769	33.741	34.106	31.262
LMGP01011459	1-(9Z-pentadecenoyl)-2-(13Z,16Z-docosadienoyl)-glycero-3-phosphocholine	PC(15:1(9Z)/22:2(13Z,16Z))	Glycerophospholipid	30.914	21.939	23.58	32.435	26.899	34.812	30.594	32.709	34.485	33.632	32.648	33.354	28.452	33.132	32.746	34.65	27.863	34.176	34.517	32.881	34.163	32.24	31.795	30.999	29.285	33.764	33.598	31.645	33.429	33.806
LMGP01011519	1-heptadecanoyl-2-(13Z,16Z-docosadienoyl)-glycero-3-phosphocholine	PC(17:0/22:2(13Z,16Z))	Glycerophospholipid	19.03	30.476	34.387	32.901	18.526	26.994	31.955	27.354	20.247	26.665	26.775	31.684	24.692	27.913	29.45	33.147	23.804	29.873	33.432	32.957	33.594	33.207	24.588	31.703	27.416	28.597	31.556	19.085	33.128	33.777
LMGP01011664	1-(6Z,9Z,12Z-octadecatrienoyl)-2-(5Z,8Z,11Z,14Z,17Z-eicosapentaenoyl)-glycero-3-phosphocholine	PC(18:3(6Z,9Z,12Z)/20:5(5Z,8Z,11Z,14Z,17Z))	Glycerophospholipid	20.456	22.586	28.45	28.513	31.44	31.596	28.691	32.93	28.529	28.57	34.297	34.002	35.327	29.003	34.958	29.146	28.776	28.876	33.502	28.769	33.643	28.558	28.776	28.52	33.365	29.085	29.033	28.603	28.781	32.664
LMGP01011670	1-(6Z,9Z,12Z-octadecatrienoyl)-2-(4Z,7Z,10Z,13Z,16Z,19Z-docosahexaenoyl)-glycero-3-phosphocholine	PC(18:3(6Z,9Z,12Z)/22:6(4Z,7Z,10Z,13Z,16Z,19Z))	Glycerophospholipid	23.412	19.106	23.923	32.512	29.143	30.274	23.633	28.884	34.75	34.954	30.325	31.126	24.692	23.972	31.355	34.745	25.351	24.301	33.917	34.493	33.211	27.08	30.206	36.132	29.247	29.085	34.585	25.575	25.778	33.709
LMGP01011724	1-(6Z,9Z,12Z,15Z-octadecatetraenoyl)-2-(5Z,8Z,11Z,14Z,17Z-eicosapentaenoyl)-glycero-3-phosphocholine	PC(18:4(6Z,9Z,12Z,15Z)/20:5(5Z,8Z,11Z,14Z,17Z))	Glycerophospholipid	23.981	25.627	28.526	31.4	28.621	28.738	22.681	32.322	24.26	22.248	25.019	21.433	25.186	28.198	27.891	28.171	34.035	22.459	27.119	28.844	18.341	28.596	28.849	33.127	29.323	29.161	22.547	24.941	33.158	29.134
LMGP01012106	1-(4Z,7Z,10Z,13Z,16Z,19Z-docosahexaenoyl)-2-(9Z,12Z-heptadecadienoyl)-glycero-3-phosphocholine	PC(22:6(4Z,7Z,10Z,13Z,16Z,19Z)/17:2(9Z,12Z))	Glycerophospholipid	24.997	25.91	29.977	24.961	21.681	30.124	25.281	23.947	20.439	36.333	30.798	32.961	22.513	33.132	32.746	30.18	21.884	32.878	27.63	32.881	24.024	24.892	22.629	24.181	15.319	27.753	29.317	30.978	26.95	28.199
LMGP01012127			Glycerophospholipid	23.867	19.03	17.173	33.049	33.043	30.821	33.768	31.495	33.364	31.385	34.636	33.826	35.654	34.505	15.598	33.964	34.928	34.048	34.458	36.19	35.434	34.487	34.539	22.938	32.257	34.299	34.078	25.726	35.744	32.1
LMGP01020012	1-tetradecyl-2-hexadecanoyl-sn-glycero-3-phosphocholine	PC(O-14:0/16:0)	Glycerophospholipid	32.508	31.916	32.377	33.419	32.526	34.161	32.67	32.549	32.373	32.428	32.515	32.836	32.961	33.843	32.746	33.964	32.78	32.95	34.424	32.995	33.031	32.617	32.996	32.562	33.83	33.31	33.212	32.576	32.849	33.532
LMGP01020023	1-tetradecyl-2-docosanoyl-sn-glycero-3-phosphocholine	PC(O-14:0/22:0)	Glycerophospholipid	24.168	8.701	30.353	3.403	31.293	22.472	32.765	34.551	19.971	33.005	34.501	27.799	31.85	25.306	31.718	33.389	33.092	31.854	32.115	33.356	31.918	33.656	31.825	31.486	28.19	20.533	33.539	33.082	31.731	32.739
LMGP01020031	1-hexadecyl-2-heptadecanoyl-sn-glycero-3-phosphocholine	PC(O-16:0/17:0)	Glycerophospholipid	32.987	20.456	33.537	17.465	27.912	32.002	31.955	33.753	31.706	31.765	32.586	33.32	32.205	32.45	32.048	34.65	33.324	34.321	32.476	32.226	32.267	34.655	32.234	34.67	32.894	32.55	32.447	31.866	32.111	32.968
LMGP01020180	1-hexadecyl-2-pentadecanoyl-glycero-3-phosphocholine	PC(O-16:0/15:0)	Glycerophospholipid	34.065	34.065	33.843	34.018	34.124	34.44	34.255	34.086	33.785	31.385	33.997	34.526	34.844	35.464	34.383	35.693	34.46	34.725	35.556	34.866	34.989	34.22	35.011	34.111	34.332	35.708	32.558	34.227	34.659	30.268
LMGP01020225	1-eicosyl-2-(9Z,12Z-heptadecadienoyl)-glycero-3-phosphocholine	PC(O-20:0/17:2(9Z,12Z))	Glycerophospholipid	18.047	24.357	18.488	24.583	18.526	20.797	28.201	27.628	25.116	28.297	34.166	25.363	29.549	29.793	29.374	28.695	29.719	29.48	29.929	29.793	30.696	27.194	29.511	28.265	33.024	32.339	30.957	27.316	28.976	29.791
LMGP01030022	1-(1Z-hexadecenyl)-2-(9Z-tetradecenoyl)-glycero-3-phosphocholine	PC(P-16:0/14:1(9Z))	Glycerophospholipid	27.244	27.419	33.843	34.018	34.124	34.44	34.255	34.086	33.785	33.935	33.997	34.557	34.844	35.431	34.383	35.765	34.46	34.725	35.556	34.866	34.989	34.22	35.011	34.143	34.332	35.708	35.609	34.191	34.659	31.11
LMGP01030024	1-(1Z-hexadecenyl)-2-(9Z-pentadecenoyl)-glycero-3-phosphocholine	PC(P-16:0/15:1(9Z))	Glycerophospholipid	26.725	20.608	24.26	33.228	29.143	24.403	25.703	24.482	23.147	24.385	24.436	20.001	26.019	23.35	24.344	28.319	25.948	25.915	25.536	35.077	25.874	24.336	33.874	32.375	27.416	34.262	25.524	29.272	25.919	30.341
LMGP01040018			Glycerophospholipid	34.065	34.065	33.877	34.544	34.185	34.404	34.255	34.086	33.785	33.935	33.997	34.526	34.844	35.464	34.411	35.803	34.46	34.725	35.556	34.866	35.06	34.22	35.011	34.111	34.332	35.708	35.681	34.227	34.696	28.907
LMGP01040057			Glycerophospholipid	28.158	17.36	29.416	33.256	33.306	31.666	32.765	28.091	23.067	32.944	28.026	21.056	31.444	31.698	29.374	32.156	28.229	28.337	28.581	33.68	28.431	33.295	33.68	27.97	28.919	24.164	28.481	28.052	28.248	23.603
LMGP01050084	2-acetyl-sn-glycero-3-phosphocholine	PC(0:0/2:0)	Glycerophospholipid	8.701	29.922	19.792	20.52	35.168	20.454	33.141	22.643	28.64	28.677	28.736	34.526	28.962	29.135	28.853	22.688	22.576	28.995	28.291	20.705	28.975	20.595	28.887	28.624	30.35	29.199	20.847	20.619	19.129	35.717
LMGP01050093	2-hexanoyl-sn-glycero-3-phosphocholine	PC(0:0/6:0)	Glycerophospholipid	29.076	17.618	19.754	27.199	24.552	27.359	35.659	27.327	27.211	19.849	27.289	34.303	35.602	33.019	32.49	27.736	20.99	20.884	35.592	28.692	28.831	19.847	31.825	20.888	27.935	27.753	24.737	18.555	28.65	29.059
LMGP01080004	1-(8-[3]-ladderane-octanoyl)-2-(8-[3]-ladderane-octanyl)-sn-glycerophosphocholine		Glycerophospholipid	18.009	19.922	32.415	19.507	19.93	32.732	24.989	32.227	34.555	30.758	25.55	33.95	23.856	33.132	32.746	33.171	23.25	27.477	33.432	32.881	29.155	26.681	22.629	32.74	29.911	33.241	34.547	23.627	26.911	27.79
LMGP01080005	1-tetradecanoyl-2-(8-[3]-ladderane-octanyl)-sn-glycerophosphocholine		Glycerophospholipid	15.527	28.043	34.153	34.369	31.255	35.027	34.816	34.658	34.351	34.314	34.636	35.524	35.763	34.116	35.304	34.235	35.218	35.802	34.176	35.458	35.67	34.487	35.576	34.479	35.052	34.262	34.149	34.687	35.49	34.596
LMGP01080023	1,2-dihexadecanoyl-sn-glycero-3-phosphocholine	PC(16:0/O-16:0)	Glycerophospholipid	22.091	27.053	31.627	30.853	33.306	30.787	25.703	26.84	27.943	29.593	26.799	33.644	27.091	31.118	30.796	32.924	28.993	30.924	31.743	30.869	28.681	33.397	33.908	27.157	29.469	30.449	31.812	31.793	30.01	32.138
LMGP02010053			Glycerophospholipid	14.055	3.47	29.793	34.73	22.631	35.127	22.681	23.348	24.205	22.814	22.872	24.445	22.897	23.972	23.741	24.777	25.758	26.836	23.012	22.768	22.95	22.61	22.781	22.523	23.208	30.522	24.623	29.972	29.933	23.177
LMGP02010054			Glycerophospholipid	22.358	19.068	25.344	33.256	34.408	34.781	32.765	28.124	34.15	23.576	34.402	33.229	28.376	28.49	28.194	24.161	28.265	28.337	27.043	33.387	23.948	33.295	33.68	33.035	28.955	34.112	28.481	34.438	28.248	24.739
LMGP02010094	1-octadecanoyl-2-(4Z,7Z,10Z,13Z,16Z,19Z-docosahexaenoyl)-sn-glycero-3-phosphoethanolamine	PE(18:0/22:6(4Z,7Z,10Z,13Z,16Z,19Z))	Glycerophospholipid	17.618	25.732	32.742	32.866	34.615	35.127	30.283	34.696	34.049	32.562	34.599	34.059	33.176	33.92	32.922	34.711	33.396	33.562	33.779	33.117	35.434	33.625	32.709	32.299	33.792	33.764	32.667	34.722	33.462	33.418
LMGP02010228			Glycerophospholipid	19.427	17.901	34.387	19.393	15.147	29.54	22.153	32.138	30.663	24.254	31.397	31.158	26.908	32.222	31.865	29.78	33.396	29.661	31.417	30.831	27.104	29.506	29.769	27.751	30.198	29.955	26.307	29.456	26.615	31.373
LMGP02010229			Glycerophospholipid	25.732	33.849	32.3	23.64	31.796	32.588	27.487	30.504	24.331	32.976	32.384	33.98	32.816	30.251	29.562	33.147	32.668	33.514	33.104	30.057	32.926	27.411	32.89	32.452	30.681	30.373	30.957	32.462	35.186	34.997
LMGP02010241			Glycerophospholipid	14.093	17.618	30.427	17.882	30.545	30.717	28.454	31.251	30.875	28.039	31.19	29.273	29.549	28.564	29.307	29.558	31.441	29.588	29.566	30.869	31.615	24.405	24.071	28.265	26.391	29.653	28.551	31.241	28.545	25.305
LMGP02010264			Glycerophospholipid	18.496	22.771	29.197	34.73	29.332	29.578	29.426	30.35	29.234	29.281	29.508	29.551	29.586	29.003	35.411	32.527	27.399	29.735	29.815	24.122	28.363	26.859	24.404	29.279	30.131	34.591	31.888	29.31	27.395	29.134
LMGP02010364	1-dodecanoyl-2-(9Z-heptadecenoyl)-glycero-3-phosphoethanolamine	PE(12:0/17:1(9Z))	Glycerophospholipid	6.343	18.009	24.749	23.907	23.158	27.322	30.253	29.577	31.644	30.092	29.809	34.303	30.526	32.189	29.713	33.122	20.879	31.854	25.979	29.793	31.101	22.078	24.404	24.745	29.911	28.224	28.216	26.319	31.731	34.856
LMGP02010370	1-dodecanoyl-2-nonadecanoyl-glycero-3-phosphoethanolamine	PE(12:0/19:0)	Glycerophospholipid	26.277	25.111	29.793	31.225	33.701	33.612	33.377	33.381	33.088	33.098	33.185	33.608	33.927	34.294	33.648	34.509	33.654	33.914	34.351	33.883	34.021	32.653	32.996	33.445	35.228	34.299	34.149	33.296	33.706	34.628
LMGP02010374	1-dodecanoyl-2-(8Z,11Z,14Z-eicosatrienoyl)-glycero-3-phosphoethanolamine	PE(12:0/20:3(8Z,11Z,14Z))	Glycerophospholipid	25.844	24.545	33.56	22.267	18.828	33.973	33.309	30.191	29.047	31.632	33.721	29.049	33.573	33.872	27.562	34.745	33.006	34.205	33.804	34.242	34.247	33.173	34.198	33.77	34.496	34.813	33.598	28.346	33.429	34.181
LMGP02010378	1-dodecanoyl-2-(11Z-docosenoyl)-glycero-3-phosphoethanolamine	PE(12:0/22:1(11Z))	Glycerophospholipid	23.222	23.791	34.223	34.507	34.443	34.956	34.742	34.49	34.116	34.281	34.402	35.156	35.537	32.45	34.869	32.527	34.893	35.41	27.119	35.388	35.47	34.52	35.435	34.409	35.191	34.262	32.971	34.617	35.29	34.628
LMGP02010379	1-dodecanoyl-2-(13Z,16Z-docosadienoyl)-glycero-3-phosphoethanolamine	PE(12:0/22:2(13Z,16Z))	Glycerophospholipid	19.312	18.496	34.525	24.131	24.627	33.25	33.967	34.525	34.589	33.632	34.563	34.127	34.313	34.567	33.959	34.779	34.139	34.205	34.554	34.242	34.282	26.608	32.823	34.372	29.948	33.001	34.618	33.802	34.081	24.124
LMGP02010380	1-dodecanoyl-2-(7Z,10Z,13Z,16Z-docosatetraenoyl)-glycero-3-phosphoethanolamine	PE(12:0/22:4(7Z,10Z,13Z,16Z))	Glycerophospholipid	33.849	34.098	34.258	22.992	23.085	34.083	33.967	34.758	33.584	33.666	34.531	34.237	34.378	34.835	35.12	35.095	35.057	34.356	29.529	34.531	34.491	33.907	34.504	34.569	34.567	35.111	34.87	33.873	34.208	29.362
LMGP02010396	1-tridecanoyl-2-(11Z-eicosenoyl)-glycero-3-phosphoethanolamine	PE(13:0/20:1(11Z))	Glycerophospholipid	34.535	25.513	34.188	34.611	34.369	34.812	34.605	34.427	34.012	34.213	34.402	34.893	35.256	35.495	34.711	35.658	34.792	35.202	35.556	35.077	35.332	34.617	35.083	34.443	25.807	35.601	35.647	34.511	34.913	34.66
LMGP02010401	1-tridecanoyl-2-docosanoyl-glycero-3-phosphoethanolamine	PE(13:0/22:0)	Glycerophospholipid	39.076	25.288	34.422	27.385	33.445	34.083	33.242	34.658	33.551	34.484	34.563	34.893	34.313	34.567	35.12	34.679	34.861	35.337	34.517	33.486	34.247	34.757	33.541	34.67	32.932	33.869	34.473	34.582	35.05	34.856
LMGP02010403	1-tridecanoyl-2-(13Z,16Z-docosadienoyl)-glycero-3-phosphoethanolamine	PE(13:0/22:2(13Z,16Z))	Glycerophospholipid	33.849	20.227	35.173	18.491	33.805	34.849	34	35.436	35.163	35.431	35.525	34.271	34.378	34.835	35.086	35.061	34.174	34.321	34.903	34.457	34.524	33.907	34.504	35.514	30.198	35.076	34.946	33.873	34.208	29.904
LMGP02010405	1-tridecanoyl-2-(4Z,7Z,10Z,13Z,16Z,19Z-docosahexaenoyl)-glycero-3-phosphoethanolamine	PE(13:0/22:6(4Z,7Z,10Z,13Z,16Z,19Z))	Glycerophospholipid	21.367	12.25	34.188	34.507	34.443	34.887	34.673	34.389	34.012	34.246	34.297	34.952	35.148	35.394	34.673	35.623	34.761	35.274	35.412	35.208	35.332	34.587	28.344	34.479	31.392	31.922	35.609	34.511	34.986	30.157
LMGP02010419	1-tetradecanoyl-2-(11Z-docosenoyl)-glycero-3-phosphoethanolamine	PE(14:0/22:1(11Z))	Glycerophospholipid	34.535	20.723	34.153	3.082	26.724	34.887	33.967	34.728	34.385	34.213	34.636	34.271	35.291	34.636	35.204	34.593	34.83	35.238	34.517	34.141	34.596	34.819	31.795	34.86	33.291	33.979	34.444	34.687	35.017	34.884
LMGP02010470	1-pentadecanoyl-2-(11Z-docosenoyl)-glycero-3-phosphoethanolamine	PE(15:0/22:1(11Z))	Glycerophospholipid	15.416	21.291	34.456	33.013	34.369	23.641	33.907	34.826	34.518	34.585	34.699	34.2	34.481	34.835	35.173	34.013	34.996	35.238	33.892	34.275	34.419	34.617	34.504	33.827	32.146	32.626	33.598	33.771	34.137	34.83
LMGP02010559	1-heptadecanoyl-2-(13Z,16Z-docosadienoyl)-glycero-3-phosphoethanolamine	PE(17:0/22:2(13Z,16Z))	Glycerophospholipid	17.618	22.129	25.231	32.901	34.675	34.887	34.605	33.857	34.351	25.089	34.166	34.893	34.224	25.116	35.15	33.548	23.957	30.492	29.966	35.109	29.48	34.691	17.744	33.927	33.024	33.764	28.815	34.511	34.015	34.884
LMGP02010588	1-(9Z-heptadecenoyl)-2-(13Z,16Z-docosadienoyl)-glycero-3-phosphoethanolamine	PE(17:1(9Z)/22:2(13Z,16Z))	Glycerophospholipid	23.374	23.222	34.356	29.89	31.406	32.146	33.309	34.728	34.485	31.165	34.636	32.994	34.281	34.702	35.12	34.903	35.028	35.238	34.661	34.367	35.256	34.587	35.253	32.814	33.477	33.73	31.071	34.687	32.188	29.248
LMGP02011210	1-heptadecanoyl-2-(4Z,7Z,10Z,13Z,16Z,19Z-docosahexaenoyl)-glycero-3-phosphoethanolamine	PE(17:0/22:6(4Z,7Z,10Z,13Z,16Z,19Z))	Glycerophospholipid	17.618	28.603	34.153	32.791	33.092	34.264	34.891	34.621	34.589	34.552	34.636	34.369	34.448	34.963	35.12	35.196	34.233	35.064	35.118	34.648	34.682	33.625	29.769	33.995	31.02	33.659	34.946	34.687	34.353	25.687
LMGP02011258	1-dodecanoyl-2-docosanoyl-glycero-3-phosphoethanolamine	PE(12:0/22:0)	Glycerophospholipid	19.808	26.725	34.525	16.825	32.018	34.922	34.778	34.49	35.017	33.164	33.254	35.156	33.783	34.116	33.58	34.198	33.558	33.727	34.143	33.812	33.885	33.397	33.874	34.336	35.191	34.262	34.149	34.617	33.636	34.66
LMGP02020031	1-hexadecyl-2-(9Z-nonadecenoyl)-glycero-3-phosphoethanolamine	PE(O-16:0/19:1(9Z))	Glycerophospholipid	31.805	28.565	34.223	34.507	34.443	35.027	34.742	34.49	34.15	34.281	34.402	35.258	35.501	31.149	34.869	31.229	34.928	35.41	32.476	35.388	35.47	34.487	35.435	34.409	33.68	33.241	32.971	34.617	35.456	34.628
LMGP02020053	1-octadecyl-2-(9Z-nonadecenoyl)-glycero-3-phosphoethanolamine	PE(O-18:0/19:1(9Z))	Glycerophospholipid	3.069	20.646	34.153	24.021	14.546	34.922	34.778	34.728	33.551	34.516	34.636	34.2	35.291	34.469	35.12	34.593	34.729	35.238	34.458	34.058	34.524	32.722	34.078	34.732	29.621	33.979	34.444	34.79	35.017	31.997
LMGP03010057	1-dodecanoyl-2-nonadecanoyl-glycero-3-phosphoserine	PS(12:0/19:0)	Glycerophospholipid	22.091	25.111	34.188	34.44	34.408	34.887	34.673	34.389	34.012	34.246	34.402	34.952	35.148	35.464	34.673	35.658	34.761	35.274	35.412	35.144	35.332	34.587	35.253	34.479	29.431	31.811	35.647	34.511	34.948	30.157
LMGP03010059	1-dodecanoyl-2-(11Z-eicosenoyl)-glycero-3-phosphoserine	PS(12:0/20:1(11Z))	Glycerophospholipid	33.779	17.618	33.594	25.037	32.018	27.247	15.466	34.584	33.584	34.413	34.563	34.271	34.345	34.567	34.052	34.679	34.139	34.205	34.591	33.52	34.282	33.207	32.234	33.86	32.971	33.834	34.473	33.741	34.081	34.112
LMGP03010062	1-dodecanoyl-2-(5Z,8Z,11Z,14Z-eicosatetraenoyl)-glycero-3-phosphoserine	PS(12:0/20:4(5Z,8Z,11Z,14Z))	Glycerophospholipid	28.005	22.091	34.188	23.258	23.577	34.956	28.422	34.696	34.385	33.632	33.756	34.952	34.345	34.537	34.711	34.65	34.117	35.137	35.74	34.367	34.191	24.929	23.694	34.825	29.431	33.907	33.87	33.741	35.017	29.362
LMGP03010066	1-dodecanoyl-2-(13Z,16Z-docosadienoyl)-glycero-3-phosphoserine	PS(12:0/22:2(13Z,16Z))	Glycerophospholipid	19.541	18.161	34.525	29.077	33.092	26.124	33.907	34.791	34.456	34.62	34.672	34.271	34.16	35.745	35.274	34.013	35.156	35.373	33.942	34.367	34.191	34.655	30.03	34.796	30.198	29.085	31.735	34.79	32.073	32.701
LMGP03010084	1-tridecanoyl-2-(11Z,14Z-eicosadienoyl)-glycero-3-phosphoserine	PS(13:0/20:2(11Z,14Z))	Glycerophospholipid	22.771	19.541	34.188	23.907	22.251	34.887	34.572	34.758	34.351	34.484	34.672	34.952	35.148	34.769	35.204	34.745	34.117	35.305	34.554	34.367	34.524	34.985	31.497	34.86	29.911	33.944	34.444	34.687	35.121	31.997
LMGP03010088	1-tridecanoyl-2-docosanoyl-glycero-3-phosphoserine	PS(13:0/22:0)	Glycerophospholipid	19.694	20.303	33.741	33.878	34.369	33.031	34.891	33.892	34.589	34.552	34.599	34.271	34.481	34.993	35.12	35.196	34.233	34.463	35.047	34.56	34.648	34.617	34.504	33.959	31.02	33.659	34.946	33.911	34.353	32.739
LMGP03010106	1-tetradecanoyl-2-(11Z-docosenoyl)-glycero-3-phosphoserine	PS(14:0/22:1(11Z))	Glycerophospholipid	17.618	14.093	35.326	24.545	17.627	29.324	31.343	33.594	34.555	35.359	33.53	35.524	33.599	28.38	33.364	34.679	35.596	27.551	33.779	33.248	33.594	36.762	33.307	32.846	35.336	32.035	33.539	35.869	36.389	34.112
LMGP03010108	1-tetradecanoyl-2-(7Z,10Z,13Z,16Z-docosatetraenoyl)-glycero-3-phosphoserine	PS(14:0/22:4(7Z,10Z,13Z,16Z))	Glycerophospholipid	23.374	17.216	34.258	24.242	34.014	34.956	31.649	34.758	34.28	34.377	34.599	33.755	35.395	34.67	34.023	33.99	34.928	35.305	33.467	35.533	35.402	34.587	35.715	32.846	35.228	35.992	15.1	34.687	35.456	29.248
LMGP03010136	1-(9Z-tetradecenoyl)-2-(13Z,16Z-docosadienoyl)-glycero-3-phosphoserine	PS(14:1(9Z)/22:2(13Z,16Z))	Glycerophospholipid	17.618	19.922	34.258	17.596	34.74	34.922	34.816	33.951	34.182	32.779	33.79	27.461	35.032	26.272	30.974	33.512	34.174	34.152	27.158	35.049	29.758	33.974	23.503	24.965	33.477	33.869	25.562	34.582	22.669	34.112
LMGP03010189	1-(9Z-pentadecenoyl)-2-(13Z,16Z-docosadienoyl)-glycero-3-phosphoserine	PS(15:1(9Z)/22:2(13Z,16Z))	Glycerophospholipid	18.344	22.51	32.452	3.475	33.066	33.936	28.422	34.953	34.589	31.862	34.8	34.059	34.134	33.132	34.869	34.745	34.003	35.337	34.517	34.141	34.191	29.763	30.348	32.814	32.183	32.626	33.539	34.015	34.053	33.381
LMGP03010190	1-(9Z-pentadecenoyl)-2-(7Z,10Z,13Z,16Z-docosatetraenoyl)-glycero-3-phosphoserine	PS(15:1(9Z)/22:4(7Z,10Z,13Z,16Z))	Glycerophospholipid	19.998	13.092	35.796	26.412	22.213	39.923	34.986	34.621	34.555	34.484	34.636	33.386	34.448	34.963	35.204	35.095	34.233	34.427	35.082	34.619	34.682	34.587	34.665	33.995	28.046	29.689	28.067	34.755	34.316	34.377
LMGP03010920	1-tetradecanoyl-2-(4Z,7Z,10Z,13Z,16Z,19Z-docosahexaenoyl)-glycero-3-phosphoserine	PS(14:0/22:6(4Z,7Z,10Z,13Z,16Z,19Z))	Glycerophospholipid	17.901	23.146	34.387	25.594	21.795	25.198	30.396	34.658	34.385	30.699	32.679	34.237	34.253	34.935	26.584	34.711	34.296	34.391	28.984	26.835	35.092	14.723	34.297	34.537	31.316	32.626	30.217	29.786	34.137	33.806
LMGP03020008	1-hexadecyl-2-(9Z-heptadecenoyl)-glycero-3-phosphoserine	PS(O-16:0/17:1(9Z))	Glycerophospholipid	22.167	23.072	34.387	24.131	32.018	24.706	34	34.658	34.28	34.484	34.563	34.127	34.313	34.567	35.055	34.779	34.792	35.171	34.517	34.209	29.046	34.725	33.209	34.67	33.577	33.869	34.618	34.546	34.081	34.146
LMGP03020026	1-octadecyl-2-(9Z,12Z-heptadecadienoyl)-glycero-3-phosphoserine	PS(O-18:0/17:2(9Z,12Z))	Glycerophospholipid	19.694	25.073	35.516	19.958	33.092	19.211	33.935	34.826	34.62	34.585	34.699	34.127	34.313	34.505	35.173	33.479	35.028	35.238	34.837	34.337	34.351	27.411	34.504	33.827	29.948	22.904	28.405	34.722	34.015	25.687
LMGP03020079	1-hexadecyl-2-(9Z,12Z-octadecadienoyl)-glycero-3-phosphoserine	PS(O-16:0/18:2(9Z,12Z))	Glycerophospholipid	23.489	20.456	34.153	25.037	23.501	34.887	34.642	34.728	34.385	34.246	34.636	34.952	35.221	34.6	35.204	34.711	34.83	35.305	34.554	34.308	34.453	34.985	34.198	34.86	29.911	33.979	34.444	34.651	35.05	31.997
LMGP03020082	1-hexadecyl-2-hexadecanoyl-glycero-3-phosphoserine	PS(O-16:0/16:0)	Glycerophospholipid	34.468	34.468	34.188	34.44	34.443	34.887	34.705	34.459	34.085	34.213	34.402	34.893	35.256	35.495	34.711	35.658	34.792	35.202	35.556	35.28	35.434	34.558	35.435	34.443	33.216	28.521	35.571	34.546	35.05	23.827
LMGP03020085	1-octadecyl-2-(5Z,8Z,11Z,14Z,17Z-eicosapentaenoyl)-glycero-3-phosphoserine	PS(O-18:0/20:5(5Z,8Z,11Z,14Z,17Z))	Glycerophospholipid	33.92	19.808	35.796	34.544	33.978	34.191	22.31	34.584	34.518	34.552	34.636	34.369	34.448	34.963	35.204	35.196	34.233	34.427	35.082	34.648	34.648	34.587	34.634	33.995	24.79	35.039	35.054	34.755	34.353	33.744
LMGP04010058	1-dodecanoyl-2-(9Z-nonadecenoyl)-glycero-3-phospho-(1'-sn-glycerol)	PG(12:0/19:1(9Z))	Glycerophospholipid	19.922	22.091	33.843	34.018	34.124	34.44	34.255	34.728	33.785	33.903	34.599	34.557	34.844	35.394	34.383	30.69	34.428	34.797	34.486	34.797	34.951	34.282	35.047	34.143	31.468	29.841	29.769	34.191	34.659	32.252
LMGP04010059	1-dodecanoyl-2-(11Z-eicosenoyl)-glycero-3-phospho-(1'-sn-glycerol)	PG(12:0/20:1(11Z))	Glycerophospholipid	19.131	16.456	33.131	23.258	34.408	31.415	33.409	33.276	33.088	33.13	33.219	33.644	33.712	33.895	32.385	34.037	33.558	33.692	33.432	33.812	33.852	19.847	33.838	33.334	30.198	33.764	31.812	29.492	33.636	30.087
LMGP04010060	1-dodecanoyl-2-(11Z,14Z-eicosadienoyl)-glycero-3-phospho-(1'-sn-glycerol)	PG(12:0/20:2(11Z,14Z))	Glycerophospholipid	21.139	32.875	34.289	34.582	33.306	34.132	33.409	34.459	34.085	34.281	33.254	35.156	35.501	34.116	34.958	34.235	34.861	35.41	34.176	35.316	33.885	33.397	33.838	34.409	35.263	34.224	34.149	34.546	35.29	34.596
LMGP04010061	1-dodecanoyl-2-(8Z,11Z,14Z-eicosatrienoyl)-glycero-3-phospho-(1'-sn-glycerol)	PG(12:0/20:3(8Z,11Z,14Z))	Glycerophospholipid	25.111	28.565	32.037	32.179	32.194	32.37	31.981	34.525	34.116	25.118	34.531	32.113	32.205	33.003	26.584	32.527	32.056	35.441	34.176	32.226	32.267	21.509	32.785	31.853	31.094	34.262	32.971	33.438	34.28	25.233
LMGP04010063	1-dodecanoyl-2-(5Z,8Z,11Z,14Z,17Z-eicosapentaenoyl)-glycero-3-phospho-(1'-sn-glycerol)	PG(12:0/20:5(5Z,8Z,11Z,14Z,17Z))	Glycerophospholipid	19.808	31.84	24.483	22.115	22.517	22.167	23.686	25.64	24.26	22.499	25.841	25.39	23.287	26.381	32.419	25.232	24.936	32.562	26.016	26.109	22.424	30.385	22.59	24.479	23.061	26.051	25.745	25.164	25.52	26.53
LMGP04010064	1-dodecanoyl-2-heneicosanoyl-glycero-3-phospho-(1'-sn-glycerol)	PG(12:0/21:0)	Glycerophospholipid	20.227	33.623	34.356	26.226	33.841	34.132	31.955	33.857	34.555	32.779	33.756	34.271	34.481	34.963	34.131	35.34	34.174	34.427	35.156	34.531	34.623	33.974	35.612	33.894	34.697	34.112	35.31	34.617	35.564	29.021
LMGP04010078	1-tridecanoyl-2-(9Z,12Z-octadecadienoyl)-glycero-3-phospho-(1'-sn-glycerol)	PG(13:0/18:2(9Z,12Z))	Glycerophospholipid	23.072	14.969	34.387	23.945	21.91	34.887	34.539	34.658	34.116	34.146	34.599	34.986	35.148	35.394	34.673	33.548	34.761	35.274	22.612	35.077	35.369	34.725	23.694	34.443	20.233	32.588	31.774	34.511	34.948	34.997
LMGP04010083	1-tridecanoyl-2-(11Z-eicosenoyl)-glycero-3-phospho-(1'-sn-glycerol)	PG(13:0/20:1(11Z))	Glycerophospholipid	21.596	31.324	33.666	25.037	27.949	32.002	31.955	34.658	31.676	31.765	34.599	33.32	34.077	32.45	32.048	34.535	33.069	34.124	34.486	32.226	32.305	31.915	32.234	31.853	32.971	32.55	32.482	33.741	34.053	34.08
LMGP04010085	1-tridecanoyl-2-(8Z,11Z,14Z-eicosatrienoyl)-glycero-3-phospho-(1'-sn-glycerol)	PG(13:0/20:3(8Z,11Z,14Z))	Glycerophospholipid	24.243	26.687	30.203	30.261	22.138	34.132	29.402	31.832	35.163	25.522	33.756	34.271	34.345	34.835	34.023	35.095	29.026	34.321	28.758	32.412	30.547	30.385	29.475	23.496	19.852	25.792	25.524	33.838	33.128	29.362
LMGP04010086	1-tridecanoyl-2-(5Z,8Z,11Z,14Z-eicosatetraenoyl)-glycero-3-phospho-(1'-sn-glycerol)	PG(13:0/20:4(5Z,8Z,11Z,14Z))	Glycerophospholipid	18.687	19.808	34.188	22.992	27.843	29.111	29.003	34.696	34.385	24.586	29.3	29.273	34.415	34.806	34.711	34.844	34.117	35.1	33.942	29.943	29.979	33.839	34.575	34.6	29.834	32.664	34.547	34.687	34.986	29.362
LMGP04010090	1-tridecanoyl-2-(13Z,16Z-docosadienoyl)-glycero-3-phospho-(1'-sn-glycerol)	PG(13:0/22:2(13Z,16Z))	Glycerophospholipid	21.748	13.874	32.894	32.975	33.092	25.198	28.003	34.758	34.555	28.523	34.955	24.466	21.88	34.537	33.838	34.65	35.156	34.291	34.424	30.907	34.351	34.655	27.66	34.766	32.257	31.811	29.619	33.71	27.687	34.856
LMGP04010091	1-tridecanoyl-2-(7Z,10Z,13Z,16Z-docosatetraenoyl)-glycero-3-phospho-(1'-sn-glycerol)	PG(13:0/22:4(7Z,10Z,13Z,16Z))	Glycerophospholipid	21.291	21.139	30.579	33.979	27.676	30.821	26.146	34.826	33.4	29.247	33.559	33.95	35.537	34.439	34.158	32.309	34.861	34.103	34.176	35.495	35.8	25.674	35.576	27.157	35.298	34.299	34.187	34.755	35.49	34.628
LMGP04010106	1-tetradecanoyl-2-(11Z-docosenoyl)-glycero-3-phospho-(1'-sn-glycerol)	PG(14:0/22:1(11Z))	Glycerophospholipid	17.183	29.188	19.192	27.348	18.526	23.755	32.765	34.658	19.911	32.619	33.025	29.273	33.599	33.872	32.987	34.013	33.396	33.562	34.554	33.356	31.918	33.656	31.859	31.486	23.244	33.869	33.598	33.11	33.429	34.112
LMGP04010136	1-(9Z-tetradecenoyl)-2-(13Z,16Z-docosadienoyl)-glycero-3-phospho-(1'-sn-glycerol)	PG(14:1(9Z)/22:2(13Z,16Z))	Glycerophospholipid	17.618	17.36	34.223	29.89	23.875	26.162	34.539	34.551	35.017	35.359	34.501	34.924	34.253	35.319	34.844	34.013	34.761	35.274	33.779	17.73	30.049	34.52	17.744	34.6	33.477	17.937	29.619	34.582	34.948	34.112
LMGP04010155	1-pentadecanoyl-2-(5Z,8Z,11Z,14Z,17Z-eicosapentaenoyl)-glycero-3-phospho-(1'-sn-glycerol)	PG(15:0/20:5(5Z,8Z,11Z,14Z,17Z))	Glycerophospholipid	13.797	17.618	34.188	22.839	18.79	27.247	25.921	34.758	34.982	34.146	34.636	35.024	35.501	35.464	34.813	34.56	34.792	35.41	27.043	30.233	35.703	33.325	33.68	34.479	28.263	32.588	34.078	34.582	35.121	32.1
LMGP04010157	1-pentadecanoyl-2-(11Z-docosenoyl)-glycero-3-phospho-(1'-sn-glycerol)	PG(15:0/22:1(11Z))	Glycerophospholipid	17.618	29.038	26.611	29.039	33.306	26.162	25.894	34.621	34.555	34.413	34.636	35.42	33.176	27.112	31.865	30.217	32.466	27.01	31.668	31.751	34.163	30.796	32.747	33.77	33.403	33.31	31.033	33.741	32.334	33.777
LMGP04010158	1-pentadecanoyl-2-(13Z,16Z-docosadienoyl)-glycero-3-phospho-(1'-sn-glycerol)	PG(15:0/22:2(13Z,16Z))	Glycerophospholipid	17.618	23.412	26.611	29.89	29.105	24.098	25.236	33.658	34.555	31.165	33.593	34.002	34.194	33.872	33.99	34.745	25.351	34.176	23.645	26.911	33.643	22.991	19.577	31.667	36.102	29.689	33.569	33.71	34.015	34.08
LMGP04010189	1-(9Z-pentadecenoyl)-2-(13Z,16Z-docosadienoyl)-glycero-3-phospho-(1'-sn-glycerol)	PG(15:1(9Z)/22:2(13Z,16Z))	Glycerophospholipid	23.374	22.656	30.846	29.82	34.74	30.787	34.705	31.802	32.573	33.632	33.721	27.491	34.16	34.439	34.898	34.622	34.003	31.371	29.929	24.008	35.256	22.457	24.816	30.007	33.365	32.588	32.52	32.935	33.957	31.262
LMGP04010199	1-hexadecanoyl-2-(11Z-docosenoyl)-glycero-3-phospho-(1'-sn-glycerol)	PG(16:0/22:1(11Z))	Glycerophospholipid	28.642	27.419	34.258	34.44	34.74	34.781	29.426	33.787	35.017	34.377	33.721	28.289	31.074	33.872	30.211	33.99	34.694	31.968	34.837	34.209	33.671	31.561	33.242	33.827	34.15	32.588	34.509	33.802	34.053	31.01
LMGP04010200	1-hexadecanoyl-2-(13Z,16Z-docosadienoyl)-glycero-3-phospho-(1'-sn-glycerol)	PG(16:0/22:2(13Z,16Z))	Glycerophospholipid	20.456	19.998	33.56	29.856	31.474	34.991	34.816	32.93	35.091	32.779	33.721	32.225	34.345	34.537	34.023	34.745	34.117	33.562	34.941	34.426	33.643	28.558	34.434	28.52	33.403	29.085	29.033	33.802	28.781	32.627
LMGP04010245	1-heptadecanoyl-2-(11Z-docosenoyl)-glycero-3-phospho-(1'-sn-glycerol)	PG(17:0/22:1(11Z))	Glycerophospholipid	29.781	24.281	34.223	32.791	31.474	33.282	33.967	32.87	33.519	33.666	34.264	33.354	28.962	33.895	29.75	34.679	32.894	32.84	20.987	34.337	22.462	33.625	22.552	32.883	24.488	23.526	34.473	33.741	34.053	34.884
LMGP04010276	1-(9Z-heptadecenoyl)-2-(7Z,10Z,13Z,16Z-docosatetraenoyl)-glycero-3-phospho-(1'-sn-glycerol)	PG(17:1(9Z)/22:4(7Z,10Z,13Z,16Z))	Glycerophospholipid	23.412	17.901	26.725	23.297	29.884	30.932	24.348	34.826	23.471	32.652	34.636	31.126	22.665	32.189	32.453	33.99	32.504	35.622	33.917	32.957	33.211	22.229	23.541	19.214	25.132	26.089	25.6	24.683	23.657	33.744
LMGP04010321	1-octadecanoyl-2-(13Z,16Z-docosadienoyl)-glycero-3-phospho-(1'-sn-glycerol)	PG(18:0/22:2(13Z,16Z))	Glycerophospholipid	13.092	19.312	34.387	32.033	26.693	31.853	32.194	31.716	30.401	31.921	31.676	29.461	34.134	34.469	35.02	29.558	33.781	34.124	33.804	34.106	34.682	31.693	33.441	33.797	34.221	33.659	34.585	33.71	33.985	31.262
LMGP04010338	1-(9Z-octadecenoyl)-2-(13Z,16Z-docosadienoyl)-glycero-3-phospho-(1'-sn-glycerol)	PG(18:1(9Z)/22:2(13Z,16Z))	Glycerophospholipid	29.076	15.302	27.017	33.614	32.824	22.889	31.955	32.9	34.654	34.62	32.904	31.158	34.134	34.469	35.02	34.013	26.823	34.9	33.467	34.493	24.745	26.681	30.5	33.127	28.374	29.653	27.695	33.645	34.015	33.418
LMGP04010426	1-(6Z,9Z,12Z,15Z-octadecatetraenoyl)-2-tridecanoyl-glycero-3-phospho-(1'-sn-glycerol)	PG(18:4(6Z,9Z,12Z,15Z)/13:0)	Glycerophospholipid	23.26	21.748	25.009	23.22	20.235	25.236	23.327	25.861	24.405	23.251	25.79	24.632	23.894	26.858	26.584	23.709	23.469	26.727	25.536	22.512	28.606	22.381	23.427	24.851	25.807	23.747	25.412	25.126	23.481	26.996
LMGP04010825	1-(4Z,7Z,10Z,13Z,16Z,19Z-docosahexaenoyl)-2-(9Z-heptadecenoyl)-glycero-3-phospho-(1'-sn-glycerol)	PG(22:6(4Z,7Z,10Z,13Z,16Z,19Z)/17:1(9Z))	Glycerophospholipid	17.618	26.649	29.755	31.4	17.627	22.472	25.838	25.015	19.151	17.691	29.381	29.405	25.414	23.534	17.71	23.566	21.884	17.792	23.793	22.845	17.762	21.394	17.744	24.326	20.838	17.937	35.46	23.061	17.753	17.951
LMGP04010922	1-tetradecanoyl-2-docosanoyl-glycero-3-phospho-(1'-sn-glycerol)	PG(14:0/22:0)	Glycerophospholipid	18.161	27.053	34.322	33.642	33.092	27.545	32.798	34.285	34.555	34.552	34.599	34.237	29.219	34.963	35.173	33.122	34.233	35.238	34.424	34.531	34.524	28.116	30.03	33.927	33.44	33.694	32.002	33.838	34.353	34.856
LMGP04010923	1-tetradecanoyl-2-(5Z,8Z,11Z,14Z,17Z-eicosapentaenoyl)-glycero-3-phospho-(1'-sn-glycerol)	PG(14:0/20:5(5Z,8Z,11Z,14Z,17Z))	Glycerophospholipid	31.324	28.932	34.556	33.256	29.105	27.508	26.763	33.31	33.228	26.377	33.364	35.488	35.395	34.04	33.927	27.405	35.09	33.662	33.972	34.76	33.697	27.375	35.544	26.75	28.695	34.186	34.078	34.79	35.186	34.596
LMGP04010940	1-dodecanoyl-2-eicosanoyl-glycero-3-phospho-(1'-sn-glycerol)	PG(12:0/20:0)	Glycerophospholipid	22.51	22.847	34.188	34.44	34.443	34.887	34.705	34.389	34.049	34.246	34.368	34.952	35.256	35.529	34.673	35.623	34.792	35.274	35.556	35.208	35.434	34.558	35.361	34.443	35.125	34.262	35.571	34.511	35.05	34.596
LMGP04010941	1-dodecanoyl-2-(9Z-octadecenoyl)-glycero-3-phospho-(1'-sn-glycerol)	PG(12:0/18:1(9Z))	Glycerophospholipid	24.206	28.642	33.56	29.856	32.562	32.732	32.67	32.582	35.337	32.428	32.515	32.864	32.961	33.221	32.783	33.334	32.78	32.95	33.248	32.995	33.031	32.617	32.996	32.562	33.83	33.31	33.212	32.576	32.849	34.344
LMGP04020006	1-hexadecyl-2-(9Z-pentadecenoyl)-glycero-3-phospho-(1'-sn-glycerol)	PG(O-16:0/15:1(9Z))	Glycerophospholipid	32.508	31.286	32.377	32.473	32.526	32.732	32.67	32.549	32.373	32.428	32.515	32.836	32.961	33.843	32.746	33.99	35.315	33.562	33.248	32.995	33.571	32.617	32.996	32.562	33.83	33.31	33.212	32.576	32.849	33.532
LMGP04020007	1-hexadecyl-2-(9Z-hexadecenoyl)-glycero-3-phospho-(1'-sn-glycerol)	PG(O-16:0/16:1(9Z))	Glycerophospholipid	34.098	33.256	33.843	34.018	34.124	34.44	34.255	34.086	33.785	33.935	33.997	34.557	34.844	35.394	34.383	35.765	34.428	34.797	35.556	34.831	34.989	34.22	34.973	34.143	34.089	35.708	35.609	34.191	34.659	30.268
LMGP04020008	1-hexadecyl-2-(9Z-heptadecenoyl)-glycero-3-phospho-(1'-sn-glycerol)	PG(O-16:0/17:1(9Z))	Glycerophospholipid	23.981	28.856	26.611	19.733	25.77	25.792	32.473	25.043	25.14	26.635	27.37	27.516	25.981	32.785	30.796	26.238	32.466	28.995	32.776	30.869	26.559	33.397	32.085	31.486	28.733	28.521	32.971	25.799	25.883	26.715
LMGP04020009	1-hexadecyl-2-(9Z,12Z-heptadecadienoyl)-glycero-3-phospho-(1'-sn-glycerol)	PG(O-16:0/17:2(9Z,12Z))	Glycerophospholipid	24.357	22.167	35.364	25.037	33.805	33.526	33.409	33.31	33.088	33.164	33.254	33.644	35.501	34.116	33.58	34.235	34.928	33.727	34.143	33.812	33.885	33.397	33.874	33.334	35.191	34.262	34.149	33.329	33.636	34.596
LMGP04020014	1-hexadecyl-2-heneicosanoyl-glycero-3-phospho-(1'-sn-glycerol)	PG(O-16:0/21:0)	Glycerophospholipid	3.434	3.181	30.846	35.532	33.024	33.808	25.651	28.493	34.555	34.516	34.599	34.2	23.97	34.835	34.106	28.506	21.884	24.977	27.885	34.396	25.445	25.078	24.367	25.45	33.44	33.659	24.089	30.529	29.387	24.815
LMGP04020026	1-octadecyl-2-(9Z,12Z-heptadecadienoyl)-glycero-3-phospho-(1'-sn-glycerol)	PG(O-18:0/17:2(9Z,12Z))	Glycerophospholipid	28.856	23.146	34.188	34.582	31.909	34.849	25.236	34.728	34.385	35.396	34.636	34.271	35.221	34.537	35.15	34.65	34.117	35.137	33.972	34.141	32.164	23.516	31.825	34.766	25.807	20.647	34.373	34.687	35.017	31.997
LMGP04020036	1-octadecyl-2-(8Z,11Z,14Z-eicosatrienoyl)-glycero-3-phospho-(1'-sn-glycerol)	PG(O-18:0/20:3(8Z,11Z,14Z))	Glycerophospholipid	23.072	19.389	28.564	30.891	34.74	23.117	29.426	33.787	32.573	31.862	33.721	28.127	34.16	29.793	30.607	31.304	33.968	34.103	25.979	28.883	30.696	27.411	29.957	34.372	34.15	32.588	32.52	30.788	28.976	33.777
LMGP04020038	1-octadecyl-2-(11Z-docosenoyl)-glycero-3-phospho-(1'-sn-glycerol)	PG(O-18:0/22:1(11Z))	Glycerophospholipid	34.57	14.385	34.223	32.76	30.177	33.048	34.642	32.87	32.513	33.666	33.721	31.044	27.02	33.895	29.713	23.566	33.092	35.274	30.652	34.426	32.378	34.587	30.424	22.335	32.222	31.997	23.519	33.71	28.976	31.262
LMGP04020039	1-octadecyl-2-(13Z,16Z-docosadienoyl)-glycero-3-phospho-(1'-sn-glycerol)	PG(O-18:0/22:2(13Z,16Z))	Glycerophospholipid	25.073	24.658	19.525	25.037	29.777	27.583	31.587	25.043	21.4	25.977	25.55	33.386	22.665	33.132	32.746	33.171	23.285	32.878	23.502	33.45	26.597	26.035	22.149	25.079	33.577	32.073	24.585	24.16	28.509	34.884
LMGP04020040	1-octadecyl-2-(7Z,10Z,13Z,16Z-docosatetraenoyl)-glycero-3-phospho-(1'-sn-glycerol)	PG(O-18:0/22:4(7Z,10Z,13Z,16Z))	Glycerophospholipid	29.188	15.264	31.256	19.393	34.075	31.193	32.194	31.716	27.211	31.951	31.676	25.839	33.207	31.666	30.211	26.603	33.781	33.054	32.001	31.318	34.623	34.587	33.441	32.261	34.221	33.659	33.569	29.456	33.429	31.262
LMGP04020058	1-eicosyl-2-(9Z-nonadecenoyl)-glycero-3-phospho-(1'-sn-glycerol)	PG(O-20:0/19:1(9Z))	Glycerophospholipid	28.043	20.342	34.258	30.891	34.675	25.198	28.201	29.577	25.116	28.297	33.721	25.363	29.549	29.793	29.412	29.07	29.536	29.512	25.979	27.959	30.696	22.419	29.957	25.412	34.15	33.694	30.957	27.316	34.081	28.491
LMGP04020075	1-hexadecyl-2-(8Z,11Z,14Z-eicosatrienoyl)-glycero-3-phospho-(1'-sn-glycerol)	PG(O-16:0/20:3(8Z,11Z,14Z))	Glycerophospholipid	19.068	21.139	31.889	27.348	29.143	27.759	24.971	34.826	27.613	32.619	31.786	26.008	32.785	33.92	33.896	33.122	32.32	23.313	33.467	33.486	33.211	34.617	34.467	33.827	29.285	31.053	32.002	32.462	23.259	32.701
LMGP04020076	1-hexadecyl-2-nonadecanoyl-glycero-3-phospho-(1'-sn-glycerol)	PG(O-16:0/19:0)	Glycerophospholipid	29.922	20.227	30.129	33.642	29.851	17.633	33.876	27.354	32.862	33.603	32.321	28.839	17.726	17.798	25.673	17.995	33.968	17.792	31.234	17.73	30.658	29.073	31.459	23.649	33.513	33.869	34.509	17.647	17.753	30.306
LMGP04020078	1-hexadecyl-2-(6Z,9Z,12Z-octadecatrienoyl)-glycero-3-phospho-(1'-sn-glycerol)	PG(O-16:0/18:3(6Z,9Z,12Z))	Glycerophospholipid	16.01	23.034	34.258	22.115	22.138	25.198	24.702	31.832	21.973	29.089	32.252	25.096	34.345	30.216	34.052	30.868	29.026	25.545	22.016	24.046	26.312	22.114	22.073	25.003	20.233	29.615	33.539	29.786	24.31	24.086
LMGP04020090	1-hexadecyl-2-(5Z,8Z,11Z,14Z-eicosatetraenoyl)-glycero-3-phospho-(1'-sn-glycerol)	PG(O-16:0/20:4(5Z,8Z,11Z,14Z))	Glycerophospholipid	15.527	34.433	34.582	33.049	33.092	34.228	33.343	34.791	34.589	34.004	32.321	31.158	35.873	34.505	34.158	34.56	34.96	35.41	32.077	28.439	35.47	33.108	35.576	33.6	35.374	34.299	31.735	34.755	35.49	32.664
LMGP04020092	1-hexadecyl-2-(9Z-octadecenoyl)-glycero-3-phospho-(1'-sn-glycerol)	PG(O-16:0/18:1(9Z))	Glycerophospholipid	25.111	27.206	34.387	25.965	28.773	32.002	31.955	34.658	31.706	33.632	34.563	34.2	33.207	32.45	33.31	33.512	32.095	34.262	34.486	34.058	34.132	34.725	32.928	33.827	32.932	32.55	33.799	34.582	33.429	34.08
LMGP04040006	1-(8-[5]-ladderane-octanoyl)-2-(8-[3]-ladderane-octanyl)-sn-glycero-3-phospho-(1'-sn-glycerol)		Glycerophospholipid	28.527	18.047	28.45	28.513	28.583	28.662	20.779	26.406	28.529	28.57	28.625	19.629	28.867	29.003	28.712	29.146	28.776	28.876	29.022	28.769	28.868	28.558	22.035	28.52	29.285	29.085	29.033	28.603	28.781	29.134
LMGP04100003	Bis-[2-(9Z-octadecenoyl)-3-lyso-sn-glycero]-1-phosphate	LBPA(18:1(9Z)/18:1(9Z))	Glycerophospholipid	24.545	19.808	24.146	25.594	27.843	33.031	30.283	34.658	33.432	30.092	34.599	34.002	33.149	32.785	35.055	34.622	34.139	35.238	30.581	33.326	28.975	30.018	29.475	33.797	29.393	24.733	24.242	33.741	28.9	34.112
LMGP04100004	2-(9Z-hexadecenoyl)-3-lyso-sn-glycero-1-phospho-(2'-(9Z-octadecenoyl)-3'-lyso-1'-sn-glycerol)	LBPA(16:1(9Z)/18:1(9Z))	Glycerophospholipid	29.114	18.877	34.188	34.582	31.293	34.812	22.286	33.753	34.385	34.484	34.636	34.924	35.221	34.537	35.204	34.65	34.729	35.305	33.972	34.176	34.558	30.758	19.424	34.86	35.63	25.64	34.444	34.546	35.017	31.997
LMGP04110001	1-tetradecanoyl-2-(8-[3]-ladderane-octanyl)-sn-glycero-3-phospho-(1'-sn-glycerol)		Glycerophospholipid	28.856	19.998	34.188	34.44	34.124	34.849	28.976	29.067	35.091	35.467	33.116	29.308	34.415	34.806	35.12	35.027	34.631	29.333	31.308	29.716	29.372	33.907	34.504	33.894	34.733	29.577	34.618	33.838	34.173	29.362
LMGP06010018	1-dodecanoyl-2-heptadecanoyl-glycero-3-phospho-(1'-myo-inositol)	PI(12:0/17:0)	Glycerophospholipid	16.526	12.949	17.611	17.596	19.511	17.633	17.74	26.459	23.441	25.725	28.176	22.315	17.726	17.821	17.71	17.995	17.734	17.792	17.835	24.833	17.785	17.664	23.047	25.079	17.955	17.937	17.83	33.139	17.727	31.516
LMGP06010024	1-dodecanoyl-2-(6Z,9Z,12Z,15Z-octadecatetraenoyl)-glycero-3-phospho-(1'-myo-inositol)	PI(12:0/18:4(6Z,9Z,12Z,15Z))	Glycerophospholipid	19.427	34.57	21.767	21.733	22.177	23.225	22.262	19.643	19.28	22.205	19.894	20.001	19.938	23.387	20.659	24.274	19.557	21.977	25.613	18.802	19.393	16.189	25.107	20.85	19.89	21.18	23.449	18.258	19.646	23.49
LMGP06010028	1-dodecanoyl-2-(11Z,14Z-eicosadienoyl)-glycero-3-phospho-(1'-myo-inositol)	PI(12:0/20:2(11Z,14Z))	Glycerophospholipid	17.618	17.618	29.755	22.839	21.948	26.162	33.967	32.93	32.733	25.089	33.79	34.271	23.856	25.077	24.802	26.603	23.215	31.968	27.081	22.806	19.282	19.122	17.744	23.687	17.955	30.449	28.329	25.164	25.778	34.08
LMGP06010029	1-dodecanoyl-2-(8Z,11Z,14Z-eicosatrienoyl)-glycero-3-phospho-(1'-myo-inositol)	PI(12:0/20:3(8Z,11Z,14Z))	Glycerophospholipid	17.618	18.344	22.749	30.225	30.289	27.322	26.146	25.64	35.196	24.2	34.166	28.444	28.867	17.821	21.904	31.744	23.843	31.817	23.087	20.896	33.211	18.174	19.539	23.084	29.285	29.085	29.033	25.575	17.753	23.637
LMGP06010030	1-dodecanoyl-2-(5Z,8Z,11Z,14Z-eicosatetraenoyl)-glycero-3-phospho-(1'-myo-inositol)	PI(12:0/20:4(5Z,8Z,11Z,14Z))	Glycerophospholipid	13.348	29.591	29.006	28.513	28.583	28.662	28.719	31.553	28.529	34.377	30.171	28.839	30.418	29.003	33.959	29.146	28.81	30.886	29.022	28.769	28.868	28.558	28.776	28.52	35.336	29.085	29.033	28.603	28.781	29.134
LMGP06010053	1-tridecanoyl-2-(8Z,11Z,14Z-eicosatrienoyl)-glycero-3-phospho-(1'-myo-inositol)	PI(13:0/20:3(8Z,11Z,14Z))	Glycerophospholipid	19.998	29.885	25.673	31.4	24.589	16.259	24.8	34.525	19.503	28.325	32.648	33.386	23.856	28.054	27.785	30.066	22.424	32.878	34.591	27.37	30.47	24.229	22.971	23.725	18.873	19.812	33.836	24.275	24.463	31.408
LMGP06010072	1-tetradecanoyl-2-(8Z,11Z,14Z-eicosatrienoyl)-glycero-3-phospho-(1'-myo-inositol)	PI(14:0/20:3(8Z,11Z,14Z))	Glycerophospholipid	18.687	13.797	27.055	27.05	27.912	27.247	23.554	30.805	23.441	23.425	33.79	33.885	27.422	33.132	32.597	33.99	23.618	34.103	27.668	27.447	28.568	21.661	26.315	27.523	3.697	23.861	30.369	23.474	31.731	27.101
LMGP06010394	1-(6Z,9Z,12Z,15Z-octadecatetraenoyl)-2-tridecanoyl-glycero-3-phospho-(1'-myo-inositol)	PI(18:4(6Z,9Z,12Z,15Z)/13:0)	Glycerophospholipid	17.618	30.251	19.754	19.733	19.359	17.633	17.74	19.118	17.969	17.691	19.063	29.363	17.726	21.067	20.918	22.197	23.618	17.792	19.236	20.896	17.762	17.664	19.92	17.64	17.955	23.26	18.756	19.844	19.129	31.045
LMGP06010891	1,2-di-(9Z-tetradecenoyl)-sn-glycero-3-phospho-(1'-myo-inositol)	PI(14:1(9Z)/14:1(9Z))	Glycerophospholipid	17.618	19.131	17.611	17.596	17.627	17.633	17.74	18.563	17.675	17.691	17.698	17.796	17.726	17.821	17.71	23.324	17.734	17.792	17.835	17.73	17.785	17.664	17.744	17.64	24.601	17.937	17.83	17.647	17.727	17.951
LMGP06010911	1-dodecanoyl-2-eicosanoyl-glycero-3-phospho-(1'-myo-inositol)	PI(12:0/20:0)	Glycerophospholipid	22.847	24.357	23.923	17.882	23.425	23.45	25.817	34.728	34.456	32.652	34.636	31.126	23.721	32.898	32.453	33.147	35.028	33.102	33.467	34.396	27.104	21.661	31.683	18.992	29.911	33.869	33.057	33.71	35.361	27.241
LMGP06010965			Glycerophospholipid	21.101	34.535	34.289	24.394	23.011	34.991	23.05	31.279	34.982	34.076	34.636	35.121	31.036	27.585	34.711	31.267	34.792	35.373	26.391	33.68	25.839	32.278	31.825	25.412	13.985	34.112	34.078	28.492	35.564	32.1
LMGP06020010	1-hexadecyl-2-(9Z,12Z-heptadecadienoyl)-glycero-3-phospho-(1'-myo-inositol)	PI(O-16:0/17:2(9Z,12Z))	Glycerophospholipid	14.602	17.183	17.611	31.4	18.106	20.035	23.108	27.656	31.486	26.315	29.381	29.405	25.414	26.494	23.142	30.104	25.351	25.015	28.617	24.426	23.327	23.593	17.744	25.003	28.374	30.449	34.982	26.687	23.799	33.345
LMGP06020079	1-hexadecyl-2-(6Z,9Z,12Z-octadecatrienoyl)-glycero-3-phospho-(1'-myo-inositol)	PI(O-16:0/18:3(6Z,9Z,12Z))	Glycerophospholipid	22.167	20.037	31.366	31.4	29.143	29.292	24.348	32.678	25.116	24.234	28.971	29.461	28.604	28.054	27.524	28.357	29.358	32.878	30.652	32.881	30.432	23.816	22.326	25.003	24.865	24.733	24.661	24.941	22.413	31.408
LMGP10010040	1-(9Z-octadecenoyl)-2-(4Z,7Z,10Z,13Z,16Z,19Z-docosahexaenoyl)-glycero-3-phosphate	PA(18:1(9Z)/22:6(4Z,7Z,10Z,13Z,16Z,19Z))	Glycerophospholipid	20.037	17.618	34.188	23.907	16.844	30.308	22.286	31.979	34.385	22.787	33.756	34.924	34.345	34.537	34.052	34.65	34.117	34.291	28.758	27.997	29.48	30.607	12.797	34.86	19.7	19.659	33.836	34.546	34.106	31.997
LMGP10010043	1-docosanoyl-2-(4Z,7Z,10Z,13Z,16Z,19Z-docosahexaenoyl)-glycero-3-phosphate	PA(22:0/22:6(4Z,7Z,10Z,13Z,16Z,19Z))	Glycerophospholipid	19.427	23.791	28.488	24.28	23.085	34.781	30.01	31.522	25.116	30.699	31.48	25.363	34.313	34.6	32.49	32.488	32.633	31.817	34.837	28.806	35.294	27.411	31.276	33.827	34.15	32.588	31.217	28.899	28.781	28.047
LMGP10010051	1-dodecanoyl-2-(9Z,12Z-octadecadienoyl)-glycero-3-phosphate	PA(12:0/18:2(9Z,12Z))	Glycerophospholipid	15.638	19.541	28.233	23.182	34.848	27.135	35.259	26.867	22.003	26.21	26.301	29.642	25.414	27.434	27.197	26.855	29.607	27.367	26.131	27.224	29.117	21.928	23.389	24.44	32.293	27.163	29.881	25.126	26.473	26.852
LMGP10010063	1-dodecanoyl-2-(11Z-docosenoyl)-glycero-3-phosphate	PA(12:0/22:1(11Z))	Glycerophospholipid	19.998	19.617	33.38	33.483	34.848	33.744	33.791	32.549	34.78	33.475	32.515	32.836	35.623	34.32	32.746	34.593	32.78	32.95	34.424	32.995	33.031	32.617	32.996	32.562	35.298	34.522	33.212	33.613	32.849	33.532
LMGP10010065	1-dodecanoyl-2-(7Z,10Z,13Z,16Z-docosatetraenoyl)-glycero-3-phosphate	PA(12:0/22:4(7Z,10Z,13Z,16Z))	Glycerophospholipid	18.611	26.793	33.56	33.697	34.848	34.01	31.798	35.04	34.88	33.666	34.893	33.164	35.623	34.537	34.023	34.87	34.003	34.205	34.591	34.242	34.247	34.888	34.265	34.969	34.496	34.889	34.688	35.206	34.173	34.181
LMGP10010076	1-tridecanoyl-2-(9Z,12Z-octadecadienoyl)-glycero-3-phosphate	PA(13:0/18:2(9Z,12Z))	Glycerophospholipid	18.611	22.656	27.493	31.372	27.6	25.643	27.729	31.661	30.759	32.779	28.625	28.474	25.452	30.015	33.31	33.99	23.215	28.903	30.616	29.793	34.282	27.56	27.8	27.523	28.301	28.114	28.067	12.233	33.096	29.097
LMGP10010087	1-tridecanoyl-2-(11Z-docosenoyl)-glycero-3-phosphate	PA(13:0/22:1(11Z))	Glycerophospholipid	19.427	25.475	33.843	34.018	34.124	34.44	34.255	34.086	33.785	33.935	33.997	34.557	34.844	35.394	34.383	35.765	34.428	34.797	35.556	34.831	34.989	34.22	34.973	34.143	34.259	35.708	35.609	34.191	34.659	30.268
LMGP10010104	1-tetradecanoyl-2-(11Z-docosenoyl)-glycero-3-phosphate	PA(14:0/22:1(11Z))	Glycerophospholipid	17.462	24.772	33.131	34.611	34.408	33.526	33.409	33.31	33.123	33.164	33.254	33.608	33.712	34.116	33.025	34.162	33.583	33.727	31.743	33.78	33.885	33.397	33.874	33.299	35.156	34.262	34.149	33.329	33.636	34.66
LMGP10010105	1-tetradecanoyl-2-(13Z,16Z-docosadienoyl)-glycero-3-phosphate	PA(14:0/22:2(13Z,16Z))	Glycerophospholipid	22.733	25.111	35.364	33.228	33.306	33.526	34.673	34.427	34.116	34.281	34.435	35.156	35.501	34.116	34.869	34.235	34.928	35.441	34.143	33.812	35.434	34.487	35.435	34.409	35.191	34.262	34.149	34.651	35.29	34.596
LMGP10010154	1-pentadecanoyl-2-docosanoyl-glycero-3-phosphate	PA(15:0/22:0)	Glycerophospholipid	27.419	26.687	34.223	34.544	34.514	34.991	33.409	34.459	34.116	33.164	34.402	35.156	35.501	34.116	34.869	34.198	34.928	35.441	34.143	35.351	35.532	34.487	35.435	34.409	35.191	34.262	34.149	34.582	35.456	34.628
LMGP10010155	1-pentadecanoyl-2-(11Z-docosenoyl)-glycero-3-phosphate	PA(15:0/22:1(11Z))	Glycerophospholipid	25.073	26.831	34.223	33.642	33.767	34.956	32.435	34.49	31.676	31.765	34.402	34.2	32.205	32.45	32.922	34.779	32.095	32.189	34.554	34.242	32.305	34.52	32.747	31.853	32.932	33.001	34.652	33.741	33.429	34.046
LMGP10010187	1-(9Z-pentadecenoyl)-2-(13Z,16Z-docosadienoyl)-glycero-3-phosphate	PA(15:1(9Z)/22:2(13Z,16Z))	Glycerophospholipid	20.646	19.998	33.63	19.733	28.32	34.132	30.872	32.322	35.372	32.779	23.843	34.271	34.378	32.003	34.106	35.095	29.498	34.356	34.978	32.558	33.031	33.907	34.575	28.957	33.932	29.653	33.508	33.911	33.128	30.306
LMGP10010197	1-hexadecanoyl-2-(11Z-docosenoyl)-glycero-3-phosphate	PA(16:0/22:1(11Z))	Glycerophospholipid	12.61	25.073	33.63	33.013	22.138	34.045	29.211	31.832	35.163	35.246	35.458	34.271	34.378	33.439	34.078	35.061	32.53	34.356	25.613	31.751	33.187	33.907	30.98	30.849	33.365	24.809	32.002	33.838	33.128	32.329
LMGP10010198	1-hexadecanoyl-2-(13Z,16Z-docosadienoyl)-glycero-3-phosphate	PA(16:0/22:2(13Z,16Z))	Glycerophospholipid	25.073	23.26	34.188	34.582	34.075	34.849	31.619	33.857	34.385	33.666	34.636	29.308	34.415	34.806	35.15	35.027	34.174	34.321	34.87	32.628	34.951	33.907	34.504	34.766	31.057	33.979	33.904	33.838	34.696	33.709
LMGP10010223	1-(9Z-hexadecenoyl)-2-(7Z,10Z,13Z,16Z-docosatetraenoyl)-glycero-3-phosphate	PA(16:1(9Z)/22:4(7Z,10Z,13Z,16Z))	Glycerophospholipid	21.519	24.168	34.223	34.544	34.514	34.887	34.642	34.389	34.012	34.246	34.297	34.952	35.148	35.464	34.673	35.623	34.761	35.274	35.556	33.812	35.369	34.558	28.344	34.479	28.733	34.262	35.499	34.511	34.948	30.157
LMGP10010242	1-heptadecanoyl-2-docosanoyl-glycero-3-phosphate	PA(17:0/22:0)	Glycerophospholipid	24.096	18.992	34.188	32.975	33.945	34.922	31.955	33.787	34.385	33.539	34.699	34.271	35.221	34.439	34.078	34.622	26.853	35.202	34.517	19.904	34.11	17.439	22.514	34.766	24.865	23.336	34.373	34.582	35.017	34.921
LMGP10010273	1-(9Z-heptadecenoyl)-2-(13Z,16Z-docosadienoyl)-glycero-3-phosphate	PA(17:1(9Z)/22:2(13Z,16Z))	Glycerophospholipid	19.808	21.367	34.118	34.369	34.443	33.526	34.954	34.658	33.123	34.484	33.254	35.524	35.763	34.116	33.58	34.235	35.156	35.802	34.176	35.458	35.598	30.499	35.576	34.479	35.125	34.262	34.149	34.687	35.426	34.596
LMGP10010274	1-(9Z-heptadecenoyl)-2-(7Z,10Z,13Z,16Z-docosatetraenoyl)-glycero-3-phosphate	PA(17:1(9Z)/22:4(7Z,10Z,13Z,16Z))	Glycerophospholipid	24.432	24.583	33.63	29.077	33.978	35.096	30.475	33.857	33.92	33.666	34.099	34.271	34.481	31.52	31.165	35.34	34.174	34.427	35.156	34.56	34.558	34.011	35.612	33.86	25.094	34.112	32.482	30.712	35.564	34.08
LMGP10010275	1-(9Z-heptadecenoyl)-2-(4Z,7Z,10Z,13Z,16Z,19Z-docosahexaenoyl)-glycero-3-phosphate	PA(17:1(9Z)/22:6(4Z,7Z,10Z,13Z,16Z,19Z))	Glycerophospholipid	18.649	23.072	25.93	20.301	25.113	20.378	29.426	19.902	18.706	23.736	19.288	27.025	22.398	22.49	27.27	30.217	22.997	22.612	28.758	23.522	22.462	20.408	21.278	27.157	32.257	23.26	23.761	27.244	23.006	19.41
LMGP10010318	1-octadecanoyl-2-(11Z-docosenoyl)-glycero-3-phosphate	PA(18:0/22:1(11Z))	Glycerophospholipid	15.527	12.61	30.694	32.549	30.401	20.569	32.731	34.826	31.209	34.585	34.731	31.158	33.544	33.843	24.573	33.964	21.846	33.037	24.631	34.275	32.703	33.656	29.698	30.371	33.532	33.869	32.632	32.462	29.499	34.112
LMGP10010336	1-(9Z-octadecenoyl)-2-(13Z,16Z-docosadienoyl)-glycero-3-phosphate	PA(18:1(9Z)/22:2(13Z,16Z))	Glycerophospholipid	24.772	31.173	34.356	29.856	24.027	27.247	34.572	34.584	35.163	35.359	34.599	34.828	35.256	35.319	34.844	31.304	34.893	35.274	33.917	30.233	35.47	34.356	33.68	33.238	34.697	34.112	33.971	34.617	35.05	34.112
LMGP10010523	1-eicosanoyl-2-(11Z-docosenoyl)-glycero-3-phosphate	PA(20:0/22:1(11Z))	Glycerophospholipid	17.183	22.358	27.127	29.039	19.816	25.198	29.003	27.574	25.375	28.297	34.166	27.461	34.16	29.65	29.412	27.37	30.907	30.012	29.966	27.959	30.923	23.067	29.957	24.965	33.024	32.412	30.957	27.316	29.349	28.491
LMGP10010554	1-(11Z-eicosenoyl)-2-(7Z,10Z,13Z,16Z-docosatetraenoyl)-glycero-3-phosphate	PA(20:1(11Z)/22:4(7Z,10Z,13Z,16Z))	Glycerophospholipid	24.583	19.427	34.387	32.975	33.092	34.083	32.011	33.091	34.456	34.552	34.699	34.237	33.599	34.963	35.173	34.013	34.233	35.238	34.424	34.56	30.374	27.411	34.504	33.959	28.19	33.626	31.033	33.911	34.353	34.856
LMGP10010555	1-(11Z-eicosenoyl)-2-(4Z,7Z,10Z,13Z,16Z,19Z-docosahexaenoyl)-glycero-3-phosphate	PA(20:1(11Z)/22:6(4Z,7Z,10Z,13Z,16Z,19Z))	Glycerophospholipid	25.627	15.638	24.483	32.549	32.053	29.908	29.962	34.658	33.461	25.673	33.593	26.978	33.149	32.785	30.325	29.78	31.73	33.562	34.424	25.387	22.424	23.067	30.942	33.827	25.881	30.561	34.444	33.71	19.646	31.516
LMGP10010586	1-(11Z,14Z-eicosadienoyl)-2-(4Z,7Z,10Z,13Z,16Z,19Z-docosahexaenoyl)-glycero-3-phosphate	PA(20:2(11Z,14Z)/22:6(4Z,7Z,10Z,13Z,16Z,19Z))	Glycerophospholipid	13.797	12.326	34.223	32.901	23.875	17.633	28.976	28.182	35.091	22.814	28.456	34.924	17.726	33.92	30.172	29.594	34.792	35.274	33.779	29.678	21.669	34.757	17.744	34.635	33.477	22.904	35.681	32.897	34.948	34.112
LMGP10010722	1-docosanoyl-2-(13Z,16Z-docosadienoyl)-glycero-3-phosphate	PA(22:0/22:2(13Z,16Z))	Glycerophospholipid	29.188	3.181	33.594	3.157	22.251	30.308	30.198	31.686	32.862	31.951	31.625	29.551	33.207	33.872	32.987	26.603	33.781	30.454	33.83	32.264	34.682	34.587	33.404	33.629	34.221	33.659	31.964	31.645	33.128	28.491
LMGP10010780	1-(13Z,16Z-docosadienoyl)-2-heneicosanoyl-glycero-3-phosphate	PA(22:2(13Z,16Z)/21:0)	Glycerophospholipid	30.914	19.312	23.58	25.704	34.553	28.7	27.928	23.817	34.485	25.746	25.573	33.386	24.692	27.289	32.746	32.924	23.285	23.35	34.517	25.121	25.445	24.786	22.629	21.079	29.285	28.002	29.033	29.272	26.615	33.777
LMGP10010785	1-(13Z,16Z-docosadienoyl)-2-(4Z,7Z,10Z,13Z,16Z,19Z-docosahexaenoyl)-glycero-3-phosphate	PA(22:2(13Z,16Z)/22:6(4Z,7Z,10Z,13Z,16Z,19Z))	Glycerophospholipid	28.603	29.076	28.526	31.4	28.621	30.162	26.477	32.322	28.614	28.652	29.251	29.363	34.194	27.623	34.958	30.832	34.035	24.339	27.63	28.844	31.689	28.596	28.849	28.624	29.362	29.161	23.792	33.71	33.985	20.908
LMGP10010838	1-(4Z,7Z,10Z,13Z,16Z,19Z-docosahexaenoyl)-2-(5Z,8Z,11Z,14Z-eicosatetraenoyl)-glycero-3-phosphate	PA(22:6(4Z,7Z,10Z,13Z,16Z,19Z)/20:4(5Z,8Z,11Z,14Z))	Glycerophospholipid	16.526	20.913	21.317	17.596	24.027	17.633	17.74	20.196	19.57	22.559	26.349	20.751	17.726	17.821	17.71	17.995	25.72	17.792	25.085	24.833	22.727	17.664	22.819	19.214	22.65	17.937	17.83	17.647	24.916	26.922
LMGP10010842	1-(4Z,7Z,10Z,13Z,16Z,19Z-docosahexaenoyl)-2-(11Z-docosenoyl)-glycero-3-phosphate	PA(22:6(4Z,7Z,10Z,13Z,16Z,19Z)/22:1(11Z))	Glycerophospholipid	32.875	29.781	31.366	29.856	31.474	28.7	28.691	30.242	28.529	34.484	29.866	28.839	28.867	29.003	34.958	30.728	28.776	28.876	32.552	35.176	28.868	28.558	35.326	28.52	32.183	29.085	29.033	28.603	28.781	32.664
LMGP10010893	1-heptadecanoyl-2-(4Z,7Z,10Z,13Z,16Z,19Z-docosahexaenoyl)-glycero-3-phosphate	PA(17:0/22:6(4Z,7Z,10Z,13Z,16Z,19Z))	Glycerophospholipid	21.139	13.348	33.411	20.596	22.177	32.039	31.955	33.721	31.676	31.765	34.231	32.961	32.205	32.45	24.573	34.65	33.069	32.189	32.476	32.226	32.305	31.915	32.234	31.853	32.971	32.55	32.482	31.866	32.111	32.664
LMGP10010899	1-(9Z-hexadecenoyl)-2-(4Z,7Z,10Z,13Z,16Z,19Z-docosahexaenoyl)-glycero-3-phosphate	PA(16:1(9Z)/22:6(4Z,7Z,10Z,13Z,16Z,19Z))	Glycerophospholipid	22.167	21.139	33.131	33.228	33.306	33.526	33.409	33.31	33.058	33.164	33.254	33.644	33.746	34.116	33.612	34.198	33.583	33.727	34.143	33.812	33.852	33.397	33.838	33.299	35.228	34.224	34.149	33.329	33.67	26.996
LMGP10010922	1-tetradecanoyl-2-(4Z,7Z,10Z,13Z,16Z,19Z-docosahexaenoyl)-glycero-3-phosphate	PA(14:0/22:6(4Z,7Z,10Z,13Z,16Z,19Z))	Glycerophospholipid	20.189	24.658	32.377	30.225	24.211	32.732	32.67	32.582	32.373	32.428	32.515	32.864	32.961	33.872	32.783	33.334	32.78	32.95	28.327	24.351	28.177	24.155	29.289	29.062	33.83	33.31	33.212	32.576	32.849	33.494
LMGP10010923	1-tetradecanoyl-2-docosanoyl-glycero-3-phosphate	PA(14:0/22:0)	Glycerophospholipid	31.879	34.098	34.188	33.013	34.369	34.887	34.539	34.389	34.049	34.146	34.368	34.924	35.256	35.495	34.711	35.658	34.792	35.171	35.556	35.077	35.332	34.558	35.083	34.443	33.024	34.262	35.609	34.476	34.913	34.884
LMGP10020012	1-hexadecyl-2-(9Z-nonadecenoyl)-glycero-3-phosphate	PA(O-16:0/19:1(9Z))	Glycerophospholipid	27.206	26.649	32.377	34.544	32.526	32.732	32.67	32.549	32.373	32.428	32.515	32.836	32.961	35.67	32.746	33.99	32.78	32.95	33.248	32.995	34.11	32.617	32.996	32.562	33.83	33.31	33.212	32.576	32.849	33.532
LMGP10020013	1-hexadecyl-2-(11Z-eicosenoyl)-glycero-3-phosphate	PA(O-16:0/20:1(11Z))	Glycerophospholipid	27.244	27.244	33.843	34.018	34.124	34.44	34.255	34.086	33.785	33.935	33.997	34.557	34.844	35.431	34.383	35.765	34.46	34.725	35.556	34.866	34.989	34.22	35.011	34.143	34.332	35.708	35.609	34.191	34.659	31.11
LMGP10020016	1-hexadecyl-2-(11Z-docosenoyl)-glycero-3-phosphate	PA(O-16:0/22:1(11Z))	Glycerophospholipid	33.022	28.49	34.223	31.737	34.443	33.25	34.742	34.49	31.706	31.765	34.402	33.412	34.345	32.45	32.048	34.812	33.324	32.189	34.837	32.226	32.267	28.116	35.435	31.853	33.44	33.029	32.971	33.741	33.396	32.664
LMGP10020034	1-octadecyl-2-(9Z-nonadecenoyl)-glycero-3-phosphate	PA(O-18:0/19:1(9Z))	Glycerophospholipid	31.47	26.905	33.131	33.228	26.724	33.526	33.409	33.31	33.123	33.164	33.219	34.893	33.783	34.116	33.58	34.198	33.583	33.727	34.143	33.78	33.885	34.617	33.874	33.334	35.052	34.262	35.346	33.329	33.636	34.66
LMGP10020051	1-eicosyl-2-(9Z,12Z-heptadecadienoyl)-glycero-3-phosphate	PA(O-20:0/17:2(9Z,12Z))	Glycerophospholipid	27.419	25.881	33.131	34.544	31.72	29.257	33.409	34.459	33.088	33.164	33.254	33.644	33.783	34.116	33.58	34.198	33.583	35.441	34.143	33.812	33.852	33.397	33.874	33.334	35.191	34.262	34.149	33.329	33.67	34.628
LMGP10020065	1-eicosyl-2-(5Z,8Z,11Z,14Z,17Z-eicosapentaenoyl)-glycero-3-phosphate	PA(O-20:0/20:5(5Z,8Z,11Z,14Z,17Z))	Glycerophospholipid	21.939	25.881	33.63	33.728	26.658	34.132	32.435	33.857	30.789	33.297	33.756	30.679	34.481	34.963	34.131	35.34	31.152	30.492	35.156	34.531	34.623	28.003	27.044	33.894	34.697	34.112	35.198	34.617	35.564	34.08
LMGP10020091	1-hexadecyl-2-docosanoyl-glycero-3-phosphate	PA(O-16:0/22:0)	Glycerophospholipid	33.256	31.879	33.63	34.507	33.306	33.526	33.409	33.276	33.088	33.164	33.219	35.258	35.501	34.078	34.869	34.198	34.928	35.441	34.143	33.812	35.47	33.397	35.435	33.334	35.156	34.262	34.149	34.582	33.67	34.628
LMGP10030050	1-(1Z-octadecenyl)-2-(5Z,8Z,11Z,14Z,17Z-eicosapentaenoyl)-glycero-3-phosphate	PA(P-18:0/20:5(5Z,8Z,11Z,14Z,17Z))	Glycerophospholipid	34.098	34.635	33.843	34.018	34.124	34.44	34.255	34.728	33.785	33.935	33.997	34.557	34.806	35.394	34.383	35.693	34.428	34.797	35.556	34.903	34.989	34.22	35.047	34.143	28.659	29.236	35.571	34.191	34.659	32.252
LMGP10030084	1-(1Z-eicosenyl)-2-(13Z,16Z-docosadienoyl)-glycero-3-phosphate	PA(P-20:0/22:2(13Z,16Z))	Glycerophospholipid	17.618	25.073	17.173	17.596	17.627	17.633	17.74	17.762	17.675	17.691	17.698	17.796	17.726	17.798	17.71	17.995	17.734	17.792	17.835	17.73	17.762	17.664	17.744	17.64	17.955	17.937	17.83	17.647	17.753	22.986
LMGP20010002	1-hexadecanoyl-2-(12S-hydroxy-5Z,8Z,10E,14Z-eicosatetraenoyl)-sn-glycero-3-phosphocholine	PC(16:0/20:4(5Z,8Z,10E,14Z)(12OH[S]))	Glycerophospholipid	25.073	15.527	32.415	28.513	22.251	34.812	33.907	31.686	33.461	32.779	33.655	33.412	34.105	33.132	32.746	34.013	22.614	34.205	23.087	25.349	25.481	21.166	20.478	30.999	34.15	29.689	32.558	33.68	32.188	30.975
LMPK01000060	(4S,8S,12S,16S,20S-Pentamethyloctacosanyl)-beta-D-mannosyl phosphate	Mannosyl-1beta-phosphomycoketide C33	Polyketide	34.468	23.336	34.188	34.44	34.443	34.887	34.705	34.427	34.049	34.213	34.368	34.924	35.256	35.529	34.711	34.235	34.792	35.171	35.556	35.316	35.434	34.558	35.472	34.443	23.135	34.262	34.149	34.476	35.086	34.596
LMPK01000061	(4S,8S,12S,16S,20S-Pentamethylnonacosanyl)-beta-D-mannosyl phosphate	Mannosyl-1beta-phosphomycoketide C34	Polyketide	32.543	26.905	33.63	26.226	33.805	34.132	34	33.857	34.456	33.666	34.699	34.271	34.481	34.963	34.131	35.34	34.893	34.427	35.156	35.424	35.503	33.974	32.962	33.894	33.44	35.41	35.054	33.911	34.316	32.664
LMPK04000002		6-deoxyerythronolide B	Polyketide	22.656	32.951	18.488	34.826	22.67	22.698	30.841	18.655	20.758	22.642	18.597	22.885	23.361	23	17.219	22.764	22.851	22.942	23.012	22.768	18.41	34.757	22.781	22.561	23.244	23.114	23.021	22.68	30.916	17.459
LMPK04000031		Oleandolide	Polyketide	17.36	3.434	23.427	22.572	18.678	24.098	29.426	17.538	19.57	18.731	18.597	17.577	22.918	23	22.803	34.071	22.882	35.622	23.05	24.008	20.155	34.854	18.144	22.561	19.064	23.145	23.021	22.68	22.899	23.675
LMPK09000009	(5R,7S)-7-Methyl-1,6-dioxaspiro[4.5]decane		Polyketide	15.34	15.527	35.211	35.35	35.69	35.127	33.847	34.791	33.228	33.603	34.672	33.682	34.134	34.537	33.896	34.65	34.07	35.485	33.917	34.367	35.598	34.558	33.68	33.268	34.733	34.149	35.535	34.722	34.015	35.035
LMPK12020217		4,5-Di-O-methyl-8-prenylafzelechin-4beta-ol	Polyketide	14.312	30.914	18.637	18.643	18.678	20.683	22.621	23.302	17.891	23.374	23.224	23.411	23.025	24.811	24.611	15.134	18.836	23.676	22.535	24.606	20.193	18.742	22.402	23.271	22.795	19.05	18.907	22.306	28.102	19.086
LMPK12020274	4'-Hydroxy-4-(4-hydroxystyryl)-5,7-dimethoxyflavan		Polyketide	22.958	29.188	22.901	22.915	22.555	23.117	22.621	21.854	15.825	22.866	18.597	21.943	23.324	23.572	24.611	23.528	19.443	23.35	23.392	23.334	19.507	25.078	28.849	21.65	35.413	16.644	18.907	18.708	19.461	19.086
LMPK12020280		Tephrowatsin D	Polyketide	18.009	35.744	24.298	24.318	24.401	24.44	26.383	26.431	34.315	17.879	33.364	26.543	19.633	23.35	19.304	25.195	18.646	26.654	26.72	23.334	24.707	24.374	24.552	17.152	25.018	34.149	18.569	33.365	17.992	24.928
LMPK12050031	4'-Methoxy-7-geranyloxyisoflavone	7-Geranylformononetin	Polyketide	22.958	16.456	22.901	18.643	21.681	28.806	23.082	27.656	26.249	21.695	27.584	23.243	26.057	24.811	24.611	20.648	15.542	21.901	18.27	24.606	23.288	22.191	25.809	18.692	19.064	29.199	30.217	18.708	22.385	16.852
LMPK12050347	7,3'-Dihydroxy-5,4'-dimethoxy-5'-prenylisoflavone		Polyketide	3.47	19.03	20.63	20.073	20.159	20.149	20.245	25.613	20.217	20.197	25.573	20.334	23.437	20.385	20.284	20.572	20.312	20.391	20.415	22.512	20.346	29.763	23.276	20.126	20.571	20.533	23.373	20.171	20.327	20.57
LMPK12050461		(3R)-Sophorol	Polyketide	19.922	24.357	34.489	34.73	34.848	35.222	20.75	34.758	34.456	34.657	34.766	35.385	35.537	25.685	35.204	25.836	35.057	35.518	27.487	35.599	35.434	34.725	35.649	34.766	25.988	24.809	24.927	34.79	25.52	20.351
LMPK12070020		(-)-Phaseollin	Polyketide	19.541	23.412	21.767	21.772	31.179	20.95	20.644	21.079	20.876	20.543	21.898	22.035	29.984	21.181	21.067	16.772	21.066	13.077	21.673	21.086	20.987	20.785	21.05	20.965	22.309	21.295	22.129	20.962	21.997	22.282
LMPK12070062		(-)-Sparticarpin	Polyketide	19.922	19.2	35.554	34.694	35.69	35.429	32.105	34.758	35.587	34.721	34.699	35.324	35.575	32.526	35.411	34.928	32.206	28.876	33.534	33.326	33.413	34.784	25.736	32.959	35.847	35.258	33.695	35.505	33.327	35.9
LMPK12070159	3-Hydroxy-8,9-methylenedioxypterocarp-6a-ene		Polyketide	19.998	17.618	22.261	24.432	22.327	23.641	20.723	34.758	34.456	24.529	34.766	33.258	25.601	24.737	27.027	25.159	25.498	32.342	30.548	35.424	35.598	34.725	30.462	34.796	25.988	35.41	25.187	34.79	24.878	16.661
LMPK12111277	5,3',4',5'-Tetramethoxy-6,7-methylenedioxyflavone		Polyketide	16.456	19.068	23.085	22.801	23.158	23.527	25.185	23.302	23.199	23.518	23.224	23.387	22.474	20.917	34.548	22.726	23.358	20.884	23.959	20.781	22.043	29.247	23.77	21.764	23.768	23.632	22.129	22.306	24.31	21.136
LMPK12111526		(+)-Cyclochampedol	Polyketide	20.037	28.005	26.004	26.078	26.145	26.198	26.219	26.261	26.098	26.084	26.18	26.4	22.474	20.917	34.548	26.716	26.323	26.439	26.612	34.76	33.211	29.247	26.354	31.111	26.799	23.632	26.525	26.129	26.361	26.752
LMPK12113078	3,5,7-Trihydroxy-8-methoxyflavone 3-angelate		Polyketide	3.47	33.256	20.097	20.073	20.159	20.149	16.505	3.838	20.186	20.197	20.214	20.334	23.437	20.917	20.773	16.737	18.036	20.391	20.415	20.781	20.384	20.179	20.288	20.164	20.571	20.533	20.389	20.171	20.289	20.198
LMPK12120009		Derricin	Polyketide	12.25	19.427	12.279	12.261	12.24	12.788	12.579	12.58	13.417	13.776	12.506	15.563	12.34	12.332	12.348	13.019	12.324	12.344	14.009	15.981	13.733	12.393	15.916	12.429	12.325	12.368	12.296	12.82	12.286	12.253
LMPK12120110	6'',6''-Dimethylpyrano[2'',3'':4',3']-2'-hydroxy-3,4-dimethoxychalcone	3,4-Dimethoxylonchocarpin	Polyketide	32.508	3.47	22.071	22.039	20.007	32.002	26.172	17.408	25.591	27.194	32.515	22.995	32.177	21.638	18.512	32.924	25.239	17.89	25.498	22.921	18.525	17.298	25.183	17.939	35.228	23.26	27.695	16.768	19.461	32.627
LMPK12120187	4'-Hydroxychalcone 4'-glucoside		Polyketide	23.146	18.009	21.538	23.106	16.313	23.225	33.742	27.496	25.046	23.374	31.841	26.543	30.456	23.781	34.747	24.311	23.618	24.749	29.853	34.242	33.031	23.364	30.691	23.271	23.768	23.861	23.761	23.398	24.025	22.84
LMPK12120227	8-Cinnamoyl-3,4-dihydro-5,7-dihydroxy-4-phenylcoumarin		Polyketide	23.146	33.256	21.317	23.106	22.555	20.683	25.185	22.928	23.174	23.106	23.224	24.05	22.474	20.917	20.773	24.122	22.997	20.884	33.276	20.781	23.103	22.267	23.351	31.149	22.795	22.611	23.761	22.306	23.688	21.136
LMPK12120318		4'-O-Methylxanthohumol	Polyketide	18.009	19.922	33.166	17.847	23.196	23.416	16.719	34.121	33.785	33.232	24.46	24.632	26.43	24.775	34.514	20.496	23.618	23.676	20.339	33.032	26.451	33.36	33.74	34.176	23.995	23.861	23.761	28.017	33.575	28.529
LMPK12140016	8-C-Prenyl-6'',6''-dimethylpyrano[2'',3'':7,6]flavanone		Polyketide	24.243	29.076	19.265	24.204	24.287	24.327	22.286	16.388	23.043	24.276	18.485	24.527	24.54	32.118	31.756	25.006	35.632	31.589	24.668	31.864	24.557	20.557	32.234	19.328	25.132	24.961	24.889	19.352	24.691	24.739
LMPR0102070025		8-Epiiridodial glucoside	Prenol	16.01	26.725	31.813	31.848	26.658	26.734	23.918	26.812	26.595	26.635	26.775	19.398	22.474	19.439	19.304	20.991	26.891	19.44	35.3	20.667	21.482	20.557	19.539	19.29	27.416	29.879	27.146	30.263	26.875	34.792
LMPR0102120040	(1R,4R,5S)-4-methyl-1-(propan-2-yl)bicyclo[3.1.0]hexan-3-one (1R,4R,5S)-thujan-3-one	(-)-beta-thujone	Prenol	23.791	30.14	36.37	31.775	37.185	38.461	33.876	36.277	36.408	33.603	34.672	34.059	34.134	35.898	35.15	34.711	34.035	37.128	34.458	34.56	34.191	34.617	35.253	34.796	32.483	32.149	37.008	33.71	38.212	34.959
LMPR0103010009	(2Z,6Z)-3,7,11-trimethyldodeca-2,6,10-trien-1-yl trihydrogen diphosphate	2-cis,6-cis-farnesyl diphosphate	Prenol	3.47	29.114	20.097	20.073	20.159	20.149	20.245	20.27	25.457	20.197	20.214	20.334	20.319	20.385	20.773	20.572	20.312	20.391	20.415	20.248	20.346	22.648	20.25	20.126	20.571	20.533	20.389	22.68	20.327	20.57
LMPR0106200001		(-)-7-Fernen-3alpha-ol	Prenol	28.565	28.005	33.166	34.611	34.961	33.493	35.366	34.658	33.194	34.918	33.364	33.682	34.194	34.505	33.58	34.711	35.415	35.518	34.554	33.68	33.72	34.757	34.198	33.797	34.697	34.624	35.164	33.71	33.985	34.959
LMPR01070074		4,4'-Dihydroxydiatoxanthin	Prenol	25.111	26.725	23.923	25.037	25.113	26.342	29.164	25.831	26.195	26.891	29.323	26.488	27.46	27.434	30.644	28.847	25.351	25.991	29.282	27.224	28.025	25.078	13.615	27.674	19.7	26.798	28.968	29.31	35.05	31.224
LMPR01070130		Rhodopin beta-D-glucoside/ Rhodopin glucoside	Prenol	25.111	16.753	21.424	31.775	27.912	34.191	24.724	31.859	29.346	25.118	31.813	22.83	24.73	25.497	22.841	25.195	32.056	24.977	22.65	22.806	26.347	25.078	25.259	19.783	23.805	25.64	32.447	24.645	32.111	22.133
LMPR01070216		1,1'-(OH)2-2-keto-3,4,3',4'-tetradehydrolycopene	Prenol	19.312	19.427	34.387	33.845	30.253	32.732	33.907	31.495	31.337	34.851	30.294	26.57	31.036	34.806	34.131	34.593	34.562	30.661	33.972	22.322	31.689	18.856	29.475	33.827	20.457	35.039	34.908	30.263	32.811	34.83
LMPR02010039	2-methyl-3-((2E,10E,14E,18E,22E,26E)-3,7,11,15,19,23,27,31-octamethyldotriaconta-2,10,14,18,22,26,30-heptaenyl)naphthalene-1,4-dione	Dihydromenaquinone-8	Prenol	34.433	17.216	34.223	27.385	29.512	34.991	33.409	34.459	25.116	34.314	30.712	22.643	30.564	34.116	25.711	26.892	33.583	33.727	34.143	33.812	33.852	33.397	33.874	33.334	35.191	34.262	34.149	34.582	35.29	26.125
LMPR02030027	2-[(2E,6E,10E,14E,18E,22E,26E)-3,7,11,15,19,23,27,31-octamethyldotriaconta-2,6,10,14,18,22,26,30-octaen-1-yl]naphthalene-1,4-dione	2-demethylmenaquinone-8	Prenol	33.256	21.748	24.26	33.228	18.564	27.359	25.703	24.482	33.123	24.831	24.436	29.308	32.106	26.196	23.142	30.69	25.758	31.523	32.039	33.171	25.874	25.601	25.107	32.776	27.416	31.886	27.108	23.932	30.954	27.829
LMPR03070025		Dolichoic acid-[18-20]	Prenol	31.248	31.805	34.188	33.562	32.824	33.901	33.876	32.9	32.733	33.632	33.721	29.431	34.16	34.537	33.927	34.65	34.003	34.124	34.458	33.3	34.132	32.862	33.441	33.655	33.024	33.626	34.509	33.71	34.015	30.637
LMSP00000001	N-(tetradecanoyl)-deoxysphing-4-enine-1-sulfonate		Sphingolipid	24.168	28.414	24.111	34.473	24.173	24.25	25.866	23.922	21.693	23.757	23.843	24.107	24.428	24.158	25.929	24.701	25.682	24.09	24.668	23.969	24.557	23.816	24.331	23.687	24.79	24.278	25.524	24.199	21.806	22.057
LMSP00000003	N-(3E-hexadecenoyl)-deoxysphing-4-enine-1-sulfonate		Sphingolipid	23.26	25.844	24.146	26.973	17.188	24.06	24.324	23.45	23.837	25.624	23.898	27.316	24.504	24.622	19.414	24.739	26.494	26.58	23.645	23.409	27.362	23.251	24.367	25.564	23.843	23.747	24.623	24.275	25.847	31.148
LMSP01030001	4R-hydroxysphinganine	Phytosphingosine	Sphingolipid	24.281	22.167	24.222	24.242	24.325	24.365	19.029	24.434	24.307	18.941	18.935	19.111	24.578	24.699	19.006	19.366	24.521	24.604	24.706	24.461	24.595	24.264	24.476	18.692	24.98	19.164	19.019	18.972	19.129	19.448
LMSP01040001	hexadecasphinganine	C16 Sphinganine	Sphingolipid	24.658	27.053	24.558	24.583	24.663	16.882	16.974	24.778	24.662	16.893	16.895	24.898	24.957	25.039	24.802	17.227	24.898	24.977	25.085	24.833	24.967	24.634	24.816	24.555	17.219	25.149	25.072	16.876	17.019	17.271
LMSP01040003	heptadecasphinganine	C17 Sphinganine	Sphingolipid	25.844	29.958	25.749	25.409	25.483	17.468	25.596	25.613	25.483	25.465	25.524	25.734	17.58	25.913	26.006	17.825	25.72	25.656	25.903	26.043	25.807	25.449	26.028	25.754	26.58	26.388	25.932	25.539	26.104	22.913
LMSP01050004	Nonadecaphing-4-enine-1-phosphate	C19 Sphingosine-1-phosphate	Sphingolipid	17.618	3.372	17.611	17.596	17.627	17.633	17.716	17.762	17.675	17.691	17.698	17.796	17.726	17.798	17.71	17.995	17.734	17.792	17.835	17.73	17.762	17.664	17.744	17.64	17.955	17.937	17.83	17.647	17.753	17.951
LMSP01050005	Hexadecaphing-4-enine-1-phosphate	C16 Sphingosine-1-phosphate	Sphingolipid	25.551	22.958	19.906	24.886	17.916	25.045	20.307	19.566	24.955	19.336	17.393	24.632	16.215	18.098	16.229	24.311	16.211	16.26	16.302	16.238	16.24	16.189	18.029	16.168	18.278	19.812	19.665	19.466	19.461	19.715
LMSP01050006	Hexadecaphinganine-1-phosphate	C16 Sphinganine-1-phosphate	Sphingolipid	25.111	31.433	20.516	20.492	25.113	19.959	17.593	18.563	25.116	19.913	19.497	19.968	20.737	21.486	13.72	20.991	21.214	19.44	20.037	20.667	20.155	19.923	19.948	18.539	25.807	20.231	20.16	25.164	25.333	22.913
LMSP01060001	Sphing-4-enine-1-phosphocholine	Sphingosine-1-phosphocholine	Sphingolipid	24.243	3.47	31.294	18.311	32.637	19.287	22.826	26.525	26.363	27.983	26.437	32.994	19.442	18.666	19.38	19.7	19.443	23.049	18.677	22.398	18.639	26.93	22.514	18.393	29.285	29.085	22.621	22.306	22.485	26.677
LMSP01060002	Sphinganine-1-phosphocholine	Sphinganine-1-phosphocholine	Sphingolipid	33.256	18.763	33.166	33.256	33.306	21.255	26.962	28.68	33.194	33.263	33.399	33.682	28.829	29.003	21.37	21.753	28.848	21.492	27.308	20.896	21.558	21.28	25.592	20.698	34.697	34.112	27.332	20.772	28.781	34.377
LMSP01080007	tetradecasphinga-4E,6E-dienine	(4E,6E,d14:2) sphingosine	Sphingolipid	18.877	26.725	15.859	18.868	18.904	18.923	19.005	29.849	23.928	18.941	23.224	24.107	24.123	19.137	19.006	19.29	19.059	19.101	19.166	18.99	19.096	18.932	22.819	18.915	19.286	19.24	19.133	18.934	19.057	19.312
LMSP01080008	Sphing-8Z-enine	(8Z,d18:1) sphingosine	Sphingolipid	25.288	27.569	34.289	32.937	32.974	30.453	30.422	34.696	31.902	32.909	31.813	35.192	35.395	31.634	33.219	33.789	30.603	30.587	33.57	35.495	33.413	32.996	33.341	30.409	34.221	33.73	34.982	29.234	35.217	33.972
LMSP01080012	9-methyl-sphinga-4E,8E-dienine	(4E,8E,9Me-d19:2)sphingosine	Sphingolipid	30.032	16.38	25.93	33.588	27.127	26.124	26.146	26.14	26.015	27.092	26.093	26.282	24.428	16.751	16.658	19.141	26.285	28.706	26.463	16.64	26.347	25.997	26.205	25.934	26.767	28.934	21.606	28.457	26.247	32.252
LMSP01080013	sphinga-4E,8E,10E-trienine	(4E,8E,10E-d18:3)sphingosine	Sphingolipid	24.658	22.771	24.558	24.583	24.663	24.744	27.695	20.622	24.662	24.635	23.952	23.112	29.074	25.647	24.802	25.232	27.939	26.802	25.085	24.833	24.177	24.634	24.816	24.555	25.319	29.311	24.128	28.792	24.878	29.362
LMSP01080018		Calicogorgin A	Sphingolipid	20.265	29.114	31.627	31.699	28.697	31.889	24.348	31.832	18.64	31.731	31.813	29.308	29.623	31.737	31.972	30.832	23.804	26.942	29.282	24.426	29.046	33.14	31.497	23.458	32.669	31.053	33.539	31.793	30.048	34.08
LMSP01080021		Sulfamisterin	Sphingolipid	16.753	22.847	16.752	16.794	14.303	16.774	16.906	16.864	16.82	29.313	16.895	16.967	16.887	16.939	18.703	16.148	16.883	16.942	16.977	16.889	13.84	16.851	16.898	16.833	17.066	17.102	16.968	14.262	16.88	17.157
LMSP01080028		Fumonisin C2	Sphingolipid	14.093	18.009	19.043	19.05	24.211	19.578	20.026	19.22	24.26	19.432	19.462	18.817	19.747	21.032	29.852	20.648	19.239	21.037	19.655	20.858	16.015	18.118	24.331	19.1	24.79	24.695	24.623	24.275	20.975	21.251
LMSP01080030		Fumonisin C4	Sphingolipid	30.251	16.526	18.897	18.868	15.944	21.217	22.759	19.188	17.969	15.288	18.998	19.259	25.79	25.951	26.376	24.968	19.976	20.05	20.075	20.133	20.002	15.284	18.821	19.821	18.545	18.632	19.285	21.267	20.823	21.251
LMSP01080031	2-amino-14,16-dimethyloctadecan-3-ol		Sphingolipid	20.608	33.256	20.516	20.596	19.32	20.607	20.701	20.695	20.632	19.312	20.584	19.453	20.814	20.879	19.342	26.057	20.803	20.884	20.872	19.371	19.507	20.557	20.669	19.214	21.178	21.066	19.552	34.79	19.497	21.174
LMSP01080033	1-deoxy-tetradecasphinganine	Xestoaminol C	Sphingolipid	17.216	19.808	17.205	17.223	17.226	17.233	17.84	17.794	17.279	17.257	17.725	17.861	17.824	17.883	17.76	17.634	17.807	17.861	17.935	17.309	17.392	17.266	17.317	28.41	17.638	18.061	17.437	17.28	17.859	18.142
LMSP01080034	1-deoxy-tetradecasphing-13-enine	Halaminol A	Sphingolipid	22.358	33.256	22.299	22.267	22.365	22.396	22.448	22.492	22.401	22.368	22.429	22.578	22.627	22.68	22.481	22.879	22.576	22.65	22.726	22.512	22.65	22.343	22.514	22.297	22.947	22.827	22.697	22.417	22.593	22.879
LMSP01080035	1-deoxy-sphinga-6Z,9Z,12Z,15Z-tetraenine	Obscuraminol A	Sphingolipid	24.658	25.149	30.808	24.583	24.663	26.011	30.198	29.577	24.662	28.471	29.538	24.898	28.753	29.174	17.143	27.7	30.357	28.995	25.085	24.833	25.515	26.754	28.887	33.542	30.236	29.009	28.968	31.755	28.688	30.675
LMSP01080047	2S-(hydroxymethyl)-4S-(12-methyloctadecyl)azetidin-3R-ol	Penazetidine A	Sphingolipid	32.951	14.602	32.818	32.975	33.007	33.187	33.171	21.817	32.862	32.909	33.025	33.32	21.88	21.988	13.003	33.789	32.53	33.406	21.978	33.356	20.269	33.034	33.372	33.035	34.184	33.798	21.942	33.03	33.291	33.938
LMSP01080048		Pramanicin	Sphingolipid	24.357	24.997	24.298	24.318	29.03	31.006	19.416	29.577	24.405	33.164	16.275	24.632	26.53	22.718	31.165	25.195	33.616	31.257	19.579	31.205	24.707	24.374	24.552	29.062	25.018	34.299	23.449	33.365	33.67	24.966
LMSP01080049	6R-(8-hydroxydecyl)-2R-(hydroxymethyl)-piperidin-3R-ol	Prosopinine	Sphingolipid	25.844	18.009	25.749	19.733	25.593	25.605	28.003	25.72	25.591	16.047	25.662	25.864	19.976	25.989	19.907	20.496	25.796	25.88	26.016	25.783	25.839	22.042	25.774	25.526	22.65	20.193	23.484	19.806	25.809	29.097
LMSP01080051	11-(5S-hydroxy-6S-methylpiperidin-2R-yl)undecan-3-one	Prosafrinine	Sphingolipid	27.053	28.856	26.941	27.012	27.089	27.174	27.183	27.187	26.513	27.03	26.575	27.316	27.384	27.509	15.449	17.596	27.288	27.367	27.525	27.26	27.4	27.042	26.747	26.967	27.794	27.607	27.553	27.095	27.32	32.739
LMSP01080053	(9aS)-6S-(deca-1,3E-dienyl)-4S-methyloctahydro-1H-quinolizin-3R-ol	Clavepictine B	Sphingolipid	27.053	20.418	26.979	27.012	27.051	27.174	22.086	17.794	27.025	22.01	17.973	17.861	17.58	22.313	22.132	31.706	22.213	22.293	27.525	27.296	27.4	27.042	27.292	26.967	27.794	27.607	22.32	17.458	22.226	29.097
LMSP01080054		Oceanalin A	Sphingolipid	20.227	31.361	23.96	18.681	14.546	34.132	14.675	30.478	30.334	34.076	22.529	23.176	34.481	21.808	34.131	33.99	21.7	31.257	29.891	34.531	33.671	21.509	21.24	22.9	23.843	25.413	21.942	33.911	33.096	29.021
LMSP01080056	2S-dimethylaminooctadecane-1,3R-diol	N,N-dimethyl-Safingol	Sphingolipid	28.414	19.503	29.378	28.363	30.062	28.548	30.167	19.285	28.362	28.38	29.538	28.669	29.806	30.543	28.562	28.96	30.25	28.706	28.87	28.654	27.808	27.446	29.769	28.374	29.172	30.637	30.544	29.561	28.65	20.57
LMSP01080057	N,N,N-trimethyl-sphing-4E-enine	N,N,N-trimethyl-sphingosine	Sphingolipid	28.856	22.091	32.856	18.757	26.724	33.031	33.847	26.84	18.836	27.229	27.34	26.978	34.16	23.059	27.601	34.65	27.502	28.634	28.327	27.447	27.507	27.858	27.442	28.301	28.19	28.484	28.777	31.98	28.509	28.491
LMSP01080060		Scyphostatin A	Sphingolipid	21.939	25.111	21.88	21.848	21.341	21.596	22.262	21.594	21.973	21.325	21.995	22.16	22.184	21.638	21.446	22.442	22.142	21.721	22.321	21.582	22.272	21.966	22.111	21.422	22.5	22.397	22.281	21.975	21.543	16.166
LMSP01080062	2S-amino-3R,4R,5S,14R-tetrahydroxyeicos-6E-enoic acid	Sphingofungin B	Sphingolipid	18.161	24.621	18.153	23.602	23.685	22.698	18.279	22.79	18.216	18.228	28.736	18.35	25.828	18.361	18.249	23.566	18.303	18.331	18.677	22.806	18.341	18.212	18.296	22.976	18.506	25.974	18.378	23.741	21.921	24.276
LMSP02010004	N-(hexadecanoyl)-sphing-4-enine	Cer(d18:1/16:0)	Sphingolipid	25.881	39.076	25.785	25.851	25.883	26.011	26.058	26.114	25.987	25.861	32.904	26.255	26.278	26.494	26.116	26.565	26.209	26.256	26.074	25.814	26.064	25.791	26.32	26.166	26.693	26.46	26.452	26.172	26.53	25.947
LMSP02010030	N-(tricosanoyl)-4E,14Z-sphingadienine	Cer(d18:2/23:0)	Sphingolipid	32.472	24.658	26.185	28.589	26.251	28.772	28.796	33.857	28.64	32.501	34.599	29.388	28.962	29.247	28.853	29.26	28.917	28.926	29.022	28.883	28.868	29.801	31.241	28.662	27.203	25.792	29.165	26.319	28.861	30.789
LMSP02010036			Sphingolipid	25.881	19.427	34.223	34.507	27.912	35.096	34.705	34.49	34.116	34.281	34.402	35.192	35.465	35.936	34.844	26.565	34.928	35.41	26.32	35.388	26.167	34.52	35.612	34.409	30.198	34.813	33.731	34.617	35.456	34.046
LMSP02010040			Sphingolipid	18.009	19.131	34.258	32.901	33.024	32.619	29.854	31.859	30.433	29.729	31.841	33.32	29.984	30.216	22.519	32.64	30.717	30.454	28.4	32.337	28.177	31.992	29.438	27.751	27.935	33.208	24.166	28.603	29.933	22.32
LMSP02010042			Sphingolipid	14.535	20.646	33.233	28.963	26.658	34.922	34.924	33.721	33.652	34.413	33.721	29.747	29.806	29.868	29.233	29.89	29.246	29.802	29.641	34.396	30.374	33.72	29.475	33.894	32.445	28.934	29.805	33.771	34.316	33.871
LMSP02020011	N-(15Z-tetracosenoyl)-sphinganine	Cer(d18:0/24:1(15Z))	Sphingolipid	29.958	29.188	29.901	29.997	29.954	30.162	32.93	26.386	32.933	29.936	33.087	32.518	30.342	30.64	21.067	30.943	30.281	21.939	30.398	30.27	30.229	34.655	30.241	25.041	27.935	31.282	30.582	30.072	30.258	34.997
LMSP02020030			Sphingolipid	28.97	19.922	34.422	33.757	28.394	33.282	32.105	33.687	27.39	33.571	25.55	27.684	30.307	30.184	29.951	32.64	33.968	29.802	30.255	34.106	31.25	34.617	31.859	28.776	32.257	33.626	28.815	33.71	29.895	31.186
LMSP02020031			Sphingolipid	26.535	34.065	27.717	32.901	33.092	32.619	30.594	30.191	22.493	28.543	27.099	34.828	29.806	28.603	28.194	32.64	30.006	28.299	28.4	27.224	29.046	25.922	30.759	28.005	34.297	32.588	29.203	28.603	28.509	34.112
LMSP02020032			Sphingolipid	34.57	23.26	33.233	29.451	29.438	34.849	34.954	33.753	33.652	34.413	34.672	29.848	30.38	29.868	29.75	30.104	29.246	29.802	29.891	34.396	29.758	33.783	29.733	33.894	29.758	30.03	29.805	33.771	34.387	33.806
LMSP02020033			Sphingolipid	34.672	19.427	30.167	26.601	29.954	31.079	33.819	33.951	32.862	29.936	34.672	34.271	30.342	30.64	30.249	31.668	30.281	23.313	30.398	32.337	30.229	34.691	30.576	30.078	32.183	31.849	34.509	32.015	30.258	34.997
LMSP02030001	N-(hexadecanoyl)-4S-hydroxysphinganine	Cer(t18:0/16:0)	Sphingolipid	19.106	14.312	34.223	34.507	27.912	26.011	26.314	34.459	34.182	34.281	34.435	35.192	26.278	27.251	26.116	26.565	34.928	26.256	26.32	35.388	35.369	34.52	35.472	34.479	27.416	33.798	33.731	34.651	26.172	34.08
LMSP02050001	N-(dodecanoyl)-sphing-4-enine-1-phosphate	CerP(d18:1/12:0)	Sphingolipid	22.129	27.457	22.523	22.496	22.593	22.167	22.661	22.266	22.166	22.58	22.196	22.379	22.859	22.949	24.154	23.112	22.783	22.868	22.977	16.315	22.912	22.572	22.288	22.523	22.726	22.611	22.492	22.192	22.83	24.497
LMSP02050002	N-(hexadecanoyl)-sphing-4-enine-1-phosphate	CerP(d18:1/16:0)	Sphingolipid	24.281	17.249	29.27	29.001	29.067	22.32	29.164	30.78	18.579	29.041	21.898	19.398	26.568	26.709	25.853	24.739	26.494	26.58	26.016	26.477	26.597	25.563	24.367	25.526	30.792	26.126	26.043	24.275	26.104	30.751
LMSP02050004	N-(octadecanoyl)-sphing-4-enine-1-phosphate	CerP(d18:1/18:0)	Sphingolipid	25.111	19.998	17.893	30.073	29.884	28.585	28.615	34.859	25.116	28.442	34.925	33.386	22.627	29.211	25.968	26.855	33.069	25.434	21.025	27.622	22.577	17.553	25.449	17.278	34.089	30.751	29.581	34.892	28.65	26.603
LMSP02050007	N-(15Z-tetracosenoyl)-sphing-4-enine-1-phosphate	CerP(d18:1/24:1(15Z))	Sphingolipid	34.635	33.544	34.188	22.115	31.474	34.922	26.703	33.787	20.662	33.632	33.721	21.15	34.313	27.149	35.173	34.037	14.767	26.905	29.529	24.719	34.524	23.067	13.882	20.507	29.834	29.615	20.961	33.741	34.081	33.709
LMSP03010027	N-(pentacosanoyl)-sphing-4-enine-1-phosphocholine	SM(d18:1/25:0)	Sphingolipid	19.427	16.526	19.372	31.921	20.197	19.997	23.716	34.223	33.228	34.657	27.231	29.461	29.918	20.27	32.987	30.253	30.793	29.873	23.125	23.67	27.507	34.655	33.404	32.261	25.807	20.456	17.921	30.491	29.014	31.262
LMSP03010034	N-(tetradecanoyl)-4E,14Z-sphingadienine-1-phosphocholine	SM(d18:2/14:0)	Sphingolipid	24.206	23.677	24.146	24.131	24.211	32.732	31.709	32.549	24.26	34.585	31.562	32.487	31.919	32.156	23.142	24.122	31.006	31.892	31.343	31.864	31.918	24.155	31.129	30.774	24.79	24.695	32.186	30.788	3.67	22.546
LMSP03010036	N-(heptadecanoyl)-4E,14Z-sphingadienine-1-phosphocholine	SM(d18:2/15:0)	Sphingolipid	19.922	17.495	34.356	30.598	31.945	27.508	29.211	34.086	19.57	29.071	29.353	33.915	31.001	32.713	19.113	27.736	30.25	32.342	32.7	28.325	32.492	22.991	15.506	32.006	19.928	20.079	26.007	19.543	25.74	34.884
LMSP03010040	N-(9Z-octadecenoyl)-hexadecasphing-4-enine-1-phosphocholine	SM(d16:1/18:1)	Sphingolipid	18.573	18.611	34.525	34.507	33.306	34.991	34.778	34.459	34.914	34.281	34.465	35.226	33.783	34.116	34.925	34.198	34.928	35.41	34.143	33.812	35.47	33.397	35.576	34.443	35.191	34.262	34.112	34.617	35.426	34.66
LMSP03010046	N-(heptadecanoyl)-sphinganine-1-phosphocholine	SM(d18:0/17:0)	Sphingolipid	33.256	24.168	33.131	22.458	17.84	33.526	33.409	33.31	32.205	33.164	32.679	26.543	19.976	20.045	14.143	33.334	19.308	33.727	33.104	33.812	20.002	33.397	33.874	33.334	17.18	37.805	32.933	33.329	33.194	34.66
LMSP03010055	N-(nonadecanoyl)-sphing-4-enine-1-phosphocholine	SM(d18:1/19:0)	Sphingolipid	19.312	25.111	34.188	22.115	19.816	33.282	30.904	29.319	33.551	30.125	30.763	30.427	32.142	34.6	34.078	31.782	34.097	34.291	33.917	31.467	31.101	29.763	31.055	34.766	28.152	32.111	29.581	30.75	19.461	31.997
LMSP03010071	N-(15Z-tetracosenoyl)-hexadecasphing-4-enine-1-phosphocholine	SM(d16:1/24:1)	Sphingolipid	17.618	3.434	18.488	18.491	34.675	21.862	34.605	19.643	33.489	27.229	24.343	25.363	28.268	22.102	17.71	17.995	22.251	23.35	22.13	18.237	23.327	18.174	20.669	17.64	17.955	17.937	24.699	25.763	22.295	28.491
LMSP03010091	N-(pentadecanoyl)-sphinganine-1-phosphocholine	SM(d18:0/15:0)	Sphingolipid	26.725	13.203	26.611	29.856	24.211	26.809	25.124	25.613	26.709	25.893	23.197	22.246	22.261	22.313	29.886	30.904	32.78	26.617	27.706	24.351	26.237	24.193	22.149	24.104	27.35	23.67	15.405	22.051	26.95	22.546
LMSP03020001	N-(octadecanoyl)-tetradecasphing-4-enine-1-phosphoethanolamine	Etn-1-P-Cer(d14:1/18:0)	Sphingolipid	27.244	31.47	33.843	34.018	34.124	34.44	34.255	34.086	33.785	33.935	33.997	34.526	34.844	35.464	34.383	35.765	34.46	34.725	35.556	34.866	34.989	34.22	35.011	34.143	34.332	35.708	35.609	34.227	34.659	32.291
LMSP03020007			Sphingolipid	19.998	28.856	34.387	32.901	32.526	32.732	32.67	35.07	32.373	33.508	32.515	32.836	32.961	33.843	32.746	33.99	32.78	32.95	33.248	32.995	33.571	35.234	32.996	32.562	33.83	33.31	34.373	32.576	33.922	33.532
LMSP03020010			Sphingolipid	19.808	17.183	24.26	30.853	24.89	34.849	25.703	24.39	26.564	24.354	26.775	33.644	26.019	29.793	25.815	26.269	30.831	26.617	26.391	26.911	26.597	33.397	33.152	26.6	33.365	27.791	29.656	23.099	25.919	23.713
LMSP03020011			Sphingolipid	30.214	20.189	34.223	33.642	29.143	33.25	30.396	32.356	31.706	28.38	32.586	32.113	32.205	32.45	21.637	32.527	32.095	26.727	32.476	32.226	32.267	19.084	34.403	31.853	31.02	32.55	32.447	31.866	32.111	25.687
LMSP03020041			Sphingolipid	25.111	21.939	33.131	33.228	35.109	33.526	33.409	33.31	33.088	34.281	34.402	35.156	33.746	34.116	33.58	34.198	33.583	33.727	34.143	33.812	33.852	33.397	33.874	33.334	35.191	34.262	34.149	33.329	33.67	34.628
LMSP03020042			Sphingolipid	31.433	19.427	30.846	34.582	30.919	33.25	27.583	33.824	34.385	24.862	33.756	21.847	34.378	26.641	35.173	34.928	31.73	34.321	34.458	33.595	29.543	33.907	34.504	34.111	23.698	32.073	23.021	33.838	34.696	26.303
LMSP03020061			Sphingolipid	26.649	27.419	32.377	34.611	32.526	32.732	32.67	32.549	32.373	32.428	32.515	32.836	32.961	34.439	32.746	33.334	32.78	32.95	33.248	32.995	34.11	32.617	32.996	32.562	33.83	33.31	33.212	32.576	32.849	33.532
LMSP03020063			Sphingolipid	31.173	22.51	31.108	33.228	25.113	29.257	30.841	26.237	33.123	33.164	26.775	29.308	31.52	26.607	25.815	30.69	25.948	32.227	32.001	32.666	27.694	33.397	31.571	32.776	27.416	28.821	29.278	24.905	27.47	30.341
LMSP03020065			Sphingolipid	12.61	18.649	33.666	29.82	21.681	34.045	29.211	32.777	35.163	30.668	31.16	34.237	34.345	27.362	28.562	31.304	29.459	34.356	33.432	23.223	32.703	28.299	30.98	25.079	32.257	32.626	31.182	30.75	29.933	29.362
LMSP03020077			Sphingolipid	34.098	16.864	33.843	34.018	34.124	34.44	29.211	34.086	33.785	29.071	33.997	34.557	34.844	29.285	28.968	35.765	34.428	34.725	35.556	29.024	34.989	34.22	35.011	34.143	34.259	28.484	35.609	34.191	34.659	22.095
LMSP03020090			Sphingolipid	23.26	34.468	33.131	33.228	33.306	33.526	33.409	33.31	29.784	33.164	34.435	33.644	33.712	34.116	33.58	34.235	33.558	33.727	34.143	33.812	33.885	34.487	33.874	33.334	35.191	34.262	34.149	33.329	33.636	34.66
LMSP04000001	N-(tetradecanoyl)-sphing-4-enine-1-(2-aminoethylphosphonate)		Sphingolipid	25.91	3.47	27.643	20.71	31.369	22.434	25.838	24.562	23.225	26.635	24.489	26.255	27.748	27.471	30.502	23.209	27.683	33.95	11.93	25.013	23.288	21.471	33.941	19.405	30.792	20.952	28.853	27.907	26.104	30.751
LMSP04000002	N-(hexadecanoyl)-sphing-4-enine-1-(2-aminoethylphosphonate)	N-palmitoyl-D-sphingosyl-1-(2-aminoethyl)phosphonate	Sphingolipid	20.723	19.312	17.893	22.267	26.693	19.959	30.253	25.64	29.137	27.229	26.349	24.253	31.52	25.951	31.424	19.473	23.769	20.164	27.599	26.512	27.507	18.365	24.778	19.443	22.462	18.785	27.657	24.312	26.541	32.815
LMSP05010033	N-(eicosanoyl)-1-beta-(2',3',4',6'-tetra-O-acetyl-galactosyl)-3-O-acetyl-sphing-4-enine	FMC-5(d18:1/20:0)	Sphingolipid	29.114	17.618	29.083	29.113	31.406	31.043	29.35	31.495	28.191	22.925	28.118	28.289	29.438	29.65	29.119	23.785	19.239	29.48	23.645	23.409	24.1	29.171	29.4	19.1	24.98	25.936	14.49	23.627	29.349	17.608
LMSP05010038	N-(2-hydroxy-docosanoyl)-1-beta-(2',3',4',6'-tetra-O-acetyl-galactosyl)-3-O-acetyl-sphing-4-enine	FMC-6(d18:1/22:0(2-OH))	Sphingolipid	31.361	7.211	24.52	23.03	22.783	36.511	23.4	29.577	3.471	18.078	24.916	27.516	31.74	29.793	31.5	32.45	31.619	31.741	23.201	28.101	22.157	23.104	25.297	25.336	36.721	32.035	21.758	31.793	22.149	26.603
LMSP05010039	N-(2R-hydroxy-hexadecanoyl)-1-beta-glucosyl-9-methyl-sphing-4E,8E,10E-trienine	Phalluside-1	Sphingolipid	33.544	26.725	33.437	24.999	23.723	32.405	22.234	34.223	32.606	33.263	33.399	20.001	19.214	32.861	34.357	34.509	33.027	34.797	33.467	19.904	35.092	22.152	32.671	19.443	33.44	34.412	19.779	33.472	19.723	26.236
LMSP0501AA36	N-(heneicosanoyl)-1beta-glucosyl-4E,14Z-sphingadienine	GlcCer(d18:2/21:0)	Sphingolipid	26.725	20.037	17.611	31.883	29.105	27.583	27.468	27.245	21.878	30.893	17.698	18.703	28.678	28.857	28.156	28.695	28.993	28.445	17.835	28.252	17.762	17.664	17.744	17.64	17.955	17.937	17.83	27.206	28.474	23.751
LMSP0501AC02	Galbeta-Cer(d18:1/18:0)	GalCer(d18:1/18:0)	Sphingolipid	28.565	17.618	34.188	29.856	17.34	34.922	34.924	34.728	33.584	33.632	34.636	29.308	34.313	34.6	35.173	34.745	34.139	34.291	33.917	34.082	34.524	33.173	34.198	33.77	29.834	29.653	33.904	33.771	34.696	33.744
LMSP0502AK06	Galalpha1-3(Fucalpha1-2)Galbeta1-3GalNAcbeta1-3Galalpha1-4Galbeta1-4Glcbeta-Cer(d18:1/26:0)		Sphingolipid	16.456	22.958	23.923	24.81	25.77	26.6	22.417	23.947	22.894	16.551	24.63	16.643	27.422	21.562	33.025	23.747	21.959	22.015	23.575	22.322	23.027	19.351	29.843	22.297	30.792	16.721	23.052	26.726	25.333	23.285
LMSP0502AK07	Galalpha1-3(Fucalpha1-2)Galbeta1-3GalNAcbeta1-3Galalpha1-4Galbeta1-4Glcbeta-Cer(d18:1/24:1(15Z))		Sphingolipid	20.646	31.173	13.705	22.115	15.679	25.159	23.16	3.404	25.483	23.129	27.231	21.492	24.92	22.064	21.408	22.802	23.25	23.937	22.432	22.183	23.327	23.067	23.238	25.374	22.65	27.237	22.423	23.894	22.523	27.317
LMSP0502AM02	Galalpha1-3Galalpha1-3Galalpha1-4Galbeta1-4Glcbeta-Cer(d18:1/18:0)		Sphingolipid	26.649	19.922	24.936	22.115	18.068	26.38	22.286	22.341	26.616	24.254	23.197	20.211	21.536	21.676	26.411	27.145	21.959	21.644	21.635	31.281	21.597	15.323	21.505	23.011	3.413	28.15	21.606	22.268	21.543	22.691
LMSP0502AM03	Galalpha1-3Galalpha1-3Galalpha1-4Galbeta1-4Glcbeta-Cer(d18:1/20:0)		Sphingolipid	24.357	3.372	21.164	25.257	23.049	26.92	30.841	25.043	20.787	21.228	23.087	26.132	24.92	18.818	21.37	24.854	23.215	20.999	21.597	21.391	21.558	18.118	21.24	20.698	3.352	25.149	25.041	24.683	24.878	25.195
LMSP0502AM05	Galalpha1-3Galalpha1-3Galalpha1-4Galbeta1-4Glcbeta-Cer(d18:1/24:0)		Sphingolipid	26.019	29.781	27.828	20.492	20.312	23.34	26.265	25.914	19.151	23.374	24.942	17.796	25.148	24.432	32.271	24.549	23.469	23.534	24.225	32.412	25.229	23.743	22.226	23.157	23.919	26.051	30.804	26.833	27.06	23.827
LMSP0502AM07	Galalpha1-3Galalpha1-3Galalpha1-4Galbeta1-4Glcbeta-Cer(d18:1/24:1(15Z))		Sphingolipid	20.913	17.36	25.563	23.182	23.799	26.451	23.327	24.482	34.351	15.434	24.916	25.184	24.882	24.584	23.929	24.549	23.995	25.205	24.187	23.934	23.549	31.915	19.92	25.041	24.45	15.504	24.204	23.855	26.541	15.213
LMSP0502AN04	Galalpha1-3Galalpha1-3Galalpha1-3Galalpha1-4Galbeta1-4Glcbeta-Cer(d18:1/22:0)		Sphingolipid	23.677	23.753	24.073	3.437	23.685	34.748	26.081	23.817	22.865	23.66	23.431	28.228	26.244	26.345	26.078	26.459	22.652	26.219	24.111	22.806	24.481	17.664	16.295	23.573	26.799	16.454	26.452	23.741	26.247	24.276
LMSP0502AN08	Galalpha1-3Galalpha1-3Galalpha1-3Galalpha1-4Galbeta1-4Glcbeta-Cer(d18:1/26:1(17Z))		Sphingolipid	29.591	22.167	31.774	23.03	23.387	25.159	25.542	23.533	25.591	23.345	23.431	28.383	22.859	22.949	19.526	25.27	22.347	24.339	23.832	28.477	23.732	22.572	33.441	23.838	24.601	22.611	25.041	23.97	22.83	23.139
LMSP0502AU03	Fucalpha1-2Galalpha1-3Galalpha1-4Galbeta1-4Glcbeta-Cer(d18:1/20:0)		Sphingolipid	26.725	19.808	24.483	15.245	15.261	27.759	15.383	25.64	23.147	22.01	27.313	19.73	27.129	33.568	33.104	27.37	21.48	23.534	22.802	22.583	15.298	15.323	22.149	24.104	24.79	25.038	27.918	26.649	26.509	24.382
LMSP0502AU05	Fucalpha1-2Galalpha1-3Galalpha1-4Galbeta1-4Glcbeta-Cer(d18:1/24:0)		Sphingolipid	25.402	25.073	25.307	21.657	23.837	23.87	24.348	25.261	25.375	25.383	25.44	22.315	25.715	25.837	26.584	25.981	25.644	25.731	24.187	24.979	24.1	23.213	23.959	25.299	25.807	25.936	25.858	25.463	19.984	23.827
LMSP0502AU06	Fucalpha1-2Galalpha1-3Galalpha1-4Galbeta1-4Glcbeta-Cer(d18:1/26:0)		Sphingolipid	31.173	17.618	20.592	3.376	15.3	19.325	25.262	27.327	25.715	23.271	28.118	23.542	23.552	23.637	23.432	25.871	23.504	23.572	23.679	23.372	25.445	22.267	24.404	26.562	25.357	15.009	25.562	27.244	26.801	23.827
LMSP0503AI02	Fucalpha1-2Galbeta1-3GalNAcbeta1-4Galbeta1-4Glcbeta-Cer(d18:1/18:0)		Sphingolipid	23.034	22.847	25.857	14.403	21.264	26.086	32.105	23.168	26.307	23.757	26.857	23.302	20.966	32.564	31.756	27.11	21.442	20.999	25.941	31.864	24.634	33.397	23.162	34.143	22.309	26.905	25.524	32.015	32.223	29.904
LMSP0503AI03	Fucalpha1-2Galbeta1-3GalNAcbeta1-4Galbeta1-4Glcbeta-Cer(d18:1/20:0)		Sphingolipid	25.111	21.519	26.798	22.992	27.6	27.247	25.415	26.954	26.065	25.651	25.365	23.333	26.171	26.345	27.061	34.711	24.86	26.256	26.5	31.789	27.545	26.388	25.7	25.193	25.244	25.64	29.692	29.272	27.432	26.492
LMSP0503AI06	Fucalpha1-2Galbeta1-3GalNAcbeta1-4Galbeta1-4Glcbeta-Cer(d18:1/26:0)		Sphingolipid	3.372	19.998	32.779	29.563	30.883	29.36	25.817	32.138	23.774	25.673	30.939	31.126	28.49	30.117	29.412	30.8	29.059	32.414	32.814	24.606	29.543	25.997	31.129	24.143	22.688	27.753	25.858	33.009	25.667	31.997
LMSP0503AI07	Fucalpha1-2Galbeta1-3GalNAcbeta1-4Galbeta1-4Glcbeta-Cer(d18:1/24:1(15Z))		Sphingolipid	17.901	17.249	29.939	25.594	24.173	32.002	26.383	30.163	34.456	27.533	30.798	29.21	29.623	25.192	32.271	34.711	34.562	32.304	23.679	32.412	25.116	21.966	19.653	27.119	22.909	30.599	25.225	27.244	25.629	29.904
LMSP0503AN02	GlcNAcbeta1-3(GalNAcbeta1-4)Galbeta1-4Glcbeta-Cer(d18:1/18:0)		Sphingolipid	24.621	12.61	31.108	24.28	21.795	26.695	14.427	23.389	22.894	25.118	26.272	24.898	23.476	26.419	25.296	25.423	25.049	19.287	26.758	28.215	25.481	14.335	25.039	19.1	25.319	25.678	19.323	26.649	25.371	23.675
LMSP0503AN07	GlcNAcbeta1-3(GalNAcbeta1-4)Galbeta1-4Glcbeta-Cer(d18:1/24:1(15Z))		Sphingolipid	21.139	24.357	27.274	24.659	24.211	31.742	27.212	27.943	24.612	23.736	25.869	22.933	28.604	32.118	31.756	23.747	26.961	31.892	22.092	31.864	27.065	22.648	24.331	26.01	23.881	23.708	21.606	28.526	28.545	32.252
LMSP0504AG06	Galalpha1-3(Fucalpha1-2)Galbeta1-3(Fucalpha1-4)GlcNAcbeta1-3Galbeta1-4Glcbeta-Cer(d18:1/26:0)		Sphingolipid	25.475	25.111	25.38	25.704	26.11	23.263	24.853	23.882	22.715	23.178	23.274	22.333	21.994	22.642	26.303	27.332	25.387	25.472	24.668	29.905	25.229	21.738	23.617	23.084	24.79	30.486	27.108	27.613	25.74	23.285
LMSP0504AG07	Galalpha1-3(Fucalpha1-2)Galbeta1-3(Fucalpha1-4)GlcNAcbeta1-3Galbeta1-4Glcbeta-Cer(d18:1/24:1(15Z))		Sphingolipid	14.969	19.312	29.53	29.563	23.085	23.117	25.185	27.382	29.626	23.178	29.732	19.629	21.346	25.535	32.746	22.197	26.926	25.434	23.125	32.919	24.891	22.457	25.923	23.725	26.429	30.144	24.242	29.196	29.819	23.751
LMSP0504AU01	Fucalpha1-2Galbeta1-4(Fucalpha1-3)GlcNAcbeta1-3Galbeta1-3(Fucalpha1-4)GlcNAcbeta1-3Galbeta1-4Glcbeta-Cer(d18:1/16:0)		Sphingolipid	22.51	30.806	23.656	22.42	26.658	25.494	19.203	29.978	23.067	23.736	26.689	17.606	18.39	24.12	24.344	25.905	22.722	23.61	26.683	22.658	22.803	22.078	22.971	26.16	23.433	22.98	22.849	26.319	26.875	23.063
LMSP0504AU04	Fucalpha1-2Galbeta1-4(Fucalpha1-3)GlcNAcbeta1-3Galbeta1-3(Fucalpha1-4)GlcNAcbeta1-3Galbeta1-4Glcbeta-Cer(d18:1/22:0)		Sphingolipid	20.799	33.256	14.114	19.771	25.629	22.698	15.412	22.208	19.046	19.489	22.705	33.571	20.433	18.552	20.056	30.44	18.531	21.037	22.504	21.468	22.424	18.326	16.86	25.262	22.688	23.114	18.569	23.137	26.911	24.701
LMSP0504AU05	Fucalpha1-2Galbeta1-4(Fucalpha1-3)GlcNAcbeta1-3Galbeta1-3(Fucalpha1-4)GlcNAcbeta1-3Galbeta1-4Glcbeta-Cer(d18:1/24:0)		Sphingolipid	19.808	16.639	22.825	21.091	21.948	22.66	22.195	20.828	22.662	19.849	19.091	34.952	22.374	32.041	17.296	20.191	25.682	20.088	22.504	31.205	22.424	29.763	18.631	19.519	17.409	14.246	18.302	24.755	20.632	19.01
LMSP0504AX01	Fucalpha1-2Galbeta1-3GlcNAcbeta1-3(GlcNAcbeta1-6)Galbeta1-3GlcNAcbeta1-3Galbeta1-4Glcbeta-Cer(d18:1/16:0)		Sphingolipid	3.434	#N/A	23.162	29.856	26.621	33.867	24.296	28.3	34.518	22.394	27.34	28.261	29.883	29.719	34.581	28.206	27.399	24.09	28.103	34.866	24.519	14.335	18.968	25.299	22.348	27.715	24.089	28.201	33.396	35.148
LMSP0504AY02	Fucalpha1-2Galbeta1-3GlcNAcbeta1-3(Galbeta1-3GlcNAcbeta1-6)Galbeta1-3GlcNAcbeta1-3Galbeta1-4Glcbeta-Cer(d18:1/18:0)		Sphingolipid	3.181	31.987	30.203	22.572	29.105	25.121	33.409	25.095	23.147	22.149	31.28	33.682	23.361	32.564	23.255	23.636	22.851	25.319	23.921	25.349	32.343	33.325	28.203	31.967	22.726	24.771	23.937	25.053	24.425	23.675
LMSP0504BH03	GalNAcalpha1-3Galbeta1-3GlcNAcbeta1-3(GlcNAcbeta1-6)Galbeta1-3GlcNAcbeta1-3Galbeta1-4Glcbeta-Cer(d18:1/20:0)		Sphingolipid	17.249	23.374	22.413	22.42	22.1	23.416	24.568	27.327	22.125	22.481	24.52	23.568	25.262	30.326	24.649	24.663	23.323	24.825	27.779	23.522	27.62	22.457	32.526	24.402	23.098	27.163	23.193	23.398	23.332	23.526
LMSP0505AI08	Fucalpha1-2Galbeta1-3GalNAcalpha1-3(Fucalpha1-2)Galbeta1-4GlcNAcbeta1-3Galbeta1-4Glcbeta-Cer(d18:1/26:1(17Z))		Sphingolipid	15.152	21.862	22.448	22.458	29.92	22.587	22.593	30.242	30.086	32.428	30.171	32.836	22.762	33.221	35.02	33.334	22.722	32.95	22.902	22.658	22.837	33.14	23.427	32.562	33.792	30.449	28.588	28.128	22.738	23.063
LMSP0505AP03	Galbeta1-4GlcNAcbeta1-3(Galbeta1-4GlcNAcbeta1-6)Galbeta1-4GlcNAcbeta1-3Galbeta1-4Glcbeta-Cer(d18:1/20:0)		Sphingolipid	22.51	29.705	23.238	22	21.15	22.889	23.4	22.643	25.375	22.814	24.989	24.776	21.346	28.343	24.344	21.601	22.722	21.378	22.902	29.943	21.78	24.71	25.107	22.751	23.135	22.206	23.193	23.322	23.519	23.385
LMSP0505DI04	Galalpha1-3(Fucalpha1-2)Galbeta1-4Glcbeta-Cer(d18:1/22:0)		Sphingolipid	22.885	14.535	22.825	19.164	21.529	29.54	28.691	28.68	28.529	21.56	27.289	19.687	30.928	21.032	31.972	31.05	25.351	27.477	33.83	28.769	29.72	34.048	28.023	27.561	31.278	19.583	29.619	22.985	29.349	29.172
LMSP0506AA02	Fucalpha1-2Galalpha1-3Galbeta1-4Glcbeta-Cer(d18:1/18:0)		Sphingolipid	17.618	34.501	17.611	17.596	17.627	17.633	17.74	17.762	17.675	17.691	17.698	17.796	17.726	17.798	17.71	17.995	17.734	17.792	17.835	17.708	17.762	17.664	17.744	17.64	17.955	17.937	17.83	17.647	33.396	17.951
LMSP0601AA01	NeuAcalpha2-3Galbeta-Cer(d18:1/16:0)		Sphingolipid	22.771	19.998	23.276	33.124	22.783	23.416	22.826	22.895	23.358	23.318	23.4	23.591	23.628	23.128	23.463	23.871	23.58	23.648	23.201	23.522	23.694	22.762	23.541	23.271	24.033	23.26	23.132	22.794	23.006	23.938
LMSP0601AA02	NeuAcalpha2-3Galbeta-Cer(d18:1/18:0)		Sphingolipid	29.038	14.535	19.754	30.817	27.237	28.509	23.918	19.566	28.39	23.318	30.829	20.936	24.806	24.887	24.649	25.082	24.712	24.825	28.506	23.522	24.853	23.364	23.541	23.195	24.563	28.597	29.24	23.36	24.729	23.938
LMSP0601AG03	NeuGcalpha2-8NeuGcalpha2-3Galbeta1-3GalNAcbeta1-3Galalpha1-4Galbeta1-4Glcbeta-Cer(d18:1/20:0)		Sphingolipid	22.51	16.01	20.554	22	22.1	22.548	15.323	24.778	27.182	22.045	22.151	22.315	21.346	22.396	22.593	22.006	20.803	21.378	22.432	22.221	20.841	13.808	3.462	18.915	22.65	15.504	21.758	20.657	24.878	21.06
LMSP0601AJ08	NeuAcalpha2-3Galbeta1-4Glcbeta-Cer(d18:1/26:1(17Z))		Sphingolipid	24.357	26.019	22.901	23.907	20.731	20.721	24.472	25.043	24.381	20.758	27.37	24.843	24.616	27.875	28.853	19.7	24.559	25.205	31.814	23.86	27.251	22.457	23.694	30.925	24.941	21.142	29.165	28.526	28.688	29.097
LMSP0601AK01	NeuAcalpha2-8NeuAcalpha2-3Galbeta1-4Glcbeta-Cer(d18:1/16:0)		Sphingolipid	23.791	23.336	22.635	22.611	19.816	22.736	25.492	22.398	21.56	22.166	22.308	14.086	21.384	25.837	19.342	22.802	25.644	25.731	25.865	21.883	25.731	14.868	23.2	25.299	22.65	22.206	25.858	25.463	25.667	22.282
LMSP0601AK04	NeuAcalpha2-8NeuAcalpha2-3Galbeta1-4Glcbeta-Cer(d18:1/22:0)		Sphingolipid	22.091	25.844	22.413	29.563	29.626	22.129	22.396	22.23	16.166	22.076	24.154	22.315	22.724	22.795	22.631	22.595	22.69	22.764	25.275	22.183	25.154	16.153	22.971	21.993	18.683	25.038	22.396	22.127	23.987	23.385
LMSP0601AK05	NeuAcalpha2-8NeuAcalpha2-3Galbeta1-4Glcbeta-Cer(d18:1/24:0)		Sphingolipid	17.618	3.069	23.618	23.64	23.723	23.793	17.74	23.475	23.358	23.685	24.967	3.394	17.726	24.085	17.71	23.895	22.82	17.792	24.111	26.445	17.785	17.664	24.854	23.611	17.955	24.202	24.128	23.741	23.949	17.951
LMSP0601AM01	GalNAcbeta1-4(NeuAcalpha2-3)Galbeta1-4Glcbeta-Cer(d18:1/16:0)		Sphingolipid	24.206	19.427	29.793	24.131	22.1	24.288	24.324	24.361	29.047	21.742	26.661	26.593	24.504	26.674	24.916	22.273	21.959	26.58	22.092	24.908	22.043	26.608	26.854	21.688	24.79	30.449	30.402	24.275	21.997	24.238
LMSP0601AM04	GalNAcbeta1-4(NeuAcalpha2-3)Galbeta1-4Glcbeta-Cer(d18:1/22:0)		Sphingolipid	27.053	28.527	26.941	23.182	23.799	23.87	26.477	25.664	29.839	27.03	25.573	27.316	27.384	25.268	31.127	28.469	23.469	26.942	24.187	26.109	24.519	23.251	23.959	33.055	23.919	27.163	27.553	26.649	25.371	23.827
LMSP0601AO07	GalNAcbeta1-4(NeuAcalpha2-8NeuAcalpha2-8NeuAcalpha2-3)Galbeta1-4Glcbeta-Cer(d18:1/24:1(15Z))		Sphingolipid	22.091	19.427	22.033	22.42	22.517	22.129	15.383	26.459	25.375	16.864	22.151	24.898	18.39	21.638	29.989	21.861	32.78	19.745	33.248	22.221	22.386	15.284	24.331	24.555	22.688	22.98	21.796	29.933	32.849	21.871
LMSP0601AP01	Galbeta1-3GalNAcbeta1-4(NeuAcalpha2-3)Galbeta1-4Glcbeta-Cer(d18:1/12:0)	GM1(12:0)	Sphingolipid	23.336	31.433	22.033	31.114	21.872	23.34	23.974	24.21	29.626	25.383	25.44	15.491	23.552	25.837	23.401	25.981	25.609	25.731	25.865	23.409	23.587	22.267	22.226	25.299	15.51	23.747	23.63	25.463	25.667	23.285
LMSP0601AR03	Galbeta1-3GalNAcbeta1-4(NeuAcalpha2-8NeuAcalpha2-8NeuAcalpha2-3)Galbeta1-4Glcbeta-Cer(d18:1/20:0)		Sphingolipid	20.685	18.687	34.025	32.901	29.143	33.25	34.4	34.584	34.012	31.765	34.231	35.258	35.395	35.027	34.958	35.917	34.928	35.41	25.385	34.531	34.623	30.385	36.568	34.443	30.681	30.373	26.007	34.369	35.49	30.341
LMSP0601AR07	Galbeta1-3GalNAcbeta1-4(NeuAcalpha2-8NeuAcalpha2-8NeuAcalpha2-3)Galbeta1-4Glcbeta-Cer(d18:1/24:1(15Z))		Sphingolipid	31.84	28.158	31.032	32.549	34.331	33.086	35.225	34.525	35.091	32.976	34.531	34.237	35.032	27.041	30.72	27.37	22.882	25.51	29.641	26.109	33.671	32.316	35.011	32.814	30.944	30.03	30.544	31.904	34.883	34.884
LMSP0601BD03	Fucalpha1-2Galbeta1-3GalNAcbeta1-4(NeuAcalpha2-3)Galbeta1-4Glcbeta-Cer(d18:1/20:0)		Sphingolipid	27.053	15.527	23.352	19.882	21.379	25.42	29.426	28.468	29.572	23.992	29.139	23.971	28.566	24.699	23.854	24.892	25.049	29.95	22.94	23.86	24.634	26.073	22.288	26.967	28.19	23.044	29.769	29.349	27.282	30.192
LMSP0601BD07	Fucalpha1-2Galbeta1-3GalNAcbeta1-4(NeuAcalpha2-3)Galbeta1-4Glcbeta-Cer(d18:1/24:1(15Z))		Sphingolipid	16.38	17.618	23.123	23.106	26.658	25.902	28.92	26.291	29.626	23.606	26.942	34.162	26.87	30.505	32.746	23.709	33.006	32.878	23.125	32.919	24.672	22.724	24.552	23.084	23.843	24.087	30.141	29.196	24.501	24.966
LMSP0601BE06	Galbeta1-3(NeuAcalpha2-6)GalNAcbeta1-4(NeuAcalpha2-3)Galbeta1-4Glcbeta-Cer(d18:1/26:0)		Sphingolipid	18.687	22.51	24.749	30.853	30.956	28.138	26.359	25.261	30.875	25.383	30.964	25.39	28.962	30.945	29.34	29.742	31.213	29.873	25.313	33.273	25.731	24.819	30.241	25.299	29.834	28.672	27.072	25.089	28.398	26.817
LMSP0601BR01	Galbeta1-4(Fucalpha1-3)GlcNAcbeta1-3Galbeta1-3GalNAcbeta1-4(NeuAcalpha2-3)Galbeta1-4Glcbeta-Cer(d18:1/16:0)		Sphingolipid	22.51	33.849	24.184	22.42	22.517	23.34	22.567	22.465	22.125	22.481	27.37	22.315	23.136	22.833	22.99	33.334	23.504	25.656	22.871	22.658	24.024	22.495	22.667	22.411	22.65	23.336	23.193	22.57	22.707	23.063
LMSP0601BR04	Galbeta1-4(Fucalpha1-3)GlcNAcbeta1-3Galbeta1-3GalNAcbeta1-4(NeuAcalpha2-3)Galbeta1-4Glcbeta-Cer(d18:1/22:0)		Sphingolipid	18.992	14.055	24.26	32.975	24.363	30.604	24.186	26.78	22.691	24.143	25.628	18.878	25.3	31.226	26.481	25.571	25.239	25.167	23.921	27.37	23.798	22.042	23.238	32.776	34.184	24.012	34.149	23.551	33.604	21.251
LMSP0601BR08	Galbeta1-4(Fucalpha1-3)GlcNAcbeta1-3Galbeta1-3GalNAcbeta1-4(NeuAcalpha2-3)Galbeta1-4Glcbeta-Cer(d18:1/26:1(17Z))		Sphingolipid	20.418	19.427	13.263	30.853	25.883	26.011	25.341	26.114	30.845	30.922	29.673	23.486	26.278	33.41	26.116	28.771	23.285	24.415	25.123	32.412	22.912	30.236	29.993	32.846	31.694	23.08	31.182	24.755	24.916	24.238
LMSP0601CI01	GalNAcbeta1-4(NeuGcalpha2-3)Galbeta1-4Glcbeta-Cer(d18:1/16:0)		Sphingolipid	24.057	3.47	21.24	21.203	15.261	24.668	15.383	21.975	21.313	15.288	26.714	24.253	21.994	22.064	33.751	22.273	21.959	22.015	23.645	29.943	22.043	15.323	21.428	21.688	22.348	24.695	22.091	23.284	21.997	21.942
LMSP0601CI04	GalNAcbeta1-4(NeuGcalpha2-3)Galbeta1-4Glcbeta-Cer(d18:1/22:0)		Sphingolipid	22.167	24.281	21.317	23.182	14.546	31.079	23.875	24.18	24.052	23.992	23.843	19.934	24.085	24.158	23.929	22.519	22.213	24.339	22.359	19.409	24.1	23.779	22.149	23.157	24.45	23.747	27.695	27.244	23.481	19.715
LMSP0601CP03	GalNAcalpha1-3GalNAcbeta1-3Galbeta1-3GalNAcbeta1-4(NeuAcalpha2-3)Galbeta1-4Glcbeta-Cer(d18:1/20:0)		Sphingolipid	16.526	24.357	17.611	22.687	17.627	24.82	22.826	22.895	17.675	23.318	25.841	16.718	25.677	30.83	30.464	23.324	23.58	30.587	25.123	23.56	20.231	15.246	17.744	28.662	16.803	21.905	23.733	22.794	23.006	30.94
LMSP0601CY06	Galalpha1-3(Fucalpha1-2)Galbeta1-3GalNAcbeta1-4(NeuAcalpha2-3)Galbeta1-4Glcbeta-Cer(d18:1/26:0)		Sphingolipid	3.434	17.618	23.2	26.601	21.872	23.34	30.12	23.076	26.363	23.271	24.967	25.39	22.032	29.719	26.447	22.273	30.281	24.052	24.149	30.27	23.587	15.17	21.278	24.965	17.955	23.785	23.695	26.687	23.519	23.177
LMSP0601DC03	Galbeta1-4(NeuAcalpha2-3)Galbeta1-4Glcbeta-Cer(d18:1/20:0)		Sphingolipid	24.057	30.214	23.997	21.203	21.795	26.772	24.401	23.974	21.796	21.396	21.898	24.107	21.994	22.064	21.865	21.792	21.959	22.015	26.931	23.409	22.043	29.906	21.428	21.688	26.391	26.013	30.402	28.641	26.911	22.282
LMSP0601DH01	KDNalpha2-3Galbeta1-4Glcbeta-Cer(d18:1/16:0)		Sphingolipid	3.403	18.009	28.488	19.355	28.583	19.578	33.847	25.72	24.231	22.117	24.293	24.445	22.398	25.077	24.231	23.081	22.347	22.868	22.977	22.73	22.876	24.634	23.085	22.072	22.726	19.774	23.297	28.603	22.367	23.49
LMSP0601DX03	NeuAcalpha2-3Galbeta1-3(Fucalpha1-4)GlcNAcbeta1-3(Fucalpha1-3GlcNAcbeta1-6)Galbeta1-4Glcbeta-Cer(d18:1/20:0)		Sphingolipid	22.091	20.189	23.276	22	16.768	22.548	21.145	25.068	22.125	22.076	19.091	22.315	21.88	30.326	22.593	22.158	16.435	22.359	23.163	22.183	22.386	14.868	22.934	22.411	22.65	22.549	23.132	22.794	21.394	16.661
LMSP0601FL07	NeuAcalpha2-3Galbeta1-4GlcNAcbeta1-3Galbeta1-4(Fucalpha1-3)GlcNAcbeta1-3Galbeta1-4GlcNAcbeta1-3Galbeta1-4GlcNAcbeta1-3Galbeta1-4Glcbeta-Cer(d18:1/24:1(15Z))		Sphingolipid	26.687	23.981	25.269	27.162	26.658	26.809	27.444	26.812	26.647	15.371	27.34	25.184	22.987	23.534	21.827	27.847	21.7	23.496	23.61	32.628	23.027	19.351	31.825	22.637	27.38	23.184	27.695	27.282	31.586	26.996
LMSP0601FR05	NeuAcalpha2-3Galbeta1-4GlcNAcbeta1-3(Galalpha1-3Galbeta1-4GlcNAcbeta1-6)Galbeta1-4GlcNAcbeta1-3Galbeta1-4Glcbeta-Cer(d18:1/24:0)		Sphingolipid	22.091	13.797	29.006	29.077	15.071	31.155	22.35	30.03	31.149	22.076	22.151	22.315	23.174	21.41	23.028	22.595	21.29	18.217	31.633	22.658	22.837	23.779	21.24	26.562	22.65	22.549	24.204	23.284	21.318	21.212
LMSP0601GP07	GalNAcalpha1-3GalNAcbeta1-3Galalpha1-3(NeuAcalpha2-3Galbeta1-4GlcNAcbeta1-6)Galbeta1-4Glcbeta-Cer(d18:1/24:1(15Z))		Sphingolipid	22.129	25.551	23.427	25.594	21.379	25.529	22.213	25.587	22.465	16.928	21.421	23.36	21.004	32.412	22.748	23.671	35.254	23.423	25.941	18.913	22.462	25.781	22.781	23.011	24.071	25.149	23.937	36.011	23.332	24.497
LMSP06020001	(3'-sulfo)Galbeta-Cer(d18:1/18:0)	C18 Sulfatide	Sphingolipid	35.744	22.091	16.526	17.365	22.821	27.359	23.686	25.888	17.675	23.576	25.79	30.586	32.421	24.432	24.231	26.383	23.804	26.144	18.308	22.845	26.989	21.661	26.78	24.326	30.198	30.449	28.367	23.894	26.875	16.661
LMSP06030001	GlcAbeta-Cer(d18:1/18:0)		Sphingolipid	29.705	24.432	29.606	30.674	31.72	29.834	29.775	34.728	34.385	34.45	34.699	35.42	35.728	34.116	35.15	32.45	35.254	35.764	30.255	35.495	35.598	33.325	33.874	34.537	30.572	30.297	30.217	34.687	35.456	25.267
LMSP08000002	(2S,3R,4E)-2-amino-3-hydroxyoctadec-4-en-1-yl beta-D-galactopyranoside 6-(hydrogen sulfate)	psychosine sulfate	Sphingolipid	25.627	23.867	21.5	18.311	14.698	19.425	14.849	17.538	14.201	14.752	21.189	25.864	19.328	21.448	17.481	23.171	20.388	18.255	21.94	17.488	21.853	21.585	21.278	21.079	17.524	26.163	17.588	18.972	21.356	24.049
LMST01010139	4alpha-methyl-5alpha-cholestan-3beta-ol		Sterol	30.14	32.472	33.512	21.317	33.674	33.901	33.819	31.802	31.644	34.954	31.731	32.04	34.134	34.469	33.927	34.679	33.968	34.124	34.458	34.058	34.163	33.72	34.127	33.655	35.63	33.869	34.547	33.741	34.081	35.072
LMST01010164	(24R)-cholest-5-en-3beta,24-diol	(24R)-24-hydroxycholesterol	Sterol	22.847	24.47	34.422	34.663	33.674	34.849	35.697	35.612	33.461	35.14	35.639	34.033	34.134	35.561	35.721	34.679	33.968	34.124	34.458	35.771	35.564	34.691	34.101	33.655	35.556	34.591	35.754	35.505	34.081	34.997
LMST01010290	3beta-hydroxymethyl-A-nor-5alpha-cholest-15-ene	15-dehydro-A-norcholestanol	Sterol	26.869	33.779	34.289	34.582	34.075	34.991	33.876	34.791	34.654	34.552	34.531	34.091	34.134	34.537	13.998	34.593	35.669	34.103	34.486	34.106	34.132	34.725	34.101	34.732	35.052	33.869	32.558	33.71	33.985	32.815
LMST01010323	(25S)-5alpha-cholestan-3beta,6beta,15alpha,16beta,26-pentol		Sterol	17.647	23.489	31.813	29.89	32.347	32.732	36.225	33.091	32.9	34.789	33.087	33.386	33.573	33.872	33.31	34.711	35.632	33.562	33.779	32.843	33.211	34.757	29.511	33.629	33.607	33.979	34.409	29.272	33.957	33.381
LMST01020018	cholest-5-en-3beta-yl (7Z,10Z,13Z,16Z-docosatetraenoate)	22:4 Cholesteryl ester	Sterol	25.111	28.196	33.131	33.228	34.443	33.526	33.409	33.276	34.15	33.164	33.254	33.644	33.746	34.116	33.58	34.198	33.583	33.727	34.143	35.424	33.852	33.397	33.874	34.409	35.156	34.262	34.112	33.329	35.456	34.628
LMST01020036	(22R)-2beta,14,22,25-tetrahydroxy-6-oxo-5beta-cholest-7-en-3beta-yl hexadecanoate	ecdysone palmitate	Sterol	26.725	25.844	24.26	22.267	29.143	24.403	25.703	24.482	23.147	24.385	24.436	20.001	26.019	23.35	24.344	28.319	25.948	25.915	25.536	35.077	25.874	24.336	25.107	32.375	27.416	34.262	25.524	29.272	25.919	26.271
LMST01020052			Sterol	34.065	27.168	33.877	34.018	34.124	34.404	34.255	34.086	33.785	33.935	33.997	34.526	34.844	35.464	34.411	35.803	34.46	34.761	35.52	34.866	35.06	34.22	35.011	34.111	20.647	27.199	35.754	34.227	34.696	26.53
LMST01020069			Sterol	32.508	27.206	32.377	32.473	26.287	32.732	32.67	32.549	32.373	32.428	32.515	32.836	32.961	33.249	32.746	33.964	32.78	32.95	33.248	32.995	33.571	32.617	32.996	32.562	33.83	33.31	33.212	32.576	32.849	33.532
LMST01020076			Sterol	26.725	17.462	26.611	21.81	24.249	26.809	25.703	25.119	22.401	25.774	29.025	22.578	28.604	29.321	28.528	26.269	28.552	25.915	23.997	26.911	25.874	24.405	26.931	26.6	27.38	27.791	28.367	26.726	23.837	33.777
LMST01031131			Sterol	19.922	16.526	21.317	18.136	24.589	24.782	27.511	23.817	18.216	23.685	25.55	33.386	28.867	21.257	27.785	26.057	25.163	12.63	21.368	25.121	24.062	22.419	25.107	25.374	18.506	24.164	29.581	24.755	22.669	13.768
LMST01040139	14alpha-methyl-poriferast-9(11)-en-3beta-ol		Sterol	33.256	29.484	34.356	33.642	34.222	33.901	29.35	34.894	33.461	34.076	34.531	34.727	34.105	34.469	33.896	34.622	34.526	34.103	34.424	34.058	34.11	33.656	34.905	33.629	35.663	34.624	34.547	33.68	34.015	34.997
LMST01040188	24-ethyl-5alpha-cholest-25-en-3alpha,12alpha,16alpha-triol		Sterol	28.712	31.805	33.437	32.586	33.674	33.867	33.791	33.687	33.461	33.571	33.655	34.033	34.105	34.469	33.868	34.622	33.934	34.103	34.424	34.082	34.11	33.656	34.078	33.629	35.63	34.624	34.547	33.68	34.015	34.997
LMST01040210			Sterol	3.181	15.152	30.353	28.023	22.251	29.942	29.544	31.635	27.211	31.951	31.65	29.585	34.052	33.47	32.987	29.956	33.781	32.803	33.863	32.264	34.623	31.693	33.404	33.629	34.184	33.659	34.585	29.12	32.713	33.777
LMST01110017	(25R)-5alpha,6alpha-epoxy-24R,26R-dimethyl-26,27-cyclo-cholestan-3beta-ol		Sterol	15.858	19.922	34.356	34.634	33.674	35.127	33.791	33.687	35.372	33.571	33.655	34.033	34.105	34.469	33.868	34.622	33.934	34.103	34.424	34.082	34.11	34.655	34.078	33.629	35.523	34.624	34.547	33.68	34.015	34.08
LMST01120009	3beta,14,16beta-trihydroxy-19-oxo-5beta-card-20(22)-enolide	adonitoxigenin	Sterol	16.639	3.403	18.305	19.24	21.681	19.325	18.021	18.807	23.043	21.695	20.114	18.703	26.095	29.135	28.853	26.383	29.972	35.274	24.035	24.606	30.016	21.661	23.162	19.328	19.064	30.221	19.552	27.576	29.933	30.341
LMST02020063	3-hydroxy-5,9,17-trioxo-4,5:9,10-disecoandrosta-1(10),2-dien-4-oate		Sterol	19.427	17.618	20.516	20.492	19.435	20.569	19.329	19.662	19.352	19.263	29.508	19.708	21.803	19.515	24.344	19.624	19.443	19.44	20.796	20.514	19.393	20.557	19.539	19.29	29.393	25.413	19.552	28.717	20.708	19.715
LMST02030188	11b,21-Dihydroxy-5b-pregnane-3,20-dione		Sterol	17.216	25.111	23.885	26.002	24.138	32.109	30.283	31.251	26.276	31.199	31.19	28.917	30.06	31.737	34.023	23.413	33.286	31.892	30.943	34.275	28.975	29.906	33.372	31.486	24.45	33.694	30.957	30.225	29.014	24.086
LMST03010058	(5Z,7E)-(1S,3R)-24-methyl-9,10-seco-5,7,10(19),22-ergostatetraene-1,3-diol	1alpha-hydroxy-24-methylvitamin D2 / 1alpha-hydroxy-24-methylergocalciferol	Sterol	26.687	33.022	33.166	33.285	33.306	33.526	33.876	31.635	33.194	33.263	32.617	33.682	33.653	32.861	33.58	34.1	32.169	32.631	34.424	33.68	33.697	33.325	33.68	33.268	34.697	32.626	34.007	33.911	32.523	34.344
LMST03020029	(5Z,7E)-(1S,3R)-21-nor-20-oxa-9,10-seco-5,7,10(19)-cholestatriene-1,3,25-triol	1alpha,25-dihydroxy-21-nor-20-oxavitamin D3 / 1alpha,25-dihydroxy-21-nor-20-oxacholecalciferol	Sterol	22.656	23.981	32.415	23.449	26.693	29.654	28.17	32.447	24.9	24.476	24.967	30.654	26.171	29.793	29.488	25.423	34.097	29.835	25.275	29.793	25.154	24.854	25.039	24.779	23.244	31.849	23.021	24.905	26.651	25.458
LMST03020040	(5Z,7E)-2-oxa-9,10-seco-5,7,10(19)-cholestatrien-25-ol	25-hydroxy-3-deoxy-2-oxavitamin D3 / 25-hydroxy-3-deoxy-2-oxacholecalciferol	Sterol	18.763	19.312	32.894	24.923	27.874	22.698	20.004	33.058	33.364	22.642	33.025	34.828	33.374	23.457	29.307	32.564	23.323	34.048	29.207	32.264	34.163	33.054	33.341	27.157	27.05	23.597	23.021	33.009	23.332	23.675
LMST03020047	(6Z)-(1S,3R)-19-nor-9,10-seco-5(10),6,8-cholestatriene-1,3,25-triol	1alpha,25-dihydroxy-19-norprevitamin D3 / 1alpha,25-dihydroxy-19-norprecholecalciferol	Sterol	22.091	25.983	33.474	33.845	33.674	33.901	33.242	31.802	31.609	32.811	31.757	30.978	34.16	34.505	33.896	34.65	34.003	34.152	34.517	34.106	34.163	34.757	34.366	34.766	30.982	34.591	34.547	33.71	34.015	34.884
LMST03020065	(5Z,7E)-(1S,3R,24R)-22-oxa-9,10-seco-5,7,10(19)-cholestatriene-1,3,24,25-tetrol	(24R)-1alpha,24,25-trihydroxy-22-oxavitamin D3 / (24R)-1alpha,24,25-trihydroxy-22-oxacholecalciferol	Sterol	25.149	24.281	25.38	32.328	33.306	30.014	35.056	30.805	32.9	33.603	24.606	26.78	29.586	33.163	32.818	34.65	33.092	30.342	24.302	30.195	26.597	25.411	25.7	31.257	26.58	33.764	30.995	33.802	28.976	30.341
LMST03020075	(5Z,7E)-A-nor-(1,2)-(9,10)-diseco-5,7,10(19)-cholestatriene-1,3,25-triol	1,25-dihydroxy-2-nor-1,2-secovitamin D3 / 1,25-dihydroxy-2-nor-1,2-secocholecalciferol	Sterol	19.312	16.01	34.258	18.936	33.12	33.31	33.273	33.058	30.401	19.027	33.025	30.746	33.374	33.872	29.488	32.488	33.182	33.542	24.857	29.578	23.4	23.067	27.404	30.447	28.301	31.015	29.24	33.009	24.691	23.675
LMST03020177	(5Z,7E)-(1S,3R,17S,20R)-17,20-methano-21-nor-9,10-seco-5,7,10(19)-cholestatriene-1,3,25-triol	(17S,20R)-1alpha,25-dihydroxy-17,20-methano-21-norvitamin D3 / (17S,20R)-1alpha,25-dihydroxy-17,20-methano-21-norcholecalciferol	Sterol	26.831	22.129	34.322	35.135	33.306	35.065	35.584	35.575	35.337	34.992	35.422	33.721	35.836	34.537	35.87	35.519	35.632	35.974	35.373	35.533	35.876	34.819	29.074	33.713	34.771	34.699	34.618	34.855	35.29	34.921
LMST03020199	(5Z,7E,10E)-(3S)-19-fluoro-9,10-seco-5,7,10(19)-cholestatrien-3-ol	(10E)-19-fluorovitamin D3 / (10E)-19-fluorocholecalciferol	Sterol	19.503	19.427	34.422	33.642	33.674	33.901	30.253	31.802	31.644	33.571	31.731	32.04	34.134	34.505	30.936	34.65	33.968	32.151	34.486	30.195	34.163	33.625	34.101	33.655	35.523	33.869	34.547	33.741	34.081	34.112
LMST03020213	(5Z,7E,10E)-(1S,3R)-19-fluoro-9,10-seco-5,7,10(19)-cholestatriene-1,3,25-triol	(10E)-19-fluoro-1alpha,25-dihydroxyvitamin D3 / (10E)-19-fluoro-1alpha,25-dihydroxycholecalciferol	Sterol	25.983	24.357	31.774	33.728	24.964	32.732	36.225	33.091	32.9	33.632	33.087	33.386	33.176	33.872	34.443	33.512	29.284	32.914	33.432	32.843	34.132	34.725	30.106	31.219	30.792	33.834	33.508	32.859	33.396	33.381
LMST03020229	(3S,6R)-9,10-seco-5(10),6,7-cholestatrien-3-ol		Sterol	14.385	20.685	34.422	34.611	33.674	33.901	33.819	33.721	33.584	33.571	33.688	34.033	34.16	34.469	33.927	34.679	33.968	34.124	34.486	34.082	34.163	34.757	34.127	34.86	35.592	34.66	35.754	33.741	34.081	34.997
LMST03020250	(7E)-(3S,6R)-6,19-epithio-9,10-seco-5(10),7-cholestadien-3-ol S,S-dioxide	(6R)-vitamin D3 6,19-sulfur dioxide adduct / (6R)-cholecalciferol 6,19-sulfur dioxide adduct	Sterol	22.847	21.939	33.166	33.285	30.364	33.493	27.928	33.415	33.194	33.263	33.364	33.644	33.623	32.08	25.673	34.037	24.298	33.636	33.972	33.712	33.697	33.325	33.68	33.238	34.697	34.149	34.007	33.329	33.158	28.418
LMST03020290	(5Z,7E)-(1S,3R,20S)-9,10-seco-5,7,10(19)-cholestatriene-1,3,20,25-tetrol	(20S)-1alpha,20,25-trihydroxyvitamin D3 / (20S)-1alpha,20,25-trihydroxycholecalciferol	Sterol	19.427	18.573	31.813	34.634	33.978	33.493	35.584	31.607	33.194	33.632	31.591	34.526	33.176	32.412	35.204	35.658	35.488	33.021	34.458	31.864	35.8	32.172	31.859	34.732	32.407	33.764	32.558	33.771	33.096	34.884
LMST03020306	(5Z,7E)-(1S,3R,23S,25R)-9,10-seco-5,7,10(19)-cholestatriene-1,3,23,25,26-pentol	(23S,25R)-1alpha,23,25,26-tetrahydroxyvitamin D3 / (23S,25R)-1alpha,23,25,26-tetrahydroxycholecalciferol	Sterol	21.748	34.098	33.166	33.285	33.306	33.493	35.225	35.362	35.478	35.396	33.364	33.682	33.653	33.92	33.927	34.037	33.558	34.152	34.424	33.649	33.697	33.325	33.68	35.627	34.697	34.149	34.007	33.329	33.636	34.377
LMST03020314	(5Z,7E,22E,24E)-(1S,3R)-24a-homo-9,10-seco-5,7,10(19),22,24-cholestapentaene-1,3,25-triol	(22E,24E)-1alpha,25-dihydroxy-22,23,24,24a-tetradehydro-24a-homovitamin D3 / (22E,24E)-1alpha,25-dihydroxy-22,23,24,24a-tetradehydro-24a-homocholecalciferol	Sterol	28.196	25.035	34.322	33.256	34.553	29.942	32.36	33.058	33.519	30.059	33.326	33.682	35.427	31.737	35.242	31.82	34.003	34.205	33.649	30.02	33.671	34.757	35.472	33.035	34.663	33.834	33.628	33.741	34.106	32.701
LMST03020323	(5Z,7E,22E)-(1S,3R,25R)-26-methyl-9,10-seco-5,7,10(19),22-cholestatetraene-1,3,25-triol	(22E)-(25R)-1alpha,25-dihydroxy-26-methyl-22,23-didehydrovitamin D3 / (22E)-(25R)-1alpha,25-dihydroxy-26-methyl-22,23-didehydrocholecalciferol	Sterol	28.49	34.065	33.437	34.507	33.674	33.901	33.819	33.721	33.461	33.571	34.636	34.002	34.105	34.505	33.868	34.622	33.934	34.103	34.424	34.082	34.11	33.656	34.078	34.732	35.771	34.66	34.547	33.71	34.015	35.251
LMST03020387	(5Z,7E)-(1S,3R,20S)-24a-homo-9,10-seco-5,7,10(19)-cholestatriene-1,3,20,25-tetrol	(20S)-1alpha,20,25-trihydroxy-24a-homovitamin D3 / (20S)-1alpha,20,25-trihydroxy-24a-homocholecalciferol	Sterol	25.513	26.277	34.289	34.544	35.138	33.867	33.791	33.721	33.461	34.657	33.655	34.002	34.105	34.505	33.868	34.622	33.934	35.485	34.424	35.495	34.11	33.656	34.101	33.629	35.556	34.66	34.547	33.71	33.985	34.212
LMST03020414	(5Z,7E)-(1S,3R)-18-acetoxy-9,10-seco-5,7,10(19)-cholestatriene-1,3,25-triol	18-acetoxy-1alpha,25-dihydroxyvitamin D3 / 18-acetoxy-1alpha,25-dihydroxycholecalciferol	Sterol	28.677	24.206	32.894	33.845	29.884	33.31	32.765	33.123	32.639	32.976	33.056	33.129	33.544	33.106	28.492	28.431	33.151	28.634	33.83	33.418	34.055	33.108	33.475	33.055	34.15	33.869	30.369	33.168	31.662	33.381
LMST03020419	(5Z,7E)-(1S,3R,11S)-11-ethyl-9,10-seco-5,7,10(19)-cholestatriene-1,3,25-triol	11alpha-ethyl-1alpha,25-dihydroxyvitamin D3 / 11alpha-ethyl-1alpha,25-dihydroxycholecalciferol	Sterol	25.288	32.543	33.166	33.285	34.369	33.526	33.847	33.381	33.194	33.263	33.364	33.682	33.653	32.189	31.279	33.171	33.583	32.631	33.972	33.68	33.697	33.325	33.68	33.268	34.697	34.149	33.115	33.365	33.575	32.329
LMST03020426	(5Z,7E)-(1S,3R,20R)-24a,24b,24c-trihomo-9,10-seco-22-thia-5,7,10(19)-cholestatriene-1,3,25-triol	1alpha,25-dihydroxy-24a,24b,24c-trihomo-22-thia-20-epivitamin D3 / 1alpha,25-dihydroxy-24a,24b,24c-trihomo-22-thia-20-epicholecalciferol	Sterol	13.874	14.093	32.894	27.985	26.583	23.416	35.191	29.875	28.222	29.764	29.783	27.709	31.85	32.785	27.381	30.8	32.095	35.238	31.018	28.252	32.776	27.446	27.48	30.482	34.15	34.927	28.777	30.263	32.523	31.148
LMST03020444	(5Z,7E,17E)-(1S,3R)-26,27-dimethyl-24a-homo-9,10-seco-5,7,10(19),17(20)-cholestatetraen-22-yne-1,3,25-triol	(17E)-1alpha,25-dihydroxy-26,27-dimethyl-17,20,22,22,23,23-hexadehydro-24a-homovitamin D3 / (17E)-1alpha,25-dihydroxy-26,27-dimethyl-17,20,22,22,23,23-hexadehydro-24a-homocholecalciferol	Sterol	27.168	18.42	28.086	28.138	34.514	32.732	32.93	33.091	35.444	35.246	34.599	33.354	33.573	33.163	32.818	30.327	25.986	32.914	33.432	32.843	34.163	28.486	29.475	33.101	30.062	23.708	34.509	33.771	29.972	30.379
LMST03020525	(5Z,7E)-(1S,3R,20S)-20-ethoxy-26,27-dimethyl-24a-homo-9,10-seco-5,7,10(19)-cholestatriene-1,3,25-triol	(20S)-1alpha,25-dihydroxy-20-ethoxy-26,27-dimethyl-24a-homovitamin D3 / (20S)-1alpha,25-dihydroxy-20-ethoxy-26,27-dimethyl-24a-homocholecalciferol	Sterol	15.302	24.206	34.841	30.853	35.205	34.629	34.361	34.255	33.953	35.14	34.195	34.798	34.134	35.632	33.896	34.679	33.934	34.152	34.458	34.024	34.191	33.595	34.905	33.655	30.198	34.624	34.585	34.263	34.811	34.959
LMST03020598	(5Z,7E)-(1S,3R,10R)-9,10-seco-5,7-cholestadiene-1,3,19,25-tetrol	(10R)-1alpha,19,25-trihydroxy-10,19-dihydrovitamin D3 / (10R)-1alpha,19,25-trihydroxy-10,19-dihydrocholecalciferol	Sterol	29.817	27.419	34.322	33.256	34.443	32.732	36.225	34.49	33.261	34.789	33.087	33.386	33.24	33.132	35.204	33.99	34.96	35.584	35.082	32.843	34.218	34.725	29.733	34.702	33.607	33.694	33.799	34.511	34.015	33.871
LMST03020658	(5Z,7E)-(3S)-3-fluoro-9,10-seco-5,7,10(19)-cholestatriene	3-Fluoro-9,10-secocholesta-5,7,10(19)-triene	Sterol	29.781	24.243	22.558	22.572	22.67	33.936	29.904	29.875	29.346	22.642	29.838	30.746	22.918	23.457	27.487	23.171	23.323	23.388	33.779	22.768	18.372	23.067	23.238	22.976	23.244	23.114	34.547	33.009	18.335	30.455
LMST04010322	(20S)-3beta-Hydroxychol-5-en-24-oic Acid		Sterol	24.47	25.288	34.489	28.776	34.81	34.781	33.876	32.93	30.565	34.789	32.875	34.656	34.16	34.505	33.959	34.65	34.035	34.176	29.676	34.242	34.132	34.888	33.275	32.921	33.83	35.22	34.509	33.71	34.015	34.921
LMST04010342	(22E)-1alpha,3beta-Dihydroxychola-5,16,22-trien-24-oic Acid		Sterol	17.36	24.057	30.846	30.411	26.693	24.932	30.841	30.504	30.334	30.699	30.448	33.682	31.036	28.749	35.512	31.304	30.907	27.515	27.599	27.37	25.839	30.871	26.816	27.599	27.35	31.282	33.086	30.75	30.916	32.777
LMST04010346	(23R)-23-Hydroxy-3,7-dioxo-5beta-cholan-24-oic Acid		Sterol	18.496	25.111	24.787	25.332	24.964	29.654	32.765	28.245	28.64	33.232	29.538	24.684	29.769	34.736	29.713	32.488	26.679	29.802	29.712	30.907	30.082	25.373	29.733	25.003	25.018	33.208	33.971	28.526	30.954	32.777
LMST04010386	11beta,12beta-Dihydroxy-5beta-cholan-24-oic Acid		Sterol	16.526	20.799	34.289	34.473	34.553	34.922	34.816	35.4	30.086	34.484	33.756	33.229	35.427	17.798	34.958	34.65	35.156	35.238	17.835	35.176	35.402	34.587	35.361	34.635	34.297	34.591	34.509	17.647	35.186	34.921
LMST04010429	3-Oxochola-1,4,6-trien-24-oic Acid		Sterol	24.357	24.057	17.173	24.318	22.403	22.775	21.045	25.64	25.511	17.32	25.573	24.632	19.366	19.213	13.828	20.153	17.286	25.845	20.91	20.514	18.189	24.374	20.059	19.443	20.42	27.199	31.217	25.539	25.74	31.339
LMST04030189	(25R)-1beta,3alpha,7alpha,12alpha-tetrahydroxy-5beta-cholestan-26-oic acid	(25R)-1beta,3alpha,7alpha,12alpha-tetrahydroxy-5beta-cholestan-26-oic acid	Sterol	25.035	17.618	34.456	33.285	33.306	35.298	33.445	33.381	33.194	35.578	33.364	33.682	35.905	33.895	35.086	34.1	33.558	33.662	33.972	33.649	35.218	33.325	33.68	35.438	34.697	34.149	34.007	33.329	33.985	34.377
LMST04040002	3alpha,7alpha,12alpha-Trihydroxy-24-methyl-5beta-Cholestan-26-oic acid		Sterol	19.998	22.847	34.387	24.166	33.205	32.994	32.898	33.857	32.545	32.75	32.711	33.058	33.176	34.439	35.87	33.99	36.544	33.179	31.343	33.3	33.643	32.824	32.928	35.662	33.68	33.592	33.539	32.897	33.985	33.806

## Sheet: Lipid Quant
Supplementary Dataset 11: (K) LC-MS-QTOF Intracellular lipids RTs and Quant.
LIPIDMAPS ID #	Systematic Name	Common Name	Category	hT Vehicle Control 1	hT Vehicle Control 2	hT Vehicle Control 3	pA Vehicle Control1	pA Vehicle Control2	pA Vehicle Control3	pB Vehicle Control1	pB Vehicle Control2	pB Vehicle Control3	pC Vehicle Control 1	pC Vehicle Control 2	pC Vehicle Control 3	pD Vehicle Control 1	pD Vehicle Control 2	pD Vehicle Control 3
LMFA01020016	16-methyl-octadecanoic acid	(+)-16-methyl stearic acid	Fatty Acid	0.000174215	7.99748e-05	0.000173842	0.00434123	5.56064e-06	0.00388294	0.0126294	1.32872e-05	7.30083e-06	0.00724685	0.00247845	0.00702932	0.00336851	0.0101642	0.0096842
LMFA01020229	2,4-dimethyl-docosanoic acid		Fatty Acid	1.9313e-05	0.000114848	1.92717e-05	0.000131629	0.00012122	0.000144165	3.34191e-05	2.65116e-05	0.000136863	0.000296997	0.00100001	0.000520089	0.000158424	0.000195757	0.000122964
LMFA01020289	13,13-dimethyl-tetradecanoic acid		Fatty Acid	0.000152403	2.72639e-05	0.000152077	8.12399e-05	6.40589e-05	6.35054e-05	7.73e-05	8.11064e-05	9.4843e-05	0.000122514	0.000117861	0.000155837	0.00038128	0.000145583	8.81742e-05
LMFA01020330	2S,4S,6S,8S,10S,12R,14R,16R,18R,20R-decamethyl-21-hydroxy-hexatriacontanoic acid	Hydroxyphthioceranic acid (C46)	Fatty Acid	0.0140951	0.0050884	0.014065	0.000647672	2.66203e-05	0.000549843	3.61961e-05	0.00157815	0.00203819	0.00143028	0.00184496	4.88697e-05	0.0049807	0.0042093	0.00352754
LMFA01020358	23-methyl-5Z,9Z-pentacosadienoic acid	25:2(5Z,9Z)(23Me)	Fatty Acid	0.00026913	0.000200517	0.000268554	0.000391122	0.000201197	6.9877e-05	0.00307819	2.4175e-05	0.000114854	2.2137e-05	0.000185309	5.06227e-05	0.000204522	0.000119549	0.000228869
LMFA01030510	13Z,17-Octadecadiene-9,11-diynoic acid		Fatty Acid	1.38484e-05	3.98248e-05	1.38188e-05	1.12433e-05	1.88416e-05	3.75219e-05	6.28004e-05	1.71063e-05	3.30032e-06	2.68578e-05	9.92805e-06	4.54434e-05	1.18187e-05	8.9308e-05	1.84945e-05
LMFA01030849	16Z,19Z,22Z,25Z,28Z-tetratriacontapentaenoic acid	34:5(16Z,19Z,22Z,25Z,28Z)	Fatty Acid	0.00221361	0.00136712	0.00220887	0.00016402	0.000154303	0.000113803	0.00044227	0.00020307	0.000229718	0.000139617	0.000198162	0.000236467	0.000100506	0.000368578	7.00927e-05
LMFA01030850	18Z,21Z,24Z,27Z,30Z-hexatriacontapentaenoic acid	36:5(18Z,21Z,24Z,27Z,30Z)	Fatty Acid	0.000148665	0.000158168	0.000148347	0.00105505	5.35151e-05	0.000544448	8.9776e-05	0.000161747	4.06048e-05	0.000113844	2.37008e-05	2.34215e-05	5.65981e-05	0.000154808	0.000848761
LMFA01030872	5Z,9Z,23Z-triacontatrienoic acid	30:3(5Z,9Z,23Z)	Fatty Acid	7.27221e-05	0.000132659	7.25665e-05	0.000422969	0.000224317	0.000148722	0.000242737	0.000323337	0.000166104	0.000102872	8.39101e-05	9.71235e-05	4.71137e-05	0.00025996	0.000567129
LMFA01040047	methyl 10,12-dihydroperoxy-8E,13E,15Z-octadecatrienoate		Fatty Acid	3.09347e-05	0.000134783	3.08686e-05	2.41868e-06	2.41467e-05	4.34134e-06	1.89881e-05	7.64105e-06	1.43284e-05	5.90848e-06	6.06075e-05	3.67151e-06	7.20273e-06	1.58827e-05	5.68487e-06
LMFA01050033	10-hydroxy-decanoic acid	10-hydroxy capric acid	Fatty Acid	0.00319065	0.00210172	0.00318382	5.78525e-06	4.03519e-06	2.64604e-06	1.74591e-05	1.15936e-05	0.000786321	2.89402e-06	0.000598642	4.53912e-06	0.000719418	2.46195e-05	5.79253e-05
LMFA01050104			Fatty Acid	0.000792867	0.000316387	0.00079117	8.55093e-05	6.98385e-05	8.79041e-05	6.98785e-05	0.00451881	0.00285406	0.0019953	0.000115718	5.1099e-05	0.00109799	0.00575395	0.0063089
LMFA01050207	14-hydroxy-heneicosanoic acid		Fatty Acid	0.00183882	0.000251849	0.00183489	0.000315937	0.000273124	0.000160225	0.00186109	9.91832e-05	0.000160989	0.000184488	0.00124063	0.000207421	0.000473013	0.000219073	0.000332393
LMFA01060145	22-oxo-tricosanoic acid		Fatty Acid	0.000149796	9.11646e-05	0.000149476	0.000112487	0.000101178	0.000215316	1.73927e-05	0.000105015	0.000302174	0.000375988	0.00206538	0.00278549	0.000145906	0.000129928	0.000314124
LMFA01060179	6-oxo-3R-(prop-1-en-2-yl)heptanoic acid	(3R)-3-isopropenyl-6-oxoheptanoic acid	Fatty Acid	3.20466e-05	0.0010478	3.1978e-05	8.09598e-05	5.48997e-05	5.50563e-05	5.67903e-05	0.000121855	0.000178785	0.000189139	0.000172659	0.000240904	0.000255133	0.000297101	0.000157412
LMFA01080016			Fatty Acid	0.000363906	0.000274364	0.000363127	0.0002843	0.000260208	0.000158617	0.000274203	7.74707e-05	1.73399e-05	0.000665479	9.62801e-05	0.000445871	8.37779e-05	0.000139141	0.000175512
LMFA01090039	16-iodo-hexadecanoic acid		Fatty Acid	1.09357e-05	0.000524994	1.09123e-05	2.60364e-05	5.11052e-05	6.27601e-06	2.77652e-05	5.65201e-05	6.20083e-05	3.54902e-05	4.02712e-06	6.92661e-05	7.02897e-06	0.000125308	8.6736e-05
LMFA01090138	Ethyl 3-iodo-2E-propenoate	Ethyl 3-iodo-2E-acrylate	Fatty Acid	0.00128193	0.00102429	0.00127919	0.000293589	0.000315363	0.000388952	0.000413358	0.000689112	0.000549242	0.000518527	0.000502053	0.000411465	0.00121541	0.00115177	0.000801616
LMFA01100048	2-Amino-4-methylpentanoic acid		Fatty Acid	1.43107e-05	0.000184932	1.428e-05	2.66656e-06	2.11685e-05	2.9005e-06	5.53537e-06	6.27528e-06	1.80296e-05	4.85568e-06	6.45714e-06	7.16318e-06	6.61425e-05	5.35312e-05	2.07089e-05
LMFA01140014	12-[3]-ladderane-dodecanoic acid		Fatty Acid	0.00193942	0.00225008	0.00193527	0.000206332	3.34744e-05	4.94329e-05	0.000632364	0.00353165	0.000217988	0.000219496	0.000272418	0.000298953	0.00029261	0.00129079	0.00118913
LMFA01170019	3-methyl-tetradecanedioic acid		Fatty Acid	0.000191799	0.000146856	0.000191389	1.00407e-05	1.27565e-05	2.02645e-05	1.87305e-05	3.04166e-05	3.2866e-06	6.77829e-05	7.21515e-05	6.60371e-05	1.7335e-05	7.9182e-06	7.10235e-05
LMFA01170129	2,6-Dimethyl-1,8-octanedioic acid		Fatty Acid	0.0018623	0.00106933	0.00185831	7.92866e-05	6.15416e-05	4.83788e-05	5.30911e-05	0.000124146	0.000180823	0.000193992	0.000175396	0.000241715	0.000273265	0.00029948	0.000150926
LMFA02000101	10-hydroperoxy-8E,12Z-octadecadienoic acid	10-HpODE	Fatty Acid	0.000234802	8.73895e-05	0.0002343	9.20632e-06	3.17704e-05	1.96139e-05	6.09002e-06	4.57384e-06	5.86922e-06	3.41641e-06	4.91467e-06	2.49429e-05	4.5721e-05	9.25428e-06	0.000116616
LMFA02000209	10-hydroxy-8-octadecenoic acid	10-HOME(8)	Fatty Acid	0.000123578	0.00059141	0.000123313	2.98376e-05	1.68267e-05	1.71455e-05	1.18117e-05	3.79569e-06	3.77626e-06	0.000219149	6.61014e-05	0.00022091	0.000113639	0.000404391	3.44288e-05
LMFA02000238	9S,10S-dihydroxyoctadecanoic acid	(9S,10S)-9,10-dihydroxyoctadecanoic acid	Fatty Acid	7.68101e-06	0.000661489	7.66457e-06	2.32828e-05	1.50874e-05	1.40333e-05	5.08974e-05	1.56046e-05	5.90805e-06	7.03767e-06	1.61384e-05	7.25576e-06	0.000109103	0.000368041	0.000348697
LMFA03010067	9-oxo-11R,15S-dihydroxy-17-phenyl-18,19,20-trinor-5Z,13E-prostadienoic acid	17-phenyl-trinor-PGE2	Fatty Acid	6.34764e-05	0.000229613	6.33406e-05	4.68263e-05	8.21335e-05	0.000366547	8.31794e-05	3.91629e-05	8.82546e-05	3.92858e-05	0.000186114	0.000101151	1.52843e-05	1.91074e-05	5.17711e-05
LMFA03010121	9S,11R,15R-trihydroxy-15-methyl-5Z,13E-prostadienoic acid	15-methyl-15R-PGF2alpha	Fatty Acid	3.10682e-05	0.000647933	3.10017e-05	0.000173413	1.50761e-05	1.40001e-05	3.4156e-05	2.76489e-05	3.67655e-05	2.08863e-05	0.000245291	7.40795e-05	2.66013e-05	0.000114427	0.000242277
LMFA03010208	N-(9S,11S,15S-trihydroxy-5Z,13E-prostadienoyl)-ethanolamine	11beta-PGF2alpha-EA	Fatty Acid	4.41817e-05	2.64751e-05	4.40871e-05	2.67471e-05	7.9073e-06	5.80633e-06	1.01826e-05	8.91278e-06	6.56444e-06	2.11226e-05	0.0005366	4.09955e-06	0.000989148	3.22354e-05	9.56905e-05
LMFA03030004	9S,15S-dihydroxy-11-oxo-thromboxa-5Z,13E-dien-1-oic acid	11-dehydro-TXB2	Fatty Acid	1.4019e-05	1.43791e-05	1.3989e-05	2.43815e-05	1.09467e-05	2.7403e-06	5.36023e-05	1.54915e-05	2.91986e-06	0.000195918	1.15429e-05	1.3145e-05	1.30706e-05	8.52022e-05	0.000174993
LMFA03030009	9S,15S-dihydroxy-11-oxo-thromboxa-5Z,13E,17Z-trienoic acid	11-dehydro-TXB3	Fatty Acid	0.000130471	0.000232755	0.000130192	4.72029e-05	0.000149928	0.000110143	2.17942e-05	0.000197971	0.000258629	7.93793e-05	0.000143955	2.82256e-05	0.000127888	1.74434e-05	0.000163389
LMFA03050008	11,12-dihydroxy-5Z,8Z,14Z-eicosatrienoic acid	(+/-)11,12-DiHETrE	Fatty Acid	0.00286366	1.74777e-05	0.00285754	9.28001e-06	2.22567e-05	0.000106829	0.000692658	0.000176116	1.20985e-05	2.63899e-05	2.37429e-05	2.07868e-05	7.99876e-06	3.41848e-05	0.000110752
LMFA03070047	12-oxo-5S,18S-dihydroxy-6Z,8E,10E,14Z,16E-eicosapentaenoic acid	12-oxo-Resolvin E1	Fatty Acid	0.0040333	2.75768e-05	0.00402467	2.03582e-05	7.20972e-05	1.44098e-05	2.03828e-05	0.000163487	1.1252e-05	4.78891e-06	3.37275e-06	0.000109775	9.84608e-06	1.72701e-05	4.29227e-05
LMFA05000009	14-methyl-1-hexadecanol		Fatty Acid	0.00109245	0.000106782	0.00109011	1.59226e-05	1.37933e-05	1.48059e-05	0.000375784	1.68271e-05	1.80772e-05	2.28784e-05	2.2338e-05	2.7334e-05	6.81515e-05	3.22197e-05	1.80138e-05
LMFA05000093	(3R)-oct-1-en-3-ol	(R)-oct-1-en-3-ol	Fatty Acid	6.45927e-05	3.20924e-05	6.44545e-05	1.32381e-05	1.34393e-05	1.64922e-05	4.84399e-05	1.28951e-05	5.47095e-06	6.40257e-06	7.57705e-06	1.99854e-05	2.7138e-05	9.30121e-06	1.65307e-05
LMFA05000099	2,6-dimethyl-2E,7-octadiene-1,6-diol	2,6-dimethyl-2E,7-octadiene-1,6-diol	Fatty Acid	0.000163662	0.000364167	0.000163312	0.000131468	2.52272e-05	4.70469e-06	5.31719e-06	2.55685e-05	7.22135e-05	0.000124065	8.11357e-06	5.39324e-05	0.000474144	0.00012017	4.65499e-05
LMFA05000221	Eicosan-1-ol		Fatty Acid	0.000791761	0.00615481	0.000790067	0.00179433	0.00224407	0.00160961	0.00512991	3.6133e-05	2.40778e-05	0.00307039	0.00102827	0.00296262	0.00121493	0.00402695	1.32379e-05
LMFA06000041	2-nonenal		Fatty Acid	3.89934e-05	0.000208524	3.891e-05	1.40379e-05	0.000112932	7.77574e-05	8.58408e-05	0.000102042	5.78165e-05	0.000119005	5.48153e-05	6.76828e-05	6.13777e-05	1.82883e-05	0.000313738
LMFA06000045	2,4-nonadienal		Fatty Acid	9.34342e-05	6.75532e-05	9.32343e-05	2.28558e-05	2.94445e-05	9.64688e-06	0.000169632	5.0225e-05	4.59849e-05	8.48535e-05	5.72863e-05	8.91799e-05	0.000113515	7.5369e-05	0.000393501
LMFA07010081	11-methyl-tridecanyl 16-methyl-heptadecanoate		Fatty Acid	0.000302672	2.10866e-05	0.000302024	0.000245829	0.000237452	0.000152914	0.000607868	0.000276507	0.000365575	0.000265123	0.000340256	0.000424871	6.31368e-05	3.58563e-05	5.19545e-06
LMFA07010122	9Z,12Z,15Z-octadecatrienyl hexadecanoate	Linolenyl palmitate	Fatty Acid	2.42132e-05	9.72746e-05	2.41614e-05	5.44416e-05	4.10117e-05	5.05438e-05	7.397e-05	6.92321e-05	6.40113e-05	7.18077e-05	5.6701e-05	8.94969e-05	2.06108e-05	6.60465e-06	6.80167e-05
LMFA07010165	eicosanyl 9Z-octadecenoate	Arachidyl oleate	Fatty Acid	8.77079e-05	0.00197623	8.75202e-05	5.30157e-05	7.27717e-05	6.43273e-05	0.00948097	5.20158e-05	0.00241186	0.000971434	0.00161316	9.81942e-05	0.000746211	0.000209477	0.000107955
LMFA07010180	2E,4E-Hexadienyl acetate		Fatty Acid	5.94868e-05	1.20217e-05	5.93595e-05	5.79593e-06	1.84305e-05	4.53706e-06	1.08364e-05	4.0462e-06	4.25745e-06	3.76014e-06	2.8085e-06	5.59973e-06	1.81216e-05	0.000176259	6.98853e-06
LMFA07010404	11-Docosenyl acetate		Fatty Acid	0.00017429	0.000150652	0.000173917	1.02565e-05	0.000137306	4.51751e-05	0.000127386	3.88826e-05	8.14496e-06	0.000326112	5.758e-05	0.000242661	4.21247e-05	8.53786e-05	8.98939e-05
LMFA07010540	(E,E)-3,7,11-Trimethyl-2,6,10-dodecatrienyl dodecanoate		Fatty Acid	9.29472e-05	0.000141622	9.27483e-05	1.24101e-05	3.21804e-05	2.45622e-05	5.11091e-05	8.1073e-06	4.16577e-06	1.5322e-05	1.33452e-05	3.64887e-05	7.31998e-05	2.28234e-05	3.76181e-05
LMFA07010618	(E)-3,7-Dimethyl-2,6-octadienyl hexanoate		Fatty Acid	0.000520081	1.01274e-05	0.000518968	5.96342e-06	7.05032e-06	3.67316e-06	1.98006e-05	1.2343e-05	0.000124553	3.89421e-06	3.30038e-06	4.34496e-06	1.18449e-05	6.92018e-05	6.86585e-06
LMFA07010650	14-Methylpentadecyl isobutyrate		Fatty Acid	0.000116754	0.0153665	0.000116504	0.000500641	2.21102e-05	0.000559259	0.000673272	0.000719725	5.92248e-05	9.77102e-05	0.00011987	0.00151882	2.5028e-05	0.000129773	0.000194868
LMFA07070058			Fatty Acid	8.29374e-05	0.00051527	8.27599e-05	3.85056e-05	0.000117419	0.000112728	0.000269987	3.97754e-05	0.000135539	0.000134446	0.000135306	7.83512e-05	3.90005e-05	0.000130168	0.000318386
LMFA08020007	N-methyl-5Z,8Z,11Z,14Z-eicosatetraenoyl amine	N-methyl arachidonoyl amine	Fatty Acid	0.0104195	8.76514e-05	0.0103973	0.000772374	3.30129e-05	0.000238556	7.83685e-06	0.0013247	0.00194881	3.45314e-05	2.14881e-05	3.6479e-05	0.00154695	5.62153e-05	3.31548e-05
LMFA08020022	N'-5Z,8Z,11Z,14Z-eicosatetraenoyl-N''-diethyl-ethylenediamine		Fatty Acid	0.000217273	0.000280171	0.000216808	0.000310146	1.14484e-05	2.08598e-05	0.000230752	0.000782449	0.000130979	0.000654857	1.10876e-05	0.000415324	0.000102703	0.000122706	0.000208103
LMFA08020143	N-(15S-hydroxy-5Z,8Z,11Z,13E-eicosatetraenoyl)-glycine	15-HETE-Gly	Fatty Acid	3.42434e-05	0.00299911	3.41701e-05	1.39772e-05	9.3757e-06	0.000766851	3.95194e-05	0.000735098	0.00101145	1.32239e-05	3.92647e-06	7.93174e-06	0.00218963	0.00185229	0.00151391
LMFA08040020	N-(5Z,8Z,11Z,14Z-heneicosatetraenoyl)-ethanolamine		Fatty Acid	0.000310136	1.61005e-05	0.000309473	0.000563037	3.38855e-06	2.90807e-05	7.91327e-06	0.000908649	3.45361e-06	4.77019e-05	0.00218931	4.62293e-06	0.000266378	0.000207624	1.25206e-05
LMFA13010031	1-(O-alpha-D-mannopyranosyl)-29-keto-(1,3R,31R)-dotriacontanetriol		Fatty Acid	0.0099392	0.00981071	0.00991793	0.0161628	0.000208901	0.00884959	0.00977009	0.000200627	0.0134467	0.0231192	0.0122984	0.000414851	0.00604706	0.0107983	0.0181867
LMGL02010170	1-octadecanoyl-2-(10Z,13Z,16Z-docosatrienoyl)-sn-glycerol	DG(18:0/22:3(10Z,13Z,16Z)/0:0)[iso2]	Gycerolipid	0.0122673	0.00404241	0.0122411	0.00678306	0.000142924	0.00373091	0.00409507	0.00664499	0.00557151	0.010204	0.00551976	0.000158803	0.00235475	0.00419775	0.00717684
LMGL02010201	1-nonadecanoyl-2-(13Z-docosenoyl)-sn-glycerol	DG(19:0/22:1(13Z)/0:0)[iso2]	Gycerolipid	0.00141424	0.00125628	0.00141121	0.0026114	0.00223449	0.00132633	0.00150268	0.00244933	0.00208302	0.0037955	0.00194284	0.00247476	0.00104466	0.00136606	0.00254109
LMGL02010210	1-(11Z-eicosenoyl)-2-docosanoyl-sn-glycerol	DG(20:1(11Z)/22:0/0:0)[iso2]	Gycerolipid	4.4178e-05	0.00137444	4.40835e-05	0.00246028	0.00119745	0.00194349	0.00172068	0.00272537	0.00206686	0.000295959	0.00200787	0.00240433	0.000227904	0.00321703	0.000124417
LMGL02010212	1-nonadecanoyl-2-(10Z,13Z,16Z-docosatrienoyl)-sn-glycerol	DG(19:0/22:3(10Z,13Z,16Z)/0:0)[iso2]	Gycerolipid	0.00367039	0.00413318	0.00366253	0.00639327	0.0034954	0.00496272	0.00458496	0.00699928	0.00532836	0.0010209	0.00556851	0.00650297	0.00295903	7.88147e-05	0.000511067
LMGL02010221	1-eicosanoyl-2-(10Z,13Z,16Z-docosatrienoyl)-sn-glycerol	DG(20:0/22:3(10Z,13Z,16Z)/0:0)[iso2]	Gycerolipid	0.0117131	0.0213893	0.011688	0.000205053	0.000133116	0.000513096	0.00187942	0.0016088	0.00423617	0.00026191	0.0102884	0.000909093	0.0372446	0.0100516	0.00245627
LMGL02010240	1-eicosanoyl-2-(7Z,10Z,13Z,16Z-docosatetraenoyl)-sn-glycerol	DG(20:0/22:4(7Z,10Z,13Z,16Z)/0:0)[iso2]	Gycerolipid	6.90853e-05	0.00639622	6.89375e-05	0.00190712	0.0108721	0.00241103	0.00851444	0.0114231	0.00152978	0.0155707	0.00113421	0.00164998	0.00116024	0.00657031	0.00956994
LMGL02010270	1-(11Z,14Z-eicosadienoyl)-2-(4Z,7Z,10Z,13Z,16Z,19Z-docosahexaenoyl)-sn-glycerol	DG(20:2(11Z,14Z)/22:6(4Z,7Z,10Z,13Z,16Z,19Z)/0:0)[iso2]	Gycerolipid	0.000106551	0.010191	0.000106323	0.0169059	0.000676017	0.00919139	0.0104069	0.0176777	0.0137101	0.0232547	0.0122655	0.0155629	0.00870239	0.0114824	0.0193241
LMGL02010281	1-(5Z,8Z,11Z,14Z-eicosatetraenoyl)-2-(4Z,7Z,10Z,13Z,16Z,19Z-docosahexaenoyl)-sn-glycerol	DG(20:4(5Z,8Z,11Z,14Z)/22:6(4Z,7Z,10Z,13Z,16Z,19Z)/0:0)[iso2]	Gycerolipid	0.00417653	0.00417581	0.00416759	0.00601859	0.000292473	0.000486045	0.00473296	0.00716116	0.00462839	0.000740335	0.00390259	0.00502073	6.93421e-05	8.57316e-05	0.000617993
LMGL02010297	1-(13Z-docosenoyl)-2-(4Z,7Z,10Z,13Z,16Z,19Z-docosahexaenoyl)-sn-glycerol	DG(22:1(13Z)/22:6(4Z,7Z,10Z,13Z,16Z,19Z)/0:0)[iso2]	Gycerolipid	0.000663547	0.00445362	0.000662127	0.00036571	0.000370219	0.00528245	0.00149253	0.000400778	0.000264989	0.000554205	0.000377831	0.000257353	0.000263387	0.000259639	0.00060056
LMGL02010300	1-(10Z,13Z,16Z-docosatrienoyl)-2-(4Z,7Z,10Z,13Z,16Z,19Z-docosahexaenoyl)-sn-glycerol	DG(22:3(10Z,13Z,16Z)/22:6(4Z,7Z,10Z,13Z,16Z,19Z)/0:0)[iso2]	Gycerolipid	0.0203941	0.0031129	0.0203505	0.0303398	0.0302554	0.0214993	0.0253783	0.0338323	0.0244794	0.0406845	0.0012008	0.00192061	0.00462417	0.020592	0.029478
LMGL02010302	1-(13Z,16Z-docosadienoyl)-2-(4Z,7Z,10Z,13Z,16Z,19Z-docosahexaenoyl)-sn-glycerol	DG(22:2(13Z,16Z)/22:6(4Z,7Z,10Z,13Z,16Z,19Z)/0:0)[iso2]	Gycerolipid	0.00282885	0.00266345	0.0028228	0.00273385	0.00279906	0.000503527	0.0035204	0.00306697	0.00206326	0.004375	0.00290764	0.00307546	0.000681569	0.000262451	0.00401908
LMGL02010304	1-(7Z,10Z,13Z,16Z-docosatetraenoyl)-2-(4Z,7Z,10Z,13Z,16Z,19Z-docosahexaenoyl)-sn-glycerol	DG(22:4(7Z,10Z,13Z,16Z)/22:6(4Z,7Z,10Z,13Z,16Z,19Z)/0:0)[iso2]	Gycerolipid	0.00195549	0.0029211	0.00195131	0.00163485	0.00164257	0.00102664	0.00216167	7.65851e-05	0.0030288	0.00263342	0.000146978	0.00126169	0.00127216	0.00109928	0.00208163
LMGL02010332	1-dodecanoyl-2-heptadecanoyl-sn-glycerol	DG(12:0/17:0/0:0)[iso2]	Gycerolipid	0.000188314	0.000120906	0.000187911	8.98739e-05	0.000165599	4.89063e-05	8.6884e-05	6.14399e-05	2.43736e-05	8.99226e-05	0.000232923	2.10089e-05	8.01587e-05	4.35948e-05	0.000226591
LMGL02010371	1-tridecanoyl-2-docosanoyl-sn-glycerol	DG(13:0/22:0/0:0)[iso2]	Gycerolipid	0.000332797	0.00657939	0.000332085	0.00020092	0.000390483	5.58322e-05	0.000265613	8.74282e-05	0.000478079	8.95682e-05	0.00122219	0.00212623	0.00289702	0.000741203	0.000845944
LMGL03012633	1,2-didodecanoyl-3-(9Z-hexadecenoyl)-sn-glycerol	TG(12:0/12:0/16:1(9Z))[iso3]	Gycerolipid	0.00389362	0.00393674	0.00388528	0.00680075	0.000107564	0.00375657	0.00403812	0.00678355	0.00558218	0.0101945	0.00550704	0.00662814	0.00306041	0.00414041	0.00695468
LMGL03012635	1,2-didodecanoyl-3-(9Z-heptadecenoyl)-sn-glycerol	TG(12:0/12:0/17:1(9Z))[iso3]	Gycerolipid	0.00311696	0.00392359	0.00311029	0.00637207	0.00347025	0.00507766	0.00459447	0.00694885	0.00531966	0.00101195	0.00558339	0.00647842	0.0011378	4.29515e-05	0.000497111
LMGL03012636	1,2-didodecanoyl-3-(9Z,12Z-heptadecadienoyl)-sn-glycerol	TG(12:0/12:0/17:2(9Z,12Z))[iso3]	Gycerolipid	0.000523531	0.000362663	0.00052241	0.000833428	0.000352857	0.00277513	0.000593233	0.00084034	0.00150336	0.000674165	0.00534094	0.000452664	0.000172904	0.00414342	0.00159288
LMGL03012638	1,2-didodecanoyl-3-(9Z-octadecenoyl)-sn-glycerol	TG(12:0/12:0/18:1(9Z))[iso3]	Gycerolipid	0.00240552	0.000214463	0.00240037	0.000993427	0.000625819	0.00016127	0.00433344	0.002201	0.00756811	0.00162	0.000122836	0.000560393	0.0281672	0.0040197	0.000172641
LMGL03012639	1,2-didodecanoyl-3-(9Z,12Z-octadecadienoyl)-sn-glycerol	TG(12:0/12:0/18:2(9Z,12Z))[iso3]	Gycerolipid	9.26643e-05	0.00116185	9.2466e-05	0.00153563	0.0109983	0.00192341	0.00858047	0.0115813	0.00860425	0.0158759	0.000847969	0.00130789	0.00127299	0.00650249	0.00954425
LMGL03012640	1,2-didodecanoyl-3-(6Z,9Z,12Z-octadecatrienoyl)-sn-glycerol	TG(12:0/12:0/18:3(6Z,9Z,12Z))[iso3]	Gycerolipid	0.000626851	0.00102357	0.000625509	0.000637532	0.000642054	0.000391154	0.00503682	0.00087254	0.000461428	0.00111823	0.000524511	0.00013373	0.000738581	0.000626906	0.000802329
LMGL03012647	1,2-didodecanoyl-3-(11Z,14Z-eicosadienoyl)-sn-glycerol	TG(12:0/12:0/20:2(11Z,14Z))[iso3]	Gycerolipid	7.7206e-05	0.000280926	7.70408e-05	4.5188e-05	3.95798e-05	2.66162e-05	7.23744e-05	0.000155471	0.000100426	0.000187554	1.94299e-05	0.00169252	1.04751e-05	2.06231e-05	1.66193e-05
LMGL03012657	1,2-didodecanoyl-3-(7Z,10Z,13Z,16Z,19Z-docosapentaenoyl)-sn-glycerol	TG(12:0/12:0/22:5(7Z,10Z,13Z,16Z,19Z))[iso3]	Gycerolipid	0.000246967	0.0144272	0.000246438	0.000383538	0.00371919	0.000145461	0.000131234	0.00017733	0.0050139	0.00314785	0.00506846	1.41955e-05	0.0100825	0.000147089	0.000310381
LMGL03012854	1-(9Z-tetradecenoyl)-2,3-di-(6Z,9Z,12Z,15Z-octadecatetraenoyl)-sn-glycerol	TG(14:1(9Z)/18:4(6Z,9Z,12Z,15Z)/18:4(6Z,9Z,12Z,15Z))[iso3]	Gycerolipid	0.00104308	0.0028151	0.00104085	4.65197e-05	5.33592e-05	0.000125324	0.000548986	0.00026378	1.23058e-05	6.49426e-05	0.000648285	0.00336269	0.000813944	0.00223482	0.000208106
LMGL03013204	1-dodecanoyl-2-tridecanoyl-3-(10Z,13Z,16Z-docosatrienoyl)-sn-glycerol	TG(12:0/13:0/22:3(10Z,13Z,16Z))[iso6]	Gycerolipid	0.000132171	0.0204474	0.000131888	0.0353699	0.0430684	0.0203037	0.000540782	0.0254314	0.0184059	0.0144631	0.000860171	0.000320613	0.0191851	0.0124429	0.000641871
LMGL03013232	1-dodecanoyl-2-tetradecanoyl-3-11Z-docosenoyl-sn-glycerol	TG(12:0/14:0/22:1(11Z))[iso6]	Gycerolipid	5.55913e-05	0.000416349	5.54723e-05	0.0194626	0.0225671	0.0104389	0.00501229	0.0128104	0.00163767	0.00803027	0.00044694	0.0307742	0.0103055	0.0057131	0.00667782
LMGL03013250	1-dodecanoyl-2-(9Z-tetradecenoyl)-3-(6Z,9Z,12Z,15Z-octadecatetraenoyl)-sn-glycerol	TG(12:0/14:1(9Z)/18:4(6Z,9Z,12Z,15Z))[iso6]	Gycerolipid	3.19905e-05	0.00100517	3.1922e-05	0.000340038	0.000363482	0.000197822	0.000131349	0.000193763	2.78374e-05	0.000469374	0.000384633	5.01679e-06	0.000622974	7.1379e-05	0.000514001
LMGL03013290	1-dodecanoyl-2-pentadecanoyl-3-(13Z,16Z-docosadienoyl)-sn-glycerol	TG(12:0/15:0/22:2(13Z,16Z))[iso6]	Gycerolipid	9.35997e-05	0.000124121	9.33994e-05	0.00281602	0.0029762	0.000186125	0.0011732	0.000138403	6.51223e-05	0.000193785	0.000882137	0.000251771	0.0212085	0.000532778	0.00113837
LMGL03013292	1-dodecanoyl-2-pentadecanoyl-3-(7Z,10Z,13Z,16Z-docosatetraenoyl)-sn-glycerol	TG(12:0/15:0/22:4(7Z,10Z,13Z,16Z))[iso6]	Gycerolipid	0.00553181	0.00652519	0.00551998	0.00338054	0.00290657	0.00214152	0.00105236	0.00238968	0.00514033	0.002662	0.00218967	0.00965423	0.0354399	0.0130759	0.000786636
LMGL03013342	1-dodecanoyl-2-hexadecanoyl-3-(13Z,16Z-docosadienoyl)-sn-glycerol	TG(12:0/16:0/22:2(13Z,16Z))[iso6]	Gycerolipid	0.00017849	0.00292505	0.000178108	0.00196809	0.00163977	0.0057063	0.000651599	0.00108241	0.000555536	0.00159067	0.00451375	0.00562167	0.0195131	0.00697329	0.000412378
LMGL03013343	1-dodecanoyl-2-hexadecanoyl-3-(10Z,13Z,16Z-docosatrienoyl)-sn-glycerol	TG(12:0/16:0/22:3(10Z,13Z,16Z))[iso6]	Gycerolipid	0.000142728	6.7263e-05	0.000142422	0.000127089	5.03565e-05	0.000310552	0.00174368	8.10819e-05	2.61129e-05	7.4503e-06	0.00116221	0.00035332	0.00661127	0.000778984	8.90251e-05
LMGL03013440	1-dodecanoyl-2-(9Z,12Z-heptadecadienoyl)-3-(4Z,7Z,10Z,13Z,16Z,19Z-docosahexaenoyl)-sn-glycerol	TG(12:0/17:2(9Z,12Z)/22:6(4Z,7Z,10Z,13Z,16Z,19Z))[iso6]	Gycerolipid	0.00346359	0.00107585	0.00345618	0.000129199	0.000269367	0.000245535	0.000138035	0.000202902	0.0078354	0.000108197	0.0121963	0.00381646	0.00607698	8.55658e-05	0.000350854
LMGL03014008	1-tridecanoyl-2-(6Z,9Z,12Z,15Z-octadecatetraenoyl)-3-(5Z,8Z,11Z,14Z,17Z-eicosapentaenoyl)-sn-glycerol	TG(13:0/18:4(6Z,9Z,12Z,15Z)/20:5(5Z,8Z,11Z,14Z,17Z))[iso6]	Gycerolipid	0.0597751	0.00850082	0.0596472	0.00219622	0.00596219	0.000462014	0.0245613	0.00772585	0.0261597	0.0026968	0.013602	0.0264616	0.0222019	0.00808546	0.000950908
LMGL05010011	1-(3Z,6Z,9Z,12Z,15Z-octadecapentaenoyl)-2-(6Z,9Z,12Z,15Z-octadecatetraenoyl)-3-O-beta-D-galactosyl-sn-glycerol	MGDG(18:5(3Z,6Z,9Z,12Z,15Z)/18:4(6Z,9Z,12Z,15Z))	Gycerolipid	0.0904568	0.0743283	0.0902632	0.014521	0.016039	0.0172428	0.0336921	0.000728375	0.000108749	0.0125297	0.0197398	0.0240322	0.0536857	0.0440271	0.0365005
LMGP01010002	1-hexadecanoyl-2-(14-pentadecenoyl)-sn-glycero-3-phosphocholine	PC(16:0/15:1(14))	Glycerophospholipid	0.000111939	0.00161755	0.0001117	0.00157412	0.0247495	0.00193537	0.0019253	0.0021111	0.020099	0.0318195	0.000710939	0.00111135	0.00365294	0.0170264	0.0249102
LMGP01010388	1-decanoyl-2-hexadecanoyl-sn-glycero-3-phosphocholine	PC(10:0/16:0)	Glycerophospholipid	0.000431692	0.0023965	0.000430768	0.00043728	0.000127241	0.000306283	0.000302679	0.00045601	5.40312e-05	0.000494664	0.000432126	0.000586424	8.42702e-05	0.000691907	0.000396176
LMGP01010393	1-decanoyl-2-(9Z,12Z-octadecadienoyl)-sn-glycero-3-phosphocholine	PC(10:0/18:2(9Z,12Z))	Glycerophospholipid	0.000591062	0.000375624	0.000589798	0.00241844	3.96805e-05	0.00133351	0.00165617	0.00265225	0.00184198	0.00282435	0.0013666	0.000148907	9.07806e-05	0.00154569	0.000178638
LMGP01010394	1-decanoyl-2-nonadecanoyl-sn-glycero-3-phosphocholine	PC(10:0/19:0)	Glycerophospholipid	0.000105922	0.00789828	0.000105695	0.0130894	0.000398359	0.00706123	0.000480815	0.000574358	0.000992345	0.0171644	0.00888103	0.000336846	0.00758519	0.00893691	0.0151973
LMGP01010395	1-decanoyl-2-eicosanoyl-sn-glycero-3-phosphocholine	PC(10:0/20:0)	Glycerophospholipid	0.00957267	0.0100485	0.00955219	0.0148331	0.0076603	0.0117151	0.0113275	0.0171887	0.0120956	0.0020747	0.0110424	0.0135033	0.00095749	0.000212525	0.00154032
LMGP01010396	1-decanoyl-2-heneicosanoyl-sn-glycero-3-phosphocholine	PC(10:0/21:0)	Glycerophospholipid	0.000148042	0.00246488	0.000147725	0.00244768	0.00181472	0.000457421	0.00218975	0.00270793	0.00201043	0.00395675	0.00242852	0.00275574	0.0168026	0.000280022	0.00298072
LMGP01010401	1-decanoyl-2-pentacosanoyl-sn-glycero-3-phosphocholine	PC(10:0/25:0)	Glycerophospholipid	0.000144511	0.00124299	0.000144202	0.000794632	8.99433e-05	0.000102107	0.000206413	0.000152486	3.86123e-06	0.000279445	0.000891231	0.00208672	0.0124872	0.00695763	0.00128774
LMGP01010402			Glycerophospholipid	0.000131966	0.00424654	0.000131684	0.000575432	0.000694874	0.000245478	0.00216892	0.000255032	0.000379927	0.000601716	0.000909083	0.00273347	0.00186251	0.00107991	0.00873499
LMGP01010423			Glycerophospholipid	0.00030005	0.00125074	0.000299408	0.0432961	0.0503124	0.000642194	0.00946881	0.00228507	0.000331352	0.000645308	0.000899007	0.0637736	0.00334758	0.0160344	0.0171144
LMGP01010440	1-dodecanoyl-2-(9Z-octadecenoyl)-sn-glycero-3-phosphocholine	PC(12:0/18:1(9Z))	Glycerophospholipid	0.000233972	0.00154828	0.000233472	0.00386663	0.00140615	0.0124897	0.00248315	0.00994985	0.0131861	0.000213851	0.000946598	0.0023542	0.00076744	0.000461962	0.000172951
LMGP01010452	1-dodecanoyl-2-hexacosanoyl-sn-glycero-3-phosphocholine	PC(12:0/26:0)	Glycerophospholipid	0.000263124	0.00188625	0.000262561	0.00033696	9.68019e-06	0.000382686	0.0035327	0.0021058	0.00120457	0.000438551	0.0125434	0.00131753	0.000982791	3.64195e-05	8.41305e-05
LMGP01010512	1-tetradecanoyl-2-(4Z,7Z,10Z,13Z,16Z,19Z-docosahexaenoyl)-sn-glycero-3-phosphocholine	PC(14:0/22:6(4Z,7Z,10Z,13Z,16Z,19Z))	Glycerophospholipid	0.00310189	0.00248035	0.00309525	0.000801908	0.000899439	0.000996806	0.000566663	0.0006498	0.00140228	0.000520557	0.00124913	0.00141221	0.00148674	0.000600835	0.000386108
LMGP01010516	1-tetradecanoyl-2-(15Z-tetracosenoyl)-sn-glycero-3-phosphocholine	PC(14:0/24:1(15Z))	Glycerophospholipid	0.000346601	0.00194558	0.00034586	0.00103929	0.000713238	0.00106713	0.0025581	0.000728773	0.00049826	0.00335837	0.00154886	0.00053293	0.00406901	0.00207273	0.000507047
LMGP01010564	1,2-dihexadecanoyl-sn-glycero-3-phosphocholine	PC(16:0/16:0)	Glycerophospholipid	0.000179444	0.000179247	0.00017906	0.000299972	0.00112059	0.000804746	0.000352921	0.00040941	0.00105631	0.000310484	0.000372612	0.000138875	0.000109104	0.000186507	0.000174554
LMGP01010641			Glycerophospholipid	0.0013343	0.00275813	0.00133144	0.00126494	0.000943207	0.000837435	0.00464264	0.00115659	0.0104721	0.000711819	0.000572371	0.00254573	0.0107212	0.00421595	0.000375309
LMGP01010847	1-(11Z-octadecenoyl)-2-(4Z,7Z,10Z,13Z,16Z,19Z-docosahexaenoyl)-sn-glycero-3-phosphocholine	PC(18:1(11Z)/22:6(4Z,7Z,10Z,13Z,16Z,19Z))	Glycerophospholipid	1.90126e-05	0.000740057	1.89719e-05	0.000409275	0.000150029	0.00181457	0.000118204	0.000447443	0.00225476	0.00156114	8.38153e-05	0.00101934	0.00059644	0.00300862	0.000775717
LMGP01010890	1,2-di-(9Z-octadecenoyl)-sn-glycero-3-phosphocholine	PC(18:1(9Z)/18:1(9Z))	Glycerophospholipid	0.00289478	0.0163914	0.00288859	0.000743024	0.000620692	0.00992309	0.000319789	0.0131685	0.000297945	0.0108585	0.0384298	0.000475011	0.0108235	0.0020524	0.00143279
LMGP01010947	1-(9Z,12Z-octadecadienoyl)-2-(4Z,7Z,10Z,13Z,16Z,19Z-docosahexaenoyl)-sn-glycero-3-phosphocholine	PC(18:2(9Z,12Z)/22:6(4Z,7Z,10Z,13Z,16Z,19Z))	Glycerophospholipid	0.000290848	0.000102672	0.000290226	0.00049241	0.000248521	0.000384381	2.94207e-05	0.00122325	0.00175857	0.000175311	0.00036016	0.000428083	0.000180968	0.00155856	9.77229e-05
LMGP01010959			Glycerophospholipid	6.19118e-05	0.00011498	6.17793e-05	0.000125238	0.000226638	0.00067332	3.63651e-06	0.000379579	0.00041758	0.000263996	0.00011944	7.0559e-05	1.92908e-05	2.26764e-05	7.76912e-05
LMGP01011306	1-(7Z-hexadecenoyl)-2-(4Z,7Z,10Z,13Z,16Z,19Z-docosahexaenoyl)-sn-glycero-3-phosphocholine	PC(16:1(7Z)/22:6(4Z,7Z,10Z,13Z,16Z,19Z))	Glycerophospholipid	2.28549e-05	0.000121822	2.2806e-05	0.000473757	0.000252073	0.000694483	0.000222209	0.0020268	0.000730053	0.000534808	0.00308339	0.0017245	0.00224221	0.000946507	0.000839239
LMGP01011322	1-dodecanoyl-2-(9Z,12Z-heptadecadienoyl)-glycero-3-phosphocholine	PC(12:0/17:2(9Z,12Z))	Glycerophospholipid	0.000152528	0.00180862	0.000152202	0.00249981	0.00119277	0.00203949	0.00205479	0.00067556	0.00191933	0.00029806	0.00150033	0.00192516	0.00014273	0.000194216	0.000262343
LMGP01011324	1-dodecanoyl-2-(6Z,9Z,12Z-octadecatrienoyl)-glycero-3-phosphocholine	PC(12:0/18:3(6Z,9Z,12Z))	Glycerophospholipid	0.000563371	0.00038839	0.000562165	0.000338144	0.00754237	0.00564511	0.0066221	0.000556878	0.000327475	0.0087401	0.00552608	0.000253359	0.001617	0.00491912	0.00754576
LMGP01011330	1-dodecanoyl-2-(11Z,14Z-eicosadienoyl)-glycero-3-phosphocholine	PC(12:0/20:2(11Z,14Z))	Glycerophospholipid	3.24892e-05	0.000651055	3.24197e-05	0.000564375	0.000321964	0.000349873	0.000537457	0.000609586	0.00353318	0.000155273	0.000177563	0.000394136	0.000349755	0.000204558	0.000197427
LMGP01011331	1-dodecanoyl-2-(8Z,11Z,14Z-eicosatrienoyl)-glycero-3-phosphocholine	PC(12:0/20:3(8Z,11Z,14Z))	Glycerophospholipid	0.000489239	0.000911099	0.000488192	0.00201477	0.00195282	0.000748055	0.000848364	0.00145389	0.00204751	0.000603889	0.0012618	0.000395168	0.000261088	0.000583066	0.000950588
LMGP01011336	1-dodecanoyl-2-(13Z,16Z-docosadienoyl)-glycero-3-phosphocholine	PC(12:0/22:2(13Z,16Z))	Glycerophospholipid	7.76413e-06	0.00374151	7.74751e-06	0.000145477	0.000489902	0.000836639	0.000370207	0.000531818	0.000866656	0.00149456	0.00157864	0.000690237	0.000637603	0.000927155	0.000103336
LMGP01011337	1-dodecanoyl-2-(7Z,10Z,13Z,16Z-docosatetraenoyl)-glycero-3-phosphocholine	PC(12:0/22:4(7Z,10Z,13Z,16Z))	Glycerophospholipid	0.00108531	0.000798879	0.00108299	0.000707999	0.000231206	0.00129137	0.000379697	0.00141074	0.00427797	0.000407244	0.000282461	0.000191039	7.16057e-05	0.000769435	8.30355e-05
LMGP01011348	1-tridecanoyl-2-(9Z,12Z-octadecadienoyl)-glycero-3-phosphocholine	PC(13:0/18:2(9Z,12Z))	Glycerophospholipid	0.000691596	0.00173722	0.000690117	0.00216653	0.000680491	0.00277244	0.00251579	0.00244249	0.00177659	0.000487434	0.00103091	0.00161499	0.000772346	0.000902305	0.000254131
LMGP01011353	1-tridecanoyl-2-(11Z-eicosenoyl)-glycero-3-phosphocholine	PC(13:0/20:1(11Z))	Glycerophospholipid	0.00239035	0.000441829	0.00238523	0.000450646	0.000741592	0.000327155	0.000122583	0.000455351	0.000857936	0.000472519	0.0007227	0.000507409	0.00039968	9.80404e-05	0.000328612
LMGP01011356	1-tridecanoyl-2-(5Z,8Z,11Z,14Z-eicosatetraenoyl)-glycero-3-phosphocholine	PC(13:0/20:4(5Z,8Z,11Z,14Z))	Glycerophospholipid	0.00322539	0.000668656	0.00321849	0.000647472	0.000732622	0.000643995	0.000762022	0.00083082	0.000550742	0.000819471	0.000416105	0.000594354	0.000284061	0.000704566	0.00119438
LMGP01011360	1-tridecanoyl-2-(13Z,16Z-docosadienoyl)-glycero-3-phosphocholine	PC(13:0/22:2(13Z,16Z))	Glycerophospholipid	0.00121772	0.000659251	0.00121511	0.000254184	0.000439396	0.000720841	0.00101452	0.000842575	0.00266503	0.000894675	0.000540266	0.000117753	0.000528813	0.00118378	0.000322356
LMGP01011428	1-pentadecanoyl-2-(13Z,16Z-docosadienoyl)-glycero-3-phosphocholine	PC(15:0/22:2(13Z,16Z))	Glycerophospholipid	1.31018e-05	0.000219027	1.30738e-05	0.000494864	0.000338925	0.00542017	0.000735977	0.00100472	0.000794074	0.00365876	0.0022782	0.000698956	0.000954609	0.00151228	0.000582653
LMGP01011459	1-(9Z-pentadecenoyl)-2-(13Z,16Z-docosadienoyl)-glycero-3-phosphocholine	PC(15:1(9Z)/22:2(13Z,16Z))	Glycerophospholipid	0.000207061	0.000290746	0.000206618	0.000425036	0.00154099	0.00362513	0.000127274	0.000809455	0.000348287	0.000832027	0.00413358	0.00078624	0.00235848	0.000584278	0.000644257
LMGP01011519	1-heptadecanoyl-2-(13Z,16Z-docosadienoyl)-glycero-3-phosphocholine	PC(17:0/22:2(13Z,16Z))	Glycerophospholipid	0.000295947	0.00126096	0.000295313	0.000326361	0.00012609	0.000237287	0.00108513	0.000943645	0.000143119	0.000193774	0.00121011	0.000513069	0.0111479	0.00117557	0.000966292
LMGP01011664	1-(6Z,9Z,12Z-octadecatrienoyl)-2-(5Z,8Z,11Z,14Z,17Z-eicosapentaenoyl)-glycero-3-phosphocholine	PC(18:3(6Z,9Z,12Z)/20:5(5Z,8Z,11Z,14Z,17Z))	Glycerophospholipid	0.000257076	0.008914	0.000256526	0.000157962	0.00620778	0.000546207	0.0089473	0.000405572	0.00781289	0.000152168	0.00355419	0.000159078	0.000641994	0.0187455	0.0178335
LMGP01011670	1-(6Z,9Z,12Z-octadecatrienoyl)-2-(4Z,7Z,10Z,13Z,16Z,19Z-docosahexaenoyl)-glycero-3-phosphocholine	PC(18:3(6Z,9Z,12Z)/22:6(4Z,7Z,10Z,13Z,16Z,19Z))	Glycerophospholipid	0.00243848	0.00200326	0.00243326	0.000117013	4.21366e-05	0.000158757	0.000253976	0.00640856	0.00084969	0.000435673	0.000380971	0.000390785	0.000464054	0.000285148	0.000170526
LMGP01011724	1-(6Z,9Z,12Z,15Z-octadecatetraenoyl)-2-(5Z,8Z,11Z,14Z,17Z-eicosapentaenoyl)-glycero-3-phosphocholine	PC(18:4(6Z,9Z,12Z,15Z)/20:5(5Z,8Z,11Z,14Z,17Z))	Glycerophospholipid	5.65522e-05	0.000990304	5.64312e-05	6.37685e-05	0.0002635	0.000564261	3.10123e-05	0.000675304	0.000157303	0.000340409	0.000605081	4.22927e-05	0.000235529	0.00102006	2.09516e-05
LMGP01012106	1-(4Z,7Z,10Z,13Z,16Z,19Z-docosahexaenoyl)-2-(9Z,12Z-heptadecadienoyl)-glycero-3-phosphocholine	PC(22:6(4Z,7Z,10Z,13Z,16Z,19Z)/17:2(9Z,12Z))	Glycerophospholipid	6.46656e-05	0.00774238	6.45272e-05	2.90454e-05	0.0105604	0.0263285	9.55241e-05	4.88621e-05	0.000111672	1.9803e-05	0.0247222	5.49062e-05	0.000120547	0.000369431	0.000148724
LMGP01012127			Glycerophospholipid	4.00725e-05	0.000151951	3.99867e-05	0.000130959	0.000365062	0.00877077	0.000148474	0.00154992	0.000334773	0.000554392	4.48157e-06	0.000114927	0.0019445	0.000541344	0.000385447
LMGP01020012	1-tetradecyl-2-hexadecanoyl-sn-glycero-3-phosphocholine	PC(O-14:0/16:0)	Glycerophospholipid	0.00824903	0.00815147	0.00823138	0.0136528	0.000235664	0.00753184	0.00818616	0.0139514	0.0112425	0.000404682	0.0108818	0.0131414	0.00701568	0.00902794	0.0149011
LMGP01020023	1-tetradecyl-2-docosanoyl-sn-glycero-3-phosphocholine	PC(O-14:0/22:0)	Glycerophospholipid	0.000279004	0.000203252	0.000278407	0.000500521	8.75991e-05	0.000359436	0.00012268	0.000195813	7.64771e-06	0.000885168	0.000164451	0.00107946	0.00805893	7.85187e-06	0.000106188
LMGP01020031	1-hexadecyl-2-heptadecanoyl-sn-glycero-3-phosphocholine	PC(O-16:0/17:0)	Glycerophospholipid	0.0010543	0.000167272	0.00105204	0.000593453	0.000591972	0.000340388	0.000303037	0.00016103	0.000461321	0.00091893	0.000507985	0.000433959	0.000914608	0.000593673	0.000727362
LMGP01020180	1-hexadecyl-2-pentadecanoyl-glycero-3-phosphocholine	PC(O-16:0/15:0)	Glycerophospholipid	0.00836949	0.00911967	0.00835158	0.0138534	0.00761781	0.0109631	0.0101496	0.0154113	0.0114702	0.00227851	0.0117223	0.0138081	0.00117776	0.000149226	0.000391817
LMGP01020225	1-eicosyl-2-(9Z,12Z-heptadecadienoyl)-glycero-3-phosphocholine	PC(O-20:0/17:2(9Z,12Z))	Glycerophospholipid	0.000116888	0.0205339	0.000116638	0.0430795	0.0501225	0.0240509	0.0275045	0.0304342	0.0143624	0.0295798	0.000894057	0.0634799	0.0235713	0.0157366	0.0166523
LMGP01030022	1-(1Z-hexadecenyl)-2-(9Z-tetradecenoyl)-glycero-3-phosphocholine	PC(P-16:0/14:1(9Z))	Glycerophospholipid	0.00119554	0.0100761	0.00119298	0.0147022	0.00761237	0.0112053	0.011227	0.0168885	0.0116309	0.00208055	0.010978	0.0134009	0.0019371	0.000149444	0.00153078
LMGP01030024	1-(1Z-hexadecenyl)-2-(9Z-pentadecenoyl)-glycero-3-phosphocholine	PC(P-16:0/15:1(9Z))	Glycerophospholipid	0.00435579	0.000783469	0.00434647	0.00138081	8.63225e-05	0.000407486	0.00337684	0.00130973	0.000226488	0.000267366	0.00130992	0.00131154	0.00609928	0.00176095	0.000517449
LMGP01040018			Glycerophospholipid	0.00311696	0.00392359	0.00311029	0.00637207	0.00347025	0.00507766	0.00459447	0.00694885	0.00531966	0.00101195	0.00558339	0.00647842	0.0011378	4.29515e-05	0.000497111
LMGP01040057			Glycerophospholipid	0.000323304	0.000261056	0.000322612	0.000139771	0.000253135	6.46959e-05	0.000280021	0.000321849	0.000116793	0.000671756	0.000194978	0.00101817	7.74453e-05	0.000145343	0.000598904
LMGP01050084	2-acetyl-sn-glycero-3-phosphocholine	PC(0:0/2:0)	Glycerophospholipid	7.96827e-06	0.000370827	7.95122e-06	3.70413e-05	9.32727e-05	0.000187954	1.45668e-05	6.72593e-06	0.000107822	3.53473e-06	0.000111749	7.4613e-05	2.24615e-05	0.000112105	0.000294182
LMGP01050093	2-hexanoyl-sn-glycero-3-phosphocholine	PC(0:0/6:0)	Glycerophospholipid	3.05126e-05	1.21339e-05	3.04473e-05	7.31472e-06	6.11614e-06	1.16159e-05	7.54576e-06	2.66301e-05	9.2002e-06	8.00982e-06	5.63724e-06	3.31782e-06	1.43718e-05	1.04815e-05	2.09538e-05
LMGP01080004	1-(8-[3]-ladderane-octanoyl)-2-(8-[3]-ladderane-octanyl)-sn-glycerophosphocholine		Glycerophospholipid	6.5671e-05	0.00724151	6.55305e-05	6.48672e-05	0.0102657	0.0243766	0.000557192	0.000485371	0.000339178	0.00417279	0.0246579	0.00322082	0.00535952	0.00246093	0.00032225
LMGP01080005	1-tetradecanoyl-2-(8-[3]-ladderane-octanyl)-sn-glycerophosphocholine		Glycerophospholipid	0.000169282	0.000329747	0.00016892	0.000928848	0.000631763	0.000752797	0.00102489	0.00107279	0.00130329	0.000770487	0.000612174	0.000915553	0.000154746	0.00103217	0.000981479
LMGP01080023	1,2-dihexadecanoyl-sn-glycero-3-phosphocholine	PC(16:0/O-16:0)	Glycerophospholipid	0.00283473	0.000682792	0.00282867	0.00159394	0.000128002	0.000439229	0.00328569	0.00662266	0.00265123	0.000101699	0.000277619	0.00209934	0.00668687	0.00135246	0.000216238
LMGP02010053			Glycerophospholipid	0.000367927	8.98102e-05	0.000367139	0.00755028	0.000239806	0.00023737	0.0125813	0.000423027	0.000464091	0.0056942	0.00221776	0.00813572	0.00130219	0.000184009	0.000202805
LMGP02010054			Glycerophospholipid	0.00013365	0.00164578	0.000133364	0.000649876	0.00120004	0.00107967	0.00068756	0.000307304	0.000506568	0.000319704	0.000349726	0.000230495	9.21168e-05	0.000900279	0.000640224
LMGP02010094	1-octadecanoyl-2-(4Z,7Z,10Z,13Z,16Z,19Z-docosahexaenoyl)-sn-glycero-3-phosphoethanolamine	PE(18:0/22:6(4Z,7Z,10Z,13Z,16Z,19Z))	Glycerophospholipid	0.00262246	0.00083416	0.00261685	0.000264443	0.000108951	0.000572436	0.000625094	0.000525301	0.000265386	0.00170812	0.000429671	0.000261657	0.000899081	0.000982569	0.00275431
LMGP02010228			Glycerophospholipid	0.00036133	0.00037436	0.000360557	0.000974813	0.000108897	0.000131094	3.09899e-05	8.20744e-05	9.1418e-06	0.000283146	4.4936e-05	0.000160398	7.36826e-05	0.000385103	2.14144e-05
LMGP02010229			Glycerophospholipid	0.000401425	0.00017269	0.000400566	0.000190763	0.000191109	0.000641113	6.02427e-05	0.000218807	4.07195e-05	0.000131526	7.55523e-05	0.000267834	0.000715507	0.000227464	0.000188308
LMGP02010241			Glycerophospholipid	7.73176e-05	0.00156897	7.71521e-05	0.000100086	7.17551e-05	0.000242804	0.000244151	0.000212591	0.000579852	0.000684547	0.000475696	3.436e-05	0.000405527	0.000260363	0.000140891
LMGP02010264			Glycerophospholipid	0.000316434	0.000332371	0.000315756	0.000132699	0.000160158	0.000136063	0.000180034	0.00018164	0.000130621	0.000155696	0.00655627	0.000150169	0.000135171	5.3473e-05	7.20853e-05
LMGP02010364	1-dodecanoyl-2-(9Z-heptadecenoyl)-glycero-3-phosphoethanolamine	PE(12:0/17:1(9Z))	Glycerophospholipid	1.40263e-05	0.000938701	1.39963e-05	6.95669e-05	0.000203908	0.000135143	7.40059e-05	0.00061585	3.18344e-05	2.77845e-05	3.29767e-05	6.06334e-05	8.47477e-05	0.000132225	0.000106192
LMGP02010370	1-dodecanoyl-2-nonadecanoyl-glycero-3-phosphoethanolamine	PE(12:0/19:0)	Glycerophospholipid	0.00045777	0.000325231	0.00045679	0.00276862	0.00496852	0.00994025	0.00173477	0.00259946	0.00546356	0.00791048	0.00138066	0.00744696	0.000250715	0.00104918	0.00307325
LMGP02010374	1-dodecanoyl-2-(8Z,11Z,14Z-eicosatrienoyl)-glycero-3-phosphoethanolamine	PE(12:0/20:3(8Z,11Z,14Z))	Glycerophospholipid	0.000235373	0.000442286	0.000234869	5.41432e-05	4.86842e-05	0.00241306	6.1309e-05	0.000329222	0.000304704	0.000177059	0.000149202	0.000148941	0.000718433	0.00020496	6.93217e-05
LMGP02010378	1-dodecanoyl-2-(11Z-docosenoyl)-glycero-3-phosphoethanolamine	PE(12:0/22:1(11Z))	Glycerophospholipid	0.000111788	0.00262081	0.000111548	0.00321463	0.000762116	0.00395156	0.00383785	0.00363261	0.00255734	8.76551e-05	0.00150579	0.00237835	0.00268499	0.0118124	0.000333982
LMGP02010379	1-dodecanoyl-2-(13Z,16Z-docosadienoyl)-glycero-3-phosphoethanolamine	PE(12:0/22:2(13Z,16Z))	Glycerophospholipid	0.000137452	7.27153e-05	0.000137158	0.000843731	0.000918785	0.00127406	0.000382069	0.000820218	0.000657475	0.000553398	0.000375416	0.000536689	2.85011e-05	0.00041812	0.000334687
LMGP02010380	1-dodecanoyl-2-(7Z,10Z,13Z,16Z-docosatetraenoyl)-glycero-3-phosphoethanolamine	PE(12:0/22:4(7Z,10Z,13Z,16Z))	Glycerophospholipid	0.000873992	0.000842727	0.000872122	0.000729275	0.000409146	0.000236124	0.000237552	0.00031787	0.000748614	0.000320861	0.000320346	0.000114637	0.000540897	0.000215887	0.000337521
LMGP02010396	1-tridecanoyl-2-(11Z-eicosenoyl)-glycero-3-phosphoethanolamine	PE(13:0/20:1(11Z))	Glycerophospholipid	0.00327606	0.00358132	0.00326905	0.0101229	0.00365677	0.0334064	0.00638771	0.0251955	0.0351251	0.000505383	0.00244195	0.00628765	0.00213102	4.2168e-05	0.000630943
LMGP02010401	1-tridecanoyl-2-docosanoyl-glycero-3-phosphoethanolamine	PE(13:0/22:0)	Glycerophospholipid	1.04939e-05	0.000397102	1.04714e-05	0.000793272	0.000808268	0.000702485	0.000477088	0.00112689	0.00176288	0.000617788	0.000819833	0.00068648	0.00123994	0.00106365	0.00045938
LMGP02010403	1-tridecanoyl-2-(13Z,16Z-docosadienoyl)-glycero-3-phosphoethanolamine	PE(13:0/22:2(13Z,16Z))	Glycerophospholipid	0.00160974	0.000377761	0.0016063	0.0014402	0.000919745	0.000359266	0.000686228	0.000534959	0.0110298	0.000457186	0.000624494	0.000567388	7.02776e-05	0.0002438	0.000415083
LMGP02010405	1-tridecanoyl-2-(4Z,7Z,10Z,13Z,16Z,19Z-docosahexaenoyl)-glycero-3-phosphoethanolamine	PE(13:0/22:6(4Z,7Z,10Z,13Z,16Z,19Z))	Glycerophospholipid	0.00022127	0.000706855	0.000220796	0.0016226	0.00054167	0.00545942	0.00106132	0.00417496	0.00510114	8.07924e-05	0.000368601	0.000887587	0.000252411	0.000189822	0.000107979
LMGP02010419	1-tetradecanoyl-2-(11Z-docosenoyl)-glycero-3-phosphoethanolamine	PE(14:0/22:1(11Z))	Glycerophospholipid	0.00246171	0.00056432	0.00245644	0.000371566	0.00193198	0.000858874	0.000486713	0.00187933	0.0035388	0.000882921	0.000931392	0.00122101	0.00156149	0.000574367	0.000885826
LMGP02010470	1-pentadecanoyl-2-(11Z-docosenoyl)-glycero-3-phosphoethanolamine	PE(15:0/22:1(11Z))	Glycerophospholipid	9.86173e-06	0.000758388	9.84063e-06	0.000593846	0.00047968	0.00047608	0.00141668	0.000691202	0.000673286	0.000148849	0.00183553	0.000579193	0.00260594	0.00310169	0.000880632
LMGP02010559	1-heptadecanoyl-2-(13Z,16Z-docosadienoyl)-glycero-3-phosphoethanolamine	PE(17:0/22:2(13Z,16Z))	Glycerophospholipid	0.00438706	0.000458184	0.00437767	0.000416602	0.000130251	0.000229259	0.000252758	0.000770214	0.000451948	0.00290216	9.72647e-05	0.000751275	0.00336701	0.000769375	0.000540054
LMGP02010588	1-(9Z-heptadecenoyl)-2-(13Z,16Z-docosadienoyl)-glycero-3-phosphoethanolamine	PE(17:1(9Z)/22:2(13Z,16Z))	Glycerophospholipid	0.00280117	0.00012111	0.00279518	0.000349476	0.000217614	0.000152038	1.61287e-05	0.000309189	0.000291419	7.51381e-05	0.000275134	9.62311e-05	0.000637515	0.00108068	0.00010334
LMGP02011210	1-heptadecanoyl-2-(4Z,7Z,10Z,13Z,16Z,19Z-docosahexaenoyl)-glycero-3-phosphoethanolamine	PE(17:0/22:6(4Z,7Z,10Z,13Z,16Z,19Z))	Glycerophospholipid	0.000121896	0.00296659	0.000121635	0.00130893	0.00221578	0.00259771	0.000522934	0.00148943	0.00334624	0.000733956	0.00245154	0.00100103	0.00288684	0.000407346	0.000247764
LMGP02011258	1-dodecanoyl-2-docosanoyl-glycero-3-phosphoethanolamine	PE(12:0/22:0)	Glycerophospholipid	0.0119403	0.00119129	0.0119147	0.0102685	0.0103757	0.00751997	0.000720977	0.000939201	0.000358197	0.0135654	0.00929635	0.0107995	0.00174774	0.00696964	0.0101923
LMGP02020031	1-hexadecyl-2-(9Z-nonadecenoyl)-glycero-3-phosphoethanolamine	PE(O-16:0/19:1(9Z))	Glycerophospholipid	0.000895502	0.0054652	0.000893586	0.00711734	2.16982e-05	0.00868762	0.00796464	0.00720005	0.00547466	0.00096397	0.00378283	0.00577155	0.000118542	0.00028144	0.000198317
LMGP02020053	1-octadecyl-2-(9Z-nonadecenoyl)-glycero-3-phosphoethanolamine	PE(O-18:0/19:1(9Z))	Glycerophospholipid	0.000147318	5.91232e-05	0.000147003	0.000161496	0.000726362	0.000361891	0.000207016	0.000626231	0.000681881	0.000422499	0.000455125	0.000313762	7.48821e-05	0.000623577	0.000332987
LMGP03010057	1-dodecanoyl-2-nonadecanoyl-glycero-3-phosphoserine	PS(12:0/19:0)	Glycerophospholipid	0.000653881	0.00263062	0.000652482	0.00700692	0.0022559	0.0214242	0.00490045	0.0169477	0.0218102	0.000305543	0.00170308	0.0041279	0.000154745	0.00040404	0.00044097
LMGP03010059	1-dodecanoyl-2-(11Z-eicosenoyl)-glycero-3-phosphoserine	PS(12:0/20:1(11Z))	Glycerophospholipid	0.000245108	0.000159332	0.000244583	0.000535756	0.000602705	0.00092009	0.000213712	0.000552098	0.000919983	0.000350081	0.000101134	0.000414621	7.56815e-05	0.000114151	0.000330829
LMGP03010062	1-dodecanoyl-2-(5Z,8Z,11Z,14Z-eicosatetraenoyl)-glycero-3-phosphoserine	PS(12:0/20:4(5Z,8Z,11Z,14Z))	Glycerophospholipid	0.000244978	0.000278697	0.000244454	0.000213507	0.000337076	0.000421778	0.000395351	0.000341015	0.000432066	3.11745e-05	0.000191889	0.000365385	3.12711e-05	0.000177568	0.000345929
LMGP03010066	1-dodecanoyl-2-(13Z,16Z-docosadienoyl)-glycero-3-phosphoserine	PS(12:0/22:2(13Z,16Z))	Glycerophospholipid	0.000216691	9.91762e-05	0.000216228	0.000263475	4.10846e-05	0.000292934	0.000116192	0.000451278	0.000527131	7.16221e-05	0.000231143	0.000215977	9.29849e-05	0.000384446	0.000834534
LMGP03010084	1-tridecanoyl-2-(11Z,14Z-eicosadienoyl)-glycero-3-phosphoserine	PS(13:0/20:2(11Z,14Z))	Glycerophospholipid	4.73255e-05	0.00122872	4.72243e-05	0.000275909	0.00148492	0.000679302	0.00023267	0.0015075	0.00272652	0.000666033	0.00057697	0.000707528	0.000215511	0.000619322	0.000780263
LMGP03010088	1-tridecanoyl-2-docosanoyl-glycero-3-phosphoserine	PS(13:0/22:0)	Glycerophospholipid	0.000556397	0.000846025	0.000555206	0.00129849	0.00183623	0.00184854	0.000451761	0.00265373	0.00228287	0.000818653	0.00271439	0.00104219	0.00280213	0.00100412	0.000654518
LMGP03010106	1-tetradecanoyl-2-(11Z-docosenoyl)-glycero-3-phosphoserine	PS(14:0/22:1(11Z))	Glycerophospholipid	0.0034298	0.000750316	0.00342246	0.000145549	0.000310053	0.000145149	0.00219085	0.000901265	0.000707522	0.000375874	0.000921436	0.00140956	0.000210056	0.00204174	0.00142659
LMGP03010108	1-tetradecanoyl-2-(7Z,10Z,13Z,16Z-docosatetraenoyl)-glycero-3-phosphoserine	PS(14:0/22:4(7Z,10Z,13Z,16Z))	Glycerophospholipid	0.00470058	0.000110932	0.00469052	0.000208527	0.000221151	0.00016577	0.000130574	0.000369259	0.000285172	7.86747e-05	0.000182614	0.000190837	5.3682e-05	7.09528e-06	4.06913e-05
LMGP03010136	1-(9Z-tetradecenoyl)-2-(13Z,16Z-docosadienoyl)-glycero-3-phosphoserine	PS(14:1(9Z)/22:2(13Z,16Z))	Glycerophospholipid	0.00688262	0.000781211	0.0068679	0.000131365	6.52328e-05	0.00021334	0.000362621	0.000800177	0.000357505	0.00210242	3.14653e-05	0.000396694	5.09538e-05	0.000537336	0.000248624
LMGP03010189	1-(9Z-pentadecenoyl)-2-(13Z,16Z-docosadienoyl)-glycero-3-phosphoserine	PS(15:1(9Z)/22:2(13Z,16Z))	Glycerophospholipid	3.9269e-05	9.31516e-05	3.9185e-05	0.000705302	0.00147615	0.000582554	0.000277281	0.000921421	0.000345091	0.000935021	0.000395706	0.000778577	0.00112939	0.000280337	0.000866461
LMGP03010190	1-(9Z-pentadecenoyl)-2-(7Z,10Z,13Z,16Z-docosatetraenoyl)-glycero-3-phosphoserine	PS(15:1(9Z)/22:4(7Z,10Z,13Z,16Z))	Glycerophospholipid	7.78957e-05	0.000100726	7.7729e-05	0.000682744	0.00110305	0.00125325	0.000118407	0.000641105	0.00153089	0.000367773	0.000985713	0.000517463	0.000236671	4.67689e-05	0.00049807
LMGP03010920	1-tetradecanoyl-2-(4Z,7Z,10Z,13Z,16Z,19Z-docosahexaenoyl)-glycero-3-phosphoserine	PS(14:0/22:6(4Z,7Z,10Z,13Z,16Z,19Z))	Glycerophospholipid	0.000924489	0.000179114	0.000922511	0.000186398	0.000181178	0.000576193	0.00012627	0.000385961	0.000427566	0.00028664	0.000223158	5.90143e-05	0.000427152	0.000382428	9.24314e-05
LMGP03020008	1-hexadecyl-2-(9Z-heptadecenoyl)-glycero-3-phosphoserine	PS(O-16:0/17:1(9Z))	Glycerophospholipid	2.53951e-05	0.000289099	2.53407e-05	0.000910595	0.00100422	0.000622932	0.000432721	0.000943661	0.0012687	0.000637513	0.000434318	0.000157479	0.000298922	0.000469191	0.000520885
LMGP03020026	1-octadecyl-2-(9Z,12Z-heptadecadienoyl)-glycero-3-phosphoserine	PS(O-18:0/17:2(9Z,12Z))	Glycerophospholipid	0.000186227	0.000741312	0.000185829	0.000690443	0.000471872	0.000682349	0.00143752	0.0011051	0.00170782	0.000476243	0.00131793	0.000552307	0.000455583	0.000141742	0.000273625
LMGP03020079	1-hexadecyl-2-(9Z,12Z-octadecadienoyl)-glycero-3-phosphoserine	PS(O-16:0/18:2(9Z,12Z))	Glycerophospholipid	0.000130575	0.00138835	0.000130296	0.000570433	0.00358742	0.00134145	0.000455212	0.00273287	0.00562638	0.0020053	0.00124571	0.00140763	0.0016444	0.000941582	0.00140605
LMGP03020082	1-hexadecyl-2-hexadecanoyl-glycero-3-phosphoserine	PS(O-16:0/16:0)	Glycerophospholipid	0.00369283	0.00421215	0.00368492	0.0121806	0.0037837	0.0345734	0.00849989	0.0268743	0.0364252	0.000569415	0.00361884	0.00819241	6.65116e-05	0.000231991	0.000509229
LMGP03020085	1-octadecyl-2-(5Z,8Z,11Z,14Z,17Z-eicosapentaenoyl)-glycero-3-phosphoserine	PS(O-18:0/20:5(5Z,8Z,11Z,14Z,17Z))	Glycerophospholipid	0.000997801	0.000939775	0.000995666	0.00121199	0.00215292	0.00251816	0.00596182	0.00143914	0.00332788	0.000647503	0.00211061	0.000549416	8.35988e-05	7.15273e-05	0.000680574
LMGP04010058	1-dodecanoyl-2-(9Z-nonadecenoyl)-glycero-3-phospho-(1'-sn-glycerol)	PG(12:0/19:1(9Z))	Glycerophospholipid	0.000907536	0.000710438	0.000905594	0.000832201	0.000407776	0.00101168	0.000813548	0.000581799	0.000880368	0.000135215	0.000479207	0.00086628	0.000667975	0.000525123	0.000330022
LMGP04010059	1-dodecanoyl-2-(11Z-eicosenoyl)-glycero-3-phospho-(1'-sn-glycerol)	PG(12:0/20:1(11Z))	Glycerophospholipid	6.68273e-05	0.00044543	6.66843e-05	0.000403345	0.000611966	0.000379694	0.000378489	0.000491768	0.000596959	0.000103839	0.000477482	0.000568138	3.69167e-05	0.000209021	0.000194861
LMGP04010060	1-dodecanoyl-2-(11Z,14Z-eicosadienoyl)-glycero-3-phospho-(1'-sn-glycerol)	PG(12:0/20:2(11Z,14Z))	Glycerophospholipid	0.000237724	0.000177035	0.000237215	0.000132036	0.00155235	0.000234556	0.00113588	0.000233067	0.000204532	0.00175809	8.55521e-05	0.00146581	0.000182312	0.000880623	0.00143614
LMGP04010061	1-dodecanoyl-2-(8Z,11Z,14Z-eicosatrienoyl)-glycero-3-phospho-(1'-sn-glycerol)	PG(12:0/20:3(8Z,11Z,14Z))	Glycerophospholipid	0.00119516	6.26671e-05	0.0011926	0.000346229	0.000341248	0.0112529	3.45246e-05	0.00028519	0.000225788	0.00027324	2.62331e-05	4.04878e-05	2.52173e-05	6.5877e-05	0.000193355
LMGP04010063	1-dodecanoyl-2-(5Z,8Z,11Z,14Z,17Z-eicosapentaenoyl)-glycero-3-phospho-(1'-sn-glycerol)	PG(12:0/20:5(5Z,8Z,11Z,14Z,17Z))	Glycerophospholipid	0.000824262	2.33397e-05	0.000822499	2.42556e-05	0.000119791	0.000111304	5.44078e-05	0.00010765	4.07604e-05	6.17064e-05	0.000181164	7.59756e-05	9.98576e-05	9.91211e-05	9.90283e-05
LMGP04010064	1-dodecanoyl-2-heneicosanoyl-glycero-3-phospho-(1'-sn-glycerol)	PG(12:0/21:0)	Glycerophospholipid	0.000623619	0.000311948	0.000622285	0.000256233	0.000315994	0.000607665	9.09463e-05	0.000582282	0.000284704	0.000349549	0.000316788	0.000369986	1.60467e-05	0.000547942	9.62018e-05
LMGP04010078	1-tridecanoyl-2-(9Z,12Z-octadecadienoyl)-glycero-3-phospho-(1'-sn-glycerol)	PG(13:0/18:2(9Z,12Z))	Glycerophospholipid	0.000456394	0.000410174	0.000455418	0.000917213	0.000288352	0.00284751	0.000597082	0.00285342	0.00283028	3.16638e-05	0.000149137	0.000450679	0.000943859	0.000104307	0.000110584
LMGP04010083	1-tridecanoyl-2-(11Z-eicosenoyl)-glycero-3-phospho-(1'-sn-glycerol)	PG(13:0/20:1(11Z))	Glycerophospholipid	0.000212569	0.000231346	0.000212114	0.000423559	0.000431847	0.000395974	0.000483155	0.000272256	0.000292689	0.000325503	0.000354922	0.00032372	0.000863284	0.000401191	0.000661133
LMGP04010085	1-tridecanoyl-2-(8Z,11Z,14Z-eicosatrienoyl)-glycero-3-phospho-(1'-sn-glycerol)	PG(13:0/20:3(8Z,11Z,14Z))	Glycerophospholipid	5.12612e-05	0.000147976	5.11515e-05	0.000222978	0.000180811	0.000108492	0.000130293	0.000103454	0.00119534	0.000179452	0.000199301	9.65421e-05	0.000127297	0.00065452	0.000441438
LMGP04010086	1-tridecanoyl-2-(5Z,8Z,11Z,14Z-eicosatetraenoyl)-glycero-3-phospho-(1'-sn-glycerol)	PG(13:0/20:4(5Z,8Z,11Z,14Z))	Glycerophospholipid	7.50107e-05	0.000178528	7.48502e-05	0.000422993	0.000435817	0.000449376	6.54929e-05	0.000923366	0.000510747	0.000138	7.5311e-05	4.39217e-05	0.00011111	6.83213e-05	0.000286235
LMGP04010090	1-tridecanoyl-2-(13Z,16Z-docosadienoyl)-glycero-3-phospho-(1'-sn-glycerol)	PG(13:0/22:2(13Z,16Z))	Glycerophospholipid	1.55042e-05	5.61228e-05	1.5471e-05	5.64317e-05	0.000272701	0.000372138	0.000197883	0.00058577	0.000663575	0.00043032	0.000610855	0.00119049	0.00156018	0.00149706	0.000592428
LMGP04010091	1-tridecanoyl-2-(7Z,10Z,13Z,16Z-docosatetraenoyl)-glycero-3-phospho-(1'-sn-glycerol)	PG(13:0/22:4(7Z,10Z,13Z,16Z))	Glycerophospholipid	2.06538e-05	0.000174497	2.06096e-05	0.000120644	0.000347777	0.000178075	1.72094e-05	8.13303e-05	0.000601182	0.000504247	8.12347e-05	8.49412e-05	0.000140625	0.00021188	0.000619248
LMGP04010106	1-tetradecanoyl-2-(11Z-docosenoyl)-glycero-3-phospho-(1'-sn-glycerol)	PG(14:0/22:1(11Z))	Glycerophospholipid	0.000272944	1.6844e-05	0.00027236	0.000101246	0.00011766	0.000155345	0.000179613	0.00114103	8.84193e-06	0.000225985	0.000330276	0.00214593	0.00013268	0.00104593	0.000315653
LMGP04010136	1-(9Z-tetradecenoyl)-2-(13Z,16Z-docosadienoyl)-glycero-3-phospho-(1'-sn-glycerol)	PG(14:1(9Z)/22:2(13Z,16Z))	Glycerophospholipid	0.0119081	0.0105065	0.0118826	0.000758401	0.000462012	0.00146909	0.000303711	0.00084609	0.00376881	0.00125055	0.00361897	0.000357059	0.000623363	0.00620674	0.000273508
LMGP04010155	1-pentadecanoyl-2-(5Z,8Z,11Z,14Z,17Z-eicosapentaenoyl)-glycero-3-phospho-(1'-sn-glycerol)	PG(15:0/20:5(5Z,8Z,11Z,14Z,17Z))	Glycerophospholipid	8.05948e-05	0.000304461	8.04224e-05	0.000291392	0.000103191	0.000511968	4.68764e-05	0.000305066	0.00111065	0.000186953	4.66027e-05	9.50646e-05	4.37989e-05	2.0115e-05	0.000365777
LMGP04010157	1-pentadecanoyl-2-(11Z-docosenoyl)-glycero-3-phospho-(1'-sn-glycerol)	PG(15:0/22:1(11Z))	Glycerophospholipid	0.00334427	0.00138815	0.00333711	0.000381068	0.000269625	0.00230056	0.000163464	0.00032965	0.000333464	0.00416609	0.00126576	0.000896963	0.00113089	0.000341379	0.0010533
LMGP04010158	1-pentadecanoyl-2-(13Z,16Z-docosadienoyl)-glycero-3-phospho-(1'-sn-glycerol)	PG(15:0/22:2(13Z,16Z))	Glycerophospholipid	0.000503292	0.00024006	0.000502215	0.000509534	0.000229994	0.00105481	0.000332829	0.000976653	0.000477424	3.99556e-05	0.000991791	0.00084392	1.29279e-05	0.00114531	0.00180186
LMGP04010189	1-(9Z-pentadecenoyl)-2-(13Z,16Z-docosadienoyl)-glycero-3-phospho-(1'-sn-glycerol)	PG(15:1(9Z)/22:2(13Z,16Z))	Glycerophospholipid	0.000352362	0.00348133	0.000351608	0.000334935	0.000288311	0.000306436	0.000358635	0.00137392	0.000175056	0.00354614	9.08816e-05	0.000109915	0.00157478	0.000695444	0.000350842
LMGP04010199	1-hexadecanoyl-2-(11Z-docosenoyl)-glycero-3-phospho-(1'-sn-glycerol)	PG(16:0/22:1(11Z))	Glycerophospholipid	0.0127583	0.00156	0.012731	0.000884479	0.000168433	0.000196015	0.000651066	0.00143403	0.000723805	0.00102634	0.000493496	0.000521466	0.00115445	0.00337226	0.00036076
LMGP04010200	1-hexadecanoyl-2-(13Z,16Z-docosadienoyl)-glycero-3-phospho-(1'-sn-glycerol)	PG(16:0/22:2(13Z,16Z))	Glycerophospholipid	0.000149754	0.000393735	0.000149433	0.000514062	0.000357493	0.000581918	0.000214042	0.00132945	0.000587394	0.000922245	0.000463891	0.000227233	0.00152856	0.0104058	0.00991694
LMGP04010245	1-heptadecanoyl-2-(11Z-docosenoyl)-glycero-3-phospho-(1'-sn-glycerol)	PG(17:0/22:1(11Z))	Glycerophospholipid	0.000393001	0.000581646	0.00039216	0.000427859	0.000112453	0.000415578	0.000931951	0.00454621	0.00046781	2.52548e-05	0.000990311	3.35813e-05	2.39343e-05	9.66636e-05	0.000259479
LMGP04010276	1-(9Z-heptadecenoyl)-2-(7Z,10Z,13Z,16Z-docosatetraenoyl)-glycero-3-phospho-(1'-sn-glycerol)	PG(17:1(9Z)/22:4(7Z,10Z,13Z,16Z))	Glycerophospholipid	0.00271856	0.00166643	0.00271274	4.1263e-05	0.000180407	0.000340342	0.000330319	0.000334304	0.000356453	0.000391915	0.000430976	0.00040545	0.000117919	2.18397e-05	0.000115687
LMGP04010321	1-octadecanoyl-2-(13Z,16Z-docosadienoyl)-glycero-3-phospho-(1'-sn-glycerol)	PG(18:0/22:2(13Z,16Z))	Glycerophospholipid	9.05754e-06	0.000553204	9.03816e-06	0.000686082	0.000387693	0.000449035	0.00139527	0.0016596	0.00337999	0.000238638	0.000377434	0.000777256	0.00238624	0.0014218	0.000181917
LMGP04010338	1-(9Z-octadecenoyl)-2-(13Z,16Z-docosadienoyl)-glycero-3-phospho-(1'-sn-glycerol)	PG(18:1(9Z)/22:2(13Z,16Z))	Glycerophospholipid	0.00107865	0.000233286	0.00107634	0.000596595	0.000292614	0.000173512	0.000478176	0.000576424	0.000580589	0.000439967	0.000216264	0.000450767	0.00397786	0.000698397	0.00173639
LMGP04010426	1-(6Z,9Z,12Z,15Z-octadecatetraenoyl)-2-tridecanoyl-glycero-3-phospho-(1'-sn-glycerol)	PG(18:4(6Z,9Z,12Z,15Z)/13:0)	Glycerophospholipid	0.00146507	0.00150198	0.00146193	3.08512e-05	0.00100696	0.00289593	0.00023486	0.00016151	0.0004106	0.000176771	3.36114e-05	9.33868e-05	7.21438e-05	0.000291381	1.63879e-05
LMGP04010825	1-(4Z,7Z,10Z,13Z,16Z,19Z-docosahexaenoyl)-2-(9Z-heptadecenoyl)-glycero-3-phospho-(1'-sn-glycerol)	PG(22:6(4Z,7Z,10Z,13Z,16Z,19Z)/17:1(9Z))	Glycerophospholipid	0.000706673	7.0129e-05	0.000705161	0.00123309	3.95649e-05	0.000384727	0.000121657	0.000507222	2.04785e-05	5.55616e-05	0.000284161	0.000291919	7.99472e-06	0.000306464	3.62965e-05
LMGP04010922	1-tetradecanoyl-2-docosanoyl-glycero-3-phospho-(1'-sn-glycerol)	PG(14:0/22:0)	Glycerophospholipid	0.00045729	0.00095509	0.000456311	0.000671093	0.000846806	0.000691169	0.000172341	0.000804786	0.00103804	0.000639141	0.00161489	0.000947649	0.000569983	0.000893104	0.00033633
LMGP04010923	1-tetradecanoyl-2-(5Z,8Z,11Z,14Z,17Z-eicosapentaenoyl)-glycero-3-phospho-(1'-sn-glycerol)	PG(14:0/20:5(5Z,8Z,11Z,14Z,17Z))	Glycerophospholipid	0.000129201	0.000395528	0.000128925	0.000129065	0.00012705	0.000138099	0.000207936	0.000177589	0.000140005	0.000178642	0.000101868	0.000162414	0.000196947	0.000176863	0.000255004
LMGP04010940	1-dodecanoyl-2-eicosanoyl-glycero-3-phospho-(1'-sn-glycerol)	PG(12:0/20:0)	Glycerophospholipid	0.000196899	0.00181706	0.000196478	0.00462935	0.00150165	0.0136535	0.00328696	0.0107025	0.0142719	0.000228245	0.0012865	0.00290952	0.000273431	0.00104069	0.000327892
LMGP04010941	1-dodecanoyl-2-(9Z-octadecenoyl)-glycero-3-phospho-(1'-sn-glycerol)	PG(12:0/18:1(9Z))	Glycerophospholipid	0.00328048	0.000144242	0.00327346	0.000577609	0.000516905	0.000377306	0.00043145	0.00063084	0.000186937	0.000710829	0.000384588	0.000481213	0.000733879	0.000414038	0.000586619
LMGP04020006	1-hexadecyl-2-(9Z-pentadecenoyl)-glycero-3-phospho-(1'-sn-glycerol)	PG(O-16:0/15:1(9Z))	Glycerophospholipid	0.00404539	0.00373376	0.00403673	0.00616319	0.00012019	0.00331611	0.00396611	0.00659923	0.00474466	0.00740543	0.00375778	0.00014991	0.00385546	0.00408576	0.00723295
LMGP04020007	1-hexadecyl-2-(9Z-hexadecenoyl)-glycero-3-phospho-(1'-sn-glycerol)	PG(O-16:0/16:1(9Z))	Glycerophospholipid	0.0038953	0.00394753	0.00388696	0.00616852	0.00299467	0.00514801	0.00487705	0.00752964	0.00510423	0.000747159	0.00397751	0.00512191	0.000477967	8.88168e-05	0.000611609
LMGP04020008	1-hexadecyl-2-(9Z-heptadecenoyl)-glycero-3-phospho-(1'-sn-glycerol)	PG(O-16:0/17:1(9Z))	Glycerophospholipid	0.000820934	0.00446035	0.000819178	0.000377571	0.000702392	0.000363238	0.000268622	0.000549942	0.000387712	0.000750278	0.000157468	0.000460137	0.000947698	0.00230045	0.00108846
LMGP04020009	1-hexadecyl-2-(9Z,12Z-heptadecadienoyl)-glycero-3-phospho-(1'-sn-glycerol)	PG(O-16:0/17:2(9Z,12Z))	Glycerophospholipid	0.000768778	0.000163233	0.000767133	0.000681474	0.0133854	0.00972202	0.0121126	0.0155474	0.0107012	0.0160064	0.0109742	0.0133462	0.00194119	0.00903856	0.0135342
LMGP04020014	1-hexadecyl-2-heneicosanoyl-glycero-3-phospho-(1'-sn-glycerol)	PG(O-16:0/21:0)	Glycerophospholipid	4.628e-05	0.000365733	4.6181e-05	0.000357334	0.00064431	0.000768449	9.23534e-05	0.000689274	0.000642864	0.000161358	0.00104169	0.00127441	0.000300372	0.00290928	0.00114096
LMGP04020026	1-octadecyl-2-(9Z,12Z-heptadecadienoyl)-glycero-3-phospho-(1'-sn-glycerol)	PG(O-18:0/17:2(9Z,12Z))	Glycerophospholipid	0.000968956	0.000385333	0.000966883	0.000244419	0.00126542	0.000570813	0.000100112	0.00125599	0.00176053	0.000283749	0.000171939	0.000435191	0.00017549	4.65724e-05	0.000635387
LMGP04020036	1-octadecyl-2-(8Z,11Z,14Z-eicosatrienoyl)-glycero-3-phospho-(1'-sn-glycerol)	PG(O-18:0/20:3(8Z,11Z,14Z))	Glycerophospholipid	0.000518562	0.00226648	0.000517452	0.000628966	0.00417718	0.000264297	0.000558378	0.000920971	0.000258486	0.000256067	0.00588336	0.00598739	0.00107389	0.00226026	0.000521728
LMGP04020038	1-octadecyl-2-(11Z-docosenoyl)-glycero-3-phospho-(1'-sn-glycerol)	PG(O-18:0/22:1(11Z))	Glycerophospholipid	0.00250974	0.00298668	0.00250437	0.000943656	0.000141854	0.000498477	0.00181595	0.00273288	0.00251861	0.00711465	0.00535393	0.00183077	0.00365105	0.00261175	2.85662e-05
LMGP04020039	1-octadecyl-2-(13Z,16Z-docosadienoyl)-glycero-3-phospho-(1'-sn-glycerol)	PG(O-18:0/22:2(13Z,16Z))	Glycerophospholipid	0.00104308	0.0028151	0.00104085	4.65197e-05	0.00402577	0.00960021	0.000548986	0.000345375	7.47193e-06	5.34464e-05	0.000648285	0.000605928	0.000813944	0.000492193	0.000208106
LMGP04020040	1-octadecyl-2-(7Z,10Z,13Z,16Z-docosatetraenoyl)-glycero-3-phospho-(1'-sn-glycerol)	PG(O-18:0/22:4(7Z,10Z,13Z,16Z))	Glycerophospholipid	0.00783456	0.000793114	0.00781779	0.000922956	0.000313434	0.0043981	0.00141948	0.00185596	0.00512487	0.000122478	0.000368979	0.000825234	0.00307251	0.00151042	0.000506023
LMGP04020058	1-eicosyl-2-(9Z-nonadecenoyl)-glycero-3-phospho-(1'-sn-glycerol)	PG(O-20:0/19:1(9Z))	Glycerophospholipid	0.0466531	0.00203881	0.0465532	0.0213229	0.0204673	0.00867394	0.0122965	0.000981982	0.00498963	0.000460896	0.0354065	0.0219202	0.00240113	0.00203405	0.00846023
LMGP04020075	1-hexadecyl-2-(8Z,11Z,14Z-eicosatrienoyl)-glycero-3-phospho-(1'-sn-glycerol)	PG(O-16:0/20:3(8Z,11Z,14Z))	Glycerophospholipid	1.40577e-05	0.000519024	1.40276e-05	0.000472135	8.24726e-05	0.000668674	2.32265e-05	0.000679892	5.24927e-05	0.000123653	0.000267251	6.12152e-05	0.000743127	0.000646192	0.000147126
LMGP04020076	1-hexadecyl-2-nonadecanoyl-glycero-3-phospho-(1'-sn-glycerol)	PG(O-16:0/19:0)	Glycerophospholipid	0.000353639	0.00023733	0.000352883	0.00769967	0.00874706	2.42638e-05	0.00118985	0.00028277	0.000358011	0.00024743	0.0121816	0.000103238	0.000402271	0.00101767	0.0001909
LMGP04020078	1-hexadecyl-2-(6Z,9Z,12Z-octadecatrienoyl)-glycero-3-phospho-(1'-sn-glycerol)	PG(O-16:0/18:3(6Z,9Z,12Z))	Glycerophospholipid	1.70623e-05	0.000970082	1.70258e-05	0.00054311	0.000126299	0.000307695	8.61273e-05	8.05795e-05	0.000255918	5.41298e-05	0.000551553	7.40852e-05	3.44216e-05	0.000212027	0.000533303
LMGP04020090	1-hexadecyl-2-(5Z,8Z,11Z,14Z-eicosatetraenoyl)-glycero-3-phospho-(1'-sn-glycerol)	PG(O-16:0/20:4(5Z,8Z,11Z,14Z))	Glycerophospholipid	3.72524e-05	0.000201297	3.71726e-05	5.42922e-05	0.000469406	0.000212074	0.00054185	0.000270939	0.000334646	0.000198058	0.000125428	0.000142004	0.000185793	0.000664959	0.000118689
LMGP04020092	1-hexadecyl-2-(9Z-octadecenoyl)-glycero-3-phospho-(1'-sn-glycerol)	PG(O-16:0/18:1(9Z))	Glycerophospholipid	0.000195505	0.000191513	0.000195087	8.70297e-05	0.00146649	0.000173596	0.000910442	0.000638512	0.00133442	0.000426576	0.000305842	0.000448841	0.000968683	0.00136376	0.000287867
LMGP04040006	1-(8-[5]-ladderane-octanoyl)-2-(8-[3]-ladderane-octanyl)-sn-glycero-3-phospho-(1'-sn-glycerol)		Glycerophospholipid	0.00493449	6.73998e-05	0.00492393	0.00541303	0.00543606	0.00354733	4.35318e-06	0.00204646	0.00673574	0.003634	0.00245551	0.00220386	0.00283583	0.0174632	0.0165632
LMGP04100003	Bis-[2-(9Z-octadecenoyl)-3-lyso-sn-glycero]-1-phosphate	LBPA(18:1(9Z)/18:1(9Z))	Glycerophospholipid	0.000893491	0.000631746	0.000891579	0.000200095	0.000458616	0.000210239	0.000113076	0.000721935	0.000298254	0.000643634	0.000695328	0.00196339	0.00173915	0.000179692	0.000283412
LMGP04100004	2-(9Z-hexadecenoyl)-3-lyso-sn-glycero-1-phospho-(2'-(9Z-octadecenoyl)-3'-lyso-1'-sn-glycerol)	LBPA(16:1(9Z)/18:1(9Z))	Glycerophospholipid	0.000523892	0.000162049	0.000522771	0.000245086	0.00110493	0.000534366	0.000128448	0.0012799	0.00157149	0.00090897	0.000468316	0.000819018	6.79568e-05	0.000180007	0.000598203
LMGP04110001	1-tetradecanoyl-2-(8-[3]-ladderane-octanyl)-sn-glycero-3-phospho-(1'-sn-glycerol)		Glycerophospholipid	0.000238457	0.000246447	0.000237947	0.00136259	0.00160831	0.000604539	0.000129124	0.000276835	0.00562906	5.63903e-05	0.000180697	0.000555513	5.10097e-05	0.00090144	0.000747609
LMGP06010018	1-dodecanoyl-2-heptadecanoyl-glycero-3-phospho-(1'-myo-inositol)	PI(12:0/17:0)	Glycerophospholipid	0.000191149	0.000263138	0.00019074	0.0145173	0.0160322	0.0172232	0.0336852	4.80633e-05	6.25776e-05	0.0125269	0.00025223	0.0240253	0.0536823	0.0440214	0.0365389
LMGP06010024	1-dodecanoyl-2-(6Z,9Z,12Z,15Z-octadecatetraenoyl)-glycero-3-phospho-(1'-myo-inositol)	PI(12:0/18:4(6Z,9Z,12Z,15Z))	Glycerophospholipid	0.00052893	1.00323e-05	0.000527798	4.03899e-05	3.07931e-05	0.000402091	0.000627655	7.91502e-05	0.000145966	9.49769e-06	2.44586e-05	0.00112407	0.0004115	0.000182599	9.5784e-06
LMGP06010028	1-dodecanoyl-2-(11Z,14Z-eicosadienoyl)-glycero-3-phospho-(1'-myo-inositol)	PI(12:0/20:2(11Z,14Z))	Glycerophospholipid	0.000542113	2.55911e-05	0.000540953	0.000101466	8.16624e-05	0.000337503	2.99125e-05	0.000412075	7.24599e-05	0.000752742	0.000257909	0.000115234	0.000318214	0.000584149	0.000583371
LMGP06010029	1-dodecanoyl-2-(8Z,11Z,14Z-eicosatrienoyl)-glycero-3-phospho-(1'-myo-inositol)	PI(12:0/20:3(8Z,11Z,14Z))	Glycerophospholipid	0.000273246	9.89744e-05	0.000272662	0.000484023	5.88867e-05	4.67012e-05	5.60763e-05	0.000176706	0.000135987	1.92448e-05	0.000337148	2.34704e-05	0.000133293	0.000470685	0.000499665
LMGP06010030	1-dodecanoyl-2-(5Z,8Z,11Z,14Z-eicosatetraenoyl)-glycero-3-phospho-(1'-myo-inositol)	PI(12:0/20:4(5Z,8Z,11Z,14Z))	Glycerophospholipid	0.000148134	0.00106973	0.000147817	2.77348e-05	0.000861109	5.1466e-05	0.001517	5.24505e-05	0.000927807	0.00043343	0.000321165	0.000317434	6.67937e-05	0.00272141	0.00259009
LMGP06010053	1-tridecanoyl-2-(8Z,11Z,14Z-eicosatrienoyl)-glycero-3-phospho-(1'-myo-inositol)	PI(13:0/20:3(8Z,11Z,14Z))	Glycerophospholipid	0.00101465	0.000409998	0.00101248	2.67509e-05	0.000860907	0.00260326	9.3989e-05	0.000281956	0.00348688	0.000217138	0.00385901	0.000127278	8.04187e-06	0.00379324	0.000195301
LMGP06010072	1-tetradecanoyl-2-(8Z,11Z,14Z-eicosatrienoyl)-glycero-3-phospho-(1'-myo-inositol)	PI(14:0/20:3(8Z,11Z,14Z))	Glycerophospholipid	0.000165291	0.000353871	0.000164937	0.000505877	0.0029492	0.00772591	0.000291966	0.00371746	0.000156423	0.00194098	0.000131711	0.000381008	6.81144e-06	0.000118095	0.000216521
LMGP06010394	1-(6Z,9Z,12Z,15Z-octadecatetraenoyl)-2-tridecanoyl-glycero-3-phospho-(1'-myo-inositol)	PI(18:4(6Z,9Z,12Z,15Z)/13:0)	Glycerophospholipid	0.00109906	0.00042239	0.00109671	0.000191716	0.000115076	0.000276988	0.000456202	2.12157e-05	5.15981e-05	2.40888e-05	0.00015578	0.000371674	0.000659697	7.75675e-06	0.000149174
LMGP06010891	1,2-di-(9Z-tetradecenoyl)-sn-glycero-3-phospho-(1'-myo-inositol)	PI(14:1(9Z)/14:1(9Z))	Glycerophospholipid	0.0154024	0.0120186	0.0153694	0.00205408	0.00218989	0.00237225	0.00505914	0.000421805	0.00324482	0.00156935	0.00239263	0.00297033	0.000116424	0.00726334	0.00568143
LMGP06010911	1-dodecanoyl-2-eicosanoyl-glycero-3-phospho-(1'-myo-inositol)	PI(12:0/20:0)	Glycerophospholipid	0.000404575	0.00041722	0.00040371	0.000114014	0.000414567	0.00030019	0.000181853	0.000289305	2.36521e-05	0.000641685	7.24033e-05	0.000668893	0.000184326	0.000106026	0.000159163
LMGP06010965			Glycerophospholipid	0.000497968	0.000687351	0.000496902	0.000105298	0.000215116	0.000308542	8.33816e-05	0.000174473	0.00042774	6.55697e-05	0.000188095	1.97144e-05	1.72279e-05	0.000393213	0.000228556
LMGP06020010	1-hexadecyl-2-(9Z,12Z-heptadecadienoyl)-glycero-3-phospho-(1'-myo-inositol)	PI(O-16:0/17:2(9Z,12Z))	Glycerophospholipid	2.21207e-05	7.15129e-05	2.20734e-05	0.00220707	0.005712	0.000442186	0.000251631	0.000596731	3.73629e-05	0.000565445	0.000675626	5.86823e-06	0.000288026	0.00142581	0.000125439
LMGP06020079	1-hexadecyl-2-(6Z,9Z,12Z-octadecatrienoyl)-glycero-3-phospho-(1'-myo-inositol)	PI(O-16:0/18:3(6Z,9Z,12Z))	Glycerophospholipid	0.000256772	0.000706796	0.000256222	0.000321547	0.000646821	0.000905249	0.000879259	0.00163905	0.000317302	0.000654298	0.00106828	0.000122095	4.4638e-05	0.000259269	0.000434028
LMGP10010040	1-(9Z-octadecenoyl)-2-(4Z,7Z,10Z,13Z,16Z,19Z-docosahexaenoyl)-glycero-3-phosphate	PA(18:1(9Z)/22:6(4Z,7Z,10Z,13Z,16Z,19Z))	Glycerophospholipid	0.000253236	0.000129967	0.000252695	0.000385089	0.000686235	0.000815229	0.000144092	0.000989798	0.000984848	0.000310588	0.00023519	0.00029699	0.000148421	0.000149803	0.0004159
LMGP10010043	1-docosanoyl-2-(4Z,7Z,10Z,13Z,16Z,19Z-docosahexaenoyl)-glycero-3-phosphate	PA(22:0/22:6(4Z,7Z,10Z,13Z,16Z,19Z))	Glycerophospholipid	0.000239424	0.000393938	0.000238912	0.000702884	0.000291746	0.00046119	0.000201327	0.00445422	0.000444224	0.000840945	0.00227871	0.000231264	0.000934999	0.00143296	0.00130921
LMGP10010051	1-dodecanoyl-2-(9Z,12Z-octadecadienoyl)-glycero-3-phosphate	PA(12:0/18:2(9Z,12Z))	Glycerophospholipid	6.56375e-05	7.25533e-05	6.5497e-05	8.66996e-05	0.000208741	0.000276422	1.62229e-05	4.33773e-05	1.72669e-05	9.0008e-05	0.000206298	0.000102796	1.27965e-05	8.81265e-05	0.000109545
LMGP10010063	1-dodecanoyl-2-(11Z-docosenoyl)-glycero-3-phosphate	PA(12:0/22:1(11Z))	Glycerophospholipid	0.00059417	0.000301444	0.000592898	1.90916e-05	0.000163181	0.00326066	0.000273486	0.00644504	0.000243656	0.000179518	0.00364468	0.00544399	0.000120555	0.000279975	0.00721185
LMGP10010065	1-dodecanoyl-2-(7Z,10Z,13Z,16Z-docosatetraenoyl)-glycero-3-phosphate	PA(12:0/22:4(7Z,10Z,13Z,16Z))	Glycerophospholipid	9.22859e-05	0.000590754	9.20884e-05	2.21111e-05	8.8451e-05	0.000128353	9.28786e-05	7.96115e-05	7.3827e-05	0.000120542	0.00012951	7.78431e-05	0.000104136	0.000208917	0.00012526
LMGP10010076	1-tridecanoyl-2-(9Z,12Z-octadecadienoyl)-glycero-3-phosphate	PA(13:0/18:2(9Z,12Z))	Glycerophospholipid	1.20213e-05	0.000389362	1.19956e-05	3.35387e-05	0.000109748	1.08488e-05	5.02048e-05	3.28273e-05	9.74067e-06	4.24803e-05	0.000181109	1.79443e-05	0.00015275	8.8216e-05	0.000107329
LMGP10010087	1-tridecanoyl-2-(11Z-docosenoyl)-glycero-3-phosphate	PA(13:0/22:1(11Z))	Glycerophospholipid	0.000187213	0.00416411	0.000186813	0.00600337	0.00290059	0.00458639	0.0047784	0.00720519	0.0045354	0.000733133	0.00391247	0.0050104	0.000581664	0.000109485	0.00061769
LMGP10010104	1-tetradecanoyl-2-(11Z-docosenoyl)-glycero-3-phosphate	PA(14:0/22:1(11Z))	Glycerophospholipid	3.91363e-05	0.00129975	3.90526e-05	0.00173222	0.00186035	0.000206169	0.00160163	0.00194949	0.00138885	0.000309566	0.0015995	0.00197618	0.000438143	0.00124556	0.00191142
LMGP10010105	1-tetradecanoyl-2-(13Z,16Z-docosadienoyl)-glycero-3-phosphate	PA(14:0/22:2(13Z,16Z))	Glycerophospholipid	5.07399e-05	0.000720474	5.06313e-05	0.000708318	0.0131419	0.000952954	0.000923911	0.000885554	0.000697174	0.0157047	0.0106993	0.000499095	0.00206864	0.00896551	0.0134652
LMGP10010154	1-pentadecanoyl-2-docosanoyl-glycero-3-phosphate	PA(15:0/22:0)	Glycerophospholipid	0.000416471	0.00233827	0.00041558	0.00242366	0.0301983	0.00309049	0.025485	0.00317213	0.00222689	0.0405893	0.00119445	0.00191355	0.00469462	0.0204377	0.0293914
LMGP10010155	1-pentadecanoyl-2-(11Z-docosenoyl)-glycero-3-phosphate	PA(15:0/22:1(11Z))	Glycerophospholipid	0.000278079	0.00171301	0.000277484	0.00161169	0.00144596	7.99295e-05	0.000337369	0.00236457	0.00136645	0.000404084	0.000151971	0.00121938	0.00101505	0.000503702	0.000280044
LMGP10010187	1-(9Z-pentadecenoyl)-2-(13Z,16Z-docosadienoyl)-glycero-3-phosphate	PA(15:1(9Z)/22:2(13Z,16Z))	Glycerophospholipid	6.67027e-05	0.0006311	6.65599e-05	0.000467288	8.58056e-05	0.000227676	0.000292875	0.000356255	0.000118986	0.000132239	4.65279e-05	0.000150581	0.000287128	0.000162774	0.000290646
LMGP10010197	1-hexadecanoyl-2-(11Z-docosenoyl)-glycero-3-phosphate	PA(16:0/22:1(11Z))	Glycerophospholipid	3.24914e-05	0.000281978	3.24218e-05	0.000624255	9.76803e-05	0.000385548	0.000609007	0.000141245	0.00279847	9.42494e-05	0.000425381	0.000386755	0.000299222	0.000255473	0.000222116
LMGP10010198	1-hexadecanoyl-2-(13Z,16Z-docosadienoyl)-glycero-3-phosphate	PA(16:0/22:2(13Z,16Z))	Glycerophospholipid	0.000426158	0.000755265	0.000425246	0.00173946	0.00195584	0.000627939	5.63612e-05	0.00142642	0.00174689	0.000561933	8.60634e-05	0.000362926	0.00013083	0.000468094	0.00115811
LMGP10010223	1-(9Z-hexadecenoyl)-2-(7Z,10Z,13Z,16Z-docosatetraenoyl)-glycero-3-phosphate	PA(16:1(9Z)/22:4(7Z,10Z,13Z,16Z))	Glycerophospholipid	0.000380854	0.000879216	0.000380039	0.00189014	0.000650179	0.00590028	0.00134463	0.00460094	0.00597365	9.8963e-05	0.000194124	0.00105991	0.000132822	0.00060185	0.000151363
LMGP10010242	1-heptadecanoyl-2-docosanoyl-glycero-3-phosphate	PA(17:0/22:0)	Glycerophospholipid	0.000572922	0.00170496	0.000571697	0.000107319	0.000554581	0.000570198	0.000416889	0.00039645	0.000600709	0.000384722	3.66566e-05	0.000460941	0.000666502	9.56586e-05	0.000321848
LMGP10010273	1-(9Z-heptadecenoyl)-2-(13Z,16Z-docosadienoyl)-glycero-3-phosphate	PA(17:1(9Z)/22:2(13Z,16Z))	Glycerophospholipid	2.35359e-05	0.000461868	2.34855e-05	0.000952335	0.000868942	0.000502404	0.00108113	0.00118768	0.000623571	0.000856272	0.000608969	0.000891441	6.59048e-05	0.000704267	0.00143705
LMGP10010274	1-(9Z-heptadecenoyl)-2-(7Z,10Z,13Z,16Z-docosatetraenoyl)-glycero-3-phosphate	PA(17:1(9Z)/22:4(7Z,10Z,13Z,16Z))	Glycerophospholipid	0.000127454	0.000115766	0.000127181	0.000163118	9.21626e-05	0.00010331	7.41109e-05	0.000317396	8.10747e-05	0.000228343	0.000150353	0.000209796	0.00158726	0.000608281	0.000161029
LMGP10010275	1-(9Z-heptadecenoyl)-2-(4Z,7Z,10Z,13Z,16Z,19Z-docosahexaenoyl)-glycero-3-phosphate	PA(17:1(9Z)/22:6(4Z,7Z,10Z,13Z,16Z,19Z))	Glycerophospholipid	0.000172261	0.000405763	0.000171892	8.42606e-05	5.09212e-05	0.00070156	0.000331996	0.000292765	2.33446e-05	0.000301406	7.81195e-05	8.62324e-05	0.000481803	1.82707e-05	0.000133748
LMGP10010318	1-octadecanoyl-2-(11Z-docosenoyl)-glycero-3-phosphate	PA(18:0/22:1(11Z))	Glycerophospholipid	3.88585e-05	0.00259885	3.87754e-05	0.000108298	6.60671e-05	0.000467084	0.00031783	0.000392984	0.000319448	0.00016346	0.0010728	0.000536984	0.000109425	0.00054132	0.000686368
LMGP10010336	1-(9Z-octadecenoyl)-2-(13Z,16Z-docosadienoyl)-glycero-3-phosphate	PA(18:1(9Z)/22:2(13Z,16Z))	Glycerophospholipid	0.000346269	0.000291084	0.000345528	0.000567269	0.000234522	0.00125126	0.000323355	0.00103002	0.00232346	0.000210431	9.5049e-05	0.00013624	2.87011e-05	0.000468224	0.000385138
LMGP10010523	1-eicosanoyl-2-(11Z-docosenoyl)-glycero-3-phosphate	PA(20:0/22:1(11Z))	Glycerophospholipid	0.00018701	0.00146776	0.00018661	0.000623656	0.0195987	0.0093318	0.00498649	0.0130753	0.00190157	0.0122341	0.0356731	0.0128893	0.00977739	0.00734228	0.0077466
LMGP10010554	1-(11Z-eicosenoyl)-2-(7Z,10Z,13Z,16Z-docosatetraenoyl)-glycero-3-phosphate	PA(20:1(11Z)/22:4(7Z,10Z,13Z,16Z))	Glycerophospholipid	0.000263046	0.00110719	0.000262483	9.32978e-05	0.000975799	0.00098211	0.000460612	0.000263415	0.0013566	0.000664492	0.00157158	0.000772619	0.00223256	0.00155924	0.0009759
LMGP10010555	1-(11Z-eicosenoyl)-2-(4Z,7Z,10Z,13Z,16Z,19Z-docosahexaenoyl)-glycero-3-phosphate	PA(20:1(11Z)/22:6(4Z,7Z,10Z,13Z,16Z,19Z))	Glycerophospholipid	0.000266392	0.000143445	0.000265822	0.000154227	0.000307363	3.90872e-05	4.12392e-06	0.000437402	0.000227367	0.000347681	6.65206e-05	0.000116396	0.000197483	0.000347853	0.00025937
LMGP10010586	1-(11Z,14Z-eicosadienoyl)-2-(4Z,7Z,10Z,13Z,16Z,19Z-docosahexaenoyl)-glycero-3-phosphate	PA(20:2(11Z,14Z)/22:6(4Z,7Z,10Z,13Z,16Z,19Z))	Glycerophospholipid	3.00832e-05	0.00014468	3.00188e-05	0.0030582	8.43367e-05	0.000180847	0.000220042	0.000139376	0.00251807	0.000782773	7.83916e-05	3.58662e-05	0.0045107	0.000569045	5.32643e-06
LMGP10010722	1-docosanoyl-2-(13Z,16Z-docosadienoyl)-glycero-3-phosphate	PA(22:0/22:2(13Z,16Z))	Glycerophospholipid	0.0605966	0.0182312	0.0604669	0.00384735	0.00250231	0.00601641	0.00370545	0.00773817	0.00224673	0.00269662	0.0138104	0.00522553	0.0223899	0.00822632	0.0179072
LMGP10010780	1-(13Z,16Z-docosadienoyl)-2-heneicosanoyl-glycero-3-phosphate	PA(22:2(13Z,16Z)/21:0)	Glycerophospholipid	0.00040045	0.000982778	0.000399593	5.17717e-05	0.003108	0.00263351	8.56016e-05	0.000361238	0.000287179	0.000711358	0.00208634	0.0032544	0.00267438	0.00147024	0.00320303
LMGP10010785	1-(13Z,16Z-docosadienoyl)-2-(4Z,7Z,10Z,13Z,16Z,19Z-docosahexaenoyl)-glycero-3-phosphate	PA(22:2(13Z,16Z)/22:6(4Z,7Z,10Z,13Z,16Z,19Z))	Glycerophospholipid	0.00119265	0.00157409	0.0011901	0.000548026	0.000345082	0.00046885	8.75212e-05	0.000922369	0.00112048	0.000142621	0.000970377	8.4971e-05	0.000328553	0.00140484	2.46679e-05
LMGP10010838	1-(4Z,7Z,10Z,13Z,16Z,19Z-docosahexaenoyl)-2-(5Z,8Z,11Z,14Z-eicosatetraenoyl)-glycero-3-phosphate	PA(22:6(4Z,7Z,10Z,13Z,16Z,19Z)/20:4(5Z,8Z,11Z,14Z))	Glycerophospholipid	0.000183771	0.000777705	0.000183378	0.0072817	0.00801452	0.0084849	0.0177494	4.48276e-05	0.000286345	0.000388955	0.000224032	3.28538e-05	0.000228301	0.0230104	0.0189214
LMGP10010842	1-(4Z,7Z,10Z,13Z,16Z,19Z-docosahexaenoyl)-2-(11Z-docosenoyl)-glycero-3-phosphate	PA(22:6(4Z,7Z,10Z,13Z,16Z,19Z)/22:1(11Z))	Glycerophospholipid	0.000436138	0.00859982	0.000435205	0.00555042	0.0059607	0.000575813	0.00768087	0.000464968	0.00737432	0.0017674	0.000106072	0.00313264	9.40038e-05	0.0164355	0.0155056
LMGP10010893	1-heptadecanoyl-2-(4Z,7Z,10Z,13Z,16Z,19Z-docosahexaenoyl)-glycero-3-phosphate	PA(17:0/22:6(4Z,7Z,10Z,13Z,16Z,19Z))	Glycerophospholipid	0.000484506	0.000133521	0.000483469	0.000240443	0.000216192	0.000163899	0.000240551	0.000229385	7.83601e-05	0.000304951	7.52792e-05	0.000202191	0.000228021	0.000139661	0.000368624
LMGP10010899	1-(9Z-hexadecenoyl)-2-(4Z,7Z,10Z,13Z,16Z,19Z-docosahexaenoyl)-glycero-3-phosphate	PA(16:1(9Z)/22:6(4Z,7Z,10Z,13Z,16Z,19Z))	Glycerophospholipid	0.000142322	0.000623286	0.000142018	0.000761143	0.00126812	0.00123904	0.000702611	0.000732611	0.00066651	0.00109354	0.000669965	0.000885964	0.000182237	0.000540653	0.000724237
LMGP10010922	1-tetradecanoyl-2-(4Z,7Z,10Z,13Z,16Z,19Z-docosahexaenoyl)-glycero-3-phosphate	PA(14:0/22:6(4Z,7Z,10Z,13Z,16Z,19Z))	Glycerophospholipid	0.000256422	0.000199593	0.000255873	0.000276456	2.85284e-05	0.000184022	0.000137138	0.000298647	0.00019315	0.000163262	0.000232129	0.000121663	0.000289835	0.000255685	0.000219534
LMGP10010923	1-tetradecanoyl-2-docosanoyl-glycero-3-phosphate	PA(14:0/22:0)	Glycerophospholipid	0.000174717	0.00117849	0.000174343	0.00333616	0.00121527	0.0110238	0.00207658	0.00846356	0.0114527	0.000181118	0.00085705	0.00208978	0.000985519	0.000293264	0.000188638
LMGP10020012	1-hexadecyl-2-(9Z-nonadecenoyl)-glycero-3-phosphate	PA(O-16:0/19:1(9Z))	Glycerophospholipid	0.00452001	0.00940034	0.00451034	0.0154294	1.64578e-05	0.00837022	0.00953259	0.0156907	0.012718	0.0210893	0.0110317	0.000308193	0.0057951	0.0103234	0.0177688
LMGP10020013	1-hexadecyl-2-(11Z-eicosenoyl)-glycero-3-phosphate	PA(O-16:0/20:1(11Z))	Glycerophospholipid	0.0018287	0.00983625	0.00182479	0.0146727	0.00771143	0.0112076	0.0112593	0.01666	0.0116498	0.00216553	0.0113182	0.0137151	0.00164438	0.000203242	0.00152877
LMGP10020016	1-hexadecyl-2-(11Z-docosenoyl)-glycero-3-phosphate	PA(O-16:0/22:1(11Z))	Glycerophospholipid	0.000242469	0.000254503	0.00024195	0.000156136	0.000905236	0.00057218	0.00517049	0.0044384	0.000655699	0.000175414	0.000696024	0.000819194	0.000482991	0.000512712	0.000720674
LMGP10020034	1-octadecyl-2-(9Z-nonadecenoyl)-glycero-3-phosphate	PA(O-18:0/19:1(9Z))	Glycerophospholipid	0.000905918	0.00239515	0.00090398	0.00266317	0.00280201	0.00195046	0.0027183	0.00299667	0.00213285	0.00416002	0.00268674	0.00303457	0.000429948	0.00201612	0.00023161
LMGP10020051	1-eicosyl-2-(9Z,12Z-heptadecadienoyl)-glycero-3-phosphate	PA(O-20:0/17:2(9Z,12Z))	Glycerophospholipid	0.000388461	0.0200362	0.00038763	0.0298297	0.0296947	0.0211078	0.0251958	0.00343612	0.0240467	0.0397476	0.0283601	0.0307862	0.00456069	0.0203041	0.0292906
LMGP10020065	1-eicosyl-2-(5Z,8Z,11Z,14Z,17Z-eicosapentaenoyl)-glycero-3-phosphate	PA(O-20:0/20:5(5Z,8Z,11Z,14Z,17Z))	Glycerophospholipid	0.0002241	0.00142728	0.000223621	0.000422863	0.00047944	0.000660745	5.75148e-05	0.000757223	0.0001928	0.000620858	0.000614299	0.000655381	0.000164461	0.000208085	0.000231364
LMGP10020091	1-hexadecyl-2-docosanoyl-glycero-3-phosphate	PA(O-16:0/22:0)	Glycerophospholipid	0.0157774	0.0023879	0.0157437	0.00285181	0.0227657	0.00359178	0.0180989	0.0243815	0.0181362	0.0327749	0.0236003	0.00246372	0.00309356	0.014516	0.0208583
LMGP10030050	1-(1Z-octadecenyl)-2-(5Z,8Z,11Z,14Z,17Z-eicosapentaenoyl)-glycero-3-phosphate	PA(P-18:0/20:5(5Z,8Z,11Z,14Z,17Z))	Glycerophospholipid	0.00142787	0.00139401	0.00142481	0.00200622	0.00095913	0.00199637	0.00165143	0.00079099	0.00188602	0.000216839	0.00113404	0.00153388	0.00012985	0.000160093	0.000185794
LMGP10030084	1-(1Z-eicosenyl)-2-(13Z,16Z-docosadienoyl)-glycero-3-phosphate	PA(P-20:0/22:2(13Z,16Z))	Glycerophospholipid	0.0226349	0.0195902	0.0225865	0.00442153	0.00508885	0.00540833	0.00955138	0.00450923	0.00683862	0.00431902	0.00698342	0.00844831	0.0136871	0.0112127	0.00976536
LMGP20010002	1-hexadecanoyl-2-(12S-hydroxy-5Z,8Z,10E,14Z-eicosatetraenoyl)-sn-glycero-3-phosphocholine	PC(16:0/20:4(5Z,8Z,10E,14Z)(12OH[S]))	Glycerophospholipid	0.000211247	0.00237441	0.000210795	0.000821842	0.00314262	0.00804299	0.000526855	0.00335965	0.000627697	1.50966e-05	0.00041988	0.000414841	0.000299254	0.000245405	0.000814927
LMPK01000060	(4S,8S,12S,16S,20S-Pentamethyloctacosanyl)-beta-D-mannosyl phosphate	Mannosyl-1beta-phosphomycoketide C33	Polyketide	0.00133607	0.00152504	0.00133321	0.00411235	0.00124655	0.0114384	0.00297864	0.00863802	0.0119745	0.000223342	0.00138973	0.00289044	0.000129513	0.000393734	0.00108888
LMPK01000061	(4S,8S,12S,16S,20S-Pentamethylnonacosanyl)-beta-D-mannosyl phosphate	Mannosyl-1beta-phosphomycoketide C34	Polyketide	0.000175862	0.00188256	0.000175486	0.00056325	0.000620882	0.000478099	0.000389057	0.000765561	0.000154734	0.000861112	9.55099e-05	0.000133187	0.000112371	8.64556e-05	0.000287448
LMPK04000002		6-deoxyerythronolide B	Polyketide	0.00160893	0.000926432	0.00160549	0.000265984	0.000252136	0.000140858	0.000592351	0.000241939	0.00012701	0.000662948	0.000693527	1.45256e-05	0.000408528	0.00250243	0.00144125
LMPK04000031		Oleandolide	Polyketide	0.000172737	0.000232631	0.000172367	1.62407e-05	1.43914e-05	2.86175e-05	1.56129e-05	7.28046e-05	2.96433e-05	1.67568e-05	6.81871e-06	8.56608e-05	0.000248591	6.84696e-05	5.50434e-05
LMPK09000009	(5R,7S)-7-Methyl-1,6-dioxaspiro[4.5]decane		Polyketide	0.000176765	6.48497e-05	0.000176387	2.71272e-05	2.16573e-05	1.43915e-05	0.000124082	5.19445e-06	4.57478e-05	7.50025e-05	1.24756e-05	1.12209e-05	8.55687e-05	9.53344e-05	6.70169e-06
LMPK12020217		4,5-Di-O-methyl-8-prenylafzelechin-4beta-ol	Polyketide	3.2401e-05	0.000335834	3.23316e-05	3.94725e-05	1.93438e-05	8.45483e-05	3.67432e-05	8.99042e-05	1.56928e-05	1.67138e-05	3.10898e-05	2.50655e-06	4.1006e-05	0.000266936	0.000249737
LMPK12020274	4'-Hydroxy-4-(4-hydroxystyryl)-5,7-dimethoxyflavan		Polyketide	5.53937e-05	2.7378e-05	5.52752e-05	3.31913e-06	4.6645e-06	1.11058e-05	0.000102991	9.79384e-06	1.03825e-05	4.94301e-06	2.63679e-05	0.000160319	9.27229e-06	3.91498e-05	6.46108e-05
LMPK12020280		Tephrowatsin D	Polyketide	8.4712e-05	0.000765983	8.45308e-05	0.000142297	2.51916e-05	7.60309e-05	5.15922e-06	3.92385e-05	3.08367e-06	7.83596e-06	5.42208e-06	4.82778e-05	0.000164332	0.000145129	1.33283e-05
LMPK12050031	4'-Methoxy-7-geranyloxyisoflavone	7-Geranylformononetin	Polyketide	0.000111343	0.000188169	0.000111105	3.06962e-06	4.95142e-05	0.000235594	5.80892e-05	1.08364e-05	4.20344e-06	2.22943e-05	9.85779e-05	2.98181e-05	0.000869662	1.53232e-05	1.16273e-05
LMPK12050347	7,3'-Dihydroxy-5,4'-dimethoxy-5'-prenylisoflavone		Polyketide	1.0978e-05	3.08581e-05	1.09545e-05	1.28381e-05	5.09557e-05	3.53012e-05	2.37512e-05	6.51089e-06	6.29584e-05	3.48313e-05	3.92869e-06	6.25935e-05	0.000151526	0.000116933	1.05079e-05
LMPK12050461		(3R)-Sophorol	Polyketide	0.000603232	2.94282e-05	0.000601942	3.81054e-06	7.90504e-06	1.47692e-05	2.10757e-05	3.4686e-05	4.39434e-05	2.33369e-05	3.50002e-06	8.52115e-06	5.62095e-05	6.75359e-06	1.36003e-05
LMPK12070020		(-)-Phaseollin	Polyketide	7.85927e-05	2.95699e-05	7.84246e-05	2.59993e-06	1.58907e-05	1.74989e-05	0.000145521	3.0347e-05	4.21278e-05	3.1229e-06	5.09548e-05	5.61915e-05	1.32747e-05	6.30133e-05	5.45697e-06
LMPK12070062		(-)-Sparticarpin	Polyketide	0.000175234	7.40305e-06	0.000174859	8.66746e-06	5.98113e-06	8.21231e-06	3.27251e-06	1.52825e-05	5.62249e-06	7.70109e-06	3.47451e-06	7.77775e-06	3.17708e-05	3.10407e-05	1.15466e-05
LMPK12070159	3-Hydroxy-8,9-methylenedioxypterocarp-6a-ene		Polyketide	0.000303439	1.18505e-05	0.00030279	1.42832e-05	1.5573e-05	6.79189e-06	7.88006e-06	3.57583e-05	4.72516e-05	6.20787e-06	1.26889e-05	8.38032e-06	4.78815e-05	6.6372e-06	2.79445e-05
LMPK12111277	5,3',4',5'-Tetramethoxy-6,7-methylenedioxyflavone		Polyketide	2.04015e-05	1.4462e-05	2.03579e-05	0.000430911	0.000758327	3.55266e-06	1.13797e-05	7.54666e-06	9.94681e-06	6.98666e-06	0.00147989	7.84124e-06	0.000111034	7.83247e-06	6.35285e-06
LMPK12111526		(+)-Cyclochampedol	Polyketide	0.000256835	4.66825e-05	0.000256286	0.000427522	0.000765022	4.4565e-06	9.40168e-06	1.33929e-05	1.83464e-05	1.03088e-05	3.24354e-06	2.31146e-06	1.0238e-05	1.15034e-05	8.22409e-06
LMPK12113078	3,5,7-Trihydroxy-8-methoxyflavone 3-angelate		Polyketide	2.56379e-05	9.12904e-05	2.5583e-05	6.78655e-06	8.32571e-06	2.72279e-05	0.000112076	5.35555e-06	9.91469e-06	7.71471e-06	1.25197e-05	1.17268e-05	2.22971e-05	1.61931e-05	1.07594e-05
LMPK12120009		Derricin	Polyketide	0.000204887	0.000201905	0.000204449	4.69958e-05	2.74016e-05	4.3898e-05	0.000177264	4.69945e-05	1.53401e-05	5.43042e-06	5.38742e-06	3.65212e-06	5.16724e-05	4.62426e-05	2.93525e-05
LMPK12120110	6'',6''-Dimethylpyrano[2'',3'':4',3']-2'-hydroxy-3,4-dimethoxychalcone	3,4-Dimethoxylonchocarpin	Polyketide	0.000153867	0.000111906	0.000153537	7.9021e-05	0.00119817	6.70885e-05	2.09066e-05	3.89362e-06	0.000184337	0.000249302	0.000637268	2.6218e-05	0.000115322	0.000989615	4.52314e-05
LMPK12120187	4'-Hydroxychalcone 4'-glucoside		Polyketide	0.000240647	3.13489e-05	0.000240132	4.38271e-06	9.76417e-05	2.72196e-06	3.50042e-06	3.86594e-06	3.10236e-06	3.67334e-06	5.11985e-06	1.88923e-05	9.224e-05	8.57522e-05	9.56953e-05
LMPK12120227	8-Cinnamoyl-3,4-dihydro-5,7-dihydroxy-4-phenylcoumarin		Polyketide	0.000222089	0.000144028	0.000221614	0.000935055	0.000585649	0.00193191	3.65136e-05	6.78057e-06	3.70034e-05	5.45285e-06	0.00117379	3.99605e-05	0.000120249	2.93824e-05	1.8625e-05
LMPK12120318		4'-O-Methylxanthohumol	Polyketide	8.35761e-06	5.13294e-05	8.33973e-06	1.82017e-05	5.13771e-06	9.94476e-06	4.48997e-05	1.69984e-05	2.37271e-05	1.60998e-05	5.60785e-06	8.28313e-06	1.79486e-05	2.41983e-05	4.7758e-05
LMPK12140016	8-C-Prenyl-6'',6''-dimethylpyrano[2'',3'':7,6]flavanone		Polyketide	0.000123289	2.89859e-05	0.000123025	1.03414e-05	1.31e-05	3.8035e-05	8.69463e-05	1.99972e-05	1.32752e-05	3.94049e-05	4.39825e-05	2.84542e-05	6.50259e-05	4.22469e-05	2.93425e-05
LMPR0102070025		8-Epiiridodial glucoside	Prenol	1.8355e-05	2.63272e-05	1.83157e-05	1.95805e-06	0.000717022	0.000818233	2.10703e-05	3.71528e-05	2.35043e-05	2.99764e-06	4.78626e-05	1.24353e-05	5.81761e-05	2.29598e-05	3.15303e-05
LMPR0102120040	(1R,4R,5S)-4-methyl-1-(propan-2-yl)bicyclo[3.1.0]hexan-3-one (1R,4R,5S)-thujan-3-one	(-)-beta-thujone	Prenol	3.53144e-05	0.000406404	3.52389e-05	8.36137e-05	1.73308e-05	3.7182e-06	0.00022662	2.27159e-05	7.4357e-05	6.16629e-05	0.00027005	4.85945e-05	0.000314739	0.00115989	4.69097e-05
LMPR0103010009	(2Z,6Z)-3,7,11-trimethyldodeca-2,6,10-trien-1-yl trihydrogen diphosphate	2-cis,6-cis-farnesyl diphosphate	Prenol	2.21448e-05	0.000733521	2.20974e-05	0.00107893	6.54723e-05	1.43924e-05	4.24254e-05	7.74271e-05	3.14615e-06	4.83049e-05	6.28385e-05	8.63511e-05	0.000211186	0.000152301	0.000116759
LMPR0106200001		(-)-7-Fernen-3alpha-ol	Prenol	2.02593e-05	0.00134656	2.0216e-05	4.50875e-05	4.35408e-05	0.000119451	2.48164e-05	2.07753e-05	0.000228502	4.86631e-05	0.000276274	0.000362835	0.000327285	4.55167e-05	2.06932e-05
LMPR01070074		4,4'-Dihydroxydiatoxanthin	Prenol	8.52362e-05	7.48722e-05	8.50539e-05	3.62277e-05	0.000209974	5.85769e-05	5.2769e-05	0.000194044	7.22529e-05	2.10118e-05	0.000277724	0.000114474	0.00160365	0.000204552	8.95036e-05
LMPR01070130		Rhodopin beta-D-glucoside/ Rhodopin glucoside	Prenol	0.000455581	0.000197099	0.000454606	0.000140827	4.03355e-05	0.000105337	0.000328883	0.000693688	0.00010901	4.77016e-05	8.9442e-05	5.32281e-05	4.08215e-05	0.000297362	0.00057335
LMPR01070216		1,1'-(OH)2-2-keto-3,4,3',4'-tetradehydrolycopene	Prenol	0.000830793	0.000102963	0.000829015	6.79084e-05	8.4183e-05	0.00012928	0.000138511	4.26116e-05	4.86423e-05	0.000131268	8.0656e-05	4.01447e-05	4.52502e-05	7.80618e-05	6.94876e-05
LMPR02010039	2-methyl-3-((2E,10E,14E,18E,22E,26E)-3,7,11,15,19,23,27,31-octamethyldotriaconta-2,10,14,18,22,26,30-heptaenyl)naphthalene-1,4-dione	Dihydromenaquinone-8	Prenol	0.00167853	0.00261652	0.00167494	0.000296098	0.0288893	7.57505e-05	0.0234821	0.00348949	0.000110494	0.0403253	0.0289739	0.0308076	0.00431992	0.019034	0.0271287
LMPR02030027	2-[(2E,6E,10E,14E,18E,22E,26E)-3,7,11,15,19,23,27,31-octamethyldotriaconta-2,6,10,14,18,22,26,30-octaen-1-yl]naphthalene-1,4-dione	2-demethylmenaquinone-8	Prenol	0.00234593	0.000198571	0.00234091	9.15294e-05	0.00166176	0.000225093	0.00318592	0.00194764	0.00189643	7.14247e-05	0.000185433	0.00115713	0.00993827	0.00026639	0.00208966
LMPR03070025		Dolichoic acid-[18-20]	Prenol	0.000376402	0.000494267	0.000375596	0.000823449	0.000421687	0.000168844	0.00636435	0.000296088	4.05791e-05	0.000125316	0.000276035	0.000132527	0.00023646	0.000550009	0.000515526
LMSP00000001	N-(tetradecanoyl)-deoxysphing-4-enine-1-sulfonate		Sphingolipid	0.000839027	0.000270073	0.000837232	0.000399803	5.98335e-05	5.01412e-05	7.50566e-05	0.000147337	3.94587e-05	0.000142074	0.00011411	0.000173993	0.000447179	0.000139193	0.000144956
LMSP00000003	N-(3E-hexadecenoyl)-deoxysphing-4-enine-1-sulfonate		Sphingolipid	0.000249005	0.000142995	0.000248472	0.000323584	0.000101764	0.00029313	0.000276865	0.00020133	7.84781e-05	0.000115285	9.85466e-05	6.23208e-05	0.000213267	9.30465e-05	0.000155466
LMSP01030001	4R-hydroxysphinganine	Phytosphingosine	Sphingolipid	0.0178165	0.000197657	0.0177784	0.00147889	6.86362e-05	0.00088197	0.000445997	0.00257775	0.00389911	5.33641e-05	3.70556e-05	5.74333e-05	0.00290407	0.000212464	5.91377e-05
LMSP01040001	hexadecasphinganine	C16 Sphinganine	Sphingolipid	0.0184125	0.0101917	0.0183731	0.00181554	0.00118656	0.00184023	2.83665e-05	0.00432844	0.00511512	0.00342714	0.00417304	0.00428086	6.97684e-05	0.00290094	0.00190556
LMSP01040003	heptadecasphinganine	C17 Sphinganine	Sphingolipid	0.000885382	0.000869523	0.000883488	6.1135e-05	6.15821e-05	4.34392e-05	0.000317274	0.000481346	0.000771138	0.00035631	0.000154879	0.00039516	0.000116256	0.000112664	0.00018168
LMSP01050004	Nonadecaphing-4-enine-1-phosphate	C19 Sphingosine-1-phosphate	Sphingolipid	0.0664305	0.0563035	0.0662884	0.0125366	0.0137863	0.0154882	0.0261792	0.0150301	0.019924	0.0130043	0.0189575	0.0211551	0.0434481	0.0364795	0.0300164
LMSP01050005	Hexadecaphing-4-enine-1-phosphate	C16 Sphingosine-1-phosphate	Sphingolipid	4.16415e-05	0.000125806	4.15524e-05	7.68753e-06	9.45968e-06	1.48993e-05	1.29437e-05	1.79239e-05	8.37388e-06	4.05258e-06	7.97854e-06	1.46565e-05	1.40815e-05	2.80081e-05	2.53079e-05
LMSP01050006	Hexadecaphinganine-1-phosphate	C16 Sphinganine-1-phosphate	Sphingolipid	0.000313226	1.46491e-05	0.000312555	2.855e-05	1.13431e-05	4.41192e-06	5.61962e-06	2.65102e-05	6.03834e-05	1.68513e-05	3.0535e-05	2.24047e-05	0.000118197	2.08553e-05	8.49827e-06
LMSP01060001	Sphing-4-enine-1-phosphocholine	Sphingosine-1-phosphocholine	Sphingolipid	0.000137527	1.98609e-05	0.000137233	2.51488e-05	4.50271e-05	1.40374e-05	6.61037e-06	0.00132236	0.00118838	2.18712e-05	1.54153e-05	3.49984e-05	5.83687e-05	0.000124848	4.85032e-05
LMSP01060002	Sphinganine-1-phosphocholine	Sphinganine-1-phosphocholine	Sphingolipid	0.000357196	0.0002126	0.000356431	3.90058e-05	3.25306e-05	0.00156769	0.00019848	4.68696e-05	4.49624e-05	0.000234136	0.000121061	0.000991363	0.000112359	9.77976e-05	0.000413461
LMSP01080007	tetradecasphinga-4E,6E-dienine	(4E,6E,d14:2) sphingosine	Sphingolipid	2.64253e-05	7.91405e-06	2.63688e-05	3.04083e-06	5.9269e-06	9.43213e-06	1.59691e-05	1.20016e-05	9.85775e-06	5.13183e-06	9.36075e-06	9.78747e-06	4.04498e-05	1.81925e-05	1.59557e-05
LMSP01080008	Sphing-8Z-enine	(8Z,d18:1) sphingosine	Sphingolipid	0.0252714	0.000119113	0.0252174	1.71492e-05	8.75222e-06	0.000770799	0.000162165	3.1606e-05	2.93125e-06	0.00141256	1.04482e-05	0.00136494	0.00077401	0.00225826	2.86256e-05
LMSP01080012	9-methyl-sphinga-4E,8E-dienine	(4E,8E,9Me-d19:2)sphingosine	Sphingolipid	0.000236385	9.32093e-05	0.000235879	3.74518e-06	9.81106e-06	4.48366e-05	0.00010068	0.000158411	0.00021115	0.000100135	1.63783e-05	0.000113828	4.4665e-05	4.75637e-05	8.58467e-05
LMSP01080013	sphinga-4E,8E,10E-trienine	(4E,8E,10E-d18:3)sphingosine	Sphingolipid	0.000491946	0.000322609	0.000490893	5.0482e-05	2.64418e-06	2.13262e-05	7.7121e-06	3.21386e-05	0.000145966	8.01415e-05	8.15092e-05	2.38026e-06	0.000131373	2.04028e-05	6.62791e-06
LMSP01080018		Calicogorgin A	Sphingolipid	0.000149275	4.77401e-05	0.000148955	0.000117502	3.80018e-06	1.79398e-05	0.000269231	0.000860452	6.25201e-06	0.000327832	0.00049426	5.30648e-05	0.000139204	0.000101875	1.20063e-05
LMSP01080021		Sulfamisterin	Sphingolipid	0.000299844	0.000214576	0.000299202	4.59899e-05	1.26012e-05	9.75508e-06	5.94747e-05	6.69946e-05	5.8962e-05	2.35843e-05	1.68089e-05	3.36353e-06	1.1882e-05	4.04114e-05	2.33996e-05
LMSP01080028		Fumonisin C2	Sphingolipid	3.59932e-05	0.000196353	3.59162e-05	0.000104655	0.000967474	0.000127039	0.000102479	8.13005e-05	2.45228e-05	5.33716e-05	0.000219222	2.53185e-05	3.42613e-05	3.49726e-05	5.25172e-05
LMSP01080030		Fumonisin C4	Sphingolipid	9.78868e-05	0.000137418	9.76773e-05	1.91613e-05	1.43729e-05	0.0012707	1.69526e-05	3.41179e-05	1.73244e-05	4.10963e-05	0.000111074	0.000453973	2.63716e-05	4.26962e-05	2.19938e-05
LMSP01080031	2-amino-14,16-dimethyloctadecan-3-ol		Sphingolipid	7.57369e-05	4.33828e-05	7.55748e-05	1.28401e-05	5.41951e-05	0.000121647	1.13805e-05	1.65308e-05	2.01406e-05	1.29392e-05	0.000125938	3.58265e-05	1.31245e-05	3.11546e-05	8.58672e-05
LMSP01080033	1-deoxy-tetradecasphinganine	Xestoaminol C	Sphingolipid	0.000130861	6.75188e-05	0.000130581	7.91526e-05	0.000137084	0.00013242	8.29852e-05	0.000116222	3.32485e-05	4.83824e-05	1.8747e-05	2.30823e-05	3.44236e-05	0.000128525	4.83543e-05
LMSP01080034	1-deoxy-tetradecasphing-13-enine	Halaminol A	Sphingolipid	0.00124964	0.000711274	0.00124696	8.92358e-05	5.97706e-05	9.92084e-05	0.000395113	0.000561608	0.000895804	0.000340849	0.000425201	0.000532399	0.000257101	0.000310428	0.000159376
LMSP01080035	1-deoxy-sphinga-6Z,9Z,12Z,15Z-tetraenine	Obscuraminol A	Sphingolipid	0.000486622	1.58293e-05	0.00048558	1.23435e-05	5.27235e-06	7.22651e-06	2.1771e-05	4.18895e-05	0.00015029	7.4026e-05	7.83866e-05	4.49041e-06	6.81144e-06	1.54991e-05	1.60648e-05
LMSP01080047	2S-(hydroxymethyl)-4S-(12-methyloctadecyl)azetidin-3R-ol	Penazetidine A	Sphingolipid	0.000755344	0.000415077	0.000753728	6.34454e-05	1.44204e-05	2.7461e-06	8.46043e-05	9.22727e-05	6.08108e-05	0.000125154	0.000287694	4.44017e-05	0.000136738	0.000160124	2.72482e-05
LMSP01080048		Pramanicin	Sphingolipid	0.000211805	0.000176412	0.000211352	7.8686e-06	3.49588e-06	7.95346e-05	5.74867e-05	7.15208e-06	6.12237e-05	1.12198e-05	8.85057e-05	1.05637e-05	3.97972e-05	3.33806e-05	6.59647e-06
LMSP01080049	6R-(8-hydroxydecyl)-2R-(hydroxymethyl)-piperidin-3R-ol	Prosopinine	Sphingolipid	2.55577e-05	2.25097e-05	2.5503e-05	1.71468e-05	2.60087e-06	3.59538e-06	9.93759e-05	5.65783e-05	2.39735e-05	1.3042e-05	2.44891e-05	1.27043e-05	2.00821e-05	7.46825e-06	7.16142e-06
LMSP01080051	11-(5S-hydroxy-6S-methylpiperidin-2R-yl)undecan-3-one	Prosafrinine	Sphingolipid	0.00232943	0.00108638	0.00232445	0.000224288	0.000134848	1.07748e-05	0.000426424	0.00035844	2.53012e-05	0.000225306	0.000227397	0.000267507	0.000358636	0.000413548	0.000257121
LMSP01080053	(9aS)-6S-(deca-1,3E-dienyl)-4S-methyloctahydro-1H-quinolizin-3R-ol	Clavepictine B	Sphingolipid	0.00102675	0.000731542	0.00102455	1.99146e-05	1.41387e-05	1.92181e-05	1.04483e-05	2.17259e-05	0.000114231	8.62046e-05	6.39537e-05	7.0588e-05	0.000190248	0.000283386	3.78608e-05
LMSP01080054		Oceanalin A	Sphingolipid	0.000368761	0.000305768	0.000367972	0.000254208	5.99855e-05	0.000597998	0.00010554	0.00109692	0.000270678	0.000366706	0.000237585	0.000142899	0.000349855	0.000730841	0.000123415
LMSP01080056	2S-dimethylaminooctadecane-1,3R-diol	N,N-dimethyl-Safingol	Sphingolipid	0.000977791	0.000587507	0.000975699	0.000121021	5.16763e-05	9.82944e-05	0.000141477	5.54201e-05	0.000189682	0.000133965	0.000140685	9.80961e-05	0.000172325	0.000279434	0.000167319
LMSP01080057	N,N,N-trimethyl-sphing-4E-enine	N,N,N-trimethyl-sphingosine	Sphingolipid	0.000623998	0.00365615	0.000622662	0.000176027	5.44258e-06	0.000110574	0.00109327	0.00135781	2.96022e-05	0.000279175	0.000287056	0.000153622	0.00186418	0.0015381	0.000359225
LMSP01080060		Scyphostatin A	Sphingolipid	0.00123506	0.00176864	0.00123242	0.0171309	0.0254741	0.0240448	0.000730843	0.00829733	0.0025935	0.00956401	0.00569284	0.0164514	0.00144963	0.00496078	0.0128628
LMSP01080062	2S-amino-3R,4R,5S,14R-tetrahydroxyeicos-6E-enoic acid	Sphingofungin B	Sphingolipid	0.000655243	0.000567477	0.000653841	3.7229e-06	0.000141609	0.000137779	0.000204178	4.28149e-05	0.000161062	4.8036e-06	6.76722e-05	0.00030524	0.000280073	6.89315e-06	0.000212579
LMSP02010004	N-(hexadecanoyl)-sphing-4-enine	Cer(d18:1/16:0)	Sphingolipid	0.00202625	0.00234737	0.0041617	0.00512671	0.0049981	0.00423758	0.00854142	0.000115482	6.62272e-05	0.00128145	0.000866438	0.000556835	0.000207333	0.00024985	0.000146856
LMSP02010030	N-(tricosanoyl)-4E,14Z-sphingadienine	Cer(d18:2/23:0)	Sphingolipid	0.00280235	0.000135114	0.00279636	0.000429672	0.000461666	0.000340827	0.00068212	6.53935e-05	0.000963298	0.000619225	0.000144489	0.000610718	0.000172447	7.62351e-05	0.000193949
LMSP02010036			Sphingolipid	0.00202625	0.000521535	0.00202191	0.000687897	2.19149e-05	0.000856748	0.000651068	0.00065796	0.00051577	0.00556	0.000421324	0.00405149	1.02697e-05	0.000205195	0.000355745
LMSP02010040			Sphingolipid	2.76502e-05	0.000236754	2.7591e-05	8.20754e-05	6.58282e-05	1.15251e-05	8.3242e-05	0.00372559	1.27131e-05	0.000893841	0.00795247	0.00110164	0.000577709	5.47071e-05	3.39071e-05
LMSP02010042			Sphingolipid	6.32533e-05	0.0013124	6.3118e-05	0.000327245	0.000424579	0.00078459	0.00174416	0.000780935	0.000386005	0.00016967	0.00262317	0.000257581	0.000371407	0.000268238	0.000100999
LMSP02020011	N-(15Z-tetracosenoyl)-sphinganine	Cer(d18:0/24:1(15Z))	Sphingolipid	0.000338495	0.000563457	0.000337771	0.00319775	0.00288808	0.000103464	0.005808	0.000109874	0.000398654	0.00228041	0.00040465	0.00348262	0.00133534	0.00357179	0.00140948
LMSP02020030			Sphingolipid	0.00980463	8.73748e-05	0.00978365	0.000399156	0.00122636	3.47303e-05	8.18184e-05	1.53062e-05	0.000384654	0.00251871	5.18191e-05	0.000113492	0.000132173	0.00139785	7.52375e-05
LMSP02020031			Sphingolipid	0.000266795	0.00828347	0.000266224	6.09813e-05	0.00106213	0.000421865	0.000819625	8.21613e-05	0.000161947	0.000833206	0.00118002	0.000298945	0.000181012	8.24105e-05	0.00052521
LMSP02020032			Sphingolipid	0.00218095	0.000829639	0.00217629	0.000250264	0.000373163	0.000206804	0.00105563	0.00047583	0.000240197	0.000274966	0.00154631	0.000387756	0.000265353	0.000332762	0.000104325
LMSP02020033			Sphingolipid	0.000143726	0.000563732	0.000143418	0.00313726	0.00282719	0.00287182	0.000417903	9.97822e-05	0.000232391	0.002244	0.000123691	0.00345877	0.000152746	0.000714696	7.60683e-05
LMSP02030001	N-(hexadecanoyl)-4S-hydroxysphinganine	Cer(t18:0/16:0)	Sphingolipid	0.000201838	0.00031473	0.000201406	0.00482109	0.000146688	0.00398578	0.000611927	0.000283612	0.00024147	0.0052494	0.000120007	0.000232628	8.51854e-05	0.000124247	0.000184367
LMSP02050001	N-(dodecanoyl)-sphing-4-enine-1-phosphate	CerP(d18:1/12:0)	Sphingolipid	0.000961232	0.00279345	0.000959175	0.00177631	0.00171855	0.000105704	0.00203877	0.00164826	0.000797977	0.00135861	1.24196e-05	0.0011791	0.00321604	0.00566987	0.00596405
LMSP02050002	N-(hexadecanoyl)-sphing-4-enine-1-phosphate	CerP(d18:1/16:0)	Sphingolipid	0.000631357	9.5452e-05	0.000630006	0.00026811	0.000354354	7.61584e-05	0.000460597	0.0001459	6.08173e-05	8.62273e-05	0.000103267	4.75798e-05	0.00316817	0.000168778	0.000229979
LMSP02050004	N-(octadecanoyl)-sphing-4-enine-1-phosphate	CerP(d18:1/18:0)	Sphingolipid	0.00110029	3.47228e-05	0.00109793	1.70217e-05	0.000114156	4.01333e-05	0.000381244	0.000360515	0.000200289	0.000849335	0.000188982	2.07937e-05	0.0027745	0.00020189	0.00037427
LMSP02050007	N-(15Z-tetracosenoyl)-sphing-4-enine-1-phosphate	CerP(d18:1/24:1(15Z))	Sphingolipid	0.000357549	0.000923505	0.000356784	0.000613227	0.000187079	0.000411491	0.000281123	0.000433265	0.000114999	0.000404138	0.000101875	0.00043742	4.88021e-05	0.000808582	0.000159433
LMSP03010027	N-(pentacosanoyl)-sphing-4-enine-1-phosphocholine	SM(d18:1/25:0)	Sphingolipid	0.000406487	0.00297917	0.000405617	0.00112963	2.28227e-05	0.00509847	6.70269e-05	0.00357061	0.00178908	2.65827e-05	0.000166435	0.00016701	1.0304e-05	1.11942e-05	6.38429e-06
LMSP03010034	N-(tetradecanoyl)-4E,14Z-sphingadienine-1-phosphocholine	SM(d18:2/14:0)	Sphingolipid	0.00288992	0.00288197	0.00288374	8.92324e-05	9.53382e-05	8.56281e-05	9.24817e-05	0.0113543	0.00069862	0.000385417	0.000114398	4.06974e-05	0.0012333	0.00109005	6.69414e-05
LMSP03010036	N-(heptadecanoyl)-4E,14Z-sphingadienine-1-phosphocholine	SM(d18:2/15:0)	Sphingolipid	0.000238804	0.000466898	0.000238293	0.000483817	0.000341478	0.000120311	0.000605404	0.0130066	0.000216761	0.000380896	0.000151039	0.000249432	4.07643e-05	0.000248839	0.000272659
LMSP03010040	N-(9Z-octadecenoyl)-hexadecasphing-4-enine-1-phosphocholine	SM(d16:1/18:1)	Sphingolipid	0.000361264	0.00141452	0.000360491	0.0116873	0.0117773	0.00122151	0.0013122	0.0014879	0.000369579	0.0163728	0.0116505	0.000768356	0.00146228	0.00774737	0.0112408
LMSP03010046	N-(heptadecanoyl)-sphinganine-1-phosphocholine	SM(d18:0/17:0)	Sphingolipid	0.00382465	0.0036766	0.00381646	0.000622534	0.000604891	8.88068e-05	0.0049958	0.00644463	9.02489e-05	0.00021449	0.00627041	0.000959346	0.000231844	1.01198e-05	0.000390699
LMSP03010055	N-(nonadecanoyl)-sphing-4-enine-1-phosphocholine	SM(d18:1/19:0)	Sphingolipid	0.000294365	0.00156625	0.000293735	0.000209927	0.000458365	0.000441909	0.000303764	0.000205151	0.000524474	0.000136702	0.000434649	0.000601192	0.000839606	0.000250392	0.00162919
LMSP03010071	N-(15Z-tetracosenoyl)-hexadecasphing-4-enine-1-phosphocholine	SM(d16:1/24:1)	Sphingolipid	0.00123483	0.000260867	0.00123219	0.00408076	4.9766e-05	0.000278628	0.000150343	5.9522e-05	0.000207878	4.69677e-05	3.20947e-05	0.000158672	0.000676585	0.000588611	0.000162845
LMSP03010091	N-(pentadecanoyl)-sphinganine-1-phosphocholine	SM(d18:0/15:0)	Sphingolipid	0.00810428	0.000447116	0.00808694	7.15487e-05	6.13544e-05	0.000111514	7.71545e-05	0.000278971	0.000608455	0.000754797	0.000330263	9.20032e-05	0.0101134	0.000187814	0.000115425
LMSP03020001	N-(octadecanoyl)-tetradecasphing-4-enine-1-phosphoethanolamine	Etn-1-P-Cer(d14:1/18:0)	Sphingolipid	0.0029234	0.0112424	0.00291715	0.0166456	0.0089891	0.0128539	0.0124653	0.0186914	0.0133992	0.0026377	0.0135428	0.0160959	0.0019701	0.00026981	0.00171498
LMSP03020007			Sphingolipid	0.000558771	0.0098419	0.000557576	0.0161679	0.000208554	0.00884266	0.00980648	0.000434004	0.013443	0.0231052	0.0122926	0.000414841	0.00611519	0.0108016	0.000305251
LMSP03020010			Sphingolipid	0.00792808	0.00881259	0.00791112	0.00154402	0.000105801	0.00185158	0.00476913	0.00250014	0.00556866	0.000676374	0.00789641	0.00165924	0.00206481	0.0137282	0.00226609
LMSP03020011			Sphingolipid	0.000486749	0.000725265	0.000485707	0.00101399	0.00103448	0.000412664	0.000384947	0.000332191	0.000741484	0.00195827	0.000795749	0.000909219	0.000847993	0.000926736	0.00128176
LMSP03020041			Sphingolipid	0.000836838	0.00330257	0.000835047	0.0371511	0.0370442	0.0263699	0.0310167	0.0406988	0.0299033	0.0503479	0.0359978	0.0386644	0.00581411	0.0252443	0.0359672
LMSP03020042			Sphingolipid	0.000791194	0.000182772	0.000789501	0.000650999	0.000141586	0.00024971	0.000145363	0.000526707	0.000437826	0.000471874	0.000143726	0.000334942	0.000214063	0.000319224	4.73493e-05
LMSP03020061			Sphingolipid	0.00420344	0.00704014	0.00419445	0.0116606	0.000240581	0.00625115	0.00735213	0.0120828	0.00938542	0.014975	0.00768805	0.000267175	0.00435565	0.00773687	0.013625
LMSP03020063			Sphingolipid	0.00101159	0.00506941	0.00100943	8.16176e-05	0.00012017	0.000997927	0.000285551	0.000478104	0.00199354	9.71953e-05	7.46761e-05	0.000337373	0.00574635	0.00244001	0.000313145
LMSP03020065			Sphingolipid	2.10708e-05	0.000370088	2.10257e-05	0.000377696	0.000371371	0.000206989	0.000437215	0.000517852	0.00220897	7.39878e-05	6.28243e-05	0.000245006	0.000665065	0.000265988	0.000231745
LMSP03020077			Sphingolipid	0.00625219	0.00640759	0.00623881	0.00928305	0.00025931	0.000418656	0.000348864	0.010846	0.00722801	0.00121441	0.000370751	0.00810099	0.00113375	0.00117145	0.00096699
LMSP03020090			Sphingolipid	0.000236219	0.0107102	0.000235713	0.0152667	0.0152234	0.010949	0.0137126	0.0175342	6.72585e-05	0.0184358	0.0127359	0.0151888	0.00243315	0.0105935	0.01571
LMSP04000001	N-(tetradecanoyl)-sphing-4-enine-1-(2-aminoethylphosphonate)		Sphingolipid	0.0014364	0.00017438	0.00143333	0.00216933	0.00241107	1.5632e-05	0.000127527	0.00207951	0.000104694	3.15201e-06	0.000542423	8.89447e-06	0.0120214	1.37031e-05	0.00115865
LMSP04000002	N-(hexadecanoyl)-sphing-4-enine-1-(2-aminoethylphosphonate)	N-palmitoyl-D-sphingosyl-1-(2-aminoethyl)phosphonate	Sphingolipid	0.000348918	0.000207638	0.000348171	0.00299408	3.34829e-05	0.000572107	0.000627107	0.000212147	0.00163177	0.000214609	8.25027e-05	0.000285154	0.00491476	1.09733e-05	0.00016744
LMSP05010033	N-(eicosanoyl)-1-beta-(2',3',4',6'-tetra-O-acetyl-galactosyl)-3-O-acetyl-sphing-4-enine	FMC-5(d18:1/20:0)	Sphingolipid	0.00169191	0.00109548	0.00168829	9.92537e-05	6.30128e-05	9.30766e-05	9.3075e-05	7.93627e-05	0.000128592	4.85661e-05	2.33927e-05	4.72841e-05	6.86539e-05	0.000193501	7.36749e-06
LMSP05010038	N-(2-hydroxy-docosanoyl)-1-beta-(2',3',4',6'-tetra-O-acetyl-galactosyl)-3-O-acetyl-sphing-4-enine	FMC-6(d18:1/22:0(2-OH))	Sphingolipid	0.00143156	0.00110985	0.0014285	0.000105977	0.00020221	0.000146454	0.00760265	0.000489136	8.10262e-06	0.00419823	0.000567999	0.000138736	1.86941e-05	0.000155646	0.000267794
LMSP05010039	N-(2R-hydroxy-hexadecanoyl)-1-beta-glucosyl-9-methyl-sphing-4E,8E,10E-trienine	Phalluside-1	Sphingolipid	0.000140856	0.000104172	0.000140555	9.00073e-05	0.000432679	0.000494754	0.00277762	0.000544491	0.000150773	0.00011227	7.82318e-05	0.00023766	5.00083e-05	0.000279086	0.000292427
LMSP0501AA36	N-(heneicosanoyl)-1beta-glucosyl-4E,14Z-sphingadienine	GlcCer(d18:2/21:0)	Sphingolipid	0.0015193	0.0131992	0.00151605	0.00140851	0.00118259	0.00276269	0.0012759	0.00160842	0.000204227	0.0030136	8.80304e-05	0.00554657	0.00942135	0.00776837	0.00671151
LMSP0501AC02	Galbeta-Cer(d18:1/18:0)	GalCer(d18:1/18:0)	Sphingolipid	0.000465129	0.000302731	0.000464133	0.000514587	0.000659815	0.000336091	9.27264e-05	0.000481889	0.000537557	0.000478578	0.00048573	0.000369102	6.28695e-05	0.000565279	0.000509005
LMSP0502AK06	Galalpha1-3(Fucalpha1-2)Galbeta1-3GalNAcbeta1-3Galalpha1-4Galbeta1-4Glcbeta-Cer(d18:1/26:0)		Sphingolipid	2.90282e-05	0.00124054	2.89661e-05	8.82629e-05	0.000254657	9.02397e-05	8.55549e-05	0.000518662	0.000354512	1.17903e-05	0.000100868	3.01739e-05	0.00144153	2.71007e-05	0.000327459
LMSP0502AK07	Galalpha1-3(Fucalpha1-2)Galbeta1-3GalNAcbeta1-3Galalpha1-4Galbeta1-4Glcbeta-Cer(d18:1/24:1(15Z))		Sphingolipid	0.00232526	0.000108553	0.00232028	0.000309518	0.000520332	0.000425956	0.000205878	4.26205e-05	2.06709e-05	0.000163691	0.000138461	0.000217464	3.79081e-05	0.000108243	2.06425e-05
LMSP0502AM02	Galalpha1-3Galalpha1-3Galalpha1-4Galbeta1-4Glcbeta-Cer(d18:1/18:0)		Sphingolipid	0.000507128	0.000108601	0.000506043	0.000176184	2.80552e-05	0.000236508	0.000241717	5.02527e-05	6.75219e-05	2.6974e-05	0.000282799	0.000149762	3.3513e-05	0.000255498	1.16068e-05
LMSP0502AM03	Galalpha1-3Galalpha1-3Galalpha1-4Galbeta1-4Glcbeta-Cer(d18:1/20:0)		Sphingolipid	0.00133172	0.000360299	0.00132887	0.000128677	6.41918e-05	0.000767707	0.000772991	0.000454663	4.76434e-05	0.000279108	0.000126199	0.000443845	0.000139934	0.000732759	0.000209809
LMSP0502AM05	Galalpha1-3Galalpha1-3Galalpha1-4Galbeta1-4Glcbeta-Cer(d18:1/24:0)		Sphingolipid	0.0013074	0.00266501	0.00130461	0.000180871	7.10919e-05	0.000366294	5.77713e-05	0.000153746	3.25749e-05	0.000174583	0.00251294	0.000300653	0.000119888	0.000520486	0.000116712
LMSP0502AM07	Galalpha1-3Galalpha1-3Galalpha1-4Galbeta1-4Glcbeta-Cer(d18:1/24:1(15Z))		Sphingolipid	4.49246e-05	0.00136662	4.48285e-05	3.41152e-05	0.000442471	0.00116717	0.000355899	0.000309431	8.23921e-05	0.00192533	0.000645252	0.000753186	0.000165558	0.000162546	0.000870292
LMSP0502AN04	Galalpha1-3Galalpha1-3Galalpha1-3Galalpha1-4Galbeta1-4Glcbeta-Cer(d18:1/22:0)		Sphingolipid	0.000652797	0.000108634	0.0006514	0.00207295	0.00311634	0.00241397	0.00179356	0.000190526	4.43919e-05	0.000178706	0.000396338	0.000282897	0.000435507	0.000302131	0.00280053
LMSP0502AN08	Galalpha1-3Galalpha1-3Galalpha1-3Galalpha1-4Galbeta1-4Glcbeta-Cer(d18:1/26:1(17Z))		Sphingolipid	0.00155614	0.00343914	0.00155281	0.00490016	0.00474257	0.000484257	9.57034e-05	0.00044682	0.000147338	0.000485952	0.000398848	0.000182538	0.00035419	0.0174926	0.000543924
LMSP0502AU03	Fucalpha1-2Galalpha1-3Galalpha1-4Galbeta1-4Glcbeta-Cer(d18:1/20:0)		Sphingolipid	0.000824876	0.000181915	0.000823111	4.81551e-05	7.8043e-05	0.000119986	0.00117148	0.000133555	5.34125e-05	0.000111366	0.000144705	8.45007e-05	8.56232e-05	0.000190455	0.00013179
LMSP0502AU05	Fucalpha1-2Galalpha1-3Galalpha1-4Galbeta1-4Glcbeta-Cer(d18:1/24:0)		Sphingolipid	0.000562942	0.000265436	0.000561737	0.00401262	0.00517758	0.00231261	0.000107423	0.000113734	0.00282887	0.000437623	0.000237673	0.000397947	3.58298e-05	0.0035053	0.00515989
LMSP0502AU06	Fucalpha1-2Galalpha1-3Galalpha1-4Galbeta1-4Glcbeta-Cer(d18:1/26:0)		Sphingolipid	0.000325194	0.000429077	0.000324499	0.000104203	8.12479e-05	9.44764e-05	2.65352e-05	0.000271588	1.17157e-05	6.3178e-05	8.49152e-05	4.85714e-05	8.20074e-05	0.000157751	0.000306305
LMSP0503AI02	Fucalpha1-2Galbeta1-3GalNAcbeta1-4Galbeta1-4Glcbeta-Cer(d18:1/18:0)		Sphingolipid	0.000311765	0.0008274	0.000311098	0.00207803	0.000252101	0.000215546	0.000202399	0.000217455	3.97653e-05	9.19555e-05	8.68817e-05	0.000327904	9.49197e-05	8.15675e-05	0.000170263
LMSP0503AI03	Fucalpha1-2Galbeta1-3GalNAcbeta1-4Galbeta1-4Glcbeta-Cer(d18:1/20:0)		Sphingolipid	0.000236261	0.000308942	0.000235755	6.25876e-05	0.000160768	0.000248319	0.00034395	0.000608403	0.000130685	0.000166882	0.00026939	0.000557751	6.41544e-05	5.9303e-05	0.000167541
LMSP0503AI06	Fucalpha1-2Galbeta1-3GalNAcbeta1-4Galbeta1-4Glcbeta-Cer(d18:1/26:0)		Sphingolipid	7.47723e-05	0.000215658	7.46123e-05	0.000147737	0.00012719	0.00062652	0.00036385	0.000531973	0.000149112	0.000205574	0.000650637	9.02576e-05	8.01122e-05	0.000292002	0.000132303
LMSP0503AI07	Fucalpha1-2Galbeta1-3GalNAcbeta1-4Galbeta1-4Glcbeta-Cer(d18:1/24:1(15Z))		Sphingolipid	9.93464e-05	0.000467106	9.91338e-05	9.19112e-05	8.72746e-05	0.00132792	0.000506862	0.000167292	0.000178781	5.37679e-05	0.00164487	0.000260025	3.96739e-05	0.000230501	8.52582e-05
LMSP0503AN02	GlcNAcbeta1-3(GalNAcbeta1-4)Galbeta1-4Glcbeta-Cer(d18:1/18:0)		Sphingolipid	0.000386523	0.000364259	0.000385696	6.20139e-05	7.62833e-05	0.000501327	8.86693e-07	0.000173114	4.74644e-05	0.000224533	0.000163249	0.000290851	0.000116636	0.000772609	0.000390815
LMSP0503AN07	GlcNAcbeta1-3(GalNAcbeta1-4)Galbeta1-4Glcbeta-Cer(d18:1/24:1(15Z))		Sphingolipid	0.00060539	0.00255863	0.000604094	0.000118472	0.00159388	0.00388946	0.00016471	0.000472725	0.000341106	7.28629e-05	0.000596676	0.000541823	0.00024385	0.000733137	4.16526e-05
LMSP0504AG06	Galalpha1-3(Fucalpha1-2)Galbeta1-3(Fucalpha1-4)GlcNAcbeta1-3Galbeta1-4Glcbeta-Cer(d18:1/26:0)		Sphingolipid	0.00186583	0.000464108	0.00186184	0.0014239	0.000133097	0.000139315	0.000116907	0.000535023	5.55849e-05	1.30901e-05	0.000102808	8.81366e-05	7.89027e-05	0.000198637	0.000554022
LMSP0504AG07	Galalpha1-3(Fucalpha1-2)Galbeta1-3(Fucalpha1-4)GlcNAcbeta1-3Galbeta1-4Glcbeta-Cer(d18:1/24:1(15Z))		Sphingolipid	0.000157882	0.00102518	0.000157545	0.000214275	0.000284203	0.000398451	0.00055661	0.00486737	0.000153405	8.03215e-05	0.00090537	3.24646e-05	9.74722e-05	0.000276041	2.23614e-05
LMSP0504AU01	Fucalpha1-2Galbeta1-4(Fucalpha1-3)GlcNAcbeta1-3Galbeta1-3(Fucalpha1-4)GlcNAcbeta1-3Galbeta1-4Glcbeta-Cer(d18:1/16:0)		Sphingolipid	0.000375484	0.000723434	0.000374681	0.000107008	6.9664e-05	0.000287517	0.000962984	0.000647834	6.39255e-05	0.000401341	0.000306248	0.000561363	0.000234739	0.000456249	0.000566183
LMSP0504AU04	Fucalpha1-2Galbeta1-4(Fucalpha1-3)GlcNAcbeta1-3Galbeta1-3(Fucalpha1-4)GlcNAcbeta1-3Galbeta1-4Glcbeta-Cer(d18:1/22:0)		Sphingolipid	7.69319e-05	0.000151944	7.67672e-05	0.000517367	3.08078e-05	2.66693e-05	0.000613481	0.000445967	6.48405e-05	0.00025152	8.35536e-05	0.000262041	0.000268002	0.000571079	3.07025e-05
LMSP0504AU05	Fucalpha1-2Galbeta1-4(Fucalpha1-3)GlcNAcbeta1-3Galbeta1-3(Fucalpha1-4)GlcNAcbeta1-3Galbeta1-4Glcbeta-Cer(d18:1/24:0)		Sphingolipid	0.000113179	0.000217462	0.000112937	0.000700148	9.61899e-06	4.37547e-06	0.000831733	2.07178e-05	4.82216e-05	0.000197121	8.20516e-05	0.000199151	1.44385e-05	6.47393e-05	0.000245322
LMSP0504AX01	Fucalpha1-2Galbeta1-3GlcNAcbeta1-3(GlcNAcbeta1-6)Galbeta1-3GlcNAcbeta1-3Galbeta1-4Glcbeta-Cer(d18:1/16:0)		Sphingolipid	7.93474e-05	7.14528e-05	7.91776e-05	7.96507e-05	0.000644644	0.000165466	0.000122065	2.93709e-05	0.000174986	6.11106e-05	0.000150645	4.69537e-05	0.000109416	0.000128268	0.000200384
LMSP0504AY02	Fucalpha1-2Galbeta1-3GlcNAcbeta1-3(Galbeta1-3GlcNAcbeta1-6)Galbeta1-3GlcNAcbeta1-3Galbeta1-4Glcbeta-Cer(d18:1/18:0)		Sphingolipid	5.6507e-05	0.000217639	5.63861e-05	0.000926021	0.000178819	0.00158498	0.000122751	0.000152771	0.000177224	0.000218954	3.32659e-05	8.64421e-06	0.00018654	4.1556e-05	0.000233508
LMSP0504BH03	GalNAcalpha1-3Galbeta1-3GlcNAcbeta1-3(GlcNAcbeta1-6)Galbeta1-3GlcNAcbeta1-3Galbeta1-4Glcbeta-Cer(d18:1/20:0)		Sphingolipid	2.27703e-05	0.000902336	2.27216e-05	6.50821e-05	0.000122723	0.00026921	0.000156989	0.000318658	0.000476928	0.000548656	0.00011799	0.000484282	0.000104496	0.000207888	0.000139985
LMSP0505AI08	Fucalpha1-2Galbeta1-3GalNAcalpha1-3(Fucalpha1-2)Galbeta1-4GlcNAcbeta1-3Galbeta1-4Glcbeta-Cer(d18:1/26:1(17Z))		Sphingolipid	6.26183e-05	0.017526	6.24843e-05	0.0087395	0.000537206	0.000778797	0.00821576	0.000318942	1.45392e-05	0.0135109	0.00895212	0.0108464	0.00027656	0.000311102	0.000138298
LMSP0505AP03	Galbeta1-4GlcNAcbeta1-3(Galbeta1-4GlcNAcbeta1-6)Galbeta1-4GlcNAcbeta1-3Galbeta1-4Glcbeta-Cer(d18:1/20:0)		Sphingolipid	0.000452733	0.000975043	0.000451764	0.00287298	0.000109775	0.000297969	0.000248545	0.000106171	3.6307e-05	0.00053021	0.000199755	0.00667126	0.000251962	9.11529e-05	0.00102161
LMSP0505DI04	Galalpha1-3(Fucalpha1-2)Galbeta1-4Glcbeta-Cer(d18:1/22:0)		Sphingolipid	0.00113981	0.000189275	0.00113737	8.14608e-05	7.26731e-05	0.000384564	0.00153558	0.00177074	0.00146217	7.12332e-05	0.000793306	0.000281528	0.00131431	0.000261316	0.00013283
LMSP0506AA02	Fucalpha1-2Galalpha1-3Galbeta1-4Glcbeta-Cer(d18:1/18:0)		Sphingolipid	0.0011639	0.00112438	0.00116141	0.000262201	0.000311808	0.000282043	0.00057024	0.00020628	0.000360504	0.000185515	0.00036683	0.000517912	0.000645745	0.000546646	0.000527058
LMSP0601AA01	NeuAcalpha2-3Galbeta-Cer(d18:1/16:0)		Sphingolipid	0.00981777	0.0181111	0.00979676	0.0234944	0.0271423	0.0207284	0.0314455	0.0104841	0.0119966	0.0151903	0.00860232	0.0213606	0.00477554	0.0247869	0.0385285
LMSP0601AA02	NeuAcalpha2-3Galbeta-Cer(d18:1/18:0)		Sphingolipid	1.70112e-05	0.000261793	1.69748e-05	0.00616464	0.0081161	0.00630409	0.00126716	7.52218e-05	5.78165e-05	0.000119023	0.00111946	0.00391538	7.82622e-05	0.000103904	7.02621e-05
LMSP0601AG03	NeuGcalpha2-8NeuGcalpha2-3Galbeta1-3GalNAcbeta1-3Galalpha1-4Galbeta1-4Glcbeta-Cer(d18:1/20:0)		Sphingolipid	0.000217397	0.000259057	0.000216932	0.000119817	0.000189783	0.00040992	9.13522e-05	0.000560771	6.00552e-05	0.000351578	0.000240145	0.000538632	0.000223362	0.000364667	0.000823238
LMSP0601AJ08	NeuAcalpha2-3Galbeta1-4Glcbeta-Cer(d18:1/26:1(17Z))		Sphingolipid	0.00372994	0.00034546	0.00372196	0.000247259	0.000479286	0.000436315	0.000552064	0.000337551	0.000856751	0.000123212	0.000278568	0.000240917	0.00115374	0.000240203	0.000247777
LMSP0601AK01	NeuAcalpha2-8NeuAcalpha2-3Galbeta1-4Glcbeta-Cer(d18:1/16:0)		Sphingolipid	0.00023314	0.000160734	0.000232641	0.000163863	0.000472065	2.84775e-05	0.00059435	9.37105e-05	4.21406e-05	0.000348779	6.07769e-05	0.000351719	3.60736e-05	0.000169906	0.000512743
LMSP0601AK04	NeuAcalpha2-8NeuAcalpha2-3Galbeta1-4Glcbeta-Cer(d18:1/22:0)		Sphingolipid	0.00133299	0.000889278	0.00133014	0.00096288	0.0011216	0.00144515	0.000201897	0.000576133	4.2242e-05	0.000148712	0.00124243	0.000147607	3.29352e-05	0.00012795	0.00122857
LMSP0601AK05	NeuAcalpha2-8NeuAcalpha2-3Galbeta1-4Glcbeta-Cer(d18:1/24:0)		Sphingolipid	0.000285607	0.000227747	0.000284996	4.58686e-05	0.000169622	5.23975e-05	8.25918e-05	0.000126272	6.89835e-05	0.000296827	0.000204795	9.8834e-05	0.000149132	0.000170194	0.000244896
LMSP0601AM01	GalNAcbeta1-4(NeuAcalpha2-3)Galbeta1-4Glcbeta-Cer(d18:1/16:0)		Sphingolipid	0.00349728	0.000213698	0.00348979	2.16678e-05	0.000366672	0.000223409	0.000419466	0.000310606	3.89732e-05	0.000238752	0.00019375	0.000268033	0.0017201	0.000119577	0.000135265
LMSP0601AM04	GalNAcbeta1-4(NeuAcalpha2-3)Galbeta1-4Glcbeta-Cer(d18:1/22:0)		Sphingolipid	0.000596681	0.00133123	0.000595404	0.000164346	0.000116815	0.00031792	0.000622139	0.000105391	3.60375e-05	0.00188915	0.000225765	0.00014986	0.000507391	0.00011924	0.000223351
LMSP0601AO07	GalNAcbeta1-4(NeuAcalpha2-8NeuAcalpha2-8NeuAcalpha2-3)Galbeta1-4Glcbeta-Cer(d18:1/24:1(15Z))		Sphingolipid	0.000557703	9.42214e-05	0.00055651	6.34896e-05	0.000188148	0.000222431	0.000223471	7.39611e-05	8.96068e-05	0.000451423	0.000370521	0.000331647	0.000319616	0.000234783	0.000245909
LMSP0601AP01	Galbeta1-3GalNAcbeta1-4(NeuAcalpha2-3)Galbeta1-4Glcbeta-Cer(d18:1/12:0)	GM1(12:0)	Sphingolipid	0.000137121	7.39146e-05	0.000136827	2.15087e-05	0.000198486	4.02907e-05	6.01095e-05	0.00021724	1.37505e-05	0.000183817	8.27617e-05	3.28552e-05	0.000113632	3.43969e-05	0.000103672
LMSP0601AR03	Galbeta1-3GalNAcbeta1-4(NeuAcalpha2-8NeuAcalpha2-8NeuAcalpha2-3)Galbeta1-4Glcbeta-Cer(d18:1/20:0)		Sphingolipid	1.62945e-05	0.000407548	1.62597e-05	9.56508e-05	0.00010165	0.000271998	9.67466e-05	9.60415e-05	6.06648e-05	0.000241449	0.00018096	0.000453661	1.80563e-05	1.27944e-05	6.61952e-05
LMSP0601AR07	Galbeta1-3GalNAcbeta1-4(NeuAcalpha2-8NeuAcalpha2-8NeuAcalpha2-3)Galbeta1-4Glcbeta-Cer(d18:1/24:1(15Z))		Sphingolipid	0.000303073	5.44665e-05	0.000302424	6.83681e-05	0.000184328	9.10969e-05	5.61444e-05	6.30218e-05	0.000243897	0.000141955	6.1377e-05	4.9207e-05	0.000186124	1.3785e-05	1.4711e-05
LMSP0601BD03	Fucalpha1-2Galbeta1-3GalNAcbeta1-4(NeuAcalpha2-3)Galbeta1-4Glcbeta-Cer(d18:1/20:0)		Sphingolipid	0.00121614	0.00019973	0.00121354	0.000139192	0.000250096	0.000421603	0.000394686	0.000132747	6.77671e-05	0.000763734	0.00048575	7.3437e-05	7.58155e-05	0.000420545	0.000116675
LMSP0601BD07	Fucalpha1-2Galbeta1-3GalNAcbeta1-4(NeuAcalpha2-3)Galbeta1-4Glcbeta-Cer(d18:1/24:1(15Z))		Sphingolipid	6.61136e-05	0.000213857	6.59721e-05	0.000173406	4.76191e-05	0.000405734	0.000422924	0.000682566	0.000146172	2.83238e-05	0.000628571	0.000344151	0.000206658	9.05133e-05	8.75381e-05
LMSP0601BE06	Galbeta1-3(NeuAcalpha2-6)GalNAcbeta1-4(NeuAcalpha2-3)Galbeta1-4Glcbeta-Cer(d18:1/26:0)		Sphingolipid	0.000473437	0.000110971	0.000472424	4.74321e-05	0.000211819	6.6626e-05	0.000658242	0.000426916	0.000122329	0.000232687	0.000690593	0.00018882	0.000219938	0.000112199	0.000245139
LMSP0601BR01	Galbeta1-4(Fucalpha1-3)GlcNAcbeta1-3Galbeta1-3GalNAcbeta1-4(NeuAcalpha2-3)Galbeta1-4Glcbeta-Cer(d18:1/16:0)		Sphingolipid	0.00033323	0.000102715	0.000332517	0.000337567	0.000657503	0.000443178	0.000323993	6.71475e-05	0.000168182	0.000577151	0.000329816	3.69384e-05	0.00037612	0.000236668	0.000314661
LMSP0601BR04	Galbeta1-4(Fucalpha1-3)GlcNAcbeta1-3Galbeta1-3GalNAcbeta1-4(NeuAcalpha2-3)Galbeta1-4Glcbeta-Cer(d18:1/22:0)		Sphingolipid	0.000117686	0.000142262	0.000117434	0.000147617	0.000852014	0.000535204	0.00081916	8.45118e-05	0.00048561	0.000483956	6.51889e-05	0.000392012	8.8181e-05	0.000726765	0.000287007
LMSP0601BR08	Galbeta1-4(Fucalpha1-3)GlcNAcbeta1-3Galbeta1-3GalNAcbeta1-4(NeuAcalpha2-3)Galbeta1-4Glcbeta-Cer(d18:1/26:1(17Z))		Sphingolipid	0.00104846	0.000336713	0.00104622	0.00184578	1.59973e-05	0.00161154	0.000189531	0.000148511	9.96631e-05	0.000248438	0.000202881	0.000115863	4.23085e-05	0.000371645	0.000122222
LMSP0601CI01	GalNAcbeta1-4(NeuGcalpha2-3)Galbeta1-4Glcbeta-Cer(d18:1/16:0)		Sphingolipid	0.000335281	0.00029819	0.000334564	0.00106151	0.00154857	0.000446538	0.000639687	0.000187775	0.000166287	0.000125753	8.31801e-05	0.00115159	0.000146487	0.000174249	0.000829315
LMSP0601CI04	GalNAcbeta1-4(NeuGcalpha2-3)Galbeta1-4Glcbeta-Cer(d18:1/22:0)		Sphingolipid	0.00048371	0.00329517	0.000482675	0.00219555	0.00302764	0.00345187	0.00272254	0.00015449	8.73308e-05	0.000130573	0.000219884	0.004781	0.000573249	0.00375255	0.000181279
LMSP0601CP03	GalNAcalpha1-3GalNAcbeta1-3Galbeta1-3GalNAcbeta1-4(NeuAcalpha2-3)Galbeta1-4Glcbeta-Cer(d18:1/20:0)		Sphingolipid	0.000156044	0.000674367	0.000155711	4.85529e-05	0.000155643	0.000407603	0.00169158	0.000562138	0.000116423	5.97034e-05	0.000380876	0.000350894	0.000218931	0.000471375	0.00128698
LMSP0601CY06	Galalpha1-3(Fucalpha1-2)Galbeta1-3GalNAcbeta1-4(NeuAcalpha2-3)Galbeta1-4Glcbeta-Cer(d18:1/26:0)		Sphingolipid	8.26516e-05	0.000140326	8.24748e-05	0.000146143	0.000184949	0.000230754	0.00194259	0.000143079	0.000238493	8.09256e-05	7.7583e-05	0.000202464	9.49352e-05	0.000117684	0.000260427
LMSP0601DC03	Galbeta1-4(NeuAcalpha2-3)Galbeta1-4Glcbeta-Cer(d18:1/20:0)		Sphingolipid	0.000983659	0.000341794	0.000981554	0.000875228	0.00125137	0.00124983	0.000161976	0.00089126	6.44496e-05	0.000358758	0.000217437	0.000994732	4.39982e-05	0.000371392	0.000220181
LMSP0601DH01	KDNalpha2-3Galbeta1-4Glcbeta-Cer(d18:1/16:0)		Sphingolipid	5.49628e-05	0.000520019	5.48452e-05	0.000371424	0.00142593	0.000575511	6.53244e-07	0.000266177	0.000106573	0.000198562	0.000123964	0.000200645	0.000121766	0.000180652	0.000614826
LMSP0601DX03	NeuAcalpha2-3Galbeta1-3(Fucalpha1-4)GlcNAcbeta1-3(Fucalpha1-3GlcNAcbeta1-6)Galbeta1-4Glcbeta-Cer(d18:1/20:0)		Sphingolipid	0.00262614	0.000419799	0.00262052	0.000191394	0.000111879	0.00225341	0.00127466	0.000276871	0.000964414	0.000283687	0.00174849	0.00143289	0.000968225	0.00242387	0.000444505
LMSP0601FL07	NeuAcalpha2-3Galbeta1-4GlcNAcbeta1-3Galbeta1-4(Fucalpha1-3)GlcNAcbeta1-3Galbeta1-4GlcNAcbeta1-3Galbeta1-4GlcNAcbeta1-3Galbeta1-4Glcbeta-Cer(d18:1/24:1(15Z))		Sphingolipid	0.00119538	0.00178035	0.00119282	4.1778e-05	0.000162158	6.87557e-05	8.59858e-05	0.000126954	8.04782e-05	4.84852e-05	0.000205397	8.77294e-05	0.000452111	0.000134664	0.000318609
LMSP0601FR05	NeuAcalpha2-3Galbeta1-4GlcNAcbeta1-3(Galalpha1-3Galbeta1-4GlcNAcbeta1-6)Galbeta1-4GlcNAcbeta1-3Galbeta1-4Glcbeta-Cer(d18:1/24:0)		Sphingolipid	0.00534564	0.000126786	0.0053342	9.16127e-05	9.1787e-05	0.000153882	0.000187448	0.00141023	0.000366579	0.000942995	0.00226047	0.0024397	0.00397328	0.00648054	9.42402e-05
LMSP0601GP07	GalNAcalpha1-3GalNAcbeta1-3Galalpha1-3(NeuAcalpha2-3Galbeta1-4GlcNAcbeta1-6)Galbeta1-4Glcbeta-Cer(d18:1/24:1(15Z))		Sphingolipid	0.000279062	0.000128612	0.000278465	0.000112851	5.05053e-06	0.000225878	0.000278455	0.000244643	2.2405e-05	2.47599e-05	1.7105e-05	0.000133298	7.43197e-05	3.61491e-05	0.000135793
LMSP06020001	(3'-sulfo)Galbeta-Cer(d18:1/18:0)	C18 Sulfatide	Sphingolipid	0.000123348	2.26422e-05	0.000123084	0.00243475	0.00026865	0.000281174	0.000343382	0.000496433	0.00014377	2.9035e-05	0.000611066	0.0127929	0.0103212	0.00143899	0.00956804
LMSP06030001	GlcAbeta-Cer(d18:1/18:0)		Sphingolipid	0.000562123	0.000344813	0.00056092	0.000242154	0.000278582	0.000324882	0.000134845	0.000415575	0.000639855	0.000920863	0.000151689	0.000240555	0.000369498	0.00054376	0.000542049
LMSP08000002	(2S,3R,4E)-2-amino-3-hydroxyoctadec-4-en-1-yl beta-D-galactopyranoside 6-(hydrogen sulfate)	psychosine sulfate	Sphingolipid	0.000105447	0.000125588	0.000105221	0.000155791	0.00204794	0.000170922	0.000234805	0.000179868	6.89076e-05	0.000863514	0.000126251	0.000923226	1.94659e-05	0.000289052	0.000107158
LMST01010139	4alpha-methyl-5alpha-cholestan-3beta-ol		Sterol	2.72536e-05	0.000122842	2.71952e-05	0.00013602	0.000118049	7.15213e-05	0.000127821	0.000315541	8.16803e-05	0.000300643	2.96275e-05	0.000177235	3.02077e-05	5.0886e-05	9.62826e-05
LMST01010164	(24R)-cholest-5-en-3beta,24-diol	(24R)-24-hydroxycholesterol	Sterol	3.12964e-05	0.000126064	3.12294e-05	0.000370775	1.92762e-05	1.94651e-05	2.53681e-05	3.44039e-05	2.21136e-05	0.00076923	3.24243e-06	2.30327e-05	0.000121463	0.000171984	2.77118e-05
LMST01010290	3beta-hydroxymethyl-A-nor-5alpha-cholest-15-ene	15-dehydro-A-norcholestanol	Sterol	0.000919168	0.000147717	0.000917201	0.000245562	0.000223758	2.02315e-05	0.000218587	0.000118083	0.0001959	0.000502704	0.000615413	0.00081159	3.15283e-05	0.000245897	0.000509683
LMST01010323	(25S)-5alpha-cholestan-3beta,6beta,15alpha,16beta,26-pentol		Sterol	0.00163692	2.20895e-05	0.00163342	5.41298e-06	1.29652e-05	1.4903e-05	0.000103587	1.82929e-05	1.94936e-05	1.69119e-05	0.000318244	1.75791e-05	6.09635e-05	0.000210615	6.77085e-05
LMST01020018	cholest-5-en-3beta-yl (7Z,10Z,13Z,16Z-docosatetraenoate)	22:4 Cholesteryl ester	Sterol	0.000270191	0.00444457	0.000269613	0.00770811	0.00772404	0.00550657	0.00610432	0.00809785	0.00103765	0.0109788	0.000719577	0.00823249	0.00090089	0.00444943	0.00672387
LMST01020036	(22R)-2beta,14,22,25-tetrahydroxy-6-oxo-5beta-cholest-7-en-3beta-yl hexadecanoate	ecdysone palmitate	Sterol	0.00435579	0.000783469	0.00434647	0.00138081	8.63225e-05	0.000407486	0.00337684	0.00130973	0.000226488	0.000267366	0.00130992	0.00131154	0.00609928	0.00176095	0.000517449
LMST01020052			Sterol	0.000885513	0.000997235	0.000883618	0.00180292	0.000829682	0.00142648	0.00124519	0.0019596	0.00151766	0.00014956	0.00141894	0.00170817	6.88283e-06	0.0022314	6.75491e-05
LMST01020069			Sterol	0.00272549	0.00276177	0.00271966	0.00476568	0.00423154	0.00257054	0.00287101	0.00466114	0.00386935	0.0071018	0.00377594	0.00011583	0.00203827	0.00280279	0.00490232
LMST01020076			Sterol	0.0298176	0.0220454	0.0297538	0.00344813	0.000163628	0.000593693	0.0014979	0.00167804	0.00147487	0.000279019	0.00999729	0.000534615	0.0377116	0.0116058	0.00657609
LMST01031131			Sterol	0.000240702	0.000246305	0.000240187	0.000888431	0.000222417	0.00106011	0.000678732	0.000610637	3.88269e-05	1.8293e-05	0.00496409	0.000567002	1.15762e-05	0.000190287	0.000892035
LMST01040139	14alpha-methyl-poriferast-9(11)-en-3beta-ol		Sterol	6.52722e-05	9.75445e-05	6.51325e-05	0.000415889	0.00021789	0.000126442	5.0302e-05	3.42098e-05	0.000176211	9.60869e-05	6.85001e-05	9.06224e-05	8.56118e-05	0.000285074	0.000564585
LMST01040188	24-ethyl-5alpha-cholest-25-en-3alpha,12alpha,16alpha-triol		Sterol	6.6683e-05	0.000127975	6.65403e-05	0.0013129	0.000730554	0.000498669	0.000764498	0.00110168	0.000574622	0.000322993	0.000245206	0.000279524	0.000307836	0.00104969	0.00200882
LMST01040210			Sterol	5.56445e-05	0.0121273	5.55254e-05	0.0030999	0.00864023	0.00856991	0.0280125	0.0107408	0.0691025	0.00407253	0.0214439	0.00779242	0.0313195	0.0121907	0.00078581
LMST01110017	(25R)-5alpha,6alpha-epoxy-24R,26R-dimethyl-26,27-cyclo-cholestan-3beta-ol		Sterol	1.22984e-05	0.000114267	1.2272e-05	0.00131635	0.000718597	0.000452142	0.000951416	0.00109771	8.36541e-06	0.000312777	0.000211145	0.000273936	0.000298558	0.00100209	0.00199998
LMST01120009	3beta,14,16beta-trihydroxy-19-oxo-5beta-card-20(22)-enolide	adonitoxigenin	Sterol	4.3516e-05	2.9565e-05	4.34229e-05	9.91682e-06	2.31551e-05	5.3474e-05	4.39568e-05	5.31492e-05	2.01523e-05	7.43508e-06	0.000184345	7.56212e-06	0.000576503	8.42822e-06	0.000288564
LMST02020063	3-hydroxy-5,9,17-trioxo-4,5:9,10-disecoandrosta-1(10),2-dien-4-oate		Sterol	0.00034645	6.7117e-06	0.000345708	1.39877e-05	9.84618e-05	4.13861e-05	0.000164202	8.93837e-05	2.72771e-05	8.96194e-06	3.04757e-05	0.000139252	9.94717e-05	6.49013e-06	0.00012324
LMST02030188	11b,21-Dihydroxy-5b-pregnane-3,20-dione		Sterol	1.92714e-05	5.85926e-05	1.92302e-05	3.17368e-05	1.58532e-05	2.31831e-05	5.45544e-06	1.79114e-05	4.98888e-06	4.27353e-05	4.74165e-06	0.000107689	2.15961e-05	3.37354e-05	9.13377e-05
LMST03010058	(5Z,7E)-(1S,3R)-24-methyl-9,10-seco-5,7,10(19),22-ergostatetraene-1,3-diol	1alpha-hydroxy-24-methylvitamin D2 / 1alpha-hydroxy-24-methylergocalciferol	Sterol	0.000253664	0.00138281	0.000253122	0.000133845	3.54661e-05	0.00010239	0.000118283	0.00014434	0.000228883	4.26285e-05	0.000234199	0.000326987	0.000328774	9.70441e-05	0.000278968
LMST03020029	(5Z,7E)-(1S,3R)-21-nor-20-oxa-9,10-seco-5,7,10(19)-cholestatriene-1,3,25-triol	1alpha,25-dihydroxy-21-nor-20-oxavitamin D3 / 1alpha,25-dihydroxy-21-nor-20-oxacholecalciferol	Sterol	0.00145237	0.000244893	0.00144927	0.000238088	0.000191215	0.000519479	0.000319494	3.65205e-05	3.02042e-05	0.000101763	0.000240563	5.92295e-05	0.000449459	8.26051e-06	0.00148024
LMST03020040	(5Z,7E)-2-oxa-9,10-seco-5,7,10(19)-cholestatrien-25-ol	25-hydroxy-3-deoxy-2-oxavitamin D3 / 25-hydroxy-3-deoxy-2-oxacholecalciferol	Sterol	0.000155155	4.18124e-05	0.000154823	0.000117801	0.000124836	3.18235e-05	4.74434e-05	0.000278916	7.69845e-05	0.000222816	4.22759e-05	0.000157409	0.000145875	0.000216701	0.000560894
LMST03020047	(6Z)-(1S,3R)-19-nor-9,10-seco-5(10),6,8-cholestatriene-1,3,25-triol	1alpha,25-dihydroxy-19-norprevitamin D3 / 1alpha,25-dihydroxy-19-norprecholecalciferol	Sterol	0.000374117	0.000129171	0.000373317	0.000105069	7.00942e-05	5.4002e-05	5.68e-05	0.000348238	7.73046e-05	0.000106754	4.97151e-05	7.07554e-05	0.000196683	0.000100488	0.000101479
LMST03020065	(5Z,7E)-(1S,3R,24R)-22-oxa-9,10-seco-5,7,10(19)-cholestatriene-1,3,24,25-tetrol	(24R)-1alpha,24,25-trihydroxy-22-oxavitamin D3 / (24R)-1alpha,24,25-trihydroxy-22-oxacholecalciferol	Sterol	0.000238975	1.7293e-05	0.000238463	4.63379e-05	3.0715e-05	2.78959e-05	7.57373e-05	3.03669e-05	2.96118e-05	1.89102e-05	0.000212284	1.01008e-05	1.03855e-05	0.000137848	4.5045e-05
LMST03020075	(5Z,7E)-A-nor-(1,2)-(9,10)-diseco-5,7,10(19)-cholestatriene-1,3,25-triol	1,25-dihydroxy-2-nor-1,2-secovitamin D3 / 1,25-dihydroxy-2-nor-1,2-secocholecalciferol	Sterol	0.000274737	0.000148976	0.000274149	8.00979e-05	1.72928e-05	0.000287875	1.49371e-05	0.000288033	2.37995e-05	8.28406e-05	0.00013121	0.00010772	8.36062e-05	5.48467e-05	7.43268e-05
LMST03020177	(5Z,7E)-(1S,3R,17S,20R)-17,20-methano-21-nor-9,10-seco-5,7,10(19)-cholestatriene-1,3,25-triol	(17S,20R)-1alpha,25-dihydroxy-17,20-methano-21-norvitamin D3 / (17S,20R)-1alpha,25-dihydroxy-17,20-methano-21-norcholecalciferol	Sterol	3.15691e-05	0.00156815	3.15015e-05	5.78619e-05	0.000110337	0.000212165	0.000616653	0.00028644	0.000179954	4.12899e-05	7.8114e-05	0.000194955	0.00353233	0.00124276	0.000393952
LMST03020199	(5Z,7E,10E)-(3S)-19-fluoro-9,10-seco-5,7,10(19)-cholestatrien-3-ol	(10E)-19-fluorovitamin D3 / (10E)-19-fluorocholecalciferol	Sterol	0.00030474	0.000323953	0.000304088	0.000334922	0.000276635	1.71585e-05	9.75337e-05	0.000933337	0.000157267	0.000594974	3.33504e-05	0.000386372	0.000119544	0.000155804	0.000262561
LMST03020213	(5Z,7E,10E)-(1S,3R)-19-fluoro-9,10-seco-5,7,10(19)-cholestatriene-1,3,25-triol	(10E)-19-fluoro-1alpha,25-dihydroxyvitamin D3 / (10E)-19-fluoro-1alpha,25-dihydroxycholecalciferol	Sterol	0.000168071	0.000114528	0.000167711	2.60634e-05	1.03986e-05	3.84055e-06	8.97144e-05	2.49031e-05	3.46077e-05	4.25898e-05	0.000154723	6.53482e-05	1.29494e-05	1.89729e-05	1.99317e-05
LMST03020229	(3S,6R)-9,10-seco-5(10),6,7-cholestatrien-3-ol		Sterol	8.65472e-05	0.000172436	8.6362e-05	0.000668564	0.000611047	0.000371864	0.000524957	0.000121268	4.42351e-05	0.00146317	0.000179759	0.00102923	0.000178862	0.000290579	3.54268e-05
LMST03020250	(7E)-(3S,6R)-6,19-epithio-9,10-seco-5(10),7-cholestadien-3-ol S,S-dioxide	(6R)-vitamin D3 6,19-sulfur dioxide adduct / (6R)-cholecalciferol 6,19-sulfur dioxide adduct	Sterol	1.6697e-05	6.36155e-05	1.66613e-05	7.96674e-06	1.3661e-05	7.25368e-06	0.000604968	3.57448e-05	4.76405e-06	1.12791e-05	1.06118e-05	1.64494e-05	3.61456e-05	2.60406e-05	1.06214e-05
LMST03020290	(5Z,7E)-(1S,3R,20S)-9,10-seco-5,7,10(19)-cholestatriene-1,3,20,25-tetrol	(20S)-1alpha,20,25-trihydroxyvitamin D3 / (20S)-1alpha,20,25-trihydroxycholecalciferol	Sterol	0.000438349	0.000310537	0.000437411	7.69267e-05	0.00201134	1.07114e-05	0.000126165	0.000225629	7.515e-05	6.36924e-05	0.0118882	1.4388e-05	0.000397338	5.4637e-05	0.000211631
LMST03020306	(5Z,7E)-(1S,3R,23S,25R)-9,10-seco-5,7,10(19)-cholestatriene-1,3,23,25,26-pentol	(23S,25R)-1alpha,23,25,26-tetrahydroxyvitamin D3 / (23S,25R)-1alpha,23,25,26-tetrahydroxycholecalciferol	Sterol	0.000150362	0.000252534	0.00015004	1.78204e-05	1.7163e-05	7.83113e-05	2.28935e-05	3.09854e-05	4.77783e-05	9.58182e-06	6.22781e-05	8.16123e-05	9.63946e-05	0.000111481	0.000121889
LMST03020314	(5Z,7E,22E,24E)-(1S,3R)-24a-homo-9,10-seco-5,7,10(19),22,24-cholestapentaene-1,3,25-triol	(22E,24E)-1alpha,25-dihydroxy-22,23,24,24a-tetradehydro-24a-homovitamin D3 / (22E,24E)-1alpha,25-dihydroxy-22,23,24,24a-tetradehydro-24a-homocholecalciferol	Sterol	2.17649e-05	2.49022e-05	2.17184e-05	8.74152e-06	1.80895e-05	2.23895e-05	1.08599e-05	7.29359e-05	5.71067e-06	2.69072e-05	8.38408e-05	2.13226e-05	5.10003e-05	5.36846e-05	4.99837e-05
LMST03020323	(5Z,7E,22E)-(1S,3R,25R)-26-methyl-9,10-seco-5,7,10(19),22-cholestatetraene-1,3,25-triol	(22E)-(25R)-1alpha,25-dihydroxy-26-methyl-22,23-didehydrovitamin D3 / (22E)-(25R)-1alpha,25-dihydroxy-26-methyl-22,23-didehydrocholecalciferol	Sterol	0.000100207	0.000687825	9.99923e-05	0.000332749	0.000196235	0.000135358	0.000925927	0.000267004	0.000131472	8.52426e-05	2.93741e-05	7.90411e-05	2.9054e-05	0.000235231	0.000530667
LMST03020387	(5Z,7E)-(1S,3R,20S)-24a-homo-9,10-seco-5,7,10(19)-cholestatriene-1,3,20,25-tetrol	(20S)-1alpha,20,25-trihydroxy-24a-homovitamin D3 / (20S)-1alpha,20,25-trihydroxy-24a-homocholecalciferol	Sterol	0.000133924	0.000252718	0.000133638	0.000329188	0.000217154	0.000245654	0.000223734	0.000268672	0.000141754	8.12325e-05	9.22156e-06	9.97251e-05	6.36817e-05	0.000258407	0.000534678
LMST03020414	(5Z,7E)-(1S,3R)-18-acetoxy-9,10-seco-5,7,10(19)-cholestatriene-1,3,25-triol	18-acetoxy-1alpha,25-dihydroxyvitamin D3 / 18-acetoxy-1alpha,25-dihydroxycholecalciferol	Sterol	0.000376212	0.000517971	0.000375407	7.01932e-05	0.000178874	7.39918e-05	0.000354043	7.0863e-05	0.000252823	0.000289313	0.000278948	0.000159113	0.000142353	0.000265354	6.55652e-05
LMST03020419	(5Z,7E)-(1S,3R,11S)-11-ethyl-9,10-seco-5,7,10(19)-cholestatriene-1,3,25-triol	11alpha-ethyl-1alpha,25-dihydroxyvitamin D3 / 11alpha-ethyl-1alpha,25-dihydroxycholecalciferol	Sterol	0.000117324	0.00142677	0.000117073	0.000113123	0.0001836	0.00075281	0.000218789	0.000197403	0.000218083	0.000271334	0.000281338	0.000330384	0.000416381	0.000410745	0.000151177
LMST03020426	(5Z,7E)-(1S,3R,20R)-24a,24b,24c-trihomo-9,10-seco-22-thia-5,7,10(19)-cholestatriene-1,3,25-triol	1alpha,25-dihydroxy-24a,24b,24c-trihomo-22-thia-20-epivitamin D3 / 1alpha,25-dihydroxy-24a,24b,24c-trihomo-22-thia-20-epicholecalciferol	Sterol	0.000111261	7.07934e-05	0.000111022	8.01825e-05	4.80441e-06	2.97398e-05	0.00010375	6.03435e-06	2.78546e-05	1.53835e-05	1.06709e-05	1.52362e-05	1.39785e-05	1.57306e-05	2.1269e-05
LMST03020444	(5Z,7E,17E)-(1S,3R)-26,27-dimethyl-24a-homo-9,10-seco-5,7,10(19),17(20)-cholestatetraen-22-yne-1,3,25-triol	(17E)-1alpha,25-dihydroxy-26,27-dimethyl-17,20,22,22,23,23-hexadehydro-24a-homovitamin D3 / (17E)-1alpha,25-dihydroxy-26,27-dimethyl-17,20,22,22,23,23-hexadehydro-24a-homocholecalciferol	Sterol	0.000116879	2.92178e-05	0.000116629	6.66759e-06	7.14291e-05	9.85711e-05	2.77814e-05	3.07732e-05	4.79763e-06	4.60033e-05	0.000122052	3.90037e-05	1.33811e-05	0.000116165	1.72402e-05
LMST03020525	(5Z,7E)-(1S,3R,20S)-20-ethoxy-26,27-dimethyl-24a-homo-9,10-seco-5,7,10(19)-cholestatriene-1,3,25-triol	(20S)-1alpha,25-dihydroxy-20-ethoxy-26,27-dimethyl-24a-homovitamin D3 / (20S)-1alpha,25-dihydroxy-20-ethoxy-26,27-dimethyl-24a-homocholecalciferol	Sterol	3.13263e-05	0.000265858	3.12592e-05	5.19773e-05	2.22616e-05	0.000212045	5.21828e-05	1.78043e-05	1.44069e-05	3.80282e-05	6.12674e-05	6.82002e-05	3.50553e-05	2.43873e-05	5.77559e-05
LMST03020598	(5Z,7E)-(1S,3R,10R)-9,10-seco-5,7-cholestadiene-1,3,19,25-tetrol	(10R)-1alpha,19,25-trihydroxy-10,19-dihydrovitamin D3 / (10R)-1alpha,19,25-trihydroxy-10,19-dihydrocholecalciferol	Sterol	0.000132818	0.000377057	0.000132534	5.84471e-05	0.00023358	2.9268e-05	5.39358e-05	3.09158e-05	2.4366e-05	1.67618e-05	0.000344141	4.34263e-05	1.66771e-05	5.40976e-05	9.57373e-05
LMST03020658	(5Z,7E)-(3S)-3-fluoro-9,10-seco-5,7,10(19)-cholestatriene	3-Fluoro-9,10-secocholesta-5,7,10(19)-triene	Sterol	0.000206598	1.00372e-05	0.000206156	5.30968e-05	5.9777e-05	4.11846e-06	4.57768e-05	2.53541e-05	1.5171e-05	2.75559e-05	0.000187842	9.34074e-06	8.94034e-05	0.000475458	1.27791e-05
LMST04010322	(20S)-3beta-Hydroxychol-5-en-24-oic Acid		Sterol	0.000100479	6.71041e-05	0.000100264	8.88744e-05	3.5961e-05	2.39393e-05	0.000865802	2.89571e-05	4.26972e-06	2.72659e-05	1.44634e-05	1.91718e-05	8.22741e-05	1.31474e-05	1.70742e-05
LMST04010342	(22E)-1alpha,3beta-Dihydroxychola-5,16,22-trien-24-oic Acid		Sterol	0.000101831	7.57647e-05	0.000101613	4.01677e-05	4.80179e-05	8.51506e-06	0.000140837	4.35583e-05	1.03141e-05	7.88222e-05	2.49643e-05	1.02453e-05	6.95199e-05	1.58339e-05	6.38996e-06
LMST04010346	(23R)-23-Hydroxy-3,7-dioxo-5beta-cholan-24-oic Acid		Sterol	0.000296771	2.06553e-05	0.000296136	7.0808e-05	2.60219e-06	0.000237788	7.51956e-06	1.75864e-05	1.05991e-05	1.06744e-05	3.52775e-06	3.37369e-06	1.03626e-05	7.06023e-06	4.49559e-06
LMST04010386	11beta,12beta-Dihydroxy-5beta-cholan-24-oic Acid		Sterol	3.67784e-05	7.13645e-05	3.66997e-05	2.08592e-05	0.0012656	1.84501e-05	3.38393e-05	9.14981e-06	1.72111e-05	0.00138573	0.000109276	2.76468e-05	8.28768e-06	1.41705e-05	3.12692e-05
LMST04010429	3-Oxochola-1,4,6-trien-24-oic Acid		Sterol	0.000481889	0.000393773	0.000480858	8.29365e-05	1.67215e-05	2.27605e-05	9.64428e-05	9.32251e-05	4.55245e-05	0.000111726	5.03426e-05	8.04879e-06	0.000208454	0.000435436	7.62836e-05
LMST04030189	(25R)-1beta,3alpha,7alpha,12alpha-tetrahydroxy-5beta-cholestan-26-oic acid	(25R)-1beta,3alpha,7alpha,12alpha-tetrahydroxy-5beta-cholestan-26-oic acid	Sterol	0.000141508	0.000272896	0.000141205	8.94594e-06	1.15811e-05	6.69485e-06	0.000148287	4.64069e-05	6.22422e-05	5.35265e-05	6.71284e-05	1.75267e-05	0.000108211	8.70314e-05	9.45519e-05
LMST04040002	3alpha,7alpha,12alpha-Trihydroxy-24-methyl-5beta-Cholestan-26-oic acid		Sterol	6.95695e-05	0.00307842	6.94206e-05	0.000176525	7.26045e-05	6.63054e-05	0.000489144	5.92258e-06	0.000381371	3.25235e-05	0.00135613	0.000107259	0.00067879	0.000517095	0.000359387
