# Supplementary material for: Imbalanced sphingolipid signaling is maintained as a core proponent of a cancerous phenotype in spite of metabolic pressure and epigenetic drift
Source: Oncotarget. 2019 Jan 11;10(4):449–79. doi: 10.18632/oncotarget.26533 (PMC6355186; doi:10.18632/oncotarget.26533)
Supplement: Supplementary file 13 [file oncotarget-10-449-s013.xlsx]

## Sheet: Lipid RTs
LIPIDMAPS ID #	Systematic Name	Common Name	Category	Blank 1	Blank 2	Blank 3	hT Vehicle Control1	hT Vehicle Control2	hT Vehicle Control3	hT SKI1	hT SKI2	hT SKI3	pA Vehicle Control1	pA Vehicle Control2	pA Vehicle Control3	pA SKI1	pA SKI2	pA SKI3	pB Vehicle Control1	pB Vehicle Control2	pB Vehicle Control3	pB SKI1	pB SKI2	pB SKI3	pC Vehicle Control1	pC Vehicle Control2	pC Vehicle Control3	pC SKI1	pC SKI2	pC SKI3	pD Vehicle Control1	pD Vehicle Control2	pD Vehicle Control3	pD SKI1	pD SKI2	pD SKI3
LMFA01020299	2S,4S,6S,8S,10S,12S-hexamethyl-triacontanoic acid	Phthioceranic acid (C36)	Fatty Acyls	not detected	not detected	not detected	12.089	12.138	12.139	12.284	12.184	12.199	12.265	12.929	14.155	14.434	14.095	12.344	12.21	12.082	12.088	12.25	13.214	13.014	12.211	12.577	17.055	19.864	15.79	17.747	22.571	20.67	19.743	16.104	15.052	17.105
LMFA01050072	19-hydroxy-nonadecanoic acid		Fatty Acyls	17.24	15.196	15.761	14.355	8.52	7.256	8.292	7.835	11.058	6.758	8.563	10.541	9.744	10.377	8.387	4.749	7.337	8.61	8.821	7.194	7.175	7.884	8.722	9.142	10.684	9.627	10.983	10.892	10.599	10.132	11.813	5.598	6.424
LMFA01060111	12-oxo-5E,8E,10Z-heptadecatrienoic acid		Fatty Acyls	6.882	5.224	5.407	5.722	5.709	5.666	5.69	5.735	5.723	5.791	6.156	6.82	6.837	6.603	5.889	5.679	5.674	5.676	5.693	6.26	6.235	5.808	6.005	8.011	8.07	7.077	7.129	9.736	9.402	7.975	7.613	6.978	10.593
LMFA01140011	4-[5]-ladderane-butanoic acid		Fatty Acyls	6.907	6.636	6.622	6.648	6.636	6.61	5.69	5.436	5.692	5.405	6.156	6.38	6.327	7.685	5.914	6.624	5.701	5.676	6.639	2.138	5.85	5.769	6.005	8.011	9.069	7.054	7.799	9.736	9.379	9.071	7.164	6.978	8.13
LMFA01150002	12,15-epoxy-13,14-dimethyl-12,14-eicosadienoic acid		Fatty Acyls	7.284	7.262	7.25	7.979	5.589	8.448	7.775	7.358	7.814	7.436	8.536	8.641	8.61	6.986	6.96	4.84	7.314	7.946	7.947	8.012	7.924	7.467	8.116	9.997	11.294	6.918	9.698	12.109	11.6	11.26	8.718	8.066	4.827
LMFA01160001	6-O-[3-hydroxy-2-tetradecyloctadec-11E-enoyl]-alpha-D-glucopyranosyl alpha-D-glucopyranoside	alpha,alpha'-Trehalose 6-mycolate	Fatty Acyls	11.831	9.183	8.125	9.782	11.259	10.902	12.096	9.77	10.993	11.108	13.203	7.358	8.504	6.7	12.229	7.098	5.744	5.738	10.942	6.353	12.874	11.045	11.417	10.14	12.378	10.06	15.978	12.006	12.798	11.216	9.603	7.496	11.528
LMFA03010124	isopropyl 9S,11R,15S-trihydroxy-17-phenyl-18,19,20-trinor-5Z,13E-prostadienoate	17-phenyl-trinor-PGF2alpha isopropyl ester	Fatty Acyls	7.589	19.111	7.558	7.621	7.585	7.567	7.583	7.621	7.577	7.723	8.2	8.973	8.989	8.764	7.871	14.442	7.603	7.571	7.579	8.348	8.238	7.716	7.974	10.426	11.751	9.566	10.718	12.625	12.095	11.681	9.879	9.206	11.276
LMFA07070004	O-hexadecanoyl-R-carnitine	Palmitoylcarnitine	Fatty Acyls	8.174	8.139	8.125	8.173	8.154	8.137	8.152	8.176	8.168	8.304	8.807	9.671	9.687	9.423	8.448	8.15	8.151	8.122	8.132	8.946	8.807	8.302	8.554	11.308	12.8	10.345	11.626	13.901	13.173	12.748	10.652	9.974	9.828
LMFA08020096	N-(9Z-octadecenoyl)-tryptophan	N-oleoyl tryptophan	Fatty Acyls	7.996	6.573	7.943	9.242	9.194	9.179	8.976	8.974	8.957	9.125	9.872	10.784	10.548	10.281	9.462	6.185	8.922	9.189	9.201	10.038	7.355	9.352	9.612	12.67	13.96	11.676	12.989	15.057	11.383	14.298	11.624	8.77	10.831
LMFA08020107	N-hexadecanoyl-threonine	N-palmitoyl threonine	Fatty Acyls	not detected	not detected	not detected	4.791	4.754	5.666	4.742	4.772	5.692	5.813	6.156	6.84	6.821	6.603	5.914	5.697	5.701	5.676	5.676	6.26	6.235	5.79	6.005	8.04	9.069	7.077	8.293	8.725	9.402	9.071	7.63	6.978	4.862
LMFA08020153	N-(5Z,8Z,11Z,15Z-eicosatetraenoyl)-alanine	N-arachidonoyl alanine	Fatty Acyls	not detected	not detected	not detected	5.748	5.709	5.666	5.69	5.708	5.692	5.791	6.156	6.022	6.799	6.574	5.889	5.298	5.317	5.657	5.676	6.234	6.193	5.79	5.981	8.04	8.445	6.053	7.415	9.193	8.431	8.151	7.63	6.978	9.175
LMGL00000123	1-O-(1'S,2'S,3'R,4'R,5'S-tetrahydroxycyclopentyl)-2-(9-methylpentadecanoyl)-3-(10-methyl-hexadecanyl)-sn-glycerol	Crasseride 2a	Glycerolipids	6.087	17.001	16.031	9.465	9.417	9.366	9.426	9.41	9.443	9.569	10.089	11.038	11.131	10.863	9.678	9.416	9.416	9.378	9.396	10.264	10.144	9.524	9.864	13.013	14.83	20.467	7.558	16.217	15.235	14.695	12.246	11.485	13.369
LMGL02010258	1,2-didocosanoyl-sn-glycerol	DG(22:0/22:0/0:0)	Glycerolipids	not detected	not detected	not detected	8.723	8.619	8.577	7.803	8.645	8.682	7.615	7.911	7.333	7.317	7.079	7.741	8.185	7.461	7.462	8.293	9.416	6.691	7.593	6.874	10.307	10.148	9.238	8.124	10.837	12.721	9.708	9.406	7.496	12.587
LMGL02010305	1-(7Z,10Z,13Z,16Z,19Z-docosapentaenoyl)-2-(4Z,7Z,10Z,13Z,16Z,19Z-docosahexaenoyl)-sn-glycerol	DG(22:5(7Z,10Z,13Z,16Z,19Z)/22:6(4Z,7Z,10Z,13Z,16Z,19Z)/0:0)[iso2]	Glycerolipids	9.662	9.568	9.531	9.305	9.227	7.325	9.186	9.22	9.232	5.362	9.872	10.842	8.447	10.701	6.391	8.39	4.484	7.995	11.057	10.092	9.959	9.352	8.384	12.756	11.355	11.709	10.351	15.795	8.406	9.071	12.035	11.282	13.369
LMGL02010319	1,3-di-(9Z-octadecenoyl)-2-hydroxy-glycerol (d5)	DG(18:1(9Z)/0:0/18:1(9Z)) (d5)	Glycerolipids	7.996	19.985	19.775	7.835	7.775	7.003	6.741	7.808	7.07	5.428	7.298	8.01	7.428	6.47	7.741	8.443	7.034	12.584	7.015	6.044	5.202	7.615	6.999	9.167	9.739	8.782	9.452	12.334	10.089	10.438	11.199	13.594	8.95
LMGL05010009	1-(5Z,8Z,11Z,14Z,17Z-docosapentaenoyl)-2-(13Z-hexadecenoyl)-3-(6'-sulfo-alpha-D-quinovosyl)-sn-glycerol	SQDG(22:5(5Z,8Z,11Z,14Z,17Z)/16:1(13Z))	Glycerolipids	5.36	6.719	7.22	5.748	5.709	7.256	6.492	4.993	5.692	6.93	5.816	8.484	6.837	8.61	7.031	6.722	7.268	7.247	9.483	8.241	8.607	5.79	7.091	10.14	10.78	8.452	9.301	9.764	9.425	8.548	8.121	9.035	10.793
LMGL05010014	1-(9Z,12Z,15Z-octadecatrienoyl)-2-(6Z,9Z,12Z,15Z-octadecatetraenoyl)-3-O-beta-D-galactosyl-sn-glycerol	MGDG(18:3(9Z,12Z,15Z)/18:4(6Z,9Z,12Z,15Z))	Glycerolipids	10.975	4.937	4.943	5.001	4.967	4.943	4.963	4.993	4.968	5.045	5.356	6.098	6.041	5.817	5.146	4.938	4.939	4.945	4.927	5.466	5.483	5.049	5.231	7.166	8.095	6.181	10.623	8.725	8.431	8.151	6.822	6.202	6.666
LMGL05010025	1-hexadecanoyl-2-(9Z-octadecenoyl)-3-O-beta-D-galactosyl-sn-glycerol	MGDG(16:0/18:1(9Z))	Glycerolipids	11.366	11.272	11.227	10.858	11.526	11.483	10.889	11.518	10.837	11.722	11.67	12.799	13.757	12.674	11.131	10.947	10.862	10.847	10.877	12.615	12.489	10.967	12.059	15.372	17.785	15.047	15.928	19.722	18.016	17.65	14.483	14.333	16.207
LMGP01010706				12.24	4.705	12.004	12.256	12.112	12.197	11.497	12.259	11.469	11.669	13.284	14.618	13.708	13.409	11.748	10.916	11.521	11.492	12.346	16.175	16.696	12.435	12.883	20.594	16.869	14.997	15.216	21.308	21.971	18.636	7.655	14.277	12.048
LMGP01011214				18.955	11.569	6.688	18.76	17.785	18.038	18.014	11.181	17.402	14.43	14.347	14.309	18.279	17.088	14.302	9.794	18.606	14.925	18.308	15.959	18.948	19.042	20.924	18.582	7.219	17.461	16.053	19.698	9.402	18.448	19.602	19.29	19.174
LMGP01011222	1,2-dibutyryl-sn-glycero-3-phosphocholine	PC(4:0/4:0)	Glycerophospholipids	10.059	15.839	10.174	12.954	19.105	17.797	15.233	9.669	9.754	15.035	12.532	12.536	17.758	14.095	9.891	10.167	11.694	15.203	17.964	17.713	17.52	6.76	14.668	18.4	12.353	10.06	12.637	15.519	17.59	17.697	18.896	13.707	9.147
LMGP01011483	1-(9Z-hexadecenoyl)-2-octadecanoyl-glycero-3-phosphocholine	PC(16:1(9Z)/18:0)	Glycerophospholipids	4.691	13.48	15.761	12.53	16.113	21.276	11.528	6.571	11.585	12.009	12.636	13.848	14.107	13.808	12.084	11.909	16.851	7.32	11.823	18.36	17.979	11.907	12.304	16.696	21.216	15.428	17.401	16.334	12.253	19.223	16.906	14.661	17.695
LMGP01011758	1-(9Z-nonadecenoyl)-2-tetradecanoyl-glycero-3-phosphocholine	PC(19:1(9Z)/14:0)	Glycerophospholipids	7.338	7.321	7.307	11.036	11.12	10.944	19.864	11.056	10.993	11.27	11.718	12.955	13.158	12.826	11.162	6.327	11.113	10.871	11.111	12.149	12.02	11.17	11.386	8.974	12.856	14.308	16.122	18.653	17.368	17.784	14.646	13.657	7.806
LMGP01012043	1-(13Z,16Z-docosadienoyl)-2-heptadecanoyl-glycero-3-phosphocholine	PC(22:2(13Z,16Z)/17:0)	Glycerophospholipids	14.837	16.475	16.35	15.596	12.739	13.664	13.863	13.866	13.883	13.861	14.742	16.234	16.457	16.09	13.992	13.784	13.761	11.987	13.784	15.111	12.904	11.717	14.264	16.904	17.886	18.301	21.354	13.311	20.43	3.88	18.576	17.289	20.11
LMGP01020194	1-octadecyl-2-tridecanoyl-glycero-3-phosphocholine	PC(O-18:0/13:0)	Glycerophospholipids	4.825	4.818	4.828	9.648	9.681	9.7	9.685	9.732	9.754	9.908	10.407	11.385	11.525	11.246	10.009	9.734	9.726	9.709	9.685	10.572	10.46	9.781	10.16	13.504	15.376	12.417	13.871	16.88	15.852	15.222	12.672	11.84	19.698
LMGP01030024	1-(1Z-hexadecenyl)-2-(9Z-pentadecenoyl)-glycero-3-phosphocholine	PC(P-16:0/15:1(9Z))	Glycerophospholipids	10.677	9.48	10.505	10.216	10.19	10.196	10.194	10.203	10.216	10.368	10.953	12.001	12.129	11.833	10.501	10.31	10.228	10.201	10.202	11.154	11.017	10.318	10.693	14.251	16.365	13.151	14.746	18.078	16.883	16.247	13.481	12.564	21.075
LMGP01030029	1-(1Z-hexadecenyl)-2-(9Z,12Z-heptadecadienoyl)-glycero-3-phosphocholine	PC(P-16:0/17:2(9Z,12Z))	Glycerophospholipids	11.004	10.9	10.823	9.782	9.712	9.671	9.685	9.732	9.723	9.908	10.407	11.385	11.525	11.246	10.009	21.347	9.726	9.709	9.685	10.594	10.46	9.836	10.16	13.504	15.343	12.385	13.871	16.914	15.852	15.191	12.699	11.932	11.609
LMGP01030031	1-(1Z-hexadecenyl)-2-(6Z,9Z,12Z-octadecatrienoyl)-glycero-3-phosphocholine	PC(P-16:0/18:3(6Z,9Z,12Z))	Glycerophospholipids	16.043	4.686	4.695	9.503	9.446	9.435	9.458	9.477	9.473	9.598	10.089	11.071	11.16	10.934	9.708	12.576	9.448	9.437	9.396	10.292	10.144	9.58	9.864	13.046	14.83	11.977	13.435	16.217	15.269	14.695	12.279	11.523	16.075
LMGP01030056	1-(1Z-octadecenyl)-2-(9Z,12Z-heptadecadienoyl)-glycero-3-phosphocholine	PC(P-18:0/17:2(9Z,12Z))	Glycerophospholipids	11.974	4.976	12.437	11.598	11.501	10.802	10.889	11.518	11.426	11.047	11.67	12.799	12.979	12.674	11.131	10.947	10.862	10.847	10.877	11.882	11.734	11.685	11.355	15.126	17.451	14.157	15.928	19.722	17.956	20.42	14.483	13.503	20.605
LMGP01030103	1-(1Z-eicosenyl)-2-(7Z,10Z,13Z,16Z-docosatetraenoyl)-glycero-3-phosphocholine	PC(P-20:0/22:4(7Z,10Z,13Z,16Z))	Glycerophospholipids	14.869	14.697	14.568	13.925	13.897	13.897	14.107	13.955	13.907	13.985	14.806	16.318	16.662	16.242	14.072	13.96	13.814	10.919	13.905	15.14	14.902	13.958	14.321	19.878	7.625	18.359	6.848	13.409	15.92	7.699	18.752	17.507	18.827
LMGP01040094	1-tetradecanyl-2-(8-[3]-ladderane-octanyl)-sn-glycerophosphocholine		Glycerophospholipids	4.825	17.084	15.997	10.944	10.897	8.852	10.958	10.911	7.922	8.039	11.67	12.799	12.979	9.007	8.592	10.947	10.885	10.871	7.947	11.909	11.758	11.021	11.355	11.419	12.883	14.157	15.928	19.722	10.77	17.65	14.463	13.503	14.196
LMGP02010348	1,2-diundecanoyl-sn-glycero-3-phospho-N-methylethanolamine	PE-NMe(11:0/11:0)	Glycerophospholipids	6.754	6.719	7.672	6.938	6.507	6.104	6.894	6.989	6.512	7.361	7.372	6.84	5.277	7.894	4.563	3.939	6.555	6.498	6.843	6.653	7.799	6.894	7.205	9.402	10.717	8.621	5.398	7.751	10.089	10.216	8.972	7.308	11.148
LMGP02010821	1-(9Z-nonadecenoyl)-2-(13Z,16Z-docosadienoyl)-glycero-3-phosphoethanolamine	PE(19:1(9Z)/22:2(13Z,16Z))	Glycerophospholipids	13.916	13.355	13.643	12.703	12.739	12.72	11.654	12.8	12.81	12.176	12.501	13.694	13.971	14.931	11.945	12.84	11.694	12.765	11.632	12.783	12.604	12.813	12.163	18.197	21.704	15.252	19.041	21.515	21.533	21.445	15.531	16.006	8.562
LMGP02040008	1,2-ditetradecyl-sn-glycero-3-phospho-N,N-dimethylethanolamine	PE-NMe2(O-14:0/O-14:0)	Glycerophospholipids	5.451	6.773	5.492	14.671	14.683	14.657	14.796	14.69	14.658	14.839	11.7	8.043	17.69	17.261	14.965	14.899	14.696	14.7	14.784	16.075	11.837	14.788	13.591	16.239	10.509	19.53	20.26	15.254	10.827	10.497	9.25	13.594	16.998
LMGP02040014	1-(8-[5]-ladderane-octanyl)-2-(8-[3]-ladderane-octanyl)-sn-glycerophosphoethanolamine		Glycerophospholipids	11.366	9.244	11.227	10.858	10.848	10.802	10.889	10.865	10.837	11.026	11.642	12.755	11.854	12.637	11.131	10.947	10.838	10.847	10.877	11.882	11.734	10.967	11.355	15.126	17.389	14.112	15.646	19.269	18.016	17.245	14.463	13.466	2.726
LMGP02040016	1-(6-[3]-ladderane-hexanyl)-2-(8-[3]-ladderane-octanyl)-sn-glycerophosphoethanolamine		Glycerophospholipids	11.004	10.538	10.473	10.58	10.525	10.509	10.58	8.349	8.313	10.681	11.247	12.34	12.475	12.193	10.807	10.569	10.544	10.515	10.53	11.512	11.362	10.668	10.979	14.711	16.906	13.57	15.247	18.711	17.405	16.677	13.818	12.975	19.875
LMGP02040017	1-(8-[3]-ladderane-octanyl)-2-(8-[3]-ladderane-octanyl)-sn-glycerophosphoethanolamine		Glycerophospholipids	12.42	10.857	12.226	9.888	10.916	10.879	10.958	9.77	9.78	11.047	11.7	12.823	13.026	12.726	11.186	10.978	10.885	10.871	10.897	11.944	11.758	11.021	11.386	15.395	17.812	14.181	15.952	19.746	18.466	19.223	14.483	13.551	15.262
LMGP03010021	1,2-dioctanoyl-sn-glycero-3-phosphoserine	PS(8:0/8:0)	Glycerophospholipids	17.182	18.588	17.354	14.795	13.053	12.436	18.791	5.159	18.579	15.233	13.128	18.418	17.331	12.743	15.287	15.326	6.899	19.564	13.121	13.578	18.406	19.08	14.349	18.618	21.637	18.301	15.903	19.82	14.175	17.923	11.648	13.657	12.075
LMGP03010508	1-(9Z-nonadecenoyl)-2-(13Z,16Z-docosadienoyl)-glycero-3-phosphoserine	PS(19:1(9Z)/22:2(13Z,16Z))	Glycerophospholipids	12.178	13.912	13.832	11.008	10.962	10.924	13.349	7.762	13.883	13.452	11.745	12.868	13.068	12.765	13.51	7.433	10.958	10.947	10.998	11.998	11.837	7.835	11.417	15.395	17.812	14.22	15.978	19.746	18.466	17.697	14.529	13.572	15.449
LMGP03010707	1-docosanoyl-2-heptadecanoyl-glycero-3-phosphoserine	PS(22:0/17:0)	Glycerophospholipids	12.178	12.034	11.972	11.008	10.962	10.944	12.815	11.59	10.993	12.933	13.661	15.032	15.314	14.958	13.061	12.84	12.756	12.765	12.776	13.947	13.753	12.842	13.272	16.322	9.862	14.181	19.072	21.278	19.5	21.352	15.306	14.333	18.329
LMGP03020001	1-hexadecyl-2-dodecanoyl-glycero-3-phosphoserine	PS(O-16:0/12:0)	Glycerophospholipids	10.583	10.483	10.419	11.495	11.482	11.46	8.772	11.518	11.426	11.648	12.269	13.407	8.484	13.359	11.729	19.877	11.487	11.492	11.5	12.517	12.338	11.616	11.961	9.828	13.711	14.9	11.238	22.257	16.789	10.979	15.17	14.22	20.032
LMGP03020005	1-hexadecyl-2-pentadecanoyl-glycero-3-phosphoserine	PS(O-16:0/15:0)	Glycerophospholipids	13.27	19.951	11.358	11.468	11.458	11.46	11.528	11.493	11.447	11.669	12.269	13.426	13.654	13.359	11.748	11.551	11.487	11.492	11.474	12.517	12.357	11.616	11.932	16.109	18.622	14.9	16.687	20.503	19.247	18.477	15.148	14.196	16.075
LMGP03020089	1-hexadecyl-2-docosanoyl-glycero-3-phosphoserine	PS(O-16:0/22:0)	Glycerophospholipids	14.481	14.283	14.198	13.492	13.54	13.467	13.64	13.586	13.626	13.704	14.55	16.03	16.332	15.951	13.831	13.752	13.581	13.569	13.6	14.88	14.662	13.67	14.079	19.563	20.01	18.014	20.623	13.363	23.576	21.862	18.438	17.215	19.828
LMGP03030002	1-(1Z-hexadecenyl)-2-tridecanoyl-glycero-3-phosphoserine	PS(P-16:0/13:0)	Glycerophospholipids	5.959	16.033	15.859	8.723	11.017	5.949	5.959	7.224	5.968	5.471	6.471	7.16	7.146	6.945	7.614	5.956	5.952	10.947	6.843	6.572	9.959	8.104	6.308	8.401	9.449	9.264	8.634	10.164	9.774	9.447	9.337	8.24	6.191
LMGP03030074	1-(1Z-eicosenyl)-2-(9Z-nonadecenoyl)-glycero-3-phosphoserine	PS(P-20:0/19:1(9Z))	Glycerophospholipids	12.598	15.344	13.152	12.418	11.259	12.366	14.419	12.42	12.413	12.798	12.776	14.025	14.286	14.44	11.945	8.251	12.699	12.685	11.93	13.074	13.678	12.788	12.459	18.096	21.371	15.645	18.882	13.387	21.216	17.673	15.909	15.395	11.732
LMGP03030092	1-(1Z-hexadecenyl)-2-(4Z,7Z,10Z,13Z,16Z,19Z-docosahexaenoyl)-glycero-3-phosphoserine	PS(P-16:0/22:6(4Z,7Z,10Z,13Z,16Z,19Z))	Glycerophospholipids	4.962	7.778	4.943	5.001	4.967	4.969	4.963	5.013	4.968	5.045	5.356	6.098	7.878	5.782	8.083	4.938	4.939	4.945	4.927	5.466	5.483	5.049	6.999	7.144	8.095	6.968	7.415	8.725	8.758	8.579	6.822	6.202	6.446
LMGP03040001				10.932	6.949	10.769	11.468	11.482	11.483	11.528	11.518	11.447	11.648	12.25	13.426	13.654	13.359	12.722	11.526	11.502	11.492	11.474	12.517	12.357	11.616	11.932	16.109	18.622	14.9	16.687	20.503	19.247	16.316	15.148	14.172	16.05
LMGP03050010	1-(9Z-hexadecenoyl)-glycero-3-phosphoserine	PS(16:1(9Z)/0:0)	Glycerophospholipids	not detected	not detected	not detected	16.338	5.847	16.136	15.179	17.604	18.154	14.717	12.269	17.797	16.785	19.295	17.196	12.555	14.237	11.476	11.5	16.393	19.113	11.639	16.999	17.712	18.572	19.626	18.55	17.208	19.168	22.415	19.133	18.81	21.188
LMGP04010068	1-tridecanoyl-2-dodecanoyl-glycero-3-phospho-(1'-sn-glycerol)	PG(13:0/12:0)	Glycerophospholipids	11.432	11.379	1.584	11.495	11.458	11.46	11.528	11.518	11.447	11.648	12.269	13.407	13.632	13.38	11.748	11.526	11.487	11.476	11.5	12.539	12.338	11.639	11.961	16.109	18.596	14.9	16.738	20.449	19.247	18.477	15.148	14.196	3.157
LMGP04010398	1-(9Z,12Z,15Z-octadecatrienoyl)-2-tridecanoyl-glycero-3-phospho-(1'-sn-glycerol)	PG(18:3(9Z,12Z,15Z)/13:0)	Glycerophospholipids	11.48	11.431	11.411	11.362	11.407	11.383	11.449	11.434	11.38	11.593	12.229	13.359	13.543	13.435	11.657	11.665	11.589	11.432	11.449	12.469	12.295	11.54	12.03	16.213	18.745	14.809	16.607	20.424	19.146	18.378	15.062	14.089	16.003
LMGP04010976	1-dodecanoyl-2-tetradecanoyl-glycero-3-phospho-(1'-sn-glycerol)	PG(12:0/14:0)	Glycerophospholipids	6.67	18.779	7.943	6.036	5.971	5.964	5.972	6.028	5.985	7.32	6.471	7.196	7.181	6.963	6.212	5.956	7.202	6.631	3.955	6.607	2.245	8.08	8.337	8.418	9.473	7.484	8.662	10.164	9.812	9.493	7.996	7.346	10.038
LMGP04020004	1-hexadecyl-2-(9Z-tetradecenoyl)-glycero-3-phospho-(1'-sn-glycerol)	PG(O-16:0/14:1(9Z))	Glycerophospholipids	13.944	11.379	7.333	6.019	5.971	5.949	5.959	6.015	5.968	6.099	6.471	7.16	7.146	6.945	6.196	5.956	5.969	5.948	5.94	6.572	11.758	6.077	6.308	8.401	9.449	7.484	8.634	4.694	9.792	9.468	7.971	7.308	7.835
LMGP04020065	1-eicosyl-2-heneicosanoyl-glycero-3-phospho-(1'-sn-glycerol)	PG(O-20:0/21:0)	Glycerophospholipids	17.029	16.73	16.609	15.779	15.725	15.764	16.051	15.457	15.769	15.92	16.774	18.62	19.09	18.627	16.019	15.906	15.706	15.812	15.606	17.249	16.857	15.903	16.197	7.606	12.399	19.998	11.576	10.243	6.235	9.161	20.871	20.024	13.405
LMGP04030002	1-(1Z-hexadecenyl)-2-tridecanoyl-glycero-3-phospho-(1'-sn-glycerol)	PG(P-16:0/13:0)	Glycerophospholipids	11.408	4.475	10.419	16.866	16.846	16.841	16.998	16.879	16.772	17.027	17.992	20.102	20.658	20.109	17.141	17.064	16.875	16.908	16.98	18.522	18.134	17.011	17.391	11.774	13.802	8.9	13.435	22.906	18.466	10.132	10.9	8.576	15.473
LMGP04030066	1-(1Z-eicosenyl)-2-(9Z,12Z-heptadecadienoyl)-glycero-3-phospho-(1'-sn-glycerol)	PG(P-20:0/17:2(9Z,12Z))	Glycerophospholipids	7.338	7.321	7.307	10.615	10.525	10.509	10.609	10.537	10.519	11.026	11.247	12.85	13.026	12.726	11.131	5.809	10.885	10.82	10.53	11.944	11.758	10.694	11.386	14.684	21.281	13.539	10.271	18.711	17.405	17.697	14.529	13.551	15.309
LMGP04030081	1-(1Z-eicosenyl)-2-heneicosanoyl-glycero-3-phospho-(1'-sn-glycerol)	PG(P-20:0/21:0)	Glycerophospholipids	14.869	4.553	20.005	13.925	13.897	13.897	14.081	13.955	13.907	14.014	14.806	16.318	16.662	16.242	14.072	16.143	13.814	13.847	13.905	15.14	14.929	13.958	14.321	19.878	12.748	18.359	20.897	13.338	11.788	10.042	18.752	17.507	11.672
LMGP04030089	1-(1Z-octadecenyl)-2-(4Z,7Z,10Z,13Z,16Z,19Z-docosahexaenoyl)-glycero-3-phospho-(1'-sn-glycerol)	PG(P-18:0/22:6(4Z,7Z,10Z,13Z,16Z,19Z))	Glycerophospholipids	13.01	4.818	1.731	5.748	5.678	5.666	5.69	5.708	5.692	5.813	6.156	4.055	6.821	6.603	7.842	5.697	6.447	5.676	5.676	6.26	6.253	5.79	10.53	8.04	9.069	7.077	8.293	9.764	9.402	9.071	7.63	6.978	6.867
LMGP04040006	1-(8-[5]-ladderane-octanoyl)-2-(8-[3]-ladderane-octanyl)-sn-glycero-3-phospho-(1'-sn-glycerol)		Glycerophospholipids	7.589	7.56	7.558	7.649	7.585	7.567	7.583	7.621	7.577	7.748	8.2	7.313	7.297	8.764	7.871	6.134	8.316	4.105	7.579	6.739	8.2	6.175	10.369	10.426	9.631	9.537	10.718	12.625	9.954	9.627	9.879	9.206	10.721
LMGP04050016	1-(4Z,7Z,10Z,13Z,16Z,19Z-docosahexaenoyl)-glycero-3-phospho-(1'-sn-glycerol)	PG(22:6(4Z,7Z,10Z,13Z,16Z,19Z)/0:0)	Glycerophospholipids	not detected	not detected	not detected	16.724	14.33	17.62	17.031	16.855	16.772	13.243	17.962	11.569	14.876	19.326	15.123	16.143	10.985	15.028	14.879	12.726	18.703	4.079	15.402	18.618	15.801	18.731	19.509	19.746	13.848	21.795	19.664	13.572	20.251
LMGP04050019	1-(9Z,12Z-heptadecadienoyl)-glycero-3-phospho-(1'-sn-glycerol)	PG(17:2(9Z,12Z)/0:0)	Glycerophospholipids	4.558	11.379	11.338	11.495	11.458	11.503	11.528	11.518	11.447	11.648	12.269	13.407	13.654	13.359	11.776	11.526	11.487	11.521	11.5	12.495	12.338	11.639	11.961	16.136	18.544	14.9	16.738	20.479	19.247	18.477	15.17	14.196	15.961
LMGP06010222	1-(9Z-heptadecenoyl)-2-hexadecanoyl-glycero-3-phospho-(1'-myo-inositol)	PI(17:1(9Z)/16:0)	Glycerophospholipids	5.099	8.461	7.531	5.001	7.274	5.666	6.894	7.309	5.985	5.045	5.738	6.84	6.837	6.574	10.692	8.371	5.674	7.973	5.676	6.26	6.217	7.745	6.379	4.986	9.552	7.054	8.293	9.764	11.6	8.116	9.603	6.202	6.775
LMGP06020003	1-hexadecyl-2-tridecanoyl-glycero-3-phospho-(1'-myo-inositol)	PI(O-16:0/13:0)	Glycerophospholipids	4.94	6.165	7.307	7.38	8.834	9.366	8.748	7.424	7.969	7.043	7.668	8.175	9.414	7.162	6.391	8.972	5.847	5.82	6.142	8.756	8.162	7.072	6.104	9.167	9.602	7.252	9.889	9.321	6.708	9.757	8.972	7.517	3.086
LMGP06020020	1-octadecyl-2-tridecanoyl-glycero-3-phospho-(1'-myo-inositol)	PI(O-18:0/13:0)	Glycerophospholipids	1.724	3.245	10.877	5.988	6.753	9.671	5.408	7.309	6.749	7.802	8.2	8.893	7.128	8.678	6.196	7.657	7.692	7.664	7.672	8.276	8.162	7.807	8.044	9.654	9.403	9.432	11.326	12.109	6.46	11.303	3.165	9.095	9.928
LMGP06030009	1-(1Z-hexadecenyl)-2-(9Z-hexadecenoyl)-glycero-3-phospho-(1'-myo-inositol)	PI(P-16:0/16:1(9Z))	Glycerophospholipids	5.611	3.138	5.67	5.001	4.967	4.969	4.963	4.993	4.968	5.045	5.335	6.074	8.639	5.782	7.554	4.938	4.961	4.945	5.911	5.486	5.483	9.691	5.231	7.144	8.095	6.181	7.415	8.725	8.431	8.151	6.848	6.202	6.446
LMGP06030060	1-(1Z-eicosenyl)-2-(9Z-tetradecenoyl)-glycero-3-phospho-(1'-myo-inositol)	PI(P-20:0/14:1(9Z))	Glycerophospholipids	10.31	4.493	7.558	7.649	7.585	7.567	7.583	7.621	7.577	10.057	8.2	8.973	8.989	8.764	7.503	7.223	7.603	7.571	7.579	8.348	8.2	5.358	7.974	10.426	9.098	7.077	10.718	12.625	12.095	11.681	10.367	9.668	4.862
LMGP06050005	1-(9Z-octadecenoyl)-sn-glycero-3-phospho-(1'-myo-inositol)	PI(18:1(9Z)/0:0)	Glycerophospholipids	5.078	5.047	5.053	11.857	14.065	11.119	13.059	12.959	13.064	11.849	12.532	19.286	14.202	15.204	9.948	14.229	11.222	11.764	11.718	12.057	13.462	11.377	13.008	10.895	20.121	12.275	11.2	20.872	12.2	20.274	10.337	15.975	12.018
LMGP06050010	1-(9Z,12Z-octadecadienoyl)-glycero-3-phospho-(1'-myo-inositol)	PI(18:2(9Z,12Z)/0:0)	Glycerophospholipids	15.163	17.054	14.901	16.922	16.648	19.637	13.059	19.108	12.882	19.037	11.745	12.909	20.112	17.979	16.253	10.947	11.001	11.002	17.833	18.455	12.198	16.962	17.356	18.898	20.535	14.645	11.358	18.553	14.038	21.826	18.035	13.679	15.309
LMGP06050032	1-(9Z-heptadecenoyl)-glycero-3-phospho-(1'-myo-inositol)	PI(17:1(9Z)/0:0)	Glycerophospholipids	13.173	13.112	14.901	16.724	16.621	18.004	10.25	17.821	7.319	18.27	19.084	16.465	13.135	17.769	8.27	17.165	18.011	18.527	16.98	18.487	11.837	16.962	16.936	15.464	17.912	12.33	14.219	19.771	15.578	17.804	11.705	17.48	21.128
LMGP10010035	1-octadecanoyl-2-docosanoyl-sn-glycero-3-phosphate	PA(18:0/22:0)	Glycerophospholipids	12.42	13.142	13.062	12.53	12.563	12.513	11.528	12.571	12.595	12.798	13.466	15.668	15.092	18.216	12.819	12.814	12.563	12.607	12.59	14.543	13.593	12.708	13.086	23.145	19.417	15.428	17.401	21.988	20.137	19.223	20.842	15.833	15.473
LMGP10010423	1-(6Z,9Z,12Z,15Z-octadecatetraenoyl)-2-dodecanoyl-glycero-3-phosphate	PA(18:4(6Z,9Z,12Z,15Z)/12:0)	Glycerophospholipids	5.998	3.563	13.062	8.009	5.152	5.964	5.986	5.644	5.611	3.268	6.507	5.469	7.2	6.963	4.637	5.97	5.969	4.435	6.508	6.63	6.57	6.097	6.712	7.697	8.746	7.503	8.68	10.2	9.86	9.514	4.956	7.364	7.973
LMGP10010604	1-(8Z,11Z,14Z-eicosatrienoyl)-2-nonadecanoyl-glycero-3-phosphate	PA(20:3(8Z,11Z,14Z)/19:0)	Glycerophospholipids	9.861	9.779	9.754	9.503	9.446	9.435	11.497	9.477	9.473	10.368	10.089	11.071	11.16	10.934	9.708	7.056	9.448	10.201	10.202	10.292	11.017	9.61	10.624	13.046	9.428	12.953	13.401	12.136	15.269	20.446	12.311	11.554	15.262
LMGP10010766	1-(13Z,16Z-docosadienoyl)-2-octadecanoyl-glycero-3-phosphate	PA(22:2(13Z,16Z)/18:0)	Glycerophospholipids	11.366	11.272	11.227	10.858	10.87	10.802	11.551	10.889	10.837	11.047	11.67	13.554	12.979	13.435	11.821	9.975	10.862	10.847	10.877	12.615	11.734	10.967	11.355	16.368	19.048	15.047	17.022	21.424	16.159	17.65	15.306	13.503	15.397
LMGP10020041	1-octadecyl-2-(7Z,10Z,13Z,16Z-docosatetraenoyl)-glycero-3-phosphate	PA(O-18:0/22:4(7Z,10Z,13Z,16Z))	Glycerophospholipids	11.523	11.431	11.338	10.986	10.916	10.902	11.031	10.969	10.968	11.669	11.7	12.823	13.026	12.726	11.217	10.978	10.913	10.898	10.915	15.512	11.758	11.045	11.386	16.089	10.374	17.264	15.952	19.746	18.466	18.537	14.483	13.551	18.503
LMGP10020091	1-hexadecyl-2-docosanoyl-glycero-3-phosphate	PA(O-16:0/22:0)	Glycerophospholipids	9.861	9.779	9.72	9.465	9.417	9.366	12.739	9.41	11.469	9.569	12.269	11.038	13.632	10.863	11.729	9.416	9.416	12.659	11.449	10.264	10.144	11.54	11.914	13.013	14.83	14.878	13.363	16.217	15.235	14.695	15.126	14.149	2.677
LMGP10030060	1-(1Z-eicosenyl)-2-pentadecanoyl-glycero-3-phosphate	PA(P-20:0/15:0)	Glycerophospholipids	9.662	9.568	9.531	9.181	9.227	9.179	9.186	9.192	9.232	9.392	9.872	10.809	10.871	10.591	9.492	9.026	9.222	9.189	9.176	10.038	9.932	9.352	9.64	12.7	9.311	11.676	13.077	15.861	14.929	14.366	11.997	11.173	20.473
LMGP10030070	1-(1Z-eicosenyl)-2-(6Z,9Z,12Z-octadecatrienoyl)-glycero-3-phosphate	PA(P-20:0/18:3(6Z,9Z,12Z))	Glycerophospholipids	10.195	10.109	10.035	11.468	9.712	9.7	9.685	9.732	9.754	9.908	10.407	11.385	11.525	11.246	10.009	9.794	9.726	9.737	9.685	6.783	10.46	11.616	10.16	13.504	16.776	12.385	13.871	16.914	15.852	15.222	12.727	11.932	9.009
LMGP10030075	1-(1Z-eicosenyl)-2-eicosanoyl-glycero-3-phosphate	PA(P-20:0/20:0)	Glycerophospholipids	13.292	11.339	13.033	19.647	12.535	7.256	14.593	12.49	12.677	12.742	13.466	14.84	15.062	14.688	12.853	10.947	12.591	13.017	12.564	13.785	13.565	12.679	13.058	17.922	21.147	16.507	18.768	19.722	22.11	20.945	16.931	15.774	18.77
LMGP10050028	1-(8Z,11Z,14Z-eicosatrienoyl)-glycero-3-phosphate	PA(20:3(8Z,11Z,14Z)/0:0)	Glycerophospholipids	6.693	10.015	11.704	4.875	9.578	9.605	13.922	11.275	9.906	9.763	11.163	11.531	11.496	13.563	10.042	16.238	8.278	8.22	9.657	11.354	12.176	9	10.052	6.78	14.759	12.57	13.649	13.435	14.47	15.457	12.992	12.064	14.572
LMGP10050033	1-(5Z,8Z,11Z,14Z,17Z-eicosapentaenoyl)-glycero-3-phosphate	PA(20:5(5Z,8Z,11Z,14Z,17Z)/0:0)	Glycerophospholipids	13.196	13.662	17.494	9.758	17.202	16.982	12.681	14.69	9.78	16.789	13.869	16.179	18.243	11.246	18.04	11.551	16.793	14.186	8.094	16.424	17.824	17.526	16.799	14.519	18.596	12.162	21.241	18.956	15.549	17.245	19.695	11.485	15.397
LMGP10060004	1-octadecyl-glycero-3-phosphate	PA(O-18:0/0:0)	Glycerophospholipids	4.711	4.686	4.695	6.07	10.806	6.245	6.268	6.319	7.319	6.437	7.758	7.536	7.5	3.902	6.524	6.696	5.634	6.265	6.262	6.918	6.871	6.414	6.665	8.795	8.577	7.951	9.038	10.624	10.232	9.904	8.371	7.681	7.21
LMGP20010005	1-hexadecanoyl-2-(5-oxovaleroyl)-sn-glycero-3-phosphocholine	PC(16:0/5:0(CHO))	Glycerophospholipids	13.864	7.481	7.476	6.036	6.016	5.964	5.986	6.028	6.018	3.293	6.507	4.084	8.865	8.583	4.712	5.97	5.969	5.999	5.958	6.63	6.57	6.841	6.331	8.456	9.534	7.503	8.68	10.2	9.86	9.514	8.016	7.364	9.009
LMPK04000010		Erythromycin D	Polyketides	6.67	11.431	7.333	11.411	11.407	11.383	11.449	11.406	11.405	11.593	12.229	13.359	13.543	13.266	11.657	11.665	11.589	11.432	11.449	12.469	12.295	11.54	11.888	15.972	18.745	14.809	16.582	20.424	19.146	18.581	15.062	14.111	7.326
LMPK12010404	Malvidin 3-O-(6-O-(4-O-(4-O-(6-O-E-p-coumaroyl-beta-D-glucopyranosyl)-E-p-coumaroyl)-alpha-rhamnosyl)-beta-D-glucopyranoside)-5-O-beta-D-glucopyranoside		Polyketides	12.845	13.876	13.803	12.117	12.112	12.09	12.18	9.605	12.087	12.265	12.983	14.054	14.5	14.033	12.422	12.325	12.162	12.065	12.131	13.214	13.08	12.211	4.756	16.998	19.976	15.947	17.845	20.84	21.34	19.918	16.074	15.084	17.036
LMPK12020255	5,7-Dimethoxy-8-prenylflavan		Polyketides	8.017	7.372	7.307	8.009	7.976	7.346	7.45	7.994	7.994	8.139	8.563	9.431	13.993	9.206	8.245	7.361	7.387	7.382	7.411	8.756	7.466	11.933	8.362	10.959	12.378	10.06	10.421	13.363	12.721	11.799	10.337	9.73	7.806
LMPK12120281		Kushenol D	Polyketides	10.31	4.475	15.691	14.882	17.852	14.657	16.59	18.924	17.543	18.339	17.512	14.69	19.354	11.184	18.262	10.978	15.038	14.6	15.054	14.26	18.277	14.612	15.213	17.762	17.812	14.284	16.078	19.797	14.371	17.804	16.82	19.146	4.827
LMPK12120532	2',4',6',3,4-Pentahydroxy-3'-geranyl-5-prenyldihydrochalcone		Polyketides	11.432	11.379	11.338	11.541	11.482	11.503	11.528	11.518	11.447	11.648	12.269	13.407	13.654	13.359	11.776	11.526	11.487	11.476	11.5	12.495	12.338	11.639	11.984	16.109	18.544	14.9	16.738	20.479	19.247	18.477	15.17	14.196	4.827
LMPK12120572	alpha,4,2'-Trihydroxy-4-O-geranyldihydrochalcone		Polyketides	3.52	3.563	3.329	15.624	17.533	16.895	16.449	18.558	7.765	18.377	18.574	19.017	16.902	12.855	11.271	14.442	17.837	18.291	16.289	14.372	13.678	19.042	14.723	15.615	17.938	19.434	19.443	19.797	17.86	11.327	20.782	19.012	19.5
LMPK12140012		Ovaliflavanone B	Polyketides	19.046	15.996	12.961	11.256	15.419	18.004	10.713	11.3	18.154	9.934	15.5	13.719	19.462	18.921	16.852	18.163	19.088	11.7	17.036	11.354	14.024	18.842	17.356	12.385	14.512	8.383	12.926	20.662	18.489	18.841	11.705	13.833	14.572
LMPK13120002		Cannabinol	Polyketides	4.94	4.937	4.922	5.001	4.943	6.638	4.935	4.993	4.968	6.247	6.92	6.046	4.34	5.817	5.732	6.646	5.485	5.279	6.67	5.466	5.457	6.785	5.206	7.144	8.839	8.383	7.437	9.398	8.431	8.548	6.848	6.18	6.446
LMPR01070212		Dihydroxyneurosporene/ OH-Chloroxanthin	Prenol Lipids	12.092	11.981	11.918	17.868	17.884	14.657	9.781	16.351	14.588	4.399	17.181	13.666	17.758	14.16	13.335	16.826	18.26	17.203	16.145	18.162	19.956	15.11	12.22	9.142	19.236	12.359	13.198	17.304	15.709	15.025	12.558	18.511	14.572
LMPR04000008		bacteriohopane-31,32,33,34-tetrol-35-cyclitol	Prenol Lipids	9.861	9.779	9.72	11.453	11.482	11.46	7.859	11.518	11.426	11.669	12.308	13.455	14.607	13.359	11.748	11.551	11.502	11.521	9.396	12.539	12.357	11.584	9.864	16.158	9.992	14.925	5.327	14.196	19.276	10.132	12.246	14.172	8.414
LMPR04000011		bacteriohopane-,32,33,34-triol-35-cyclitol	Prenol Lipids	10.915	10.835	10.769	11.468	11.458	11.46	11.528	11.493	19.902	11.648	12.25	13.426	13.654	13.359	11.748	11.526	11.487	11.492	11.474	12.517	12.357	19.922	11.932	11.455	18.622	14.9	16.687	14.013	17.085	12.869	15.148	14.172	16.003
LMPR04000016		N-tryptophanyl-35-aminobacteriohopane-32,33,34-triol	Prenol Lipids	11.004	10.9	10.823	10.524	10.525	10.509	10.58	10.537	10.519	10.705	11.67	12.799	12.979	12.703	10.807	10.601	10.544	10.515	10.53	11.882	11.734	10.668	11.355	14.711	16.906	13.57	15.216	18.711	17.405	16.763	13.818	12.975	15.243
LMSP01080033	1-deoxy-tetradecasphinganine	Xestoaminol C	Sphingolipids	4.73	4.724	4.731	4.759	4.726	4.717	4.508	4.741	4.735	4.804	5.062	5.659	5.606	5.419	4.892	4.705	4.726	4.699	4.703	5.153	5.202	4.804	4.946	6.632	7.528	5.679	6.898	8.078	7.837	7.599	6.329	5.71	6.405
LMSP02050006	N-(docosanoyl)-sphing-4-enine-1-phosphate	CerP(d18:1/22:0)	Sphingolipids	5.382	5.021	9.405	10.858	10.916	10.802	11.427	10.911	10.778	11.026	12.229	9.856	9.874	9.615	11.657	8.371	8.373	9.378	11.449	9.137	11.017	10.967	13.429	11.484	12.938	2.09	16.078	10.812	18.511	12.869	12.246	11.45	12.271
LMSP02050007	N-(15Z-tetracosenoyl)-sphing-4-enine-1-phosphate	CerP(d18:1/24:1(15Z))	Sphingolipids	18.85	18.617	19.749	10.917	10.897	4.692	10.958	8.349	10.519	8.452	8.942	9.804	9.819	9.582	8.592	8.337	8.316	7.341	7.363	9.086	8.984	8.454	8.722	11.419	12.883	10.51	8.591	13.956	13.262	12.809	6.315	5.646	10.831
LMSP0505DO06	Galalpha1-3(GalNAcbeta1-4)Galbeta1-4Glcbeta-Cer(d18:1/26:0)		Sphingolipids	10.975	4.917	7.159	11.516	11.501	11.483	11.497	6.937	11.494	11.69	12.291	13.426	13.654	13.359	11.748	11.526	11.487	11.492	11.5	12.517	12.357	11.639	11.961	16.109	18.622	14.878	16.713	6.684	19.247	18.519	15.17	14.196	16.003
LMSP0601CR02	Galbeta1-3GalNAcbeta1-4(NeuGcalpha2-3)Galbeta1-3GalNAcbeta1-4Galbeta1-4Glcbeta-Cer(d18:1/18:0)		Sphingolipids	4.229	4.575	18.611	17.694	15.076	16.749	21.072	7.224	21.269	16.948	17.992	17.797	18.209	17.352	11.271	17.064	16.875	16.908	14.323	18.522	18.134	19.176	11.444	15.421	17.886	20.467	21.241	19.842	9.774	21.826	17.533	18.644	7.299
LMSP0601DR03	GalNAcbeta1-4(NeuAcalpha2-3)Galbeta1-3GlcNAcbeta1-3(Galbeta1-3GalNAcbeta1-4)Galbeta1-4Glcbeta-Cer(d18:1/20:0)		Sphingolipids	4.257	3.713	10.473	19.487	9.643	19.877	14.822	9.669	14.399	9.539	19.018	19.053	11.03	12.275	19.436	14.325	14.548	17.525	16.877	20.067	10.721	18.913	13.033	14.8	17	20.27	21.267	15.825	18.613	15.712	13.018	15.444	9.859
LMSP06020010	(3'-sulfo)Galbeta-Cer(d18:1/20:0)	C20 Sulfatide	Sphingolipids	4.538	11.707	11.655	12.256	11.259	11.228	12.342	11.275	12.256	11.405	12.048	13.205	13.42	13.099	11.562	12.299	11.282	11.232	11.276	12.277	12.122	12.323	11.728	15.441	18.114	14.592	18.01	8.116	22.004	17.923	16.285	13.884	18.19
LMST01010311	12beta-hydroxy-24-norcholesta-1,4,22E-trien-3-one		Sterol Lipids	13.36	16.255	7.307	6.491	6.001	4.802	6.388	6.045	6.07	6.537	8.888	9.717	7.297	7.121	7.577	7.774	7.796	6.042	8.16	6.718	7.945	6.731	6.767	10.782	9.739	8.023	8.93	10.478	10.089	10.111	8.173	7.409	3.086
LMST01020015	cholest-5-en-3beta-yl (5Z,8Z,11Z,14Z,17Z-eicosapentaenoate)	20:5 Cholesteryl ester	Sterol Lipids	16.545	6.773	16.814	16.07	16.317	16.895	14.654	15.093	16.175	16.45	19.728	14.417	3.992	14.252	17.042	17.034	16.409	17.754	18.374	17.607	13.224	16.343	17.952	17.338	17.862	14.72	15.978	9.575	10.113	17.758	17.587	12.564	15.961
LMST01020036	(22R)-2beta,14,22,25-tetrahydroxy-6-oxo-5beta-cholest-7-en-3beta-yl hexadecanoate	ecdysone palmitate	Sterol Lipids	10.677	10.568	10.505	10.216	10.19	10.196	10.194	10.203	10.216	10.368	10.953	12.001	12.129	11.833	10.501	10.31	10.228	10.201	10.202	11.154	11.017	10.318	10.693	14.251	16.365	13.151	14.746	18.078	16.883	16.247	13.481	12.564	3.086
LMST01030128	campestan-2alpha,3alpha,6alpha,22R,23R-pentol	6alpha-Hydroxycastasterone	Sterol Lipids	9.071	9.035	8.995	9.128	9.088	9.05	9.093	9.131	9.081	16.385	9.746	10.661	10.739	10.474	9.367	9.088	11.029	9.075	9.075	9.914	9.776	9.202	9.525	12.538	14.205	11.546	12.866	15.409	14.637	14.144	11.838	11.07	18.77
LMST02030122	9alpha-fluoro-11beta,17alpha,21-trihydroxy-pregn-4-en-3,20-dione 21-acetate	Fludrocortisone acetate	Sterol Lipids	9.417	11.839	13.614	17.549	17.236	17.015	17.836	14.741	10.612	19.037	15.875	20.698	20.394	20.731	17.141	13.289	18.845	18.327	12.461	12.803	11.89	17.526	13.429	10.959	17.202	15.283	13.975	13.363	15.742	11.35	14.646	15.529	17.861
LMST03020020	(5Z,7E)-(1S,3R)-24-nor-9,10-seco-5,7,10(19)-cholatriene-1,3,23-triol	1alpha,23-dihydroxy-24,25,26,27-tetranorvitamin D3 / 1alpha,23-dihydroxy-24,25,26,27-tetranorcholecalciferol	Sterol Lipids	16.272	15.104	5.946	13.611	12.59	17.112	19.481	16.263	11.187	16.479	13.929	19.155	14.846	14.579	11.915	10.947	12.41	18.154	11.449	16.243	11.758	16.527	13.564	20.857	17.736	14.088	15.813	19.842	18.016	18.519	16.767	13.572	10.865
LMST03020081	(5Z,7E,22E)-(3S)-26,26,26,27,27,27-hexafluoro-9,10-seco-5,7,10(19),22-cholestatetraene-3,25-diol	(22E)-26,26,26,27,27,27-hexafluoro-25-hydroxy-22,23-didehydrovitamin D3 / (22E)-26,26,26,27,27,27-hexafluoro-25-hydroxy-22,23-didehydrocholecalciferol	Sterol Lipids	18.099	10.015	7.307	19.517	14.129	19.4	19.654	18.116	19.318	19.274	20.456	19.255	11.278	19.081	18.078	16.272	15.009	19.313	17.703	15.388	18.1	14.788	11.386	16.488	19.735	17.264	16.053	19.771	15.549	22.522	19.225	18.748	20.974
LMST03020146	(7E)-(3S, 6RS)-6,19-epidioxy-24,24-difluoro-9,10-seco-5(10),7-cholestadiene-3,25-diol	(6RS)-6,19-epidioxy-24,24-difluoro-25-hydroxy-6,19-dihydrovitamin D3 / (6RS)-6,19-epidioxy-24,24-difluoro-25-hydroxy-6,19-dihydrocholecalciferol	Sterol Lipids	6.105	7.953	5.859	5.988	5.933	8.968	8.976	8.974	8.957	6.33	6.721	7.441	6.855	6.653	7.46	6.185	5.721	6.188	9.201	6.338	9.633	4.804	6.052	8.401	9.809	7.798	8.271	10.221	9.839	9.493	7.996	10.84	10.038
LMST03020616	(5E,7E)-(1R,2S,3R)-2-fluoro-22-oxa-19-nor-9,10-seco-5,7-cholestadien-1,3,25-triol	2alpha-Fluoro-19-nor-22-oxa-1alpha,25-dihydroxyvitamin D3	Sterol Lipids	15.352	7.836	11.147	5.654	11.821	6.245	7.217	7.401	6.293	6.437	7.758	7.536	7.5	7.287	6.524	7.208	6.27	6.265	6.262	6.918	6.871	6.414	6.665	8.795	9.926	7.951	9.038	10.624	10.232	9.904	8.371	7.681	8.301
LMST04010120	3alpha,6beta,7alpha,12alpha-Tetrahydroxy-5beta-cholan-24-oic Acid		Sterol Lipids	7.338	7.321	7.307	6.331	6.268	6.245	6.268	6.319	6.293	6.437	6.817	7.536	8.504	7.287	6.524	6.327	7.222	6.265	6.262	6.918	5.868	7.353	7.599	8.795	9.926	9.403	9.038	10.624	10.232	9.904	8.371	6.512	8.837
LMST05010042	Cholestane-3,7,12,25-tetrol-3-glucuronide		Sterol Lipids	1.724	3.563	1.769	6.036	6.016	7.922	5.986	6.028	6.018	6.099	6.507	7.216	7.2	6.963	6.229	5.97	5.969	5.999	5.958	6.63	7.123	5.535	6.331	8.456	9.534	6.67	8.68	10.2	9.86	11.034	8.016	7.364	7.973
LMST05020014	20-oxopregn-5-en-3beta-yl sulfate	pregnenolone sulfate	Sterol Lipids	7.72	7.695	3.868	17.897	16.532	16.783	18.297	17.567	16.271	14.466	16.06	17.83	17.927	17.118	18.338	17.736	14.398	18.291	14.914	14.089	18.25	16.311	18.943	18.618	17.839	19.038	18.323	12.051	15.578	11.372	17.533	18.141	20.671

## Sheet: Lipid Quant
Supplementary Dataset 12: (L) LC-MS-QTOF Extracellular lipids RTs and Quant.
LIPIDMAPS ID #	Systematic Name	Common Name	Category	Blank Media1	Blank Media2	Blank Media3	hT Con1	hT Con2	hT Con3	hT Ski1	hT Ski2	hT Ski3	PA Con1	PA Con2	PA Con3	PA Ski1	PA Ski2	PA Ski3	PB Con1	PB Con2	PB Con3	PB Ski1	PB Ski2	PB Ski3	PC Con1	PC Con2	PC Con3	PC Ski1	PC Ski2	PC Ski3	PD Con1	PD Con2	PD Con3	PD Ski1	PD Ski2	PD Ski3
LMFA01020299	2S,4S,6S,8S,10S,12S-hexamethyl-triacontanoic acid	Phthioceranic acid (C36)	Fatty Acids	0	0	0	0.00205784	0.00169186	0.00211301	0.00101924	0.00100595	0.00208817	0.0107105	0.00523504	0.0112207	0.0095527	0.013329	0.0165591	0.0158573	0.00754198	0.0143797	0.0039962	0.0103086	0.00967152	0.0138096	0.0192322	0.0249588	0.0295722	0.00898453	0.0279228	0.0110297	0.0290081	0.0147196	0.0121889	0.00854654	0.0106939
LMFA01050072	19-hydroxy-nonadecanoic acid		Fatty Acids	9.65763e-06	1.57091e-05	1.11403e-05	1.18951e-05	0.00013446	3.09214e-05	7.51577e-06	7.29226e-06	5.9322e-06	8.92377e-05	0.000213425	0.00015764	9.0551e-05	7.19987e-06	0.000150708	0.000141002	8.86178e-05	8.97543e-05	0.000123835	0.000136238	0.000110392	4.70507e-05	2.0615e-05	0.00013	2.82448e-05	1.38979e-05	1.14568e-05	1.03328e-05	9.08813e-05	4.33703e-05	7.1039e-06	5.74035e-05	1.43223e-05
LMFA01060111	12-oxo-5E,8E,10Z-heptadecatrienoic acid		Fatty Acids	1.44137e-05	0.000124372	0.000122231	0.000534583	0.000547797	0.000503444	0.000685809	0.000559896	0.00051464	0.000729416	0.00057888	0.000431233	0.000669385	0.000627197	0.000845252	0.000506102	0.000689555	0.000658854	0.000883231	0.000660325	0.000749957	0.000623678	0.000651747	0.000614433	4.31383e-05	0.000856636	3.40124e-05	0.000601974	0.000602794	0.000108381	0.00049405	0.000609424	0.000373927
LMFA01140011	4-[5]-ladderane-butanoic acid		Fatty Acids	1.4243e-05	1.94924e-05	1.19326e-05	3.70586e-05	5.73359e-05	3.23622e-05	0.00122869	9.08647e-05	0.000974953	7.33436e-05	0.00128946	8.20396e-05	0.000214076	5.66246e-05	0.00146281	0.00013601	0.00130009	0.00110509	0.000145303	1.29136e-05	0.000229657	0.00110964	0.00132709	0.000978872	0.00108579	0.00146674	0.000136865	0.00113293	0.00105144	0.000900891	0.000159059	0.00110553	0.000128346
LMFA01150002	12,15-epoxy-13,14-dimethyl-12,14-eicosadienoic acid		Fatty Acids	6.14621e-05	6.66467e-05	5.53305e-05	6.65505e-05	2.19114e-05	1.63865e-05	7.53266e-05	0.000123528	0.000106073	0.000169967	1.29438e-05	0.000136786	0.000153053	0.000139204	0.000126789	4.47735e-05	5.07726e-05	3.96469e-05	7.9626e-05	0.000145754	6.88863e-05	0.000101592	0.000106124	0.00016485	0.000146144	7.60129e-05	7.80032e-05	0.000107472	8.2179e-05	0.000139648	0.000152497	7.99862e-05	0.000329963
LMFA01160001	6-O-[3-hydroxy-2-tetradecyloctadec-11E-enoyl]-alpha-D-glucopyranosyl alpha-D-glucopyranoside	alpha,alpha'-Trehalose 6-mycolate	Fatty Acids	0.00100967	0.00130868	0.00246125	0.000447408	0.00073829	0.00303686	0.000590102	0.00109259	0.0030867	0.00280128	0.000664217	0.00106224	0.00093966	0.00169803	0.000281134	0.001683	0.00192884	0.00180358	0.00436617	0.00226832	0.000432025	0.00237768	0.00258525	0.0216888	0.00238984	0.0034645	0.00104491	0.0166049	0.000997795	0.0130826	0.0154961	0.000356451	0.000625502
LMFA03010124	isopropyl 9S,11R,15S-trihydroxy-17-phenyl-18,19,20-trinor-5Z,13E-prostadienoate	17-phenyl-trinor-PGF2alpha isopropyl ester	Fatty Acids	0.0164737	0.000118564	0.0196245	0.0341501	0.0347346	0.0313555	0.0383571	0.0386538	0.0383269	0.0229217	0.0227985	0.0385663	0.0477021	0.0333747	0.0303014	0.000752784	0.0225545	0.0209847	0.0276497	0.0276727	0.0218503	0.0162178	0.0217373	0.0371495	0.0289502	0.0287682	0.031297	0.0502014	0.0306143	0.0289517	0.0226153	0.0264934	0.0223086
LMFA07070004	O-hexadecanoyl-R-carnitine	Palmitoylcarnitine	Fatty Acids	0.00230354	0.00414109	0.00371647	0.00329214	0.00389424	0.00373828	0.00390502	0.00358882	0.00351214	0.00189153	0.00153765	0.00143714	0.0026271	0.0022639	0.00224558	0.000996557	0.00255671	0.00206366	0.00148387	0.00170096	0.00223851	0.0025466	0.00275106	0.000782312	0.000464941	0.00198661	0.00135152	0.000222494	0.000281077	0.000592434	0.000572371	0.00115787	0.000719996
LMFA08020096	N-(9Z-octadecenoyl)-tryptophan	N-oleoyl tryptophan	Fatty Acids	0.000250128	0.000199868	0.000361237	0.000830267	0.000483176	0.000461978	0.0012422	0.00611205	0.00323986	0.00251711	0.000633444	0.00087946	0.00163102	0.00123768	0.00106678	0.083949	0.0012737	0.000646936	0.000518495	0.00202145	0.00121277	0.000814035	0.00144584	0.00110023	0.00451943	0.000818537	0.000957939	0.00185315	4.83062e-05	0.00125063	0.00150086	0.000299295	0.000917748
LMFA08020107	N-hexadecanoyl-threonine	N-palmitoyl threonine	Fatty Acids	0	0	0	8.64817e-05	0.000131706	0.00338182	0.000132312	0.000125762	0.00316478	0.00435481	0.00453201	0.00272641	0.00474269	0.00422761	0.00503162	0.00276152	0.00414746	0.00357348	0.00509684	0.00420715	0.00425566	0.00380382	0.00439257	0.00344317	0.00360902	0.0049485	0.00360062	0.000166687	0.00325571	0.00301758	0.00413927	0.00382683	0.0041606
LMFA08020153	N-(5Z,8Z,11Z,15Z-eicosatetraenoyl)-alanine	N-arachidonoyl alanine	Fatty Acids	0	0	0	0.0050449	0.00483006	0.0053116	0.00549993	0.00480602	0.00417586	0.00776969	0.00858211	0.0681105	0.00808586	0.00999461	0.0151689	0.00513848	0.00549019	0.00718333	0.0076214	0.00674389	0.018591	0.0088517	0.00696891	0.00671629	0.0412629	0.0698794	0.184379	0.0487622	0.18867	0.120253	0.00854793	0.00967672	0.00743178
LMGL00000123	1-O-(1'S,2'S,3'R,4'R,5'S-tetrahydroxycyclopentyl)-2-(9-methylpentadecanoyl)-3-(10-methyl-hexadecanyl)-sn-glycerol	Crasseride 2a	Glycerolipids	4.0526e-05	0.0368494	0.0189225	0.037357	0.0447346	0.0406501	0.0445545	0.047704	0.0433203	0.0267316	0.0364193	0.0241543	0.0326977	0.0287864	0.0309035	0.0159658	0.0311581	0.0264129	0.0352822	0.0322628	0.0309885	0.0348102	0.0371321	0.0219721	0.0201058	0.00129211	0.000322931	0.0143494	0.017122	0.0260599	0.032524	0.0310524	0.0315629
LMGL02010258	1,2-didocosanoyl-sn-glycerol	DG(22:0/22:0/0:0)	Glycerolipids	0	0	0	0.00488223	0.00285174	0.00251851	0.000212202	0.00243445	0.00513919	0.00576369	0.0016214	0.00112604	0.000846299	0.000433954	0.00263064	0.000685562	0.000417369	0.00111812	0.00177314	0.00386184	0.000449225	0.00323534	6.46267e-05	0.00387554	0.00185338	0.00067225	0.000405407	0.00112534	0.00164691	0.00047434	0.000934962	0.00034418	0.000780438
LMGL02010305	1-(7Z,10Z,13Z,16Z,19Z-docosapentaenoyl)-2-(4Z,7Z,10Z,13Z,16Z,19Z-docosahexaenoyl)-sn-glycerol	DG(22:5(7Z,10Z,13Z,16Z,19Z)/22:6(4Z,7Z,10Z,13Z,16Z,19Z)/0:0)[iso2]	Glycerolipids	0.00602511	0.00783112	0.00534615	0.00516689	0.00641894	0.00134963	0.00660278	0.00672517	0.00553643	0.000390871	0.00453015	0.00387879	0.000504735	0.00309233	0.000589268	0.000561609	0.000288489	0.00110811	0.000881951	0.00319613	0.00346531	0.00331385	0.00189163	0.00239598	0.00224823	0.00858029	0.000994856	0.00312024	0.001559	0.0034717	0.00692581	0.00584337	0.00699597
LMGL02010319	1,3-di-(9Z-octadecenoyl)-2-hydroxy-glycerol (d5)	DG(18:1(9Z)/0:0/18:1(9Z)) (d5)	Glycerolipids	0.0124846	0.002002	0.00150677	0.000619317	0.000671797	0.000265486	0.00130448	0.000549087	0.000678882	0.000130062	0.00100744	0.000530762	0.000931257	0.000460832	0.000488965	0.00135718	0.00196495	0.000130674	0.000801684	0.00181296	0.000209322	0.000486772	0.00195123	0.00315781	0.00264166	0.000667591	0.0089999	0.0108222	0.0053457	0.0012086	0.000586067	0.000224366	0.000310966
LMGL05010009	1-(5Z,8Z,11Z,14Z,17Z-docosapentaenoyl)-2-(13Z-hexadecenoyl)-3-(6'-sulfo-alpha-D-quinovosyl)-sn-glycerol	SQDG(22:5(5Z,8Z,11Z,14Z,17Z)/16:1(13Z))	Glycerolipids	0.000311516	0.000272744	0.000195979	0.00215459	0.00279589	0.00124962	0.000342103	0.00157819	0.00249398	0.000812417	0.000815959	0.0022445	0.00463206	0.000457813	0.00070294	0.000479613	0.00669385	0.0047981	0.00050288	0.000339725	0.00146296	0.00295956	0.000939642	0.00121837	0.00670898	0.000733486	0.000129592	0.00452544	0.00349676	0.000708513	0.000368659	0.000391784	0.00527135
LMGL05010014	1-(9Z,12Z,15Z-octadecatrienoyl)-2-(6Z,9Z,12Z,15Z-octadecatetraenoyl)-3-O-beta-D-galactosyl-sn-glycerol	MGDG(18:3(9Z,12Z,15Z)/18:4(6Z,9Z,12Z,15Z))	Glycerolipids	0.00296789	0.0104443	0.00637438	0.0233506	0.0216732	0.0260187	0.0253021	0.0265008	0.0224665	0.0225293	0.0263034	0.0240541	0.0379247	0.0226162	0.0239871	0.013978	0.0185026	0.0217699	0.0157503	0.0270697	0.0327051	0.014066	0.0300549	0.0486363	0.0577677	0.0223725	0.000249855	0.0548324	0.0727856	0.0330562	0.0422431	0.0308103	0.0408058
LMGL05010025	1-hexadecanoyl-2-(9Z-octadecenoyl)-3-O-beta-D-galactosyl-sn-glycerol	MGDG(16:0/18:1(9Z))	Glycerolipids	0.022328	0.0330486	0.0219025	0.0299913	0.00409121	0.00452957	0.0260532	0.00403066	0.0305616	0.00398006	0.0334362	0.0288608	0.0054162	0.0312048	0.0372905	0.0176701	0.0392078	0.0318757	0.030359	0.00522782	0.00500726	0.0299812	0.00528124	0.0082607	0.00549792	0.00596155	0.00670725	0.0124782	0.00725072	0.00961667	0.0238676	0.00493773	0.0259964
LMGP01010706			Glycerophospholipids	0.0266905	0.000158653	0.0302825	0.0021393	0.000986792	0.00173472	0.0218241	0.00217076	0.0208621	0.0160736	0.00151126	0.00242042	0.0159503	0.0136386	0.0172574	0.00207541	0.0144519	0.01344	0.00188285	0.000307304	0.000198382	0.00201745	0.000936403	7.96542e-05	0.00772395	0.0234908	0.00614666	0.0176027	0.000968091	0.0165775	0.000764196	0.0170063	0.0175121
LMGP01011214			Glycerophospholipids	2.11111e-05	1.44682e-05	2.2838e-05	6.20016e-06	0.000204419	1.31923e-05	8.74744e-06	2.6678e-05	7.21697e-05	9.95529e-06	0.000135457	0.000129705	8.08349e-06	3.18803e-05	8.66227e-06	0.000178658	1.61516e-05	0.000188994	0.000135653	8.51154e-06	6.79054e-05	0.000508188	1.01011e-05	3.64147e-05	0.00122776	0.000186476	1.86703e-05	7.88349e-06	0.00141668	3.71527e-05	3.64647e-05	1.12522e-05	6.87216e-05
LMGP01011222	1,2-dibutyryl-sn-glycero-3-phosphocholine	PC(4:0/4:0)	Glycerophospholipids	2.6043e-05	0.00020518	2.58405e-05	5.7475e-05	6.88807e-05	2.69887e-05	0.000166366	3.03436e-05	3.23837e-05	0.000122543	1.50882e-05	3.4542e-05	1.25387e-05	1.32824e-05	6.07897e-05	3.14966e-05	2.06674e-05	1.31015e-05	1.19908e-05	4.06311e-05	2.10098e-05	0.000140501	3.84013e-05	1.09601e-05	4.01611e-05	0.000274951	1.17446e-05	3.18805e-05	0.00012464	3.7782e-05	5.45126e-05	3.42209e-05	6.68469e-05
LMGP01011483	1-(9Z-hexadecenoyl)-2-octadecanoyl-glycero-3-phosphocholine	PC(16:1(9Z)/18:0)	Glycerophospholipids	0.000116672	0.00307721	0.000863895	0.00628853	0.000410354	1.44207e-05	0.0078108	0.000252322	0.0123282	0.0316787	0.0284777	0.020193	0.0278676	0.0247984	0.0251059	0.0272201	6.5073e-05	0.00211533	0.0381966	5.42246e-05	0.000130166	0.0338894	0.030702	0.0291629	0.00537128	0.0303944	0.0227965	0.000436245	0.000265372	0.0292568	0.0052552	0.0255409	0.0287677
LMGP01011758	1-(9Z-nonadecenoyl)-2-tetradecanoyl-glycero-3-phosphocholine	PC(19:1(9Z)/14:0)	Glycerophospholipids	0.000408902	0.000702538	0.000468583	0.00604555	0.00389224	0.00624359	0.000291687	0.00647615	0.00545867	0.0025886	0.00282971	0.00572782	0.00771482	0.00578268	0.00579559	0.000528879	0.00340921	0.00584406	0.00456303	0.00261233	0.00241393	0.00343771	0.0016521	0.000999961	0.00074429	0.00566693	0.00368578	0.00835978	0.0045599	0.00627318	0.00616489	0.00573017	0.00700729
LMGP01012043	1-(13Z,16Z-docosadienoyl)-2-heptadecanoyl-glycero-3-phosphocholine	PC(22:2(13Z,16Z)/17:0)	Glycerophospholipids	0.042871	0.00466571	0.00318758	0.00184355	0.0172981	0.0286975	0.0308006	0.0258233	0.0259581	0.0188529	0.0194804	0.0162219	0.0206928	0.0189384	0.0184908	0.0129489	0.0195015	0.0108939	0.0267009	0.0198649	0.0124989	0.0053441	0.0221024	0.0102665	0.00255438	0.0264926	0.00371729	0.00248786	0.00811941	2.37905e-05	0.0240626	0.0221816	0.0223664
LMGP01020194	1-octadecyl-2-tridecanoyl-glycero-3-phosphocholine	PC(O-18:0/13:0)	Glycerophospholipids	0.00110274	0.00170177	0.00111797	0.0224998	0.0264761	0.0251793	0.0247287	0.029175	0.0269326	0.0120299	0.0181218	0.012238	0.017117	0.0142074	0.0151524	0.00726041	0.0154795	0.0141705	0.0175199	0.0164334	0.0149092	0.0181707	0.019412	0.0101723	0.00911781	0.0199713	0.00933741	0.00780253	0.0070885	0.0117744	0.0172479	0.0154991	0.023071
LMGP01030024	1-(1Z-hexadecenyl)-2-(9Z-pentadecenoyl)-glycero-3-phosphocholine	PC(P-16:0/15:1(9Z))	Glycerophospholipids	0.144735	0.00112309	0.154102	0.0976742	0.106181	0.093463	0.105917	0.100282	0.0964792	0.0817338	0.0768288	0.050903	0.0678633	0.0596426	0.0830987	0.0476464	0.0783789	0.0719823	0.0946257	0.0685934	0.0645153	0.0919614	0.0927172	0.0624413	0.0625979	0.0793581	0.049433	0.0865407	0.0532231	0.0718075	0.070133	0.0651379	0.0722422
LMGP01030029	1-(1Z-hexadecenyl)-2-(9Z,12Z-heptadecadienoyl)-glycero-3-phosphocholine	PC(P-16:0/17:2(9Z,12Z))	Glycerophospholipids	0.0213683	0.0319975	0.0212049	0.00731917	0.0105893	0.00967882	0.0131834	0.00966177	0.0087678	0.00390126	0.0073857	0.00591076	0.00781247	0.00559044	0.00468894	8.00404e-06	0.00553122	0.00477126	0.00815636	0.00570153	0.00508779	0.00621644	0.00592859	0.00449036	0.00302241	0.0109681	0.00380083	0.00530017	0.00364535	0.0045826	0.00828809	0.00708409	0.00778591
LMGP01030031	1-(1Z-hexadecenyl)-2-(6Z,9Z,12Z-octadecatrienoyl)-glycero-3-phosphocholine	PC(P-16:0/18:3(6Z,9Z,12Z))	Glycerophospholipids	7.9257e-05	0.0233137	0.014898	0.0159203	0.0185031	0.0166227	0.022155	0.0175752	0.0178127	0.00763353	0.0159482	0.0118751	0.0152278	0.0108501	0.00960947	0.000581928	0.00801375	0.00775722	0.0160949	0.0088431	0.0109638	0.0121706	0.0119933	0.0089712	0.00702182	0.0212262	0.00966671	0.011082	0.0107232	0.0133582	0.0192124	0.0163613	0.0195222
LMGP01030056	1-(1Z-octadecenyl)-2-(9Z,12Z-heptadecadienoyl)-glycero-3-phosphocholine	PC(P-18:0/17:2(9Z,12Z))	Glycerophospholipids	0.000836014	0.00026463	0.00120897	0.00407002	0.00412918	0.0285246	0.0236364	0.00422571	0.0040278	0.0282381	0.0304603	0.0267314	0.0351539	0.0288097	0.0339262	0.0165471	0.0346402	0.0278155	0.0233141	0.0372126	0.0321532	0.00501495	0.0270963	0.0109841	0.0122897	0.0299567	0.00636959	0.01153	0.00832061	0.00226957	0.0222112	0.0237148	0.0245247
LMGP01030103	1-(1Z-eicosenyl)-2-(7Z,10Z,13Z,16Z-docosatetraenoyl)-glycero-3-phosphocholine	PC(P-20:0/22:4(7Z,10Z,13Z,16Z))	Glycerophospholipids	0.014999	0.0185503	0.0119298	0.0122215	0.0128414	0.0122032	0.013687	0.0133607	0.0141544	0.00953574	0.0106467	0.00852077	0.0106958	0.00806345	0.00774265	0.00413087	0.00822361	0.00188523	0.0121267	0.0101232	0.0120785	0.0113146	0.0105094	0.0061617	0.00101239	0.0153437	0.000818878	0.000923478	5.00952e-05	0.0014517	0.011536	0.0106269	0.00806135
LMGP01040094	1-tetradecanyl-2-(8-[3]-ladderane-octanyl)-sn-glycerophosphocholine		Glycerophospholipids	0.000147757	0.000841451	0.000548262	0.00928136	0.00875927	0.000587432	0.00822323	0.00742586	0.000458609	0.000598117	0.0108195	0.0115875	0.0145759	0.000720242	0.00132349	0.00692612	0.00977083	0.0109369	0.000566632	0.0135274	0.0154979	0.00825871	0.0107565	0.00475896	0.000668566	0.0129903	0.00812422	0.0118283	0.00111525	0.00828421	0.0142546	0.0150151	0.0166666
LMGP02010348	1,2-diundecanoyl-sn-glycero-3-phospho-N-methylethanolamine	PE-NMe(11:0/11:0)	Glycerophospholipids	0.00511382	0.00754529	0.000181419	0.000924584	0.00560422	0.000582159	0.00200172	0.0010241	0.00703712	0.000597031	0.00266431	0.000659062	0.000437798	0.000456248	0.000428152	0.000134671	0.00105466	0.000618638	0.00189185	0.00100131	0.000683747	0.000941254	0.00143203	0.00134749	0.000723738	0.00310255	0.000493941	0.000569594	0.000738294	0.00570907	0.00222523	0.000930772	0.000412809
LMGP02010821	1-(9Z-nonadecenoyl)-2-(13Z,16Z-docosadienoyl)-glycero-3-phosphoethanolamine	PE(19:1(9Z)/22:2(13Z,16Z))	Glycerophospholipids	0.00727522	0.0706619	0.00782137	0.0391715	0.031395	0.0357474	0.00138429	0.0398432	0.0388152	0.00470413	0.00251019	0.00143287	0.00161826	0.024693	0.00196063	0.00967393	0.00233584	0.0222463	0.00235251	0.00158986	0.0019216	0.0363933	0.00279232	0.025373	0.0229619	0.00212614	0.0130689	0.00428773	0.00124597	0.0172594	0.000865099	0.0230365	0.00119744
LMGP02040008	1,2-ditetradecyl-sn-glycero-3-phospho-N,N-dimethylethanolamine	PE-NMe2(O-14:0/O-14:0)	Glycerophospholipids	0.00119116	0.000251511	0.00111677	0.000421082	0.000556072	0.000521828	0.000248584	0.000580061	0.000508739	0.00050132	0.000201429	0.000906413	0.00127986	0.000832312	0.000947642	0.00054781	0.000979807	0.000403338	0.000414754	0.000986056	0.000660828	0.00122678	6.98619e-05	0.000125843	0.00160565	0.00103033	5.80302e-06	0.000641938	0.00114245	0.00151069	0.00124181	0.000456889	0.000157488
LMGP02040014	1-(8-[5]-ladderane-octanyl)-2-(8-[3]-ladderane-octanyl)-sn-glycerophosphoethanolamine		Glycerophospholipids	0.0311404	0.000370491	0.0327295	0.0229753	0.0254338	0.0271972	0.0279433	0.0264848	0.0244408	0.0223631	0.0232972	0.0176047	0.00342057	0.0195935	0.0269515	0.0157098	0.0322903	0.0249429	0.0254078	0.0281532	0.0227331	0.0205981	0.020507	0.0179102	0.0153268	0.0194371	0.0095985	0.011807	0.00620529	0.0108527	0.0133972	0.0151384	0.014485
LMGP02040016	1-(6-[3]-ladderane-hexanyl)-2-(8-[3]-ladderane-octanyl)-sn-glycerophosphoethanolamine		Glycerophospholipids	0.0211584	0.000692957	0.000379152	0.00978656	0.0107736	0.0110115	0.0124103	0.00117639	0.000992127	0.0104444	0.012167	0.00990247	0.0101261	0.0106507	0.0156693	0.00842366	0.0146425	0.01181	0.010881	0.0155443	0.0123181	0.0137999	0.00923041	0.0109264	0.0114238	0.0127688	0.00879819	0.00916984	0.00727461	0.00982822	0.00984951	0.0091577	0.0106664
LMGP02040017	1-(8-[3]-ladderane-octanyl)-2-(8-[3]-ladderane-octanyl)-sn-glycerophosphoethanolamine		Glycerophospholipids	0.0822082	0.000392876	0.0854099	0.000886192	0.00692369	0.00639228	0.00650971	0.000805043	0.000679589	0.00650909	0.00815963	0.00832018	0.0104251	0.00901582	0.00838989	0.0052288	0.0086427	0.00669863	0.00658035	0.00919709	0.00878163	0.00518389	0.00645357	0.00618685	0.00280206	0.00754786	0.00321471	0.00689634	0.00307141	0.0566898	0.00689213	0.00711848	0.00807981
LMGP03010021	1,2-dioctanoyl-sn-glycero-3-phosphoserine	PS(8:0/8:0)	Glycerophospholipids	9.47657e-06	0.000131992	9.03467e-06	6.73256e-06	1.36115e-05	7.28216e-05	7.43963e-06	0.000114526	4.49971e-05	8.91574e-06	0.000104252	1.01052e-05	2.18636e-05	0.000128851	1.21501e-05	7.10302e-06	7.34526e-05	1.0474e-05	4.89152e-05	6.07298e-06	4.31758e-05	0.000155439	2.1439e-05	5.5234e-05	2.60186e-05	3.52027e-05	1.80419e-05	1.35662e-05	2.43052e-05	1.70351e-05	9.18562e-06	0.000118035	3.06947e-05
LMGP03010508	1-(9Z-nonadecenoyl)-2-(13Z,16Z-docosadienoyl)-glycero-3-phosphoserine	PS(19:1(9Z)/22:2(13Z,16Z))	Glycerophospholipids	0.00161013	0.0153098	0.00903542	0.00302113	0.0029158	0.0028269	0.00677966	0.00110002	0.00110519	0.0074976	0.00804308	0.00983353	0.0112774	0.00940014	0.00539986	0.00226248	0.00470095	0.00502146	0.00638888	0.00949744	0.00954872	0.00460641	0.00549275	0.00741266	0.00417729	0.00897144	0.00369747	0.00711132	0.00289016	0.00882434	0.0118253	0.0126439	0.0136379
LMGP03010707	1-docosanoyl-2-heptadecanoyl-glycero-3-phosphoserine	PS(22:0/17:0)	Glycerophospholipids	0.0128254	0.0182669	0.0128794	0.00652491	0.00727037	0.0062857	0.0222686	0.0144235	0.00772896	0.0220013	0.0255766	0.019843	0.0238277	0.0220206	0.0236149	0.00829086	0.0194326	0.0175802	0.0240716	0.0235788	0.0229297	0.0211451	0.0248757	0.0132134	0.00413734	0.0108969	0.0171111	0.0317771	0.0182949	0.00723289	0.0250023	0.0220351	0.0224137
LMGP03020001	1-hexadecyl-2-dodecanoyl-glycero-3-phosphoserine	PS(O-16:0/12:0)	Glycerophospholipids	0.000993225	0.00133453	0.00092674	0.00169741	0.00100022	0.00113456	0.000686235	0.000977921	0.00105295	0.00201297	0.00132552	0.00137043	0.00226197	0.00185842	0.00204541	7.13016e-05	0.00259125	0.00261628	0.00175676	0.00141976	0.00187796	0.00164973	0.00224059	0.00229211	0.0238616	0.00134188	0.00172319	0.000229842	0.00100603	0.00097281	0.00198157	0.0014905	0.00167327
LMGP03020005	1-hexadecyl-2-pentadecanoyl-glycero-3-phosphoserine	PS(O-16:0/15:0)	Glycerophospholipids	0.000325425	0.00052584	0.00644242	0.0137104	0.00759444	0.00794789	0.00704497	0.0074147	0.00816415	0.0171765	0.011829	0.0144295	0.016605	0.019254	0.0181566	0.0361871	0.0167799	0.0214471	0.0165445	0.0157628	0.0183085	0.0134176	0.0206899	0.0365237	0.0384527	0.017364	0.0297487	0.0444352	0.026369	0.0249815	0.0201393	0.0176302	0.0211983
LMGP03020089	1-hexadecyl-2-docosanoyl-glycero-3-phosphoserine	PS(O-16:0/22:0)	Glycerophospholipids	0.112713	0.161089	0.105776	0.0711826	0.0809126	0.0819642	0.0920264	0.0761483	0.0770351	0.0545038	0.0579989	0.0424073	0.0574661	0.0468341	0.059171	0.0356906	0.0713581	0.061574	0.0764657	0.0638448	0.0531555	0.0661786	0.0611185	0.0513614	0.00339075	0.0627733	0.0496135	0.00184592	1.60047e-05	0.000477182	0.0611672	0.0530506	0.0616952
LMGP03030002	1-(1Z-hexadecenyl)-2-tridecanoyl-glycero-3-phosphoserine	PS(P-16:0/13:0)	Glycerophospholipids	0.000377083	0.000144893	6.7867e-05	0.00108576	0.00019916	0.00204651	0.00198039	0.00204743	0.0016688	0.000615804	0.00889308	0.0178815	0.0116914	0.00691211	0.000933929	0.0293741	0.00720429	0.000338507	0.00202139	0.0242242	0.00107169	0.00102987	0.00891606	0.012759	0.0115722	0.00137355	0.0143732	0.0107272	0.0149304	0.0158426	0.000384066	0.0025492	0.00541683
LMGP03030074	1-(1Z-eicosenyl)-2-(9Z-nonadecenoyl)-glycero-3-phosphoserine	PS(P-20:0/19:1(9Z))	Glycerophospholipids	0.000818251	0.00827169	0.000884211	0.00360625	0.000669259	0.00225602	0.0024104	0.00293709	0.00399979	0.00503398	0.000829863	0.000637065	0.000685209	0.00129753	0.00128917	0.00845738	0.00463545	0.00404346	0.00119234	0.000766084	0.0026852	0.00612978	0.000808145	0.00314946	0.00193911	0.000724936	0.00133946	0.000303321	0.00345902	0.00315958	0.000638225	0.00137841	0.000676741
LMGP03030092	1-(1Z-hexadecenyl)-2-(4Z,7Z,10Z,13Z,16Z,19Z-docosahexaenoyl)-glycero-3-phosphoserine	PS(P-16:0/22:6(4Z,7Z,10Z,13Z,16Z,19Z))	Glycerophospholipids	0.00301308	0.0007837	0.00213813	0.0106895	0.00840792	0.00949418	0.00991365	0.0104599	0.0089827	0.00781473	0.00962014	0.0111553	0.000515756	0.00974927	0.000224249	0.00447731	0.00595649	0.00667314	0.00442667	0.0122287	0.0137302	0.00465802	0.000922931	0.0216519	0.0273085	0.00120119	0.0299192	0.0222451	0.0126271	0.00648507	0.0196134	0.0139746	0.0190824
LMGP03040001			Glycerophospholipids	0.000494028	2.89787e-05	0.000446951	0.00883471	0.00468494	0.00509494	0.0041161	0.00453751	0.00502393	0.0111352	0.00769879	0.00970459	0.0108198	0.0132523	0.0012599	0.0226518	0.0103461	0.0133844	0.00929901	0.011429	0.0118004	0.00899033	0.0136465	0.0249683	0.0262342	0.011615	0.0223183	0.0278176	0.018791	0.000650018	0.0146304	0.0116731	0.0152878
LMGP03050010	1-(9Z-hexadecenoyl)-glycero-3-phosphoserine	PS(16:1(9Z)/0:0)	Glycerophospholipids	0	0	0	1.46654e-05	0.000160329	4.7721e-06	6.96869e-05	1.91182e-05	8.06902e-06	3.42064e-05	0.000174225	8.55644e-05	0.000338306	1.45053e-05	4.92635e-06	1.89248e-05	2.17164e-05	0.00047942	0.000301815	5.66223e-06	8.97555e-06	0.000218619	0.000149601	1.00991e-05	0.0003657	2.64738e-05	6.2384e-06	3.73655e-05	0.000332332	1.46744e-05	1.14129e-05	0.000161964	1.30625e-05
LMGP04010068	1-tridecanoyl-2-dodecanoyl-glycero-3-phospho-(1'-sn-glycerol)	PG(13:0/12:0)	Glycerophospholipids	0.00882184	0.0135137	2.15272e-05	0.00893047	0.0044736	0.00530551	0.00377067	0.00464952	0.00490311	0.0100433	0.00629349	0.00655426	0.00752639	0.00880865	0.0106921	0.0177251	0.011123	0.0136791	0.00836887	0.00830984	0.00857964	0.00806198	0.0116377	0.014969	0.0156069	0.00690747	0.0126239	0.0278819	0.0111657	0.0104285	0.00887601	0.00701869	0.00854041
LMGP04010398	1-(9Z,12Z,15Z-octadecatrienoyl)-2-tridecanoyl-glycero-3-phospho-(1'-sn-glycerol)	PG(18:3(9Z,12Z,15Z)/13:0)	Glycerophospholipids	0.00427472	0.0105939	0.00721281	0.0123443	0.00805072	0.0122435	0.00706029	0.00857965	0.0117241	0.0282864	0.0189996	0.0203571	0.0247126	0.0106864	0.0264556	0.0123632	0.00534258	0.0143095	0.0138533	0.0258519	0.0310761	0.0196755	0.0120611	0.0347531	0.0493058	0.0247836	0.0365722	0.0271306	0.0601384	0.0512124	0.0345717	0.0275929	0.0372218
LMGP04010976	1-dodecanoyl-2-tetradecanoyl-glycero-3-phospho-(1'-sn-glycerol)	PG(12:0/14:0)	Glycerophospholipids	0.000195301	8.80885e-05	0.000522559	0.00101186	0.00105901	0.000812076	0.00113436	0.00130529	0.00111392	0.000990805	0.00405486	0.00647706	0.0047685	0.00234764	0.00173869	0.0075327	0.000753044	0.0012214	7.06474e-05	0.00640087	7.43034e-06	0.00166613	0.00110125	0.0073767	0.00821643	0.00184262	0.00858528	0.00686442	0.0123831	0.0156988	0.00332254	0.00292686	0.00104112
LMGP04020004	1-hexadecyl-2-(9Z-tetradecenoyl)-glycero-3-phospho-(1'-sn-glycerol)	PG(O-16:0/14:1(9Z))	Glycerophospholipids	0.000347638	0.000275414	0.000272709	0.000837585	0.00101769	0.000859922	0.000885678	0.000923544	0.000827998	0.00314041	0.00408913	0.00802256	0.00630753	0.00362143	0.00275526	0.0137794	0.00306268	0.00215564	0.00211667	0.011324	0.000591477	0.00364078	0.00426954	0.00593722	0.00630632	0.00245289	0.00656461	6.27261e-06	0.008298	0.00877301	0.00282494	0.00265723	6.7524e-06
LMGP04020065	1-eicosyl-2-heneicosanoyl-glycero-3-phospho-(1'-sn-glycerol)	PG(O-20:0/21:0)	Glycerophospholipids	0.0246408	0.0340585	0.0315412	0.0485959	0.0493674	0.0532786	0.0532953	0.0219053	0.0557369	0.035418	0.0447887	0.0332629	0.041045	0.0312163	0.040091	0.0126587	0.0371678	0.0339437	0.0219936	0.0401628	0.0327445	0.0544594	0.0501427	0.00066286	0.000246463	0.000514647	0.000433963	0.0015038	9.13856e-06	0.00234122	0.000123129	0.0224987	0.000846594
LMGP04030002	1-(1Z-hexadecenyl)-2-tridecanoyl-glycero-3-phospho-(1'-sn-glycerol)	PG(P-16:0/13:0)	Glycerophospholipids	0.00793579	0.000320461	0.000701033	0.0106077	0.0111566	0.0122452	0.0132531	0.0122491	0.0078834	0.0580807	0.0537122	0.101419	0.0452002	0.114912	0.064314	0.135055	0.0962974	0.0748757	0.0664426	0.0560243	0.0494012	0.0529842	0.0764328	0.0694849	0.0502277	0.0351038	0.0330408	0.0017784	0.0341593	0.000746425	0.058592	0.105204	0.0577081
LMGP04030066	1-(1Z-eicosenyl)-2-(9Z,12Z-heptadecadienoyl)-glycero-3-phospho-(1'-sn-glycerol)	PG(P-20:0/17:2(9Z,12Z))	Glycerophospholipids	0.0005478	0.000742708	0.000523808	0.00247781	0.0022693	0.00249773	0.00293846	0.00217284	0.0029244	0.00151034	0.00270576	0.00144022	0.00199128	0.0017896	0.0016894	0.00239008	0.00212768	0.00256888	0.00404746	0.00213683	0.00151174	0.0025215	0.00108658	0.00414425	0.00203972	0.00356941	0.000556203	0.00295729	0.00125556	0.000770633	0.000879253	0.00100301	0.00108701
LMGP04030081	1-(1Z-eicosenyl)-2-heneicosanoyl-glycero-3-phospho-(1'-sn-glycerol)	PG(P-20:0/21:0)	Glycerophospholipids	0.018019	4.37946e-05	0.00667968	0.0161051	0.0162535	0.0160296	0.0173745	0.0186428	0.0187082	0.0116275	0.0133671	0.0095928	0.0136989	0.00888384	0.00859955	0.00384596	0.0118556	0.0108754	0.0128632	0.0123936	0.0109572	0.0122818	0.0161107	0.00816447	0.00222724	0.0176628	0.000921949	0.000261656	0.00155465	0.000729064	0.013475	0.0118471	0.0106161
LMGP04030089	1-(1Z-octadecenyl)-2-(4Z,7Z,10Z,13Z,16Z,19Z-docosahexaenoyl)-glycero-3-phospho-(1'-sn-glycerol)	PG(P-18:0/22:6(4Z,7Z,10Z,13Z,16Z,19Z))	Glycerophospholipids	0.00797551	0.000122987	1.78827e-05	0.00617618	0.0074708	0.00684282	0.00849638	0.00626862	0.00571516	0.0104046	0.0123359	3.82161e-05	0.0155254	0.0110085	0.00972136	0.00524379	0.000625241	0.00861355	0.0158167	0.0107114	0.0114283	0.008561	0.00178338	0.00781269	0.00890622	0.01442	0.00939206	0.00984295	0.00696314	0.00828729	0.0123281	0.0113729	0.0133756
LMGP04040006	1-(8-[5]-ladderane-octanoyl)-2-(8-[3]-ladderane-octanyl)-sn-glycero-3-phospho-(1'-sn-glycerol)		Glycerophospholipids	0.00578246	0.00913253	0.00654346	0.0107307	0.0102338	0.00938099	0.0127055	0.0121304	0.011722	0.00976774	0.0103406	0.000998145	0.000684081	0.014592	0.0125971	0.000765318	0.000844049	4.60649e-05	0.00984531	0.00118639	0.0129164	0.000418434	0.000637181	0.0153416	0.00155831	0.0129775	0.0127132	0.0122	0.00124153	0.00240164	0.0100912	0.0110296	0.00954976
LMGP04050016	1-(4Z,7Z,10Z,13Z,16Z,19Z-docosahexaenoyl)-glycero-3-phospho-(1'-sn-glycerol)	PG(22:6(4Z,7Z,10Z,13Z,16Z,19Z)/0:0)	Glycerophospholipids	0	0	0	2.02737e-05	0.000148482	8.99446e-05	0.000577108	0.000472462	1.43852e-05	0.000336045	0.000175024	4.28055e-05	4.79144e-05	0.00258735	0.000386427	1.42283e-05	2.46224e-05	1.46629e-05	0.000658868	4.7552e-05	4.16863e-05	7.69148e-05	0.00066254	0.000548212	6.57213e-05	0.000674878	0.000491948	0.000114283	3.09636e-05	0.000147514	0.000500348	0.000120355	1.60334e-05
LMGP04050019	1-(9Z,12Z-heptadecadienoyl)-glycero-3-phospho-(1'-sn-glycerol)	PG(17:2(9Z,12Z)/0:0)	Glycerophospholipids	0.000138198	0.00115555	0.000801343	0.000884718	0.000462823	0.000575072	0.000540748	0.000472659	0.000498937	0.00105565	0.000594673	0.000480143	0.00086304	0.000664238	0.000748925	0.00202134	0.000825566	0.00188453	0.0012124	0.000938636	0.000637308	0.0008488	0.000875444	0.00145977	0.00166121	0.000494602	0.000899431	0.00235278	0.00102358	0.000938834	0.000685791	0.000578108	0.000806579
LMGP06010222	1-(9Z-heptadecenoyl)-2-hexadecanoyl-glycero-3-phospho-(1'-myo-inositol)	PI(17:1(9Z)/16:0)	Glycerophospholipids	0.000611247	0.00239782	0.00110684	0.00151838	0.00122083	0.00202397	0.00137028	0.00128383	0.000209819	0.00092279	0.000707887	0.00209633	0.00320914	0.00243054	0.00341931	0.000870316	0.00379675	0.00397907	0.00514468	0.00306218	0.00306113	0.0208473	0.0005523	0.000266199	0.00112629	0.00341122	0.00346114	0.00419655	0.0124227	0.0012006	0.0232857	0.00161576	0.00295219
LMGP06020003	1-hexadecyl-2-tridecanoyl-glycero-3-phospho-(1'-myo-inositol)	PI(O-16:0/13:0)	Glycerophospholipids	0.00336484	0.000166707	0.000348897	0.0014235	0.000327254	0.000433457	0.000321996	0.00146597	0.00254535	0.00253314	0.0028127	0.001208	0.000203124	0.00130966	0.00137522	0.000325275	0.000589585	0.00128796	0.000530223	0.000321106	0.00262305	0.00189251	0.00124687	0.000545789	0.00301822	0.00232183	0.000461944	0.00477848	5.4862e-05	0.00291999	0.000805913	0.00116648	0.000486034
LMGP06020020	1-octadecyl-2-tridecanoyl-glycero-3-phospho-(1'-myo-inositol)	PI(O-18:0/13:0)	Glycerophospholipids	5.8171e-05	5.88942e-05	0.0129593	0.00152456	0.000456587	0.0012302	0.00115685	0.00141422	0.000567115	0.00418988	0.00293878	0.00301656	0.0069469	0.00407794	0.00357857	0.003921	0.00562699	0.00448431	0.0041737	0.00443685	0.00492517	0.00428795	0.0061623	0.00156658	0.00722621	0.00434515	0.000169392	0.00374867	3.89999e-05	0.00288866	1.78205e-05	0.00369925	0.00312361
LMGP06030009	1-(1Z-hexadecenyl)-2-(9Z-hexadecenoyl)-glycero-3-phospho-(1'-myo-inositol)	PI(P-16:0/16:1(9Z))	Glycerophospholipids	0.000865935	8.63239e-05	0.00080155	0.00260289	0.00275065	0.00303137	0.00210437	0.00287217	0.00255319	0.0022676	0.00276974	0.00344781	0.000828265	0.00297596	0.000718163	0.00120212	0.00183017	0.00169934	0.000563521	0.00341018	0.00381131	6.06721e-05	0.00332289	0.00677583	0.00773113	0.00334332	0.0083005	0.00591714	0.00954613	0.00473959	0.00596133	0.00400221	0.00599171
LMGP06030060	1-(1Z-eicosenyl)-2-(9Z-tetradecenoyl)-glycero-3-phospho-(1'-myo-inositol)	PI(P-20:0/14:1(9Z))	Glycerophospholipids	0.000274303	6.44985e-05	0.00755334	0.0184591	0.0157165	0.0139463	0.0175691	0.018275	0.0186867	0.000216531	0.0134319	0.0295346	0.0260073	0.0191734	0.00335189	0.0051758	0.0136469	0.011843	0.0140559	0.0206917	0.0161671	0.000319709	0.0107034	0.0203787	0.00070319	0.000709856	0.0166912	0.018902	0.0154286	0.0156469	0.00072348	0.000595414	0.0124297
LMGP06050005	1-(9Z-octadecenoyl)-sn-glycero-3-phospho-(1'-myo-inositol)	PI(18:1(9Z)/0:0)	Glycerophospholipids	0.000441539	0.00075087	0.000344169	2.07181e-05	0.000116193	1.45725e-05	1.94852e-05	0.000272917	2.02236e-05	7.97439e-05	3.73337e-05	0.000200055	0.000114959	1.22037e-05	8.9579e-05	4.92514e-05	3.76883e-05	7.20094e-05	4.31538e-05	0.000637538	9.44651e-05	0.000278109	0.000451525	0.000497771	4.69617e-05	5.09952e-05	0.00117805	0.000238009	1.45993e-05	2.8102e-05	0.000179384	1.96176e-05	0.000102069
LMGP06050010	1-(9Z,12Z-octadecadienoyl)-glycero-3-phospho-(1'-myo-inositol)	PI(18:2(9Z,12Z)/0:0)	Glycerophospholipids	0.000271782	0.000260885	0.000231805	0.000419733	6.21172e-05	3.73991e-05	0.000235724	0.00147182	0.000120925	6.08003e-05	2.93219e-05	0.000175545	0.000218305	2.72015e-05	2.23749e-05	0.000500028	0.00043605	0.000147149	1.61939e-05	0.00206489	0.00031125	0.00168208	0.000206621	0.000304789	2.72689e-05	0.000318461	0.000318456	0.000133137	4.68137e-05	5.87413e-05	8.04577e-06	0.000253876	3.05062e-05
LMGP06050032	1-(9Z-heptadecenoyl)-glycero-3-phospho-(1'-myo-inositol)	PI(17:1(9Z)/0:0)	Glycerophospholipids	0.000111572	0.000114164	0.00019355	3.30529e-05	0.000699991	1.96824e-05	9.58654e-06	0.000161802	0.000639272	0.000568988	0.00114826	0.000239628	6.06606e-05	0.000327389	0.00105351	7.08304e-05	0.000531522	0.000101408	0.00339398	0.000366826	7.13093e-05	4.68626e-05	0.000506306	0.000167846	0.000219908	8.84866e-05	1.16722e-05	0.000188437	7.55311e-05	0.000470272	8.73054e-06	0.00116033	5.8911e-05
LMGP10010035	1-octadecanoyl-2-docosanoyl-sn-glycero-3-phosphate	PA(18:0/22:0)	Glycerophospholipids	0.027794	0.0182614	0.0101499	0.00778111	0.00857275	0.00807699	0.00742514	0.00849804	0.00758576	0.00509854	0.00509873	0.0166054	0.00609432	0.000286462	0.00556233	0.00417559	0.00660676	0.00633168	0.00754362	0.0158075	0.00561626	0.00720783	0.00589787	7.57869e-06	0.0230657	0.0362701	0.0265272	0.0417139	0.024589	0.0258799	0.000375203	0.00503616	0.00618664
LMGP10010423	1-(6Z,9Z,12Z,15Z-octadecatetraenoyl)-2-dodecanoyl-glycero-3-phosphate	PA(18:4(6Z,9Z,12Z,15Z)/12:0)	Glycerophospholipids	0.000127845	0.000102495	1.60168e-05	0.00111248	0.0012035	0.00195837	0.00101012	0.00136105	0.00127982	1.79074e-05	0.00259052	0.000922097	0.00364914	0.00207732	0.000814788	0.00551821	0.00175065	0.00041772	0.00147329	0.00510585	0.00264502	0.00196423	0.000299687	0.00117474	0.000678177	0.00192161	0.00680897	0.00624055	0.0103172	0.0110587	0.000126015	0.00252654	0.000127498
LMGP10010604	1-(8Z,11Z,14Z-eicosatrienoyl)-2-nonadecanoyl-glycero-3-phosphate	PA(20:3(8Z,11Z,14Z)/19:0)	Glycerophospholipids	0.019883	0.0258754	0.0181275	0.0184113	0.0216507	0.0198413	0.00166735	0.022949	0.0206191	0.0016867	0.0180237	0.0126723	0.0177911	0.011957	0.0101742	0.00259946	0.00954565	0.00196218	0.000933388	0.010758	0.00128131	0.0135455	0.00201342	0.00772798	0.0120817	0.00134058	0.00871399	0.000420861	0.0105464	0.0010484	0.0205967	0.0189788	0.020212
LMGP10010766	1-(13Z,16Z-docosadienoyl)-2-octadecanoyl-glycero-3-phosphate	PA(22:2(13Z,16Z)/18:0)	Glycerophospholipids	0.0201018	0.0294306	0.0195625	0.0247468	0.027003	0.0273075	0.00390091	0.0267053	0.0249468	0.0266531	0.029142	0.0048432	0.0346207	0.0056396	0.00561386	0.00204599	0.033273	0.0272338	0.0243992	0.00525063	0.0315668	0.0256783	0.0247475	0.00847974	0.00785822	0.00609751	0.0054337	0.00614305	0.00117077	0.0107789	0.00534642	0.0238064	0.0248231
LMGP10020041	1-octadecyl-2-(7Z,10Z,13Z,16Z-docosatetraenoyl)-glycero-3-phosphate	PA(O-18:0/22:4(7Z,10Z,13Z,16Z))	Glycerophospholipids	0.00539661	0.00709648	0.00471342	0.00686864	0.00685848	0.00756078	0.00622911	0.00585383	0.00577949	0.00399662	0.00964622	0.0118989	0.01397	0.0112818	0.0107441	0.00465807	0.00804019	0.00804566	0.00628452	0.000814471	0.0127974	0.00738074	0.00731892	0.00780584	0.00245858	0.00103735	0.00659192	0.0127273	0.0044356	0.0103457	0.0106997	0.011508	0.00524171
LMGP10020091	1-hexadecyl-2-docosanoyl-glycero-3-phosphate	PA(O-16:0/22:0)	Glycerophospholipids	0.0266257	0.042148	0.0320644	0.0565072	0.0557303	0.0504464	0.00420166	0.0713822	0.00107748	0.0388756	0.00112854	0.0348998	0.00135511	0.0418462	0.000721698	0.0199034	0.0378099	0.000974895	0.000893145	0.0469255	0.0453149	0.000836512	0.000952851	0.0322364	0.0294011	0.00119078	0.0250675	0.0184286	0.0249721	0.0380664	0.00100825	0.000998869	0.0454098
LMGP10030060	1-(1Z-eicosenyl)-2-pentadecanoyl-glycero-3-phosphate	PA(P-20:0/15:0)	Glycerophospholipids	0.0158114	0.0287887	0.0265899	0.0208031	0.0256276	0.0228555	0.0276391	0.0265544	0.0234513	0.0138177	0.019155	0.0128333	0.0178636	0.0151886	0.0118724	0.00130671	0.0108093	0.0148652	0.0208002	0.016102	0.0157417	0.0124458	0.0166719	0.0098246	0.000541048	0.0203412	0.00914969	0.00705504	0.0083657	0.0130788	0.0166961	0.016791	0.0173645
LMGP10030070	1-(1Z-eicosenyl)-2-(6Z,9Z,12Z-octadecatrienoyl)-glycero-3-phosphate	PA(P-20:0/18:3(6Z,9Z,12Z))	Glycerophospholipids	0.00938288	0.0123588	0.00806588	0.00237177	0.00730255	0.00701471	0.00966504	0.00826764	0.00738791	0.00296754	0.00580937	0.00416552	0.00571228	0.00366069	0.00355584	0.00154595	0.00320641	0.00297489	0.00580111	0.00220829	0.00351668	0.00190474	0.00458308	0.0031911	0.000237935	0.00873891	0.00307238	0.00330325	0.00292097	0.00351052	0.00624199	0.00576737	0.00605548
LMGP10030075	1-(1Z-eicosenyl)-2-eicosanoyl-glycero-3-phosphate	PA(P-20:0/20:0)	Glycerophospholipids	0.00667048	0.00332754	0.00723326	0.0020195	0.00464865	0.000586396	0.0016208	0.00492531	0.00769208	0.00492628	0.00515443	0.00391174	0.00465797	0.00436225	0.00398744	0.0109476	0.00410831	0.00833051	0.0034652	0.00518714	0.00455543	0.00696767	0.00561779	0.00419594	0.00398694	0.00593409	0.00286653	0.016933	0.00278081	0.00564864	0.00390427	0.00398074	0.00469286
LMGP10050028	1-(8Z,11Z,14Z-eicosatrienoyl)-glycero-3-phosphate	PA(20:3(8Z,11Z,14Z)/0:0)	Glycerophospholipids	0.000228988	0.000121899	1.52751e-05	0.000179068	6.98094e-06	1.95815e-05	2.4785e-05	0.000133147	1.04181e-05	0.000388922	2.87367e-05	0.000129017	0.000163057	4.40866e-05	3.41185e-05	0.000181501	7.21642e-05	0.00061218	0.000350581	0.000130642	0.000275998	0.000234419	0.000215936	0.000229966	0.000502886	3.26556e-05	4.52885e-05	3.11635e-05	0.000724131	2.2528e-05	8.91685e-05	0.000193988	0.000355496
LMGP10050033	1-(5Z,8Z,11Z,14Z,17Z-eicosapentaenoyl)-glycero-3-phosphate	PA(20:5(5Z,8Z,11Z,14Z,17Z)/0:0)	Glycerophospholipids	6.40204e-05	0.000111145	1.57298e-05	0.000118487	0.000423785	8.68692e-06	0.000188556	0.000348547	6.05564e-05	6.89687e-05	0.000172942	7.52584e-05	5.58779e-06	0.000139944	3.32077e-05	0.000385815	1.26428e-05	5.07152e-05	0.000173731	0.000278588	5.86378e-06	0.000299317	0.000495933	9.98363e-05	0.000375648	3.55895e-05	2.18678e-05	2.47794e-05	9.53045e-06	6.35321e-06	0.00019383	9.83736e-06	1.36693e-05
LMGP10060004	1-octadecyl-glycero-3-phosphate	PA(O-18:0/0:0)	Glycerophospholipids	5.34566e-05	9.43216e-05	7.53403e-05	4.13718e-05	3.97772e-06	0.00174175	0.0015914	0.00125177	0.000468352	0.00513902	0.000463268	0.00262415	0.00706356	5.21596e-06	0.00434592	0.000572606	0.000530684	0.00320757	0.00564484	0.00327457	0.00447896	0.00273283	0.00405926	0.00511825	3.57846e-05	0.00353423	0.00354167	0.00979717	0.00514939	0.00270109	0.0058653	0.00482876	0.00422223
LMGP20010005	1-hexadecanoyl-2-(5-oxovaleroyl)-sn-glycero-3-phosphocholine	PC(16:0/5:0(CHO))	Glycerophospholipids	0.000187576	0.00159594	0.00123479	0.000910645	0.000854687	0.000726273	0.00109171	0.00104139	0.000889428	2.83532e-05	0.00327701	7.26863e-06	0.00104298	0.00136688	0.000542523	0.00579576	0.00150614	0.00199482	0.000720332	0.00603023	0.0018658	0.000510165	0.00232759	0.00677991	0.00972288	0.0019601	0.00806193	0.00740474	0.0114019	0.0117133	0.00349926	0.00286865	0.00274704
LMPK04000010		Erythromycin D	Polyketides	0.000124781	0.00415894	0.000108992	0.0042132	0.00297207	0.00488722	0.00268585	0.00284765	0.00373764	0.0093677	0.0059626	0.00679286	0.00789849	0.00594893	0.00844714	0.00470435	0.00206526	0.00913411	0.00534524	0.00814807	0.0104306	0.00659462	0.00969152	0.0112809	0.0154492	0.00803617	0.0123324	0.0113144	0.0190214	0.00699049	0.0116594	0.00931497	0.0125714
LMPK12010404	Malvidin 3-O-(6-O-(4-O-(4-O-(6-O-E-p-coumaroyl-beta-D-glucopyranosyl)-E-p-coumaroyl)-alpha-rhamnosyl)-beta-D-glucopyranoside)-5-O-beta-D-glucopyranoside		Polyketides	0.000101156	0.000918967	0.00059651	0.000187067	0.000181122	0.000247228	0.000170693	0.000142039	0.000281816	0.000432533	0.00020688	0.000106418	0.000140554	0.000132844	8.16912e-05	2.71834e-05	9.16957e-05	9.6971e-05	0.0002819	0.000330747	0.000174755	0.000488388	0.000208434	0.00015706	0.000118894	0.000678071	4.13875e-05	0.000931612	0.000167941	0.000286797	0.000196559	0.000185115	0.000212403
LMPK12020255	5,7-Dimethoxy-8-prenylflavan		Polyketides	0.000237402	0.000181798	0.000134075	0.000401209	0.000486408	0.00034757	0.000527826	0.000387495	0.000381856	0.000484994	0.000434567	0.000211963	2.39944e-05	0.000359482	0.000634186	0.000296789	0.000495497	0.000478308	0.000538671	0.000371845	8.50376e-05	2.80405e-05	0.000458263	0.000152408	0.000308178	0.000428137	0.000225342	0.000438232	9.32798e-05	7.29373e-05	0.000319041	0.000212485	1.71107e-05
LMPK12120281		Kushenol D	Polyketides	7.34952e-05	0.000628488	6.61555e-05	2.18525e-05	0.000710042	0.000726951	0.000244528	9.40834e-05	0.00100057	0.000125041	8.07164e-05	3.46198e-05	4.30443e-05	0.000105453	0.000270361	2.40916e-05	2.31771e-05	0.000109935	6.59074e-05	1.38797e-05	0.00103676	0.000236677	7.97955e-05	2.61736e-05	4.79837e-05	5.15095e-06	0.000134059	9.19624e-05	1.72637e-05	0.000115182	0.000854135	4.73879e-05	0.000473052
LMPK12120532	2',4',6',3,4-Pentahydroxy-3'-geranyl-5-prenyldihydrochalcone		Polyketides	0.00114589	0.00161391	0.00119525	0.00163695	0.000687963	0.000819392	0.000619251	0.000860568	0.000904512	0.00149794	0.00123738	0.00123439	0.0010827	0.00175857	0.00150384	0.00196975	0.00153567	0.00150228	0.00126984	0.00167208	0.00135625	0.00116946	0.00157526	0.00206422	0.00224263	0.0010729	0.00177546	0.00332717	0.00183536	0.00153022	0.00174703	0.00135866	0.00132077
LMPK12120572	alpha,4,2'-Trihydroxy-4-O-geranyldihydrochalcone		Polyketides	3.34604e-05	4.23355e-05	4.27633e-05	2.46224e-05	0.000720091	0.000442982	3.07265e-05	1.75841e-05	2.36096e-05	0.000338782	3.25378e-05	8.3098e-05	7.37203e-06	1.73741e-05	5.96624e-05	2.66313e-05	1.75869e-05	0.000315315	8.17154e-05	1.84981e-05	1.65756e-05	3.45244e-05	2.94743e-05	1.17068e-05	2.57651e-05	0.000388496	0.00048629	8.17632e-05	1.70883e-05	1.52343e-05	4.92213e-05	3.85738e-05	1.81769e-05
LMPK12140012		Ovaliflavanone B	Polyketides	2.55588e-05	0.000419799	3.79381e-05	4.83706e-05	3.4135e-05	0.000224843	1.03543e-05	3.97923e-05	0.0001011	1.47873e-05	0.00019466	2.0174e-05	0.000359654	2.72045e-05	5.04936e-05	1.32231e-05	7.21142e-05	2.34385e-05	0.000151473	8.18443e-05	6.41096e-05	0.00027613	0.000197437	1.68801e-05	9.24137e-06	0.000140165	3.9421e-05	0.000111449	3.94641e-05	3.75726e-05	0.000255891	7.79301e-06	0.000752657
LMPK13120002		Cannabinol	Polyketides	0.000724598	0.0007766	0.000567103	0.00112581	0.000975368	8.40718e-05	0.00162445	0.000915795	0.000972108	4.90272e-05	2.75502e-05	0.000899692	5.93393e-06	0.00122969	0.000159112	0.000240016	0.000112226	0.000506317	0.000324826	0.00147058	0.00162856	0.000152681	0.00123956	0.00196261	0.000214966	8.58892e-05	0.00245878	0.000483435	0.00237385	0.000514866	0.00175234	0.00141708	0.0017857
LMPR01070212		Dihydroxyneurosporene/ OH-Chloroxanthin	Prenols	0.000387749	0.000287515	0.000252611	0.000573466	1.32629e-05	6.77132e-05	5.71227e-05	8.97904e-06	0.000119886	3.97776e-05	0.000199707	2.05213e-05	0.000832586	8.7501e-05	9.59392e-05	0.00068242	2.44835e-05	3.22564e-05	0.000211549	0.00108996	0.000301769	3.42993e-05	5.59781e-05	0.0027873	0.000173711	0.000378205	0.000214999	7.67871e-05	9.52936e-06	0.000134891	0.000127366	0.000138309	0.000486346
LMPR04000008		bacteriohopane-31,32,33,34-tetrol-35-cyclitol	Prenols	0.00716779	0.00972087	0.00680327	0.00138534	0.000746631	0.000732251	0.000593312	0.000963595	0.000894669	0.00129558	0.00127477	0.00122226	0.000517201	0.00147426	0.00157676	0.00155369	0.00127682	0.0016694	0.00502814	0.00144745	0.00113875	0.0009976	0.00542606	0.00257484	0.0032866	0.00178783	0.00015172	0.000332778	0.00158222	0.00170286	0.00700793	0.0017137	0.00705898
LMPR04000011		bacteriohopane-,32,33,34-triol-35-cyclitol	Prenols	0.000491964	0.000792333	0.000475589	0.0107095	0.00594413	0.00642605	0.00526399	0.00586188	0.000558503	0.0159994	0.0114106	0.0136142	0.0157307	0.0176018	0.0163239	0.0259126	0.0130889	0.0168093	0.0119203	0.0160344	0.0173477	0.000895933	0.0193475	0.000405822	0.0397198	0.0165541	0.0306252	0.00056949	0.000441987	0.00135718	0.0204125	0.0156398	0.0216715
LMPR04000016		N-tryptophanyl-35-aminobacteriohopane-32,33,34-triol	Prenols	0.0217186	0.0334834	0.0230325	0.0170665	0.0153987	0.0178009	0.0180727	0.0186316	0.0169896	0.018423	0.00239772	0.00262292	0.00357596	0.00297636	0.0204797	0.0110804	0.0251366	0.0209475	0.0157248	0.00350533	0.00274668	0.0190368	0.00137409	0.0117908	0.0112856	0.0169601	0.0116001	0.0173549	0.00821683	0.0114836	0.0127949	0.0113371	0.013184
LMSP01080033	1-deoxy-tetradecasphinganine	Xestoaminol C	Sphingolipids	0.000404562	0.000620906	0.000414441	0.00043805	0.000644709	0.00043901	0.000135388	0.000570845	0.000471409	0.000120535	0.000332985	0.000244753	0.000145623	0.000190425	0.000270538	0.000275796	0.000304612	0.000345955	0.000445009	0.00041266	0.000170828	0.000163037	0.000254359	0.000259891	0.000415377	0.00018963	0.000233315	0.000114849	0.000518489	0.000474488	0.000123788	8.83054e-05	0.000133318
LMSP02050006	N-(docosanoyl)-sphing-4-enine-1-phosphate	CerP(d18:1/22:0)	Sphingolipids	0.000168776	0.000354339	0.00214562	0.00212519	0.00210524	0.00216079	0.000969976	0.00199335	0.00182325	0.00182241	0.00131335	0.00245284	0.00138837	0.000869315	0.00177115	0.00594909	0.000479654	0.0128639	0.00147964	0.00346195	0.0618879	0.00173873	6.98798e-05	0.00198365	0.00184117	8.64021e-06	0.000804629	0.00160229	0.00126052	0.00184792	0.0150514	0.0144483	0.00243134
LMSP02050007	N-(15Z-tetracosenoyl)-sphing-4-enine-1-phosphate	CerP(d18:1/24:1(15Z))	Sphingolipids	0.000865796	0.00143782	0.000862479	0.00376982	0.00360117	7.29481e-05	0.00309879	0.000895753	0.0080152	0.00133156	0.00148608	0.0031633	0.00173826	0.00184523	0.00127198	0.00824449	0.00133082	0.00063138	0.00109436	0.00444157	0.00129498	0.00160653	0.00135899	0.00188499	0.00184288	0.000662748	0.0031466	0.000618687	0.00131577	0.00229818	0.000276921	0.000201431	0.00108169
LMSP0505DO06	Galalpha1-3(GalNAcbeta1-4)Galbeta1-4Glcbeta-Cer(d18:1/26:0)		Sphingolipids	1.38237e-05	6.83446e-05	0.000119888	0.00144309	0.00066876	0.000561439	0.000344204	0.000275099	0.000576643	0.00141477	0.000836168	0.00118769	0.00123108	0.00143536	0.00149494	0.00326527	0.00176658	0.00200657	0.00123999	0.00113634	0.00111372	0.00106133	0.00180661	0.0024413	0.00195369	0.00117561	0.00175906	4.43983e-05	0.00136207	0.00134431	0.00142237	0.00103626	0.00139702
LMSP0601CR02	Galbeta1-3GalNAcbeta1-4(NeuGcalpha2-3)Galbeta1-3GalNAcbeta1-4Galbeta1-4Glcbeta-Cer(d18:1/18:0)		Sphingolipids	0.000179517	0.000677928	0.000258915	0.00276527	0.00139032	0.00156211	7.8315e-05	0.00259006	3.37235e-05	0.00360063	0.0014018	0.000984089	0.000246398	0.00281393	0.0012561	0.000189617	0.00022297	0.00020558	0.000205745	0.000643983	0.00669075	0.000385583	0.000172824	0.000394221	0.000362537	0.000247589	0.00040064	0.000348716	0.00129304	0.00119758	0.00116529	0.00118091	0.000193416
LMSP0601DR03	GalNAcbeta1-4(NeuAcalpha2-3)Galbeta1-3GlcNAcbeta1-3(Galbeta1-3GalNAcbeta1-4)Galbeta1-4Glcbeta-Cer(d18:1/20:0)		Sphingolipids	8.4176e-05	6.90004e-05	2.34404e-05	0.000651491	0.000668931	0.000238687	0.000477195	0.000587903	0.000224595	9.84834e-05	0.00290162	0.000227899	0.00139603	8.17939e-05	6.64372e-05	6.56128e-05	0.00014284	0.00186104	0.00116415	0.0012003	0.000536936	0.0004016	0.001287	0.000417968	0.000532146	0.000710833	0.000529023	7.83256e-05	0.00044057	4.71036e-05	4.12558e-05	0.00108713	1.61122e-05
LMSP06020010	(3'-sulfo)Galbeta-Cer(d18:1/20:0)	C20 Sulfatide	Sphingolipids	0.000253511	0.00200871	0.00121239	0.0094502	0.00133343	0.0016435	0.00891956	0.00141368	0.0113539	0.00185811	0.00230095	0.00161235	0.00179152	0.0012515	0.00178459	0.00382277	0.00160154	0.00145576	0.0021045	0.00197923	0.00160017	0.0100946	0.00223607	0.00571539	0.00512546	0.00262719	0.00500247	0.00303893	0.00134511	0.00612299	0.0128536	0.00133339	0.0124008
LMST01010311	12beta-hydroxy-24-norcholesta-1,4,22E-trien-3-one		Sterols	0.000232579	4.71082e-05	0.00017473	8.84747e-05	5.88608e-05	6.23494e-05	9.63702e-05	3.07736e-05	2.8944e-05	0.000381786	9.90579e-05	0.000112393	0.000622711	0.000328978	0.000489476	3.46871e-05	0.00045069	0.000100669	0.0002291	0.000408775	0.000477284	0.000126031	0.000155785	0.000114404	0.000386772	3.6918e-05	8.84557e-05	0.000796541	0.00035154	1.83001e-05	0.000238297	0.000522194	0.000381422
LMST01020015	cholest-5-en-3beta-yl (5Z,8Z,11Z,14Z,17Z-eicosapentaenoate)	20:5 Cholesteryl ester	Sterols	0.000345723	0.000444718	0.0041792	0.017939	0.0178244	0.0180782	0.000275267	0.00105898	0.00486141	0.0526056	0.0126342	8.40474e-05	8.12409e-06	4.44817e-05	0.0289995	0.000509158	0.00409958	0.0638757	0.00421202	0.000156141	0.000523315	0.0317338	0.0206609	6.92746e-05	0.00042979	0.000163476	0.000230338	0.00349418	0.00691281	0.0154814	0.000352453	0.00025152	2.71701e-05
LMST01020036	(22R)-2beta,14,22,25-tetrahydroxy-6-oxo-5beta-cholest-7-en-3beta-yl hexadecanoate	ecdysone palmitate	Sterols	0.144735	0.221899	0.154102	0.0981244	0.106181	0.093463	0.105978	0.100282	0.0964792	0.0817338	0.0768288	0.050903	0.0678633	0.0596413	0.0830987	0.0476464	0.0783789	0.0729932	0.0949591	0.0686075	0.0640504	0.0919614	0.0926999	0.0624413	0.0625979	0.0791662	0.0488126	0.0865407	0.0532231	0.0718075	0.0701495	0.0651393	0.00011833
LMST01030128	campestan-2alpha,3alpha,6alpha,22R,23R-pentol	6alpha-Hydroxycastasterone	Sterols	0.00363573	0.00624058	0.00444133	0.00444717	0.00373296	0.00386446	0.00400127	0.00441297	0.00517916	8.71741e-06	0.0054675	0.00504813	0.00595664	0.00515257	0.00517009	0.0166859	8.82018e-05	0.00278952	0.00421048	0.00593647	0.00519715	0.00560782	0.00531263	0.0102697	0.0100408	0.00710963	0.00419439	0.00835232	0.0068968	0.00669581	0.0066049	0.00580116	0.00657182
LMST02030122	9alpha-fluoro-11beta,17alpha,21-trihydroxy-pregn-4-en-3,20-dione 21-acetate	Fludrocortisone acetate	Sterols	5.36272e-05	8.36225e-05	7.57037e-05	0.000313892	0.000362717	0.000401801	4.14384e-05	0.000168214	3.5052e-05	1.57519e-05	6.67743e-05	0.000279601	0.000100836	0.000100564	2.2973e-05	6.24055e-05	2.94275e-05	4.95982e-05	0.000350866	0.000448674	7.37979e-05	2.71265e-05	1.45755e-05	3.4928e-05	0.000100256	3.30503e-05	0.000166512	0.000149374	0.00134177	0.000514701	2.36822e-05	0.000632048	0.000855541
LMST03020020	(5Z,7E)-(1S,3R)-24-nor-9,10-seco-5,7,10(19)-cholatriene-1,3,23-triol	1alpha,23-dihydroxy-24,25,26,27-tetranorvitamin D3 / 1alpha,23-dihydroxy-24,25,26,27-tetranorcholecalciferol	Sterols	1.16285e-05	6.67186e-05	5.6161e-05	5.43016e-06	2.1018e-05	4.21766e-06	5.17098e-06	2.13426e-05	2.32472e-05	7.95311e-06	1.80074e-05	2.82846e-05	0.000154902	5.14264e-05	9.14901e-06	5.42864e-05	0.000110988	7.79506e-06	9.37934e-06	3.42271e-05	0.000108585	0.000100716	6.09035e-05	2.67643e-05	0.000147232	5.10585e-05	3.7422e-05	1.87466e-05	4.73514e-05	8.36001e-06	5.50407e-05	8.31068e-06	7.96085e-05
LMST03020081	(5Z,7E,22E)-(3S)-26,26,26,27,27,27-hexafluoro-9,10-seco-5,7,10(19),22-cholestatetraene-3,25-diol	(22E)-26,26,26,27,27,27-hexafluoro-25-hydroxy-22,23-didehydrovitamin D3 / (22E)-26,26,26,27,27,27-hexafluoro-25-hydroxy-22,23-didehydrocholecalciferol	Sterols	2.35758e-05	0.000186767	0.000193787	0.000270626	3.57407e-05	0.000692811	0.00240787	0.000563129	0.00145229	0.00113032	2.5066e-05	0.000295521	6.89876e-06	0.000150388	0.000574033	7.3305e-06	0.000353085	0.000452522	7.32277e-05	0.00142244	0.00154543	2.06275e-05	2.39507e-05	9.73414e-06	5.21053e-05	2.16532e-05	7.16016e-05	0.00016587	2.81775e-05	8.05918e-05	0.000481998	0.000531787	0.000148456
LMST03020146	(7E)-(3S, 6RS)-6,19-epidioxy-24,24-difluoro-9,10-seco-5(10),7-cholestadiene-3,25-diol	(6RS)-6,19-epidioxy-24,24-difluoro-25-hydroxy-6,19-dihydrovitamin D3 / (6RS)-6,19-epidioxy-24,24-difluoro-25-hydroxy-6,19-dihydrocholecalciferol	Sterols	0.000550249	0.000135344	0.00522834	0.00105181	0.000933255	0.000538758	0.000920982	0.00310192	0.00177803	0.0103633	0.0133062	0.0112629	0.000678537	0.000706621	0.000415295	0.0983729	0.00065233	0.00588532	0.000326563	0.000663121	0.000900185	0.000640769	0.00178505	0.00124298	0.0333209	0.0308745	0.000730845	0.000610583	0.00057972	0.00106847	0.000755121	0.00109846	0.000600916
LMST03020616	(5E,7E)-(1R,2S,3R)-2-fluoro-22-oxa-19-nor-9,10-seco-5,7-cholestadien-1,3,25-triol	2alpha-Fluoro-19-nor-22-oxa-1alpha,25-dihydroxyvitamin D3	Sterols	2.57675e-05	9.95357e-05	1.23689e-05	0.00060438	5.84631e-06	0.00107584	0.000919177	0.000342863	0.000809863	0.00294529	0.00050599	0.00270881	0.0044805	0.00378411	0.00441238	0.000417835	0.00342036	0.00201152	0.00351718	0.0033631	0.00456442	0.00282064	0.00261068	0.0051686	0.00849897	0.00320594	0.00390697	0.00594023	0.00494347	0.00268486	0.00591649	0.00490438	0.00426329
LMST04010120	3alpha,6beta,7alpha,12alpha-Tetrahydroxy-5beta-cholan-24-oic Acid		Sterols	6.81951e-05	0.000190394	0.00012699	0.00163321	0.00184031	0.00183823	0.00171766	0.00130739	0.0013414	0.0051616	0.00501888	0.00417223	0.00029282	0.00654286	0.00723521	0.00128016	0.000436718	0.00311296	0.00616461	0.00548917	0.000940837	0.000389533	0.000341943	0.00834842	0.013705	0.000479149	0.00589261	0.0106039	0.00860727	0.00442128	0.00968664	0.000669156	0.00086479
LMST05010042	Cholestane-3,7,12,25-tetrol-3-glucuronide		Sterols	9.155e-05	0.000105737	6.49658e-05	0.000870734	0.00107036	0.00113944	0.00106074	0.00102167	0.00088788	0.00181011	0.00273234	0.00554062	0.00379797	0.00206999	0.00195739	0.00491622	0.0017896	0.0012182	0.00207656	0.0053952	0.00177697	0.0009129	0.00245264	0.00647744	0.00970978	0.00125965	0.00697876	0.00505072	0.0103406	0.00135503	0.00300029	0.00255862	0.00218607
LMST05020014	20-oxopregn-5-en-3beta-yl sulfate	pregnenolone sulfate	Sterols	5.42432e-05	0.000116677	3.45914e-05	3.05705e-05	9.13249e-05	0.000179017	0.000227993	6.07791e-05	0.000269646	3.69038e-05	0.000275597	0.000299681	0.00106069	0.000853304	6.3903e-05	0.000566636	0.000180131	0.000258798	0.000242186	5.46817e-05	0.00310566	1.87288e-05	0.000100869	0.000391133	4.36681e-05	0.000832684	3.84953e-05	0.000300475	0.00019283	0.000104073	0.000304125	0.00113711	3.78719e-05
