# Supplementary material for: Imbalanced sphingolipid signaling is maintained as a core proponent of a cancerous phenotype in spite of metabolic pressure and epigenetic drift
Source: Oncotarget. 2019 Jan 11;10(4):449–79. doi: 10.18632/oncotarget.26533 (PMC6355186; doi:10.18632/oncotarget.26533)
Supplement: Supplementary file 14 [file oncotarget-10-449-s014.xlsx]

## Sheet: Sheet1
Supplementary Dataset 13: (M) nscSNP Analysis sphingolipid pathway proteins.
HG19 Position	Original Position (hg38)	WT/Mutation	Total SNP Density (Number of SNPs/length of transcript)	hT SNP Density (Number of SNPs/length of transcript)	pA SNP Density (Number of SNPs/length of transcript)	pB SNP Density (Number of SNPs/length of transcript)	pC SNP Density (Number of SNPs/length of transcript)	pD SNP Density (Number of SNPs/length of transcript)	Samples	Cell Type	Protein Name	Uniprot ID	AA position in protein	Reference AA	Alternate AA	Secondary Stucture (Uniprot)	Experimental Information	Functional Region (NCBI/Uniprot)	Topology	dbsnp id if the snp has been annotated before	Prediction	Classifier probablility of the variation being damaging	Classifier model false positive rate at the above probability level	Classifier model true positive rate at the above probability level
chr1:101705250	chr1:101239694	T/A	0.000343761	0.000343761	0	0	0	0	hT-2	hT	Sphingosine 1-phosphate receptor 1	P21453	237	F	Y	None known	None reported, next to 236 and 236T → A: which acts as a dominant negative GPCR and inhibits S1P-induced Rac activation, chemotaxis, and angiogenesis	None reported	Cytoplasmic	?	probably damaging	0.996	0.0222	0.545
chr10:51952469	chr10:50192709	C/T	0.000436047	0.000290698	0.000290698	0	0.000145349	0.000145349	pA-1	pA	Neutral ceramidase	Q9NR71	670	E	K	In a beta strand	None reported	None reported	Lumenal	?	possibly damaging	0.931	0.0577	0.805
chr10:51956534	chr10:50196774	A/G							hT-4	hT	Neutral ceramidase	Q9NR71	668	V	A	None known	None reported	None reported	Lumenal	?	benign	0.001	0.852	0.994
chr10:51958864	chr10:50199104	T/C							hT-2, hT-3, hT-4, pA-2, pA-3, pC-3, pD-3	pC, pD, hT, pA	Neutral ceramidase	Q9NR71	602	T	A	Beginning of helix	None reported	None reported	Lumenal	?	probably damaging	1	0.00026	0.00018
chr10:72604263	chr10:70844506	G/T	0.00295909	0.000174064	0.000696258	0.000522193	0.000870322	0.000870322	hT-1, hT-2, hT-3, hT-4	hT	Sphingosine-1-phosphate lyase 1	O95470	21	V	L	None known	Natural variant	None reported	Lumenal (ER)	rs12770335	benign	0	1	1
chr10:72610913	chr10:70851156	G/T							pB-3, pD-3	pD, pB	Sphingosine-1-phosphate lyase 1	O95470	69	R	S	None known	None reported	None reported	Cytoplasmic	?	possibly damaging	0.781	0.0747	0.848
chr10:72614481	chr10:70854724	A/G							pC-1	pC	Sphingosine-1-phosphate lyase 1	O95470	93	N	S	None known	None reported	None reported	Cytoplasmic	?	benign	0	1	1
chr10:72617397	chr10:70857640	T/C							pC-3	pC	Sphingosine-1-phosphate lyase 1	O95470	146	S	P	In a beta strand	None reported	None reported	Cytoplasmic	?	probably damaging	1	0.00026	0.00018
chr10:72617410	chr10:70857653	A/G							pA-1	pA	Sphingosine-1-phosphate lyase 1	O95470	150	Y	C	None known	None reported	None reported	Cytoplasmic	?	probably damaging	1	0.00026	0.00018
chr10:72629549	chr10:70869792	T/G							pC-3	pC	Sphingosine-1-phosphate lyase 1	O95470	235	I	M	In a beta strand	None reported	None reported	Cytoplasmic	?	benign	0.097	0.146	0.93
chr10:72629550	chr10:70869793	G/A							pD-3	pD	Sphingosine-1-phosphate lyase 1	O95470	236	V	M	In a beta strand	None reported	None reported	Cytoplasmic	?	probably damaging	0.998	0.0112	0.273
chr10:72629647	chr10:70869890	A/G							pB-2	pB	Sphingosine-1-phosphate lyase 1	O95470	268	D	G	None known	None reported	None reported	Cytoplasmic	?	benign	0.281	0.116	0.908
chr10:72629653	chr10:70869896	G/T							pA-1	pA	Sphingosine-1-phosphate lyase 1	O95470	270	R	L	In a helix	None reported	None reported	Cytoplasmic	?	benign	0.011	0.222	0.959
chr10:72631682	chr10:70871925	T/C							pB-1	pB	Sphingosine-1-phosphate lyase 1	O95470	333	L	P	None known	None reported	None reported	Cytoplasmic	?	probably damaging	1	0.00026	0.00018
chr10:72633120	chr10:70873363	C/T							pA-2	pA	Sphingosine-1-phosphate lyase 1	O95470	358	P	S	None known	None reported	None reported	Cytoplasmic	?	possibly damaging	0.933	0.0573	0.804
chr10:72633226	chr10:70873469	C/T							pA-1	pA	Sphingosine-1-phosphate lyase 1	O95470	393	A	V	None known	None reported	None reported	Cytoplasmic	?	possibly damaging	0.899	0.0628	0.819
chr10:72633306	chr10:70873549	A/C							pD-3	pD	Sphingosine-1-phosphate lyase 1	O95470	420	T	P	In a helix	None reported	None reported	Cytoplasmic	?	probably damaging	0.999	0.00574	0.136
chr10:72635175	chr10:70875418	G/A							pC-1	pC	Sphingosine-1-phosphate lyase 1	O95470	439	G	S	None known	None reported	None reported	Cytoplasmic	?	benign	0.062	0.16	0.937
chr10:72635298	chr10:70875541	C/T							pD-3	pD	Sphingosine-1-phosphate lyase 1	O95470	480	P	S	Inside of a turn	None reported	None reported	Cytoplasmic	?	probably damaging	0.999	0.00574	0.136
chr10:72636417	chr10:70876660	T/C							pD-3	pD	Sphingosine-1-phosphate lyase 1	O95470	522	M	T	In a helix	None reported	None reported	Cytoplasmic	?	benign	0.001	0.852	0.994
chr10:72637055	chr10:70877298	A/G							pC-3	pC	Sphingosine-1-phosphate lyase 1	O95470	557	Q	R	None known	None reported	None reported	Cytoplasmic	?	benign	0	1	1
chr12:50537815	chr12:50144032	A/G	0.000487567	0.000487567	0.000487567	0.000487567	0.000487567	0.000487567	hT-1, hT-2, hT-3, hT-4, pA-1, pA-2, pA-3, pB-1, pB-2, pB-3, pC-1, pC-2, pC-3, pD-2, pD-3	pC, pD, hT, pB, pA	Ceramide synthase 5	Q8N5B7	75	C	R	None known	Natural variant	homeobox	Cytoplasmic	rs7302981	benign	0	1	1
chr17:74381226	chr17:76385145	C/T	0.00327409	0.000935454	0.00140318	0.000467727	0.000935454	0.000467727	pA-3	pA	Sphingosine Kinase 1	Q9NYA1-2	14	P	S	None known	None reported	Isoform 2 insertion	None reported	?	possibly damaging	0.718	0.0806	0.857
chr17:74381241	chr17:76385160	G/C							hT-4	hT	Sphingosine Kinase 1	Q9NYA1-2	19	A	P	None known	None reported	Isoform 2 insertion	None reported	?	possibly damaging	0.729	0.0796	0.855
chr17:74381547	chr17:76385466	G/A							pA-3	pA	Sphingosine Kinase 1	Q9NYA1-2	27	G	E	None known	None reported	Isoform 2 insertion	None reported	?	benign	0.01	0.226	0.96
chr17:74381555	chr17:76385474	G/A							hT-1, hT-2, hT-3, hT-4	hT	Sphingosine Kinase 1	Q9NYA1-2	30	A	T	None known	None reported	Isoform 2 insertion	None reported	?	benign	0.025	0.189	0.949
chr17:74381567	chr17:76385486	G/A							hT-1, hT-2, hT-3, hT-4, pA-1, pA-2, pA-3, pB-1, pB-2, pB-3, pC-1, pC-2, pC-3, pD-2, pD-3	pC, pD, hT, pB, pA	Sphingosine Kinase 1	Q9NYA1-2	34	A	T	None known	Natural variant	Isoform 2 insertion	None reported	?	benign	0	1	1
chr17:74382105	chr17:76386024	T/C							pC-1	pC	Sphingosine Kinase 1	Q9NYA1-2	103 (17 in isoform 1)	V	A	In a beta strand	None reported	Involved in beta strand near ADP binding site	None reported	?	possibly damaging	0.552	0.0945	0.878
chr17:74383072	chr17:76386991	T/C							pA-1, pA-2	pA	Sphingosine Kinase 1	Q9NYA1-2	273 (187 in isoform 1)	L	P	In a helix	None reported	Involved in helix next to sphingosine binding pocket	None reported	?	probably damaging	0.998	0.0112	0.273
chr17:80037149	chr17:82079273	T/A	0.00291886	0.00268535	0.000116754	0.000116754	0.000116754	0.000233508	hT-3	hT	Fatty acid synthase	P49327	2469	D	V	None known	None reported	Thioesterase	None reported	?	probably damaging	0.985	0.0375	0.74
chr17:80038578	chr17:82080702	C/A							hT-1	hT	Fatty acid synthase	P49327	2272	Q	H	None known	None reported	Thioesterase	None reported	?	probably damaging	1	0.00026	0.00018
chr17:80040010	chr17:82082134	A/G							hT-4	hT	Fatty acid synthase	P49327	2013	L	P	None known	None reported	Beta-ketoacyl reductase	None reported	?	probably damaging	1	0.00026	0.00018
chr17:80041191	chr17:82083315	T/C							hT-1	hT	Fatty acid synthase	P49327	1818	I	V	In a helix	None reported	Enoyl reductase	None reported	?	probably damaging	0.985	0.0375	0.74
chr17:80041653	chr17:82083777	C/T							hT-4	hT	Fatty acid synthase	P49327	1738	G	E	End of a turn	None reported	Enoyl reductase	None reported	?	probably damaging	1	0.00026	0.00018
chr17:80041693	chr17:82083817	C/T							hT-1	hT	Fatty acid synthase	P49327	1725	D	N	In a beta strand	None reported	Enoyl reductase	None reported	?	benign	0.172	0.13	0.919
chr17:80041941	chr17:82084065	T/C							hT-3	hT	Fatty acid synthase	P49327	1670	T	A	Beginning of a beta strand	None reported	Enoyl reductase	None reported	?	benign	0.059	0.162	0.938
chr17:80042200	chr17:82084324	C/T							hT-2	hT	Fatty acid synthase	P49327	1610	G	D	None known	None reported	None reported	None reported	?	probably damaging	1	0.00026	0.00018
chr17:80042720	chr17:82084844	G/A							hT-3	hT	Fatty acid synthase	P49327	1507	R	C	At the end of a beta strand	None reported	None reported	None reported	?	probably damaging	1	0.00026	0.00018
chr17:80043115	chr17:82085239	T/A							hT-4	hT	Fatty acid synthase	P49327	1429	K	M	In a helix	None reported	None reported	None reported	?	probably damaging	1	0.00026	0.00018
chr17:80044350	chr17:82086474	C/T							hT-2	hT	Fatty acid synthase	P49327	1171	R	Q	None known	None reported	None reported	None reported	?	benign	0	1	1
chr17:80045016	chr17:82087140	T/C							pA-1, pA-2, pA-3, pB-1, pB-2, pB-3, pC-1, pC-2, pC-3, pD-2, pD-3	pC, pD, pB, pA	Fatty acid synthase	P49327	1113	I	V	Beginning of a beta strand	None reported	None reported	None reported	?	benign	0	1	1
chr17:80045215	chr17:82087339	T/C							hT-3	hT	Fatty acid synthase	P49327	1070	Q	R	None known	None reported	None reported	None reported	?	benign	0.026	0.188	0.949
chr17:80046000	chr17:82088124	G/C							hT-2	hT	Fatty acid synthase	P49327	926	P	R	None known	None reported	None reported	None reported	?	probably damaging	0.999	0.00574	0.136
chr17:80046135	chr17:82088259	T/C							hT-2	hT	Fatty acid synthase	P49327	881	D	G	None known	None reported	None reported	None reported	?	probably damaging	1	0.00026	0.00018
chr17:80046894	chr17:82089018	A/G							hT-1	hT	Fatty acid synthase	P49327	752	V	A	None known	None reported	Acyl and malonyl transferases	None reported	?	probably damaging	0.988	0.0353	0.727
chr17:80048311	chr17:82090435	A/T							hT-2	hT	Fatty acid synthase	P49327	604	Y	N	In a helix	None reported	Acyl and malonyl transferases	None reported	?	probably damaging	1	0.00026	0.00018
chr17:80048383	chr17:82090507	G/T							hT-4	hT	Fatty acid synthase	P49327	580	H	N	None known	None reported	Acyl and malonyl transferases	None reported	?	probably damaging	1	0.00026	0.00018
chr17:80048810	chr17:82090934	T/C							hT-4	hT	Fatty acid synthase	P49327	543	E	G	None known	None reported	Acyl and malonyl transferases	None reported	?	possibly damaging	0.821	0.07	0.839
chr17:80049181	chr17:82091305	T/A							hT-2	pD	Fatty acid synthase	P49327	470	Y	F	In a beta strand	None reported	Acyl and malonyl transferases	None reported	?	benign	0.182	0.128	0.918
chr17:80050461	chr17:82092585	C/A							hT-1	hT	Fatty acid synthase	P49327	300	G	V	Beginning of a helix	None reported	Beta-ketoacyl synthase	None reported	?	probably damaging	1	0.00026	0.00018
chr17:80051196	chr17:82093320	A/G							hT-2	hT	Fatty acid synthase	P49327	185	V	A	In beta strand	None reported	Beta-ketoacyl synthase	None reported	?	probably damaging	1	0.00026	0.00018
chr17:80051199	chr17:82093323	A/G							hT-1	hT	Fatty acid synthase	P49327	184	I	T	In beta strand	None reported	Beta-ketoacyl synthase	None reported	?	probably damaging	1	0.00026	0.00018
chr17:80051218	chr17:82093342	C/A							hT-3	hT	Fatty acid synthase	P49327	178	G	W	None known	None reported	Beta-ketoacyl synthase	None reported	?	probably damaging	1	0.00026	0.00018
chr17:80053198	chr17:82095322	C/A								hT	Fatty acid synthase	P49327	93	G	V	None known	None reported	Beta-ketoacyl synthase	None reported	?	possibly damaging	0.649	0.0879	0.866
chr19:10334539	chr19:10223863	T/C	0.00223214	0.000279018	0	0.000558036	0.000558036	0.000837054	pC-3	pC	Sphingosine 1-phosphate receptor 2	O95136	348	E	G	None known	None reported	None reported	Cytoplasmic	?	possibly damaging	0.842	0.068	0.835
chr19:10334614	chr19:10223938	T/G							pB-3	pB	Sphingosine 1-phosphate receptor 2	O95136	323	H	P	None known	None reported	None reported	Cytoplasmic	?	possibly damaging	0.475	0.0987	0.887
chr19:10334765	chr19:10224089	A/G							pC-2	pC	Sphingosine 1-phosphate receptor 2	O95136	273	F	L	Part of a Helix	None reported	None reported	transmembrane, Helical	?	possibly damaging	0.767	0.0763	0.851
chr19:10335085	chr19:10224409	G/T							pD-2	pD	Sphingosine 1-phosphate receptor 2	O95136	166	P	H	Part of a Helix	None reported	None reported	transmembrane, Helical	?	probably damaging	1	0.00026	0.00018
chr19:10335230	chr19:10224554	C/T							pD-2	pD	Sphingosine 1-phosphate receptor 2	O95136	118	A	T	Part of a Helix	None reported	None reported	transmembrane, Helical	?	probably damaging	1	0.00026	0.00018
chr19:10335409	chr19:10224733	A/G							pB-1	pB	Sphingosine 1-phosphate receptor 2	O95136	58	V	A	Part of a Helix	None reported	None reported	transmembrane, Helical	?	probably damaging	0.999	0.00574	0.136
chr19:10335496	chr19:10224820	T/C							hT-4	hT	Sphingosine 1-phosphate receptor 2	O95136	29	E	G	None known	None reported	None reported	Extracellular	?	benign	0	1	1
chr19:10625624	chr19:10514948	T/C	0.000427168	0.000427168	0	0	0	0	hT-4	hT	Sphingosine 1-phosphate receptor 5	Q9H228	22	T	A		None reported		Extracellular	?	possibly damaging	0.805	0.0722	0.842
chr19:49123794	chr19:48620537	A/T	0.00303746	0.00134998	0	0.000337496	0.000337496	0.00101249	hT-1	hT	Sphingosine kinase 2	Q9NRA0	8	E	V	None known	None reported	Required for binding to sulfatide and phosphoinositides and for membrane localization	None reported	?	benign	0.019	0.2	0.953
chr19:49129346	chr19:48626089	C/T							pB-3	pB	Sphingosine kinase 2	Q9NRA0	80	R	C	None known	None reported	Required for binding to sulfatide and phosphoinositides and for membrane localization	None reported	?	probably damaging	0.982	0.0393	0.748
chr19:49129385	chr19:48626128	C/G							hT-3	hT	Sphingosine kinase 2	Q9NRA0	93	P	A	None known	None reported	Required for binding to sulfatide and phosphoinositides and for membrane localization	None reported	?	benign	0.089	0.149	0.932
chr19:49131083	chr19:48627826	A/G							hT-3	hT	Sphingosine kinase 2	Q9NRA0	216	N	D	Part of a Beta Strand	None reported	Diacylglycerol kinase catalytic domain	None reported	?	probably damaging	0.977	0.0424	0.758
chr19:49131507	chr19:48628250	T/C							pC-2	pC	Sphingosine kinase 2	Q9NRA0	282	L	P	Part of a Helix	None reported	Diacylglycerol kinase catalytic domain	None reported	?	probably damaging	1	0.00026	0.00018
chr19:49132998	chr19:48629741	G/C							hT-3	hT	Sphingosine kinase 2	Q9NRA0	645	G	R	Part of a Beta Strand	None reported	None reported	None reported	?	probably damaging	1	0.00026	0.00018
chr22:22123597	chr22:21769308	C/A	0.000453638	0	0	9.07276e-05	0.000362911	0	pC-3	pC	Mitogen-activated protein kinase 1	P28482	327	A	S	None known	None reported	Nuclear Translocation motif	None reported	?	benign	0	1	1
chr22:22127164	chr22:21772875	C/T							pC-3	pC	Mitogen-activated protein kinase 1	P28482	322	E	K	None known	Neighbor to reported site 321	Cytoplasmic retention motif	None reported	?	probably damaging	1	0.00026	0.00018
chr22:22127165	chr22:21772876	G/T							pC-3	pC	Mitogen-activated protein kinase 1	P28482	321	D	E	End of a Helix	D -> N reported. Inhibits interaction with MAP2K1 but not with TPR; when associated with N-318.	Cytoplasmic retention motif	None reported	?	probably damaging	0.999	0.00574	0.136
chr22:22221715	chr22:21867425	C/T							pC-1	pC	Mitogen-activated protein kinase 1	P28482	6	A	T	None known	none reported	Poly- Ala compositional region	None reported	?	benign	0	1	1
chr22:22221724	chr22:21867434	C/T							pB-1	pB	Mitogen-activated protein kinase 1	P28482	3	A	T	None known	none reported	Poly- Ala compositional region	None reported	?	probably damaging	0.98	0.0405	0.753
chr8:17918934	chr8:18061425	A/G	0.00190985	0.000381971	0.00152788	0.00152788	0.00152788	0.00114591	hT-1, hT-2, hT-3, hT-4, pA-1, pA-2, pA-3, pB-1, pB-2, pB-3, pC-1, pC-2, pC-3, pD-2, pD-3	pC, pD, hT, pB, pA	Acid ceramidase	Q13510	246	V	A	None known	Natural variant	None Reported	None reported	rs10103355	benign	0	1	1
chr8:17921966	chr8:18064457	C/T							pB-1, pC-1, pC-2	pC, pB	Acid ceramidase	Q13510	153	G	S	None known	None reported	None Reported	None reported	?	probably damaging	1	0.00026	0.00018
chr8:17921973	chr8:18064464	G/T							pA-3	pA	Acid ceramidase	Q13510	150	D	E	None known	None reported	None Reported	None reported	?	probably damaging	0.975	0.0436	0.762
chr8:17927327	chr8:18069818	T/C							pA-1, pA-2, pA-3, pB-1, pB-2, pB-3, pC-1, pC-2, pC-3, pD-2, pD-3	pC, pD, pB, pA	Acid ceramidase	Q13510	93	I	V	Part of a Helix	Natural variant	None Reported	None reported	rs1049874	benign	0	1	1
chr8:17928811	chr8:18071302	C/T							pA-1, pA-2, pA-3, pB-1, pB-2, pB-3, pC-1, pC-2, pC-3, pD-2, pD-3	pC, pD, pB, pA	Acid ceramidase	Q13510	72	V	M	Part of a helix	Natural variant	None Reported	None reported	rs1071645	benign	0.001	0.852	0.994
chr9:19424830	chr9:19424832	G/A	0.00134048	0	0	0	0	0.00134048	pD-2	pD	Alkaline ceramidase 2	Q5QJU3	119	R	Q	None known	None reported	None reported	Cytoplasmic	?	benign	0.175	0.13	0.919
chr9:19434980	chr9:19434982	C/T							pD-2	pD	Alkaline ceramidase 2	Q5QJU3	134	A	V	None known	Natural variant	None reported	Transmembrane, Helical	rs10964136	benign	0.006	0.253	0.967
chr9:19450453	chr9:19450455	T/C							pD-2	pD	Alkaline ceramidase 2	Q5QJU3	216	I	T	None known	None reported	None reported	Transmembrane, Helical	?	probably damaging	0.999	0.00574	0.136
chr9:91616125	chr9:89001210	G/A	0.00356633	0.00118878	0.000475511	0.000475511	0.000713267	0.000951022	pB-1	pB	Sphingosine 1-phosphate receptor 3	Q99500	4	A	T	None known	None Reported	None reported	Extracellular	?	benign	0.001	0.852	0.994
chr9:91616149	chr9:89001234	G/A							pA-1	pA	Sphingosine 1-phosphate receptor 3	Q99500	12	V	M	None known	None Reported	None reported	Extracellular	?	benign	0.138	0.137	0.923
chr9:91616298	chr9:89001383	G/T							pC-3	pC	Sphingosine 1-phosphate receptor 3	Q99500	61	L	F	Part of a helix	None Reported	None reported	Transmembrane, Helical	?	benign	0.175	0.13	0.919
chr9:91616396	chr9:89001481	T/C							pA-1, pC-2	pC, pA	Sphingosine 1-phosphate receptor 3	Q99500	94	V	A	Part of a helix	None Reported	None reported	Transmembrane, Helical	?	possibly damaging	0.619	0.0903	0.87
chr9:91616768	chr9:89001853	T/C							pD-3	pD	Sphingosine 1-phosphate receptor 3	Q99500	218	I	T	Part of a helix	None Reported	None reported	Cytoplasmic	?	probably damaging	1	0.00026	0.00018
chr9:91616849	chr9:89001934	T/C							hT-3	hT	Sphingosine 1-phosphate receptor 3	Q99500	245	V	A	Part of a helix	None Reported	None reported	Transmembrane, helical	?	probably damaging	1	0.00026	0.00018
chr9:91617014	chr9:89002099	T/C							pC-1	pC	Sphingosine 1-phosphate receptor 3	Q99500	300	L	P	Part of a helix	None Reported	None reported	Transmembrane, helical	?	probably damaging	1	0.00026	0.00018
chr9:91617038	chr9:89002123	C/A							hT-2	hT	Sphingosine 1-phosphate receptor 3	Q99500	308	A	D	Part of a helix	None Reported	None reported	Cytoplasmic	?	probably damaging	1	0.00026	0.00018
chr9:91617122	chr9:89002207	G/T							pB-2	pB	Sphingosine 1-phosphate receptor 3	Q99500	336	R	I	None known	None Reported	None reported	Cytoplasmic	?	possibly damaging	0.938	0.0564	0.801
chr9:91617152	chr9:89002237	G/A							hT-2	hT	Sphingosine 1-phosphate receptor 3	Q99500	346	S	N	None known	None Reported	None reported	Cytoplasmic	?	benign	0	1	1
chr9:91617190	chr9:89002275	G/A							pD-2	pD	Sphingosine 1-phosphate receptor 3	Q99500	359	A	T	None known	None Reported	None reported	Cytoplasmic	?	benign	0.02	0.198	0.952
chr9:91617215	chr9:89002300	A/T							hT-4	hT	Sphingosine 1-phosphate receptor 3	Q99500	367	K	M	None known	None Reported	None reported	Cytoplasmic	?	benign	0.412	0.103	0.893
chr9:91617224	chr9:89002309	C/A							hT-1	hT	Sphingosine 1-phosphate receptor 3	Q99500	370	A	E	None known	None Reported	None reported	Cytoplasmic	?	benign	0.012	0.219	0.958
