# Supplementary material for: Imbalanced sphingolipid signaling is maintained as a core proponent of a cancerous phenotype in spite of metabolic pressure and epigenetic drift
Source: Oncotarget. 2019 Jan 11;10(4):449–79. doi: 10.18632/oncotarget.26533 (PMC6355186; doi:10.18632/oncotarget.26533)
Supplement: Supplementary file 15 [file oncotarget-10-449-s015.xlsx]

## Sheet: Targeted LC-MS Data
Supplementary Dataset 14: (N) Targeted lipidomics RTs and Quant.
Cell Group	Sample	C16 Ceramide (AUC)	C16 Ceramide-d7 (AUC)	C17 Ceramide (AUC)	C16 Ceramide (RT)	C16 Ceramide-d7 (RT))	C17 Ceramide (RT))	[C16 Ceramide] (pmol)	Notes	[S1P] (pmol)	[S1P]/[C16 Cer] (pmol)	Ln[S1P]/[C16 Cer] (pmol)
psn1-C	Vehicle_1	4798114	790763	n/a	26.074	23.073	n/a	303.385		3.80088	0.0125282	-4.37977
psn1-C	Vehicle_2	3124853	1000723	526170	25.814	25.781	26.355	156.13		4.19612	0.0268759	-3.61653
psn1-C	Vehicle_3	2411907	n/a	531503	26.064	n/a	26.613	226.895	C16 Ceramide normalized to C17 b/c C16 Cer-d7 had poor fragmentation	4.22184	0.018607	-3.98422
psn1-C	SKI-II_1	6810981	216906	529700	25.791	25.526	26.375	1570.03		0.813367	0.000518058	-7.56542
psn1-C	SKI-II_2	20818180	1039697	1234031	26.32	26.32	26.866	1001.17		2.34494	0.00234221	-6.05666
psn1-C	SKI-II_3	17548843	2007803	1419248	26.166	26.134	26.705	437.016		3.02153	0.006914	-4.97421
psn1-A	Vehicle_1	28313971	1473730	2868569	26.278	26.244	26.794	960.623		3.8638	0.00402218	-5.51593
psn1-A	Vehicle_2	26542572	1786408	2893598	26.494	26.457	27.041	742.903		5.56263	0.00748769	-4.89449
psn1-A	Vehicle_3	18252070	1421510	1433693	26.116	26.116	26.658	641.996		2.89219	0.00450499	-5.40257
psn1-A	SKI-II_1	35169589	790726	2802400	26.565	26.533	27.11	2223.88		2.942	0.00132291	-6.62792
psn1-A	SKI-II_2	29116891	531348	1532195	26.209	26.209	26.753	2739.91		3.04875	0.00111272	-6.80095
psn1-A	SKI-II_3	29496745	1395893	6722210	26.256	26.219	26.802	1056.55		3.56416	0.00337338	-5.69184
psn1-D	Vehicle_1	307859	50033	n/a	26.693	26.657	n/a	30.7656		3.02648	0.0983724	-2.319
psn1-D	Vehicle_2	399252	850870	n/a	32.035	32.626	n/a	23.4614		3.45246	0.147155	-1.91627
psn1-D	Vehicle_3	336369	211175	475207	33.731	26.417	26.963	79.6422		3.80683	0.0477991	-3.04075
psn1-D	SKI-II_1	5223545	310664	266147	34.617	25.947	26.502	840.707		1.21522	0.00144548	-6.53931
psn1-D	SKI-II_2	16315359	1121485	886432	33.327	n/a	26.689	727.4		2.00077	0.00275058	-5.89594
psn1-D	SKI-II_3	4835419	1469148	n/a	30.379	30.492	n/a	164.565		2.31504	0.0140676	-4.26388
hTert-HPNE	Vehicle_1	2779127	227541	n/a	25.881	25.844		610.687		1.38143	0.00226209	-6.09147
hTert-HPNE	Vehicle_2	3826541	404860	233571	25.809	25.771	26.322	472.576		1.60927	0.00340532	-5.68242
hTert-HPNE	Vehicle_3	5720277	590412	455959	25.785	25.749	26.329	484.431		2.03788	0.00420674	-5.47107
hTert-HPNE	SKI-II_1	1448824	199070	107728	25.851	25.816	26.374	363.898		0.579195	0.00159164	-6.44299
hTert-HPNE	SKI-II_2	2655386	4254745	810871	25.883	27.812	30.654	163.737	C16 Ceramide normalized to C17 b/c AUC of C16 Cer-d7 was unusually high	2.23402	0.013644	-4.29446
hTert-HPNE	SKI-II_3	8247005	656869	610902	26.011	26.011	26.562	627.751		2.49153	0.00396897	-5.52925
psn1-B	Vehicle_1	31631229	40721850	1671362	26.058	26.014	26.611	38.8382		1.86609	0.0480479	-3.03556
psn1-B	Vehicle_2	325450	363354	n/a	26.114	28.212	n/a	44.7841		2.52681	0.0564219	-2.8749
psn1-B	Vehicle_3	226816	n/a	327195	25.987	26.616	26.616	34.6607	C16 Ceramide normalized to C17 b/c C16 Cer-d7 had poor fragmentation	4.41525	0.127385	-2.06054
psn1-B	SKI-II_1	1788307	53487	n/a	34.402	26.045	n/a	1671.72		1.37259	0.000821063	-7.10491
psn1-B	SKI-II_2	450563	53487	n/a	32.904	26.045	n/a	421.189		3.74141	0.00888297	-4.72362
psn1-B	SKI-II_3	269626	n/a	68674	26.255	n/a	25.587	196.309	C16 Ceramide normalized to C17 b/c C16 Cer-d7 had poor fragmentation	1.23081	0.00626975	-5.07202
