# Supplementary material for: Imbalanced sphingolipid signaling is maintained as a core proponent of a cancerous phenotype in spite of metabolic pressure and epigenetic drift
Source: Oncotarget. 2019 Jan 11;10(4):449–79. doi: 10.18632/oncotarget.26533 (PMC6355186; doi:10.18632/oncotarget.26533)
Supplement: Supplementary file 16 [file oncotarget-10-449-s016.xlsx]

## Sheet: Lipids RTs
LIPIDMAPS ID #	Systematic Name	Common Name	Category	FBS_Batch1_Sample1	FBS_Batch1_Sample2	FBS_Batch1_Sample3	FBS_Batch2_Sample1	FBS_Batch2_Sample2	FBS_Batch2_Sample3	FBS_Batch3_Sample1	FBS_Batch3_Sample2	FBS_Batch3_Sample3
LMPK12110268		Cassiaoccidentalin A	Flavones and Flavonols [PK1211]	1.54	1.515	1.599	1.55	1.566	1.573	1.593	1.591	1.546
LMGP10010506	1-(9Z-nonadecenoyl)-2-(13Z,16Z-docosadienoyl)-glycero-3-phosphate	PA(19:1(9Z)/22:2(13Z,16Z))	Diacylglycerophosphates [GP1001]	10.338	10.242	11.688	5.877	10.218	10.331	10.324	9.201	10.316
LMST02010036	17alpha-ethinyl-estra-1,3,5(10)-triene-3,17beta-diol	17alpha-Ethinyl estradiol	C18 steroids (estrogens) and derivatives [ST0201]	6.955	6.882	6.906	7.121	6.871	6.938	6.945	6.922	6.935
LMFA01150004	3-carboxy-4-methyl-5-propyl-2-furanpropanoic acid		Heterocyclic fatty acids [FA0115]	1.649	1.654	1.727	1.571	1.586	1.617	1.634	1.633	1.628
LMPK12112142		Quercetin 3-(2''-p-coumarylglucoside)	Flavones and Flavonols [PK1211]	1.524	1.53	1.581	1.511	1.549	1.555	1.55	1.55	1.546
LMPR04000016		N-tryptophanyl-35-aminobacteriohopane-32,33,34-triol		9.825	9.739	9.684	9.957	9.748	9.853	9.825	9.787	9.837
LMGP02030082	1-(1Z-eicosenyl)-2-(11Z-eicosenoyl)-glycero-3-phosphoethanolamine	PE(P-20:0/20:1(11Z))	1Z-alkenyl,2-acylglycerophosphoethanolamines [GP0203]	11.26	11	11.159	11.129	10.955	11.161	11.036	11.021	11.054
LMGP01050130	1-(9Z-nonadecenoyl)-glycero-3-phosphocholine	PC(19:1(9Z)/0:0)	Monoacylglycerophosphocholines [GP0105]	6.565	6.533	6.546	6.785	6.477	6.474	5.323	6.506	6.435
LMSP0601AA02	NeuAcalpha2-3Galbeta-Cer(d18:1/18:0)		Gangliosides [SP0601]	6.481	6.444	6.455	6.465	6.477	6.496	6.493	6.483	6.51
LMGL03014618	1-(9Z-tetradecenoyl)-2-(9Z-pentadecenoyl)-3-(5Z,8Z,11Z,14Z,17Z-eicosapentaenoyl)-sn-glycerol	TG(14:1(9Z)/15:1(9Z)/20:5(5Z,8Z,11Z,14Z,17Z))[iso6]	Triacylglycerols [GL0301]	12.257	12.189	12.159	12.424	12.198	12.292	12.222	12.224	12.241
LMGP04020057	1-eicosyl-2-nonadecanoyl-glycero-3-phospho-(1'-sn-glycerol)	PG(O-20:0/19:0)	1-alkyl,2-acylglycerophosphoglycerols [GP0402]	12.257	12.189	12.159	12.424	12.198	12.292	12.222	12.224	12.241
LMGP01040097	1-(2E,6E,10E-phytatrienyl)-2-(2E,6E10E-phytatrienyl)-sn-glycero-3-phosphocholine		Dialkylglycerophosphocholines [GP0104]	12.257	12.189	12.159	12.424	12.198	12.292	12.222	12.224	12.241
LMGP01030140				12.455	12.408	12.321	12.565	12.198	12.325	12.399	12.348	12.397
LMSP0601DG04	GalNAcbeta1-4(KDNalpha2-3)Galbeta1-4Glcbeta-Cer(d18:1/22:0)		Gangliosides [SP0601]	5.141	4.986	5.15	7.669	6.994	4.977	3.648	4.377	4.382
LMGP03010864	1-eicosanoyl-2-hexadecanoyl-glycero-3-phosphoserine	PS(20:0/16:0)	Diacylglycerophosphoserines [GP0301]	9.338	9.258	9.106	9.451	10.318	9.282	9.213	9.201	9.213
LMGL02010252	1-(5Z,8Z,11Z,14Z,17Z-eicosapentaenoyl)-2-(13Z-docosenoyl)-sn-glycerol	DG(20:5(5Z,8Z,11Z,14Z,17Z)/22:1(13Z)/0:0)[iso2]	Diacylglycerols [GL0201]	4.652	4.643	4.661	4.039	4.664	4.656	4.657	4.643	4.66
LMFA08020102	N-octadecanoyl-serine	N-stearoyl serine	N-acyl amines [FA0802]	4.747	4.752	4.759	4.252	4.759	4.752	4.749	4.756	4.75
LMGL02010297	1-(13Z-docosenoyl)-2-(4Z,7Z,10Z,13Z,16Z,19Z-docosahexaenoyl)-sn-glycerol	DG(22:1(13Z)/22:6(4Z,7Z,10Z,13Z,16Z,19Z)/0:0)[iso2]	Diacylglycerols [GL0201]	4.652	4.643	4.646	4.022	4.639	4.656	4.64	4.643	4.365
LMGP10010842	1-(4Z,7Z,10Z,13Z,16Z,19Z-docosahexaenoyl)-2-(11Z-docosenoyl)-glycero-3-phosphate	PA(22:6(4Z,7Z,10Z,13Z,16Z,19Z)/22:1(11Z))	Diacylglycerophosphates [GP1001]	6.955	6.882	6.906	7.121	6.871	6.938	6.945	6.922	6.935
LMFA00000002	N-(3S-hydroxydecanoyl)-L-serine	Serratamic acid		4.652	4.643	4.661	4.039	4.343	4.752	4.657	4.643	4.75
LMGP04050026	1-(11Z-docosenoyl)-glycero-3-phospho-(1'-sn-glycerol)	PG(22:1(11Z)/0:0)	Monoacylglycerophosphoglycerols [GP0405]	1.688	1.72	1.727	1.654	1.684	1.7	1.746	1.72	1.736
LMGP01010426				4.317	4.321	4.358	3.697	4.274	4.287	4.311	4.31	4.31
LMFA07020004				4.317	4.321	4.358	3.697	4.274	4.287	4.311	4.31	4.31
LMST01040153	(22R,24S,25S,28R)-2beta,3beta,14,20,22-pentahydroxy-26,28-epoxy-5beta-stigmast-7-ene-6,26-dione	cyasterone	Stigmasterols and C24-ethyl derivatives [ST0104]	4.063	4.064	3.67	3.407	4.078	3.693	3.739	3.718	3.715
LMGP01030137				10.618	10.53	10.38	10.806	10.538	10.671	10.5	10.47	10.48
LMGP01030085	1-(1Z-eicosenyl)-2-octadecanoyl-glycero-3-phosphocholine	PC(P-20:0/18:0)	1Z-alkenyl,2-acylglycerophosphocholines [GP0103]	12.455	12.408	12.321	12.591	12.259	12.387	12.31	12.288	12.331
LMSP03020038				4.652	4.643	4.661	4.022	4.359	4.656	4.64	4.643	4.365
LMFA08020049	N-(2-fluro-ethyl)-eicosanoyl amine		N-acyl amines [FA0802]	4.964	4.942	4.968	4.686	4.956	4.96	4.95	4.95	4.949
LMPR02020062		alhpa-tocopheronic acid	Vitamin E [PR0202]	6.955	6.882	6.906	7.121	6.871	6.938	6.945	6.922	6.935
LMGP01020197	1-octadecyl-2-pentadecanoyl-glycero-3-phosphocholine	PC(O-18:0/15:0)	1-alkyl,2-acylglycerophosphocholines [GP0102]	10.164	10.075	10.049	10.248	9.949	10.055	10.038	10.017	10.041
LMGP01020194	1-octadecyl-2-tridecanoyl-glycero-3-phosphocholine	PC(O-18:0/13:0)	1-alkyl,2-acylglycerophosphocholines [GP0102]	9.181	9.094	9.089	9.397	9.104	9.186	9.187	9.139	9.184
LMGP10030065	1-(1Z-eicosenyl)-2-(9Z-heptadecenoyl)-glycero-3-phosphate	PA(P-20:0/17:1(9Z))	1Z-alkenyl,2-acylglycerophosphates [GP1003]	8.927	8.837	8.82	9.102	8.815	8.951	8.888	8.86	8.9
LMGP06010049	1-tridecanoyl-2-(6Z,9Z,12Z,15Z-octadecatetraenoyl)-glycero-3-phospho-(1'-myo-inositol)	PI(13:0/18:4(6Z,9Z,12Z,15Z))	Diacylglycerophosphoinositols [GP0601]	4.402	4.39	4.798	4.039	4.408	4.413	4.394	4.394	4.402
LMGL03010629	1-heptadecanoyl-2-(9Z-octadecenoyl)-3-docosanoyl-sn-glycerol	TG(17:0/18:1(9Z)/22:0)[iso6]	Triacylglycerols [GL0301]	4.747	4.643	5.011	4.091	4.376	4.395	4.749	4.743	4.382
LMGP02010833	1-eicosanoyl-2-nonadecanoyl-glycero-3-phosphoethanolamine	PE(20:0/19:0)	Diacylglycerophosphoethanolamines [GP0201]	12.257	12.189	12.159	12.365	12.169	12.292	12.222	12.224	12.241
LMGP01050127	1-(9Z,12Z-heptadecadienoyl)-glycero-3-phosphocholine	PC(17:2(9Z,12Z)/0:0)	Monoacylglycerophosphocholines [GP0105]	7.059	6.988	7.001	7.235	6.971	7.063	7.04	7.032	7.046
LMST01010191	(22R)-14,20,22,25-tetrahydroxy-6-oxo-5alpha-cholest-7-en-3beta-yl acetate	2-deoxy-20-hydroxy-5alpha-ecdysone 3-acetate	Cholesterol and derivatives [ST0101]	7.059	6.988	7.001	7.235	6.971	7.063	7.04	7.032	7.046
LMPK12111294	5-Hydroxy-7,8,2',3'-tetramethoxyflavone 5-glucoside		Flavones and Flavonols [PK1211]	1.604	1.611	1.641	1.55	1.586	1.596	1.613	1.613	1.608
LMGL03012650	1,2-didodecanoyl-3-(5Z,8Z,11Z,14Z,17Z-eicosapentaenoyl)-sn-glycerol	TG(12:0/12:0/20:5(5Z,8Z,11Z,14Z,17Z))[iso3]	Triacylglycerols [GL0301]	4.652	4.643	4.646	4.022	4.639	4.656	4.353	4.643	4.365
LMFA01030393	5,8,11,14-eicosatetraenoic acid		Unsaturated fatty acids [FA0103]	6.239	6.22	6.251	6.19	6.228	6.229	6.246	6.224	6.245
LMGL03014716	1-(9Z-tetradecenoyl)-2-(9Z-heptadecenoyl)-3-(5Z,8Z,11Z,14Z,17Z-eicosapentaenoyl)-sn-glycerol	TG(14:1(9Z)/17:1(9Z)/20:5(5Z,8Z,11Z,14Z,17Z))[iso6]	Triacylglycerols [GL0301]	14.021	14.035	14.303	14.089	13.695	13.821	13.996	13.924	14.013
LMGP01040083				10.077	10.026	9.931	11.876	11.553	11.597	10.089	10.071	10.064
LMGP04020065	1-eicosyl-2-heneicosanoyl-glycero-3-phospho-(1'-sn-glycerol)	PG(O-20:0/21:0)	1-alkyl,2-acylglycerophosphoglycerols [GP0402]	14.021	14.035	13.987	14.089	13.695	13.821	13.996	13.924	14.013
LMGP01011432	1-(9Z-pentadecenoyl)-2-tridecanoyl-glycero-3-phosphocholine	PC(15:1(9Z)/13:0)	Diacylglycerophosphocholines [GP0101]	4.402	4.418	4.441	3.8	4.427	4.338	4.353	4.34	4.348
LMPK12140011		Ovaliflavanone A	Flavanones [PK1214]	7.059	6.988	7.001	3.72	6.971	7.063	7.04	7.032	7.046
LMFA03050012	12R-hydroxy-5Z,8Z,12Z-eicosatrienoic acid	12R-HETrE	Hydroxy/hydroperoxyeicosatrienoic acids [FA0305]	6.239	6.22	6.226	6.19	6.228	6.229	6.246	6.224	6.245
LMSP0505EF05	GalNAcalpha1-3Galbeta1-4GlcNAcbeta1-3(Fucalpha1-2Galbeta1-4GlcNAcbeta1-6)Galbeta1-4GlcNAcbeta1-3Galbeta1-4Glcbeta-Cer(d18:1/24:0)		Galbeta1-4GlcNAcbeta1-3Galbeta1-4Glc- (Neolacto series) [SP0505]	4.004	3.983	3.914	5.761	3.964	3.974	3.97	3.635	3.935
LMGP01030029	1-(1Z-hexadecenyl)-2-(9Z,12Z-heptadecadienoyl)-glycero-3-phosphocholine	PC(P-16:0/17:2(9Z,12Z))	1Z-alkenyl,2-acylglycerophosphocholines [GP0103]	9.287	9.094	9.071	9.422	9.131	9.217	9.187	9.139	9.184
LMGP01030031	1-(1Z-hexadecenyl)-2-(6Z,9Z,12Z-octadecatrienoyl)-glycero-3-phosphocholine	PC(P-16:0/18:3(6Z,9Z,12Z))	1Z-alkenyl,2-acylglycerophosphocholines [GP0103]	8.965	8.89	8.874	9.102	8.858	8.951	8.888	8.89	8.925
LMGL03014709	1-(9Z-tetradecenoyl)-2-(9Z-heptadecenoyl)-3-nonadecanoyl-sn-glycerol	TG(14:1(9Z)/17:1(9Z)/19:0)[iso6]	Triacylglycerols [GL0301]	13.847	13.892	14.303	14.174	13.695	13.798	13.753	13.76	13.762
LMGP14070001				11.824	11.764	11.688	12.305	11.853	12.18	12.045	11.985	12.035
LMGP01011479	1-(9Z-hexadecenoyl)-2-hexadecanoyl-glycero-3-phosphocholine	PC(16:1(9Z)/16:0)	Diacylglycerophosphocholines [GP0101]	9.368	9.739	9.684	9.957	9.748	9.853	9.825	9.787	9.242
LMGP04020022	1-octadecyl-2-pentadecanoyl-glycero-3-phospho-(1'-sn-glycerol)	PG(O-18:0/15:0)	1-alkyl,2-acylglycerophosphoglycerols [GP0402]	8.927	8.89	8.874	9.102	8.858	8.951	8.888	8.89	8.925
LMFA07010012	hexacosyl hexadecanoate	Hexacosyl-palmitate	Wax monoesters [FA0701]	14.804	14.861	14.831	14.976	14.575	14.666	14.659	14.641	14.673
LMGL05010003	1,2-dioctadecanoyl-3-O-(6-deoxy-6-amino-alpha-D-glucosyl)-sn-glycerol		Glycosyldiacylglycerols [GL0501]	11.26	11.168	11.159	11.987	10.955	11.161	11.036	11.021	11.054
LMGP01020243	1-eicosyl-2-(7Z,10Z,13Z,16Z-docosatetraenoyl)-glycero-3-phosphocholine	PC(O-20:0/22:4(7Z,10Z,13Z,16Z))	1-alkyl,2-acylglycerophosphocholines [GP0102]	14.021	14.035	14.303	14.089	13.695	13.821	13.996	14.021	14.013
LMST01031138				14.021	14.035	14.303	14.089	13.695	13.821	13.996	14.021	14.013
LMFA01020139	2,5-dimethyl-2-heptadecenoic acid		Branched fatty acids [FA0102]	6.481	6.427	6.631	4.37	4.808	4.799	6.47	6.506	6.51
LMGP01011822	1-(11Z-eicosenoyl)-2-nonadecanoyl-glycero-3-phosphocholine	PC(20:1(11Z)/19:0)	Diacylglycerophosphocholines [GP0101]	13.881	13.892	14.303	14.203	13.695	13.821	13.753	13.76	13.798
LMST01030128	campestan-2alpha,3alpha,6alpha,22R,23R-pentol	6alpha-Hydroxycastasterone	Ergosterols and C24-methyl derivatives [ST0103]	8.092	8.013	8.006	8.211	7.962	8.069	8.068	8.051	8.053
LMGP02010277				4.444	4.439	4.489	3.869	4.427	4.38	4.411	4.394	4.402
LMFA08020101	N-hexadecanoyl-serine	N-palmitoyl serine	N-acyl amines [FA0802]	4.608	4.582	4.618	3.937	4.427	4.38	5.705	4.394	4.382
LMST01080086	(25R)-5alpha-spirostan-3beta,6alpha-diol	Chlorogenin	Spirostanols and derivatives [ST0108]	8.092	8.013	8.006	8.211	7.962	8.069	8.068	8.051	8.053
LMFA08020117	N-hexadecanoyl-proline	N-palmitoyl proline	N-acyl amines [FA0802]	4.761	4.752	4.759	4.252	4.759	4.752	4.749	4.756	4.75
LMSP02010044				6.219	7.093	7.122	7.322	7.08	7.149	7.154	7.121	7.147
LMST01020087				4.937	4.925	4.646	4.022	4.664	4.36	4.925	5.063	4.66
LMPK13110001		Khellin	Benzopyranoids [PK1311]	1.604	1.611	1.56	1.55	1.586	1.596	1.613	1.613	1.608
LMGP03010972	1-dodecanoyl-2-tetradecanoyl-glycero-3-phosphoserine	PS(12:0/14:0)	Diacylglycerophosphoserines [GP0301]	3.87	3.818	4.08	3.458	4.343	4.338	3.881	3.89	3.875
LMGP06010366	1-(9Z,12Z,15Z-octadecatrienoyl)-2-tridecanoyl-glycero-3-phospho-(1'-myo-inositol)	PI(18:3(9Z,12Z,15Z)/13:0)	Diacylglycerophosphoinositols [GP0601]	4.798	4.807	4.83	4.177	4.791	4.799	4.808	4.812	4.815
LMPR03020008	3,7,11,15,19,23,27,31,35,39-decamethyltetraconta-2Z,6Z,10Z,14Z,18Z,22Z,26Z,30Z,34E,38-decaen-1-yl phosphate	Decaprenyl phosphate	Bactoprenol monophosphates [PR0302]	10.841	10.74	11.227	10.955	10.787	10.921	10.83	10.814	10.823
LMGP01020098				13.785	13.756	13.579	13.974	13.638	13.76	13.753	13.694	13.726
LMSP0601AA01	NeuAcalpha2-3Galbeta-Cer(d18:1/16:0)		Gangliosides [SP0601]	6.196	6.18	6.032	4.11	6.201	6.229	6.202	6.201	6.064
LMFA02000006	9R,10S,18-trihydroxy-octadecanoic acid	9R,10S,18-trihydroxy-stearic acid	Other Octadecanoids [FA0200]	8.092	8.013	8.006	8.211	7.962	8.069	8.068	8.051	8.053
LMGL03012730	1-tridecanoyl-2,3-di-(9Z,12Z-heptadecadienoyl)-sn-glycerol	TG(13:0/17:2(9Z,12Z)/17:2(9Z,12Z))[iso3]	Triacylglycerols [GL0301]	12.455	12.084	12.321	12.591	12.259	12.387	12.31	12.288	12.331
LMSP0601FD03	NeuAcalpha2-6Galbeta1-4GlcNAcbeta1-3(GlcNAcbeta1-6)Galbeta1-4Glcbeta-Cer(d18:1/20:0)		Gangliosides [SP0601]	4.91	4.903	4.489	5.014	4.706	4.893	4.431	4.36	4.894
LMGP02020078	1-eicosyl-2-(9Z-nonadecenoyl)-glycero-3-phosphoethanolamine	PE(O-20:0/19:1(9Z))	1-alkyl,2-acylglycerophosphoethanolamines [GP0202]	11.537	11.484	11.421	11.698	11.468	11.543	11.491	11.456	11.488
LMFA07010539	(E,E)-3,7,11-Trimethyl-2,6,10-dodecatrienyl decanoate		Wax monoesters [FA0701]	6.608	6.533	6.613	6.629	4.39	4.428	6.717	6.483	6.699
LMFA11000502	7-Ethyl-3,11-dimethyltrideca-1,3,6,10-tetraene			9.338	9.317	9.316	16.097	9.162	9.138	13.073	9.303	13.369
LMGP04010019				3.979	3.983	3.914	3.38	3.964	3.594	3.648	3.635	3.633
LMGP02040016	1-(6-[3]-ladderane-hexanyl)-2-(8-[3]-ladderane-octanyl)-sn-glycerophosphoethanolamine		Dialkylglycerophosphoethanolamines [GP0204]	9.825	9.739	9.684	9.957	5.508	9.853	9.825	9.787	9.837
LMSP01080007	tetradecasphinga-4E,6E-dienine	(4E,6E,d14:2) sphingosine	Sphingoid base analogs [SP0108]	5.935	5.928	5.588	3.937	7.868	5.861	6.396	7.19	7.773
LMGP03020092	1-hexadecyl-2-(9Z-octadecenoyl)-glycero-3-phosphoserine	PS(O-16:0/18:1(9Z))	1-alkyl,2-acylglycerophosphoserines [GP0302]	9.153	7.574	9.292	7.583	7.184	4.939	5.786	5.794	7.456
LMGP03060001	1-eicosyl-glycero-3-phosphoserine	PS(O-20:0/0:0)	Monoalkylglycerophosphoserines [GP0306]	6.104	6.093	6.105	4.147	6.143	6.176	6.148	6.157	5.99
LMGL05010014	1-(9Z,12Z,15Z-octadecatrienoyl)-2-(6Z,9Z,12Z,15Z-octadecatetraenoyl)-3-O-beta-D-galactosyl-sn-glycerol	MGDG(18:3(9Z,12Z,15Z)/18:4(6Z,9Z,12Z,15Z))	Glycosyldiacylglycerols [GL0501]	4.798	4.807	5.344	4.609	4.791	4.799	4.808	4.812	4.798
LMSP03020001	N-(octadecanoyl)-tetradecasphing-4-enine-1-phosphoethanolamine	Etn-1-P-Cer(d14:1/18:0)	Ceramide phosphoethanolamines [SP0302]	9.181	9.094	9.272	9.397	9.069	9.186	9.187	9.139	9.184
LMSP0505EB08	Fucalpha1-2(Galalpha1-3)Galbeta1-4GlcNAcbeta1-3(Fucalpha1-2Galbeta1-4GlcNAcbeta1-6)Galbeta1-4GlcNAcbeta1-3Galbeta1-4Glcbeta-Cer(d18:1/26:1(17Z))		Galbeta1-4GlcNAcbeta1-3Galbeta1-4Glc- (Neolacto series) [SP0505]	7.421	4.303	5.255	4.704	5.143	5.137	5.127	5.122	5.15
LMGP06010722	1-(11Z-docosenoyl)-2-(13Z,16Z-docosadienoyl)-glycero-3-phospho-(1'-myo-inositol)	PI(22:1(11Z)/22:2(13Z,16Z))	Diacylglycerophosphoinositols [GP0601]	6.417	4.722	4.661	4.11	4.359	4.36	4.372	4.36	4.365
LMFA07040063	2-Hydroxy-24-keto-octacosanolide		Lactones [FA0704]	5.611	5.616	5.619	5.63	7.228	7.698	4.978	5.578	8.339
LMGP04050015	1-eicosanoyl-glycero-3-phospho-(1'-sn-glycerol)	PG(20:0/0:0)	Monoacylglycerophosphoglycerols [GP0405]	1.738	1.745	1.727	1.674	1.684	1.681	1.701	1.698	1.713
LMGP10030060	1-(1Z-eicosenyl)-2-pentadecanoyl-glycero-3-phosphate	PA(P-20:0/15:0)	1Z-alkenyl,2-acylglycerophosphates [GP1003]	8.776	8.68	8.678	8.926	8.653	8.765	8.741	8.711	8.719
LMGP02060003	1-octadecyl-sn-glycero-3-phosphoethanolamine	PE(O-18:0/0:0)	Monoalkylglycerophosphoethanolamines [GP0206]	6.385	6.353	6.337	6.584	6.169	6.424	6.396	6.399	6.392
LMSP02020001	N-(hexadecanoyl)-sphinganine	Cer(d18:0/16:0)	N-acylsphinganines (dihydroceramides) [SP0202]	9.453	9.388	6.546	9.679	9.366	9.467	10.008	9.994	9.997
LMPR01070056		19'-Hexanoyloxyfucoxanthin	C40 isoprenoids (tetraterpenes) [PR0107]	4.798	4.807	4.83	4.609	4.791	4.799	4.808	4.812	4.798
LMSP0501AA60				17.146	17.26	17.209	17.259	16.934	17.016	17.001	17.02	17.003
LMGP01020177	1-hexadecyl-2-tridecanoyl-glycero-3-phosphocholine	PC(O-16:0/13:0)	1-alkyl,2-acylglycerophosphocholines [GP0102]	8.646	4.643	8.333	8.527	8.282	4.656	8.38	8.333	8.367
LMGP03010205	1-(9Z-hexadecenoyl)-2-pentadecanoyl-glycero-3-phosphoserine	PS(16:1(9Z)/15:0)	Diacylglycerophosphoserines [GP0301]	4.341	5.197	4.399	3.72	4.302	4.315	4.311	4.31	5.551
LMGP10020002	1-hexadecyl-2-dodecanoyl-glycero-3-phosphate	PA(O-16:0/12:0)	1-alkyl,2-acylglycerophosphates [GP1002]	7.627	7.534	7.56	7.535	7.534	7.628	7.605	7.596	7.619
LMSP03020014				11.431	11.378	15.157	15.178	11.722	10.197	14.314	11.752	14.335
LMGL02010471	1-(9Z-pentadecenoyl)-2-(7Z,10Z,13Z,16Z-docosatetraenoyl)-sn-glycerol	DG(15:1(9Z)/22:4(7Z,10Z,13Z,16Z)/0:0)[iso2]	Diacylglycerols [GL0201]	4.563	4.752	5.366	3.937	4.59	4.36	4.571	5.694	4.577
LMFA03010124	isopropyl 9S,11R,15S-trihydroxy-17-phenyl-18,19,20-trinor-5Z,13E-prostadienoate	17-phenyl-trinor-PGF2alpha isopropyl ester	Prostaglandins [FA0301]	6.955	6.882	6.906	7.121	6.871	6.938	6.945	6.922	8.531
LMGL02010216	1-octadecanoyl-2-(4Z,7Z,10Z,13Z,16Z,19Z-docosahexaenoyl)-sn-glycerol	DG(18:0/22:6(4Z,7Z,10Z,13Z,16Z,19Z)/0:0)[iso2]	Diacylglycerols [GL0201]	6.126	4.825	4.575	3.937	4.59	6.132	4.571	5.694	4.561
LMFA07070063				9.368	8.353	8.006	6.654	6.45	6.474	4.978	4.978	6.484
LMGL03013189	1-dodecanoyl-2-tridecanoyl-3-(6Z,9Z,12Z-octadecatrienoyl)-sn-glycerol	TG(12:0/13:0/18:3(6Z,9Z,12Z))[iso6]	Triacylglycerols [GL0301]	10.667	10.575	15.175	10.837	10.606	10.705	10.607	10.542	10.639
LMPK12120227	8-Cinnamoyl-3,4-dihydro-5,7-dihydroxy-4-phenylcoumarin		Chalcones and dihydrochalcones [PK1212]	2.224	2.19	2.277	1.857	2.274	2.32	2.326	2.311	2.321
LMGL02010340	1-dodecanoyl-2-eicosanoyl-sn-glycerol	DG(12:0/20:0/0:0)[iso2]	Diacylglycerols [GL0201]	11.41	11.356	11.335	11.6	11.254	11.364	6.537	6.523	6.531
LMGP01011942	1-(5Z,8Z,11Z,14Z,17Z-eicosapentaenoyl)-2-nonadecanoyl-glycero-3-phosphocholine	PC(20:5(5Z,8Z,11Z,14Z,17Z)/19:0)	Diacylglycerophosphocholines [GP0101]	4.674	4.667	4.677	4.022	4.664	4.674	4.673	4.661	4.66
LMST01020001	cholest-5-en-3beta-yl dodecanoate	12:0 Cholesteryl ester	Cholesteryl esters [ST0102]	6.565	6.533	6.577	6.692	11.254	6.539	6.537	6.523	6.531
LMFA11000335	2,6,10-Trimethyl-(E,E)-2,6,10,12-tridecatetraene			9.368	9.296	9.316	7.535	9.162	9.186	14.415	9.222	9.267
LMPR0103490003	(+)-3-longipinen-5-one	(+)-Vulgraon B	C15 isoprenoids (sesquiterpenes) [PR0103]	9.368	9.317	9.316	9.495	9.2	16.003	9.248	9.274	9.301
LMFA01170057	9-hydroxy-hexadecan-1,16-dioic acid		Dicarboxylic acids [FA0117]	4.42	4.418	4.779	4.022	4.376	4.38	4.394	4.394	4.382
LMSP03020040				8.165	8.085	8.105	8.342	8.049	12.739	8.162	8.117	8.146
LMFA03000005	11R-hydroxy-12E,14Z-eicosadienoic acid	11R-HEDE	Other Eicosanoids [FA0300]	6.481	6.444	6.482	7.348	7.488	6.474	6.47	6.461	6.46
LMGP02050005	1-dodecanoyl-sn-glycero-3-phosphoethanolamine	PE(12:0/0:0)	Monoacylglycerophosphoethanolamines [GP0205]	4.798	4.807	4.83	3.199	4.808	4.817	4.808	4.812	4.798
LMGP01020088				10.667	10.575	15.157	10.837	10.606	10.705	10.607	10.542	10.639
LMST01010326	(25S)-5alpha-cholestan-3beta,4beta,6alpha,7beta,8beta,15alpha,16beta,26-octol		Cholesterol and derivatives [ST0101]	5.951	5.947	5.965	6.163	5.964	5.986	5.96	5.968	5.969
LMGP02050028	1-nonadecanoyl-glycero-3-phosphoethanolamine	PE(19:0/0:0)	Monoacylglycerophosphoethanolamines [GP0205]	6.196	6.18	6.362	4.11	6.054	6.229	6.063	6.068	6.064
LMFA02020014	{(1R,2R)-2-[4-(beta-D-glucopyranosyloxy)pentyl]-3-oxocyclopentyl}acetic acid	(-)-11-hydroxy-9,10-dihydrojasmonic acid 11-beta-D-glucoside	Jasmonic acids [FA0202]	4.034	3.531	3.936	3.458	3.621	4.058	4.047	4.029	4.05
LMGP06050017	1-(6Z,9Z,12Z,15Z-octadecatetraenoyl)-glycero-3-phospho-(1'-myo-inositol)	PI(18:4(6Z,9Z,12Z,15Z)/0:0)	Monoacylglycerophosphoinositols [GP0605]	9.958	10.188	9.842	11.66	10.507	9.737	9.213	9.381	9.242
LMGP10010834	1-(4Z,7Z,10Z,13Z,16Z,19Z-docosahexaenoyl)-2-eicosanoyl-glycero-3-phosphate	PA(22:6(4Z,7Z,10Z,13Z,16Z,19Z)/20:0)	Diacylglycerophosphates [GP1001]	4.652	5.337	5.326	4.022	4.408	4.413	4.411	4.411	4.416
LMST05020014	20-oxopregn-5-en-3beta-yl sulfate	pregnenolone sulfate	Sulfates [ST0502]	2.224	2.215	2.516	2.298	2.302	2.291	2.326	2.311	2.321
LMFA08020088	N-(9Z-octadecenoyl)-glutamic acid	N-oleoyl glutamic acid	N-acyl amines [FA0802]	4.674	5.396	4.677	3.84	4.664	4.656	4.673	4.661	5.721
LMPK12120394	6'',6''-Dimethylpyrano[2'',3'':4',3']-2',6',beta-trimethoxychalcone	7-Methoxypraecansone B	Chalcones and dihydrochalcones [PK1212]	2.25	2.19	2.3	2.268	2.302	2.32	4.122	2.311	2.321
LMST05050020	3beta-(2-O-3beta-(2-O-methyl-beta-D-xylopyranosyloxy)-24S-(alpha-L-arabinofuranosyloxy)-5alpha-cholestan-4beta,6beta,15alpha-triol-beta-D-xylopyranosyloxy)-24R-[2-O-methyl-beta-D-xylopyranosyl-(1-5)-alpha-L-arabinofuranosyloxy]-5alpha-cholest-22E-en-4beta,6alpha,7alpha,8,15beta-pentol	Kurilensoside J	Other Steroid conjugates [ST0505]	2.224	1.654	2.277	3.169	2.414	2.767	3.098	2.986	2.884
LMST04030060	3alpha,7alpha-Dihydroxy-5beta-cholest-23-en-26-oic acid		C27 bile acids, alcohols, and derivatives [ST0403]	4.844	4.825	4.83	4.11	4.83	4.839	4.828	4.829	4.835
LMPR0103200001		Emmotin A	C15 isoprenoids (sesquiterpenes) [PR0103]	6.955	7.21	6.906	7.121	6.871	6.938	6.945	6.922	6.935
LMPR01070124		Isorenieratene/ (Leprotene)	C40 isoprenoids (tetraterpenes) [PR0107]	1.688	1.695	1.727	1.654	1.667	1.667	1.684	1.698	1.693
LMGL03012636	1,2-didodecanoyl-3-(9Z,12Z-heptadecadienoyl)-sn-glycerol	TG(12:0/12:0/17:2(9Z,12Z))[iso3]	Triacylglycerols [GL0301]	10.077	9.985	9.975	10.224	9.949	13.252	10.038	10.017	10.041
LMGP10030035	1-(1Z-octadecenyl)-2-(9Z-hexadecenoyl)-glycero-3-phosphate	PA(P-18:0/16:1(9Z))	1Z-alkenyl,2-acylglycerophosphates [GP1003]	9.388	11.861	5.804	11.252	10.429	10.494	11.757	11.752	11.378
LMGP10020016	1-hexadecyl-2-(11Z-docosenoyl)-glycero-3-phosphate	PA(O-16:0/22:1(11Z))	1-alkyl,2-acylglycerophosphates [GP1002]	8.526	10.075	8.432	8.619	8.39	8.501	8.465	14.641	8.452
LMST03020537	(7E)-(3S,6S)-9,10-seco-5,7,10(19)-cholestatrien-3-ol 6,19-(4-phenyl-1,2,4-triazoline-3,5-dionne) adduct	(6S)-vitamin D3 6,19-(4-phenyl-1,2,4-triazoline-3,5-dione) adduct / (6S)-cholecalciferol 6,19-(4-phenyl-1,2,4-triazoline-3,5-dione) adduct	Vitamin D3 and derivatives [ST0302]	7.175	7.093	7.122	2.401	7.037	7.13	7.154	7.121	7.147
LMFA01030178	7Z,10Z,13Z,16Z-docosatetraenoic acid	Adrenic Acid	Unsaturated fatty acids [FA0103]	6.675	6.616	6.631	6.672	7.962	8.069	8.068	6.633	8.087
LMGP01030074	1-(1Z-eicosenyl)-2-dodecanoyl-glycero-3-phosphocholine	PC(P-20:0/12:0)	1Z-alkenyl,2-acylglycerophosphocholines [GP0103]	8.927	8.837	15.775	9.102	8.815	8.927	8.888	8.86	8.871
LMFA01050416	3R-methyl-3-hydroxypentanoic acid 5-diphosphate	Mevalonate-PP	Hydroxy fatty acids [FA0105]	19.791	19.991	19.928	20.026	19.938	20.381	9.439	19.798	19.812
LMGL03014301	1-tetradecanoyl-2-(9Z-heptadecenoyl)-3-(9Z,12Z,15Z-octadecatrienoyl)-sn-glycerol	TG(14:0/17:1(9Z)/18:3(9Z,12Z,15Z))[iso6]	Triacylglycerols [GL0301]	13.847	13.892	13.786	14.174	13.695	13.798	13.753	13.76	13.798
LMST04010318	(20S,22E)-3beta-Hydroxychola-5,16,22-trien-24-oic Acid		C24 bile acids, alcohols, and derivatives [ST0401]	9.517	4.942	10.119	9.764	9.515	9.681	9.528	9.507	9.548
LMGP01011982	1-docosanoyl-2-(9Z-pentadecenoyl)-glycero-3-phosphocholine	PC(22:0/15:1(9Z))	Diacylglycerophosphocholines [GP0101]	12.455	10.295	12.007	12.591	12.017	8.015	12.34	12.288	12.331
LMPK04000035		10-Deoxymethymycin		6.077	6.072	6.085	6.308	6.097	5.972	5.705	6.087	5.696
LMGP02030068	1-(1Z-eicosenyl)-2-hexadecanoyl-glycero-3-phosphoethanolamine	PE(P-20:0/16:0)	1Z-alkenyl,2-acylglycerophosphoethanolamines [GP0203]	9.825	9.739	9.684	9.957	7.67	14.842	9.825	9.787	9.837
LMPK12111232	4',5,6,7-Tetrahydroxy-3'-methoxyflavone	Nodifloretin	Flavones and Flavonols [PK1211]	1.557	1.563	1.581	1.511	1.549	2.291	1.568	1.566	1.563
LMFA01030583	10E,12E-tetradecadiene-4,6-diynoic acid		Unsaturated fatty acids [FA0103]	3.197	3.194	5.344	3.169	4.688	3.758	3.499	3.366	3.482
LMPK12140211		Neolinderatone	Flavanones [PK1214]	7.081	8.013	5.112	7.235	6.994	7.063	7.062	7.032	7.064
LMGP01012204				4.693	4.685	4.713	4.056	4.706	4.709	4.702	4.709	4.707
LMGP03060002	1-octadecyl-glycero-3-phosphoserine	PS(O-18:0/0:0)	Monoalkylglycerophosphoserines [GP0306]	5.726	5.717	5.722	4.11	5.729	5.761	5.739	5.612	5.741
LMSP03010076	N-(pentacosanoyl)-hexadecasphing-4-enine-1-phosphocholine	SM(d16:1/25:0)	Ceramide phosphocholines (sphingomyelins) [SP0301]	14.942	15.012	13.028	19.926	14.933	14.997	14.887	14.776	14.887
LMSL01010001	UDP-3-(3R-hydroxy-tetradecanoyl)-alphaD-glucosamine		Monoacylaminosugars [SL0101]	7.58	8.112	7.489	8.527	7.438	7.555	8.162	4.287	7.571
LMFA01150002	12,15-epoxy-13,14-dimethyl-12,14-eicosadienoic acid		Heterocyclic fatty acids [FA0115]	6.675	6.616	6.631	6.672	6.613	7.01	6.667	6.633	6.654
LMGP02010101	1,2-didecanoyl-sn-glycero-3-phosphoethanolamine	PE(10:0/10:0)	Diacylglycerophosphoethanolamines [GP0201]	1.688	1.72	1.727	1.654	1.684	1.681	2.326	1.698	1.736
LMST02020094	5a-Androst-3-en-17-one		C19 steroids (androgens) and derivatives [ST0202]	5.667	5.154	5.684	6.098	5.662	7.407	5.612	5.665	5.627
LMSP0601AJ01	NeuAcalpha2-3Galbeta1-4Glcbeta-Cer(d18:1/16:0)		Gangliosides [SP0601]	4.402	5.215	5.737	4.92	4.975	4.38	5.203	7.032	4.382
LMSP0601EC06	KDNalpha2-6Galbeta1-3GlcNAcbeta1-3Galbeta1-4Glcbeta-Cer(d18:1/26:0)		Gangliosides [SP0601]	5.92	5.911	5.935	6.308	6.02	6.007	5.652	5.665	5.644
LMSP03020015				8.035	8.013	7.961	11.252	7.915	9.807	8.007	7.97	7.997
LMPK12020282		Hildgardtene	Flavans, Flavanols and Leucoanthocyanidins [PK1202]	3.594	2.291	2.549	2.268	2.274	3.783	2.919	2.311	3.258
LMFA03010123	9S,11R,15S-trihydroxy-17-phenyl-18,19,20-trinor-5Z,13E-prostadienamide	17-phenyl-trinor-PGF2alpha amide	Prostaglandins [FA0301]	2.529	2.326	3.787	3.294	2.981	2.949	3.345	3.209	3.162
LMGP02080004	1-(10-methyl-hexadecanoyl)-2-(8-[3]-ladderane-octanyl)-sn-glycerophosphoethanolamine		1-acyl,2-alkylglycerophosphoethanolamines [GP0208]	10.593	11.356	8.333	10.69	10.107	10.197	10.175	10.12	8.393
LMSP03020042				17.563	17.672	17.598	17.473	17.274	17.293	17.307	17.388	17.329
LMST01080071	3-O-(Glcb)-6-O-(Glcb)-(25R)-5alpha-spirostan-3beta,6alpha,23S-triol		Spirostanols and derivatives [ST0108]	4.402	4.39	3.984	3.513	4.975	4.413	4.394	4.394	4.402
LMPR0103460001		Valerenic acid	C15 isoprenoids (sesquiterpenes) [PR0103]	5.186	6.243	5.206	5.126	5.195	5.186	5.184	5.188	5.19
LMGP01050019				6.059	6.028	9.788	6.234	6.201	6.083	6.202	6.201	6.219
LMGP04030053	1-(1Z-octadecenyl)-2-(11Z-docosenoyl)-glycero-3-phospho-(1'-sn-glycerol)	PG(P-18:0/22:1(11Z))	1Z-alkenyl,2-acylglycerophosphoglycerols [GP0403]	11.718	12.571	13.987	5.826	9.162	11.739	11.675	11.696	11.642
LMGP02020015	1-hexadecyl-2-docosanoyl-sn-glycero-3-phosphoethanolamine	PE(O-16:0/22:0)	1-alkyl,2-acylglycerophosphoethanolamines [GP0202]	12.108	12.041	11.956	12.201	12.813	12.929	12.045	11.985	12.001
LMSP03030009				4.844	8.051	4.852	4.11	5.357	4.839	4.828	4.829	4.835
LMGL03012615	1,2,3-triacetyl-sn-glycerol	Triacetin	Triacylglycerols [GL0301]	1.54	1.546	1.528	1.477	1.533	1.522	1.519	1.534	1.531
LMGP03030050	1-(1Z-octadecenyl)-2-(5Z,8Z,11Z,14Z,17Z-eicosapentaenoyl)-glycero-3-phosphoserine	PS(P-18:0/20:5(5Z,8Z,11Z,14Z,17Z))	1Z-alkenyl,2-acylglycerophosphoserines [GP0303]	3.003	3.036	4.441	2.971	2.695	3.006	3.003	2.986	2.979
LMSP03010045	N-(hexadecanoyl)-nonadecasphing-4-enine-1-phosphocholine	SM(d19:1/16:0)	Ceramide phosphocholines (sphingomyelins) [SP0301]	11.288	11.202	11.206	10.248	9.949	10.055	10.038	7.146	10.041
LMSP0502AN05	Galalpha1-3Galalpha1-3Galalpha1-3Galalpha1-4Galbeta1-4Glcbeta-Cer(d18:1/24:0)		GalNAcbeta1-3Galalpha1-4Galbeta1-4Glc- (Globo series) [SP0502]	5.969	5.963	5.965	6.308	5.964	5.986	5.982	6.112	6.935
LMFA08020136	N-octadecanoyl-arginine	N-stearoyl arginine	N-acyl amines [FA0802]	9.368	9.296	4.892	6.654	6.45	6.474	6.493	8.051	4.876
LMFA08020076	N-(5Z,8Z,11Z,14Z-eicosatetraenoyl)-tyrosine	N-arachidonoyl tyrosine	N-acyl amines [FA0802]	5.628	5.747	5.77	4.11	5.641	5.761	5.632	5.629	5.644
LMSP0601AO08	GalNAcbeta1-4(NeuAcalpha2-8NeuAcalpha2-8NeuAcalpha2-3)Galbeta1-4Glcbeta-Cer(d18:1/26:1(17Z))		Gangliosides [SP0601]	4.063	4.064	3.957	3.697	4.078	2.32	3.739	4.052	3.715
LMFA05000079	heneicosane-1,2-diol	1,2-heneicosanediol		11.306	12.789	11.252	12.929	11.171	12.739	12.723	12.68	12.783
LMFA01090049	16-fluoro-7Z-hexadecenoic acid		Halogenated fatty acids [FA0109]	5.667	5.65	5.684	6.098	5.662	7.407	5.612	5.665	7.431
LMFA07010165	eicosanyl 9Z-octadecenoate	Arachidyl oleate	Wax monoesters [FA0701]	9.094	8.997	9.002	9.339	8.904	9.031	9.022	8.997	9.033
LMFA07010059	eicosanyl eicosanoate	Arachidyl arachidate	Wax monoesters [FA0701]	12.831	12.81	12.78	12.929	12.592	12.715	12.723	12.68	12.733
LMGP04040001				4.536	4.528	4.533	3.917	4.531	4.522	4.518	4.508	4.515
LMPR0103600003		(+)-2-Sterpurene-6,12,15-triol	C15 isoprenoids (sesquiterpenes) [PR0103]	5.186	6.243	5.206	5.126	5.195	5.186	5.184	5.188	5.19
LMPR0104310003		(-)-Jolkinol A	C20 isoprenoids (diterpenes) [PR0104]	3.979	3.983	3.914	3.38	3.964	3.594	3.648	3.635	3.633
LMGP10010586	1-(11Z,14Z-eicosadienoyl)-2-(4Z,7Z,10Z,13Z,16Z,19Z-docosahexaenoyl)-glycero-3-phosphate	PA(20:2(11Z,14Z)/22:6(4Z,7Z,10Z,13Z,16Z,19Z))	Diacylglycerophosphates [GP1001]	4.798	4.807	4.83	4.609	4.791	4.799	4.808	1.698	4.798
LMFA01020160	6-ethyl-dodecanoic acid		Branched fatty acids [FA0102]	7.041	7.189	6.068	7.417	7.184	7.267	7.258	7.212	5.532
LMGP01020009	1-dodecyl-2-acetyl-sn-glycero-3-phosphocholine	PC(O-12:0/2:0)	1-alkyl,2-acylglycerophosphocholines [GP0102]	5.758	5.732	5.77	5.877	5.641	5	5.632	5.629	5.627
LMFA01170075	(3S,4S)-3-hydroxytetradecane-1,3,4-tricarboxylic acid	(3S,4S)-3-hydroxytetradecane-1,3,4-tricarboxylic acid	Dicarboxylic acids [FA0117]	8.225	8.112	4.598	8.371	8.118	6.709	4.849	6.674	8.146
LMSP02050012	N-(octanoyl)-sphing-4-enine-1-phosphate	CerP(d18:1/8:0)	Ceramide 1-phosphates [SP0205]	11.178	10.911	12.123	12.424	12.14	12.234	11.618	12.254	10.943
LMSP0502AO03	Galbeta1-3Galalpha1-4Galbeta1-4Glcbeta-Cer(d18:1/20:0)		GalNAcbeta1-3Galalpha1-4Galbeta1-4Glc- (Globo series) [SP0502]	7.199	5.415	6.906	7.121	6.871	7.187	5.11	6.922	6.531
LMGL02010264	1-(11Z-eicosenoyl)-2-(4Z,7Z,10Z,13Z,16Z,19Z-docosahexaenoyl)-sn-glycerol	DG(20:1(11Z)/22:6(4Z,7Z,10Z,13Z,16Z,19Z)/0:0)[iso2]	Diacylglycerols [GL0201]	4.536	4.528	4.533	3.917	4.531	4.522	4.518	4.508	4.515
LMPR0104170025		Gibberellin A34	C20 isoprenoids (diterpenes) [PR0104]	3.711	3.711	3.474	3.513	3.651	3.663	3.677	3.665	3.66
LMGP10010858	1-(5Z,8Z,11Z,14Z-eicosatetraenoyl)-2-hexadecanoyl-glycero-3-phosphate	PA(20:4(5Z,8Z,11Z,14Z)/16:0)	Diacylglycerophosphates [GP1001]	11.718	7.718	7.722	8.017	7.69	7.795	7.801	7.764	7.797
LMGP01012027	1-(11Z-docosenoyl)-2-(5Z,8Z,11Z,14Z-eicosatetraenoyl)-glycero-3-phosphocholine	PC(22:1(11Z)/20:4(5Z,8Z,11Z,14Z))	Diacylglycerophosphocholines [GP0101]	4.844	4.825	4.852	4.874	4.845	4.839	4.849	4.829	4.835
LMPR01070207		Neurosporaxanthin beta-D-glucopyranoside	C40 isoprenoids (tetraterpenes) [PR0107]	3.336	3.342	3.33	4.074	3.296	3.299	3.311	3.298	3.31
LMGP03010307	1-(9Z,12Z-heptadecadienoyl)-2-(4Z,7Z,10Z,13Z,16Z,19Z-docosahexaenoyl)-glycero-3-phosphoserine	PS(17:2(9Z,12Z)/22:6(4Z,7Z,10Z,13Z,16Z,19Z))	Diacylglycerophosphoserines [GP0301]	5.906	5.911	5.478	3.655	5.891	4.38	5.802	5.495	5.951
LMGP02010888	1-(11Z,14Z-eicosadienoyl)-2-nonadecanoyl-glycero-3-phosphoethanolamine	PE(20:2(11Z,14Z)/19:0)	Diacylglycerophosphoethanolamines [GP0201]	11.26	10.966	10.936	11.129	10.955	10.361	11.036	10.267	11.054
LMPR03080015	dolichyl-4 phosphate	dolichyl-4 phosphate	Dolichol monophosphates [PR0308]	7.468	7.396	7.424	7.511	7.252	7.456	7.471	7.311	7.341
LMGP10020019	1-octadecyl-2-dodecanoyl-glycero-3-phosphate	PA(O-18:0/12:0)	1-alkyl,2-acylglycerophosphates [GP1002]	8.379	8.997	8.333	8.409	5.143	8.398	8.413	8.333	9.213
LMGP03030015	1-(1Z-hexadecenyl)-2-(6Z,9Z,12Z,15Z-octadecatetraenoyl)-glycero-3-phosphoserine	PS(P-16:0/18:4(6Z,9Z,12Z,15Z))	1Z-alkenyl,2-acylglycerophosphoserines [GP0303]	3.929	3.921	5.568	3.513	5.177	3.946	5.203	4.394	3.967
LMPK12090003		Tephcalostan C	Coumestan flavonoids [PK1209]	6.955	6.923	4.873	3.626	4.866	4.867	4.871	4.847	4.855
LMFA01040028	5-hydroperoxy-7-[3,5-epidioxy-2-(2-octenyl)-cyclopentyl]-6-heptenoic acid		Hydroperoxy fatty acids [FA0104]	10.46	10.74	7.155	7.194	6.633	10.856	10.802	12.142	10.823
LMFA01170092	3-hydroxy-decanedioic acid	3-hydroxy-sebacic acid	Dicarboxylic acids [FA0117]	4.42	4.418	4.729	2.375	4.376	4.38	4.394	4.377	4.382
LMSP0601CI02	GalNAcbeta1-4(NeuGcalpha2-3)Galbeta1-4Glcbeta-Cer(d18:1/18:0)		Gangliosides [SP0601]	5.684	5.65	5.67	5.389	6.169	9.031	7.801	5.382	5.324
LMGP02050030	1-heptadecanoyl-glycero-3-phosphoethanolamine	PE(17:0/0:0)	Monoacylglycerophosphoethanolamines [GP0205]	5.628	5.747	5.634	4.11	5.641	5.761	5.632	5.629	5.644
LMGP04010635	1-(5Z,8Z,11Z,14Z-eicosatetraenoyl)-2-(6Z,9Z,12Z,15Z-octadecatetraenoyl)-glycero-3-phospho-(1'-sn-glycerol)	PG(20:4(5Z,8Z,11Z,14Z)/18:4(6Z,9Z,12Z,15Z))	Diacylglycerophosphoglycerols [GP0401]	4.798	4.807	4.83	4.177	4.791	4.799	4.808	4.812	6.064
LMPR02010032	3-[(2E,6E,10E,14E,18E,22E,26E,30E,34E)-3,7,11,15,19,23,27,31,35,39-decamethyltetraconta-2,6,10,14,18,22,26,30,34,38-decaen-1-yl]-5-methoxy-2-methylcyclohexa-2,5-diene-1,4-dione	2-decaprenyl-6-methoxy-3-methyl-1,4-benzoquinone	Ubiquinones [PR0201]	16.194	12.571	12.57	16.377	16.023	12.514	15.983	12.435	15.99
LMPK12112162		Quercetin 3-(6'''-p-coumaryl-gentiobioside)-7-rhamnoside	Flavones and Flavonols [PK1211]	13.669	20.053	14.08	17.753	13.792	9.282	14.659	13.481	13.831
LMPK12113168		Pollenitin 8-butyrate	Flavones and Flavonols [PK1211]	2.224	2.19	3.33	1.726	2.274	2.291	2.326	2.311	2.321
LMST03020029	(5Z,7E)-(1S,3R)-21-nor-20-oxa-9,10-seco-5,7,10(19)-cholestatriene-1,3,25-triol	1alpha,25-dihydroxy-21-nor-20-oxavitamin D3 / 1alpha,25-dihydroxy-21-nor-20-oxacholecalciferol	Vitamin D3 and derivatives [ST0302]	6.417	5.979	6.009	10.806	5.912	6.474	6.493	6.437	6.484
LMGP01020193	1-octadecyl-2-dodecanoyl-glycero-3-phosphocholine	PC(O-18:0/12:0)	1-alkyl,2-acylglycerophosphocholines [GP0102]	8.776	8.68	13.38	8.926	8.653	8.765	8.741	8.711	8.719
LMFA04000078	4,5-epoxy-17R-hydroxy-6E,8E,10Z,13Z,15E19Z-docosahexaenoic acid	4,5-epoxy-17R-HDHA		7.446	7.34	5.384	7.3	7.647	5.137	7.653	7.671	7.819
LMST03020492	(5Z,7E)-(1S,3R)-22-oxa-9,10-seco-5,7,10(19)-cholestatriene-1,3,25-triol 3-hemiglutarate	1alpha,25-dihydroxy-22-oxavitamin D3 3-hemiglutarate/ 1alpha,25-dihydroxy-22-oxacholecalciferol 3-hemiglutarate	Vitamin D3 and derivatives [ST0302]	6.481	6.444	6.206	6.718	6.477	6.496	3.132	6.483	6.51
LMGP01012022	1-(11Z-docosenoyl)-2-(9Z-nonadecenoyl)-glycero-3-phosphocholine	PC(22:1(11Z)/19:1(9Z))	Diacylglycerophosphocholines [GP0101]	14.081	13.143	14.434	12.043	13.792	9.311	16.122	13.863	13.02
LMFA08020138	N-(9Z,12Z-octadecadienoyl)-taurine	N-linoleoyl taurine	N-acyl amines [FA0802]	2.529	2.326	3.787	3.294	2.981	3.783	2.408	3.773	2.435
LMGP02011149	1-(4Z,7Z,10Z,13Z,16Z,19Z-docosahexaenoyl)-2-(9Z-nonadecenoyl)-glycero-3-phosphoethanolamine	PE(22:6(4Z,7Z,10Z,13Z,16Z,19Z)/19:1(9Z))	Diacylglycerophosphoethanolamines [GP0201]	6.955	6.882	6.906	7.121	9.631	6.938	8.862	9.733	6.935
LMPK12110605	0	Velloquercetin 4'-methyl ether	Flavones and Flavonols [PK1211]	1.671	1.654	2.277	1.571	1.634	1.652	1.667	1.665	1.676
LMST05050004	3beta-[beta-glucopyranosyloxyuronic acid]-16-hydroxy-5alpha,14beta-poriferast-16-ene-15,23-dione	Pandaroside B	Other Steroid conjugates [ST0505]	3.87	3.842	3.885	2.268	3.873	3.863	3.881	4.6	3.875
LMGL02010294	1-docosanoyl-2-(4Z,7Z,10Z,13Z,16Z,19Z-docosahexaenoyl)-sn-glycerol	DG(22:0/22:6(4Z,7Z,10Z,13Z,16Z,19Z)/0:0)[iso2]	Diacylglycerols [GL0201]	4.747	4.739	4.742	4.022	4.738	4.752	4.749	4.743	4.75
LMGP10010981	1-dodecanoyl-2-tetradecanoyl-glycero-3-phosphate	PA(12:0/14:0)	Diacylglycerophosphates [GP1001]	7.145	7.071	6.105	7.173	5.526	5.529	7.11	7.099	5.169
LMST01031079	campest-22E-en-3beta,4beta,5alpha,6alpha,8beta,14alpha,15alpha,25,28-nonol		Ergosterols and C24-methyl derivatives [ST0103]	7.081	4.685	5.684	7.258	6.994	7.063	7.062	7.032	7.064
LMGP10010945	1,2-didocosanoyl-sn-glycero-3-phosphate	PA(22:0/22:0)	Diacylglycerophosphates [GP1001]	14.021	14.013	13.987	13.243	13.695	13.041	13.753	13.76	13.762
LMPR0104170019		Gibberellin A36	C20 isoprenoids (diterpenes) [PR0104]	10.016	9.93	7.424	5.852	9.904	10.028	9.965	9.918	9.976
LMPR04000019		bacteriohopane-,32,33,34-triol-35-cyclitolguanine		9.338	9.739	9.684	9.957	9.748	9.853	9.825	9.787	9.184
LMGP01040028				6.653	6.616	7.001	6.923	6.45	6.496	6.69	6.674	6.484
LMFA02000127	9-hydroxy-octadecanoic acid	DL-9-hydroxy stearic acid	Other Octadecanoids [FA0200]	4.444	4.439	4.489	4.557	4.926	4.656	4.64	4.929	4.949
LMGP01030095	1-(1Z-eicosenyl)-2-(11Z,14Z-eicosadienoyl)-glycero-3-phosphocholine	PC(P-20:0/20:2(11Z,14Z))	1Z-alkenyl,2-acylglycerophosphocholines [GP0103]	13.722	6.406	14.108	14.059	13.669	13.798	13.753	13.694	13.762
LMST01040230				12.658	14.035	13.987	12.591	13.695	13.821	13.996	14.021	14.013
LMSP03020029				6.608	4.303	6.577	6.718	5.622	4.752	5.472	6.506	4.973
LMST04010380	3alpha-Hydroxy-12-oxo-5beta-chol-8-en-24-oic Acid		C24 bile acids, alcohols, and derivatives [ST0401]	9.517	4.625	10.019	9.764	9.515	9.681	9.528	9.507	9.548
LMPK12113259		Gossypetin 3,7,3'-trimethyl ether 8-acetate	Flavones and Flavonols [PK1211]	2.25	2.19	2.277	1.823	2.274	2.118	2.326	1.566	2.299
LMPR01080008	(2R,6R,2'R,6'R)-2,2-bis(4-hydroxy-3-methyl- 2-butenyl)-epsilon,epsilon-carotene	Decaprenoxanthin	Polyterpenes [PR0108]	19.689	8.085	15.909	19.73	19.371	19.456	19.318	19.463	19.361
LMST01031139				12.627	12.571	12.488	12.62	12.403	12.514	12.517	12.52	12.514
LMGP10020013	1-hexadecyl-2-(11Z-eicosenoyl)-glycero-3-phosphate	PA(O-16:0/20:1(11Z))	1-alkyl,2-acylglycerophosphates [GP1002]	9.181	9.094	9.089	9.397	8.365	9.186	9.187	9.139	9.184
LMGP04010449	1-(6Z,9Z,12Z,15Z-octadecatetraenoyl)-2-(5Z,8Z,11Z,14Z,17Z-eicosapentaenoyl)-glycero-3-phospho-(1'-sn-glycerol)	PG(18:4(6Z,9Z,12Z,15Z)/20:5(5Z,8Z,11Z,14Z,17Z))	Diacylglycerophosphoglycerols [GP0401]	4.402	4.39	6.206	4.609	4.664	4.784	4.784	6.224	4.798
LMGL03014729	1-(9Z-tetradecenoyl)-2-(9Z,12Z-heptadecadienoyl)-3-(9Z,12Z,15Z-octadecatrienoyl)-sn-glycerol	TG(14:1(9Z)/17:2(9Z,12Z)/18:3(9Z,12Z,15Z))[iso6]	Triacylglycerols [GL0301]	13.722	6.406	14.108	14.059	13.669	13.798	13.753	13.694	13.762
LMGP02020070	1-eicosyl-2-(9Z,12Z-heptadecadienoyl)-glycero-3-phosphoethanolamine	PE(O-20:0/17:2(9Z,12Z))	1-alkyl,2-acylglycerophosphoethanolamines [GP0202]	14.392	8.915	14.544	11.66	14.933	10.171	14.314	10.12	10.123
LMGL03012640	1,2-didodecanoyl-3-(6Z,9Z,12Z-octadecatrienoyl)-sn-glycerol	TG(12:0/12:0/18:3(6Z,9Z,12Z))[iso3]	Triacylglycerols [GL0301]	10.164	10.075	9.842	7.235	9.949	10.055	10.038	10.017	10.041
LMGP10010631	1-(5Z,8Z,11Z,14Z-eicosatetraenoyl)-2-(6Z,9Z,12Z-octadecatrienoyl)-glycero-3-phosphate	PA(20:4(5Z,8Z,11Z,14Z)/18:3(6Z,9Z,12Z))	Diacylglycerophosphates [GP1001]	11.718	11.629	7.744	8.017	7.69	6.132	7.801	7.764	7.797
LMGP03010701	1-heneicosanoyl-2-(7Z,10Z,13Z,16Z-docosatetraenoyl)-glycero-3-phosphoserine	PS(21:0/22:4(7Z,10Z,13Z,16Z))	Diacylglycerophosphoserines [GP0301]	7.468	7.917	8.105	7.511	7.89	7.48	7.982	7.146	7.479
LMSP0601FO02	NeuAcalpha2-3Galbeta1-4GlcNAcalpha1-3(GlcNAcbeta1-6)Galbeta1-4GlcNAcbeta1-3Galbeta1-4Glcbeta-Cer(d18:1/18:0)		Gangliosides [SP0601]	10.077	8.837	9.365	9.788	8.931	4.96	10.038	9.303	9.578
LMST01031134				13.722	6.406	14.108	14.059	13.669	13.798	13.753	13.694	13.762
LMPR03030005	0	all-trans-hexaprenyl diphosphate	Bactoprenol diphosphates [PR0303]	3.711	3.681	4.009	3.433	3.762	3.758	3.797	4.182	3.765
LMGP10010749	1-(11Z-docosenoyl)-2-heneicosanoyl-glycero-3-phosphate	PA(22:1(11Z)/21:0)	Diacylglycerophosphates [GP1001]	11.718	11.05	11.81	6.142	11.949	8.373	12.932	11.949	12.934
LMGL03015537	1-(9Z-pentadecenoyl)-2-(6Z,9Z,12Z-octadecatrienoyl)-3-(6Z,9Z,12Z,15Z-octadecatetraenoyl)-sn-glycerol	TG(15:1(9Z)/18:3(6Z,9Z,12Z)/18:4(6Z,9Z,12Z,15Z))[iso6]	Triacylglycerols [GL0301]	12.627	12.571	12.57	12.62	12.403	12.514	12.517	12.435	12.514
LMGL03013165	1,2-didocosanoyl-3-11Z-docosenoyl-sn-glycerol	TG(22:0/22:0/22:1(11Z))[iso3]	Triacylglycerols [GL0301]	9.405	9.046	5.206	9.339	8.958	9.031	9.048	9.023	9.033
LMGP01030083	1-(1Z-eicosenyl)-2-(9Z-heptadecenoyl)-glycero-3-phosphocholine	PC(P-20:0/17:1(9Z))	1Z-alkenyl,2-acylglycerophosphocholines [GP0103]	13.785	11.356	13.579	11.129	13.638	13.76	13.753	13.694	13.726
LMGL03010047	1-(9Z-hexadecenoyl)-2-(9Z-heptadecenoyl)-3-(9Z,12Z-heptadecadienoyl)-sn-glycerol	TG(16:1(9Z)/17:1(9Z)/17:2(9Z,12Z))[iso6]	Triacylglycerols [GL0301]	15.149	17.444	15.587	16.07	15.42	15.431	15.377	15.378	15.846
LMSP0505CH01	Galbeta1-4(Fucalpha1-3)GlcNAcbeta1-3Galbeta1-4GlcNAcbeta1-3Galbeta1-4(Fucalpha1-3)GlcNAcbeta1-3Galbeta1-4Glcbeta-Cer(d18:1/16:0)		Galbeta1-4GlcNAcbeta1-3Galbeta1-4Glc- (Neolacto series) [SP0505]	10.338	9.669	7.122	10.538	10.192	10.273	10.272	10.241	13.632
LMSP03010069	N-(nonadecanoyl)-eicosasphing-4-enine-1-phosphocholine	SM(d20:1/19:0)	Ceramide phosphocholines (sphingomyelins) [SP0301]	13.537	13.504	13.444	13.243	12.93	12.929	12.906	12.947	12.909
LMSP02010020	N-(heptadecanoyl)-sphing-4-enine	Cer(d18:1/17:0)	N-acylsphingosines (ceramides) [SP0201]	7.992	11.356	9.517	9.646	6.49	7.966	7.961	9.303	6.531
LMGP03030046	1-(1Z-octadecenyl)-2-eicosanoyl-glycero-3-phosphoserine	PS(P-18:0/20:0)	1Z-alkenyl,2-acylglycerophosphoserines [GP0303]	11.26	10.966	10.936	10.416	10.955	10.331	11.036	11.021	11.054
LMGP10020071	1-eicosyl-2-docosanoyl-glycero-3-phosphate	PA(O-20:0/22:0)	1-alkyl,2-acylglycerophosphates [GP1002]	11.034	10.933	13.419	13.243	12.899	17.016	13.663	13.546	13.573
LMFA08040005	N-(11Z,14Z,17Z-eicosatrienoyl)-ethanolamine	Anandamide (20:3, n-3)	N-acyl ethanolamines (endocannabinoids) [FA0804]	6.694	6.328	6.502	6.692	6.477	6.496	6.493	6.483	6.51
LMSP01080006	14-methyl-hexadecasphing-4E-enine	anteiso (4E,14-methyl-d16:1) sphingosine	Sphingoid base analogs [SP0108]	4.733	4.739	5.293	4.074	4.738	4.752	4.749	4.743	4.75
LMST01010348	cholest-5,24-dien-3beta-ol 3-O-beta-D-glucopyranoside		Cholesterol and derivatives [ST0101]	1.688	1.695	1.727	1.654	1.667	1.667	1.961	1.698	1.693
LMFA01050255	3R-hydroxy-eicosanoic acid		Hydroxy fatty acids [FA0105]	5.241	5.071	5.038	4.37	6.097	6.15	5.002	4.555	6.127
LMGP03010245	1-heptadecanoyl-2-(11Z-docosenoyl)-glycero-3-phosphoserine	PS(17:0/22:1(11Z))	Diacylglycerophosphoserines [GP0301]	10.963	9.669	8.234	10.922	7.117	4.893	10.986	10.939	10.943
LMFA07010441	dodecyl hexanoate		Wax monoesters [FA0701]	6.634	6.616	6.613	6.861	6.49	6.641	6.537	6.506	6.531
LMSP01040006	tetradecasphing-4E-enine	C14 sphingosine	Sphingoid base homologs and variants [SP0104]	5.304	4.867	7.944	6.861	7.184	5.631	3.533	6.18	6.173
LMGP04050004				7.081	6.988	7.001	7.235	6.994	7.063	7.062	7.032	7.046
LMST01010293	9,11alpha-epoxy-6alpha-acetoxy-cholest-7-en-3beta,5alpha,19-triol		Cholesterol and derivatives [ST0101]	7.041	8.942	6.979	9.071	11.468	9.031	8.998	7.011	9.005
LMGP02030072	1-(1Z-eicosenyl)-2-(9Z,12Z-heptadecadienoyl)-glycero-3-phosphoethanolamine	PE(P-20:0/17:2(9Z,12Z))	1Z-alkenyl,2-acylglycerophosphoethanolamines [GP0203]	11.718	10.477	10.433	13.724	4.639	8.927	10.198	8.89	10.181
LMGP02010474	1-(9Z-pentadecenoyl)-2-dodecanoyl-glycero-3-phosphoethanolamine	PE(15:1(9Z)/12:0)	Diacylglycerophosphoethanolamines [GP0201]	1.688	1.695	1.727	1.654	1.704	1.721	1.722	1.566	1.713
LMGP02010567	1-(9Z-heptadecenoyl)-2-hexadecanoyl-glycero-3-phosphoethanolamine	PE(17:1(9Z)/16:0)	Diacylglycerophosphoethanolamines [GP0201]	7.145	6.114	6.068	6.608	6.426	6.474	7.086	5.794	7.108
LMGP01050133	1-(8Z,11Z,14Z-eicosatrienoyl)-glycero-3-phosphocholine	PC(20:3(8Z,11Z,14Z)/0:0)	Monoacylglycerophosphocholines [GP0105]	6.855	6.796	6.105	6.214	5.982	6.776	3.065	6.112	6.106
LMGP04030081	1-(1Z-eicosenyl)-2-heneicosanoyl-glycero-3-phospho-(1'-sn-glycerol)	PG(P-20:0/21:0)	1Z-alkenyl,2-acylglycerophosphoglycerols [GP0403]	12.627	12.571	12.57	12.62	12.403	12.514	12.517	12.494	12.514
LMSP0601AJ07	NeuAcalpha2-3Galbeta1-4Glcbeta-Cer(d18:1/24:1(15Z))		Gangliosides [SP0601]	6.059	5.396	6.39	7.322	6.054	3.502	4.702	6.483	6.956
LMPK12020225		Epimopanan-4alpha-ol	Flavans, Flavanols and Leucoanthocyanidins [PK1202]	1.54	1.563	1.581	1.511	1.684	1.7	1.55	1.55	1.546
LMGP02010340	1-(9Z-octadecenoyl)-2-hexadecanoyl-sn-glycero-3-phospho-N-methylethanolamine	PE-NMe(18:1(9Z)/16:0)	Diacylglycerophosphoethanolamines [GP0201]	9.825	9.739	9.684	9.957	7.67	9.246	9.825	9.787	9.837
LMGP01050004	1-(6Z,9Z,12Z,15Z-heneicosatetraenoyl)-sn-glycero-3-phosphocholine	PC(21:4(6Z,9Z,12Z,15Z)/0:0)	Monoacylglycerophosphocholines [GP0105]	6.385	6.353	6.362	2.998	6.367	6.398	6.396	3.69	6.392
LMGP01030103	1-(1Z-eicosenyl)-2-(7Z,10Z,13Z,16Z-docosatetraenoyl)-glycero-3-phosphocholine	PC(P-20:0/22:4(7Z,10Z,13Z,16Z))	1Z-alkenyl,2-acylglycerophosphocholines [GP0103]	12.627	12.571	12.488	12.62	12.403	12.514	12.517	12.52	12.514
LMGP01030092	1-(1Z-eicosenyl)-2-(9Z-nonadecenoyl)-glycero-3-phosphocholine	PC(P-20:0/19:1(9Z))	1Z-alkenyl,2-acylglycerophosphocholines [GP0103]	16.194	14.929	11.705	16.377	13.726	16.139	16.154	16.079	15.99
LMSP0505DI02	Galalpha1-3(Fucalpha1-2)Galbeta1-4Glcbeta-Cer(d18:1/18:0)		Galbeta1-4GlcNAcbeta1-3Galbeta1-4Glc- (Neolacto series) [SP0505]	7.58	4.229	4.304	4.609	7.274	7.345	7.365	6.674	6.699
LMST01040206				16.194	14.929	11.705	16.377	13.726	16.139	16.154	16.079	15.99
LMGP06010668	1-heneicosanoyl-2-(11Z-docosenoyl)-glycero-3-phospho-(1'-myo-inositol)	PI(21:0/22:1(11Z))	Diacylglycerophosphoinositols [GP0601]	5.951	5.947	6.613	4.11	6.656	5.986	5.982	6.461	5.969
LMFA07010340	8Z,10E-Pentadecadienyl acetate		Wax monoesters [FA0701]	19.62	19.743	19.71	19.83	19.832	19.554	19.841	19.626	19.847
LMGL03011931	1-(11Z-eicosenoyl)-2-(8Z,11Z,14Z-eicosatrienoyl)-3-(10Z,13Z,16Z-docosatrienoyl)-sn-glycerol	TG(20:1(11Z)/20:3(8Z,11Z,14Z)/22:3(10Z,13Z,16Z))[iso6]	Triacylglycerols [GL0301]	6.675	6.533	6.577	6.069	6.588	6.663	6.644	6.633	6.654
LMGP06010757	1-(7Z,10Z,13Z,16Z-docosatetraenoyl)-2-tridecanoyl-glycero-3-phospho-(1'-myo-inositol)	PI(22:4(7Z,10Z,13Z,16Z)/13:0)	Diacylglycerophosphoinositols [GP0601]	4.402	3.983	5.478	3.543	3.991	6.438	5.472	5.479	5.483
LMFA02020003	(1R,2S)-3-oxo-2-(2'Z-pentenyl)-cyclopentaneacetic acid	(3R,7S)-iso-jasmonic acid	Jasmonic acids [FA0202]	4.91	3.818	4.11	4.833	4.376	4.914	4.925	4.91	4.921
LMFA08020122	N-octadecanoyl-valine	N-stearoyl valine	N-acyl amines [FA0802]	4.937	7.21	4.94	4.37	4.359	4.36	7.258	4.929	5.048
LMST01010378				13.114	13.047	13.29	13.309	12.991	13.041	13.073	13.004	13.078
LMGL03014661	1-(9Z-tetradecenoyl)-2-(9Z-hexadecenoyl)-3-(6Z,9Z,12Z,15Z-octadecatetraenoyl)-sn-glycerol	TG(14:1(9Z)/16:1(9Z)/18:4(6Z,9Z,12Z,15Z))[iso6]	Triacylglycerols [GL0301]	12.965	12.954	12.884	13.243	12.899	13.041	12.967	12.947	12.963
LMPR03070004	alpha-dihydroeicosaprenol	Dolichol-20	Dolichols [PR0307]	4.964	4.342	5.414	5.877	4.664	5.649	4.094	5.403	5.664
LMGP10020089	1-octadecyl-2-octadecanoyl-glycero-3-phosphate	PA(O-18:0/18:0)	1-alkyl,2-acylglycerophosphates [GP1002]	8.165	8.085	8.105	4.091	4.376	8.178	8.162	8.117	8.146
LMPR0105040001		(+)-Dysideapalaunic acid	C25 isoprenoids (sesterterpenes) [PR0105]	4.761	6.444	8.105	4.11	4.759	4.752	4.749	4.743	5.951
LMGP03030074	1-(1Z-eicosenyl)-2-(9Z-nonadecenoyl)-glycero-3-phosphoserine	PS(P-20:0/19:1(9Z))	1Z-alkenyl,2-acylglycerophosphoserines [GP0303]	10.741	10.933	10.807	8.017	7.842	12.292	11.491	11.456	11.433
LMST05010021	(5Z,7E,22E)-(3S)-9,10-seco-5,7,10(19),22-ergostatetraene-3,25-diol 25-D-glucuronide	25-hydroxyvitamin D2 25-(beta-glucuronide) / 25 hydroxyergocalciferol 25-(beta-glucuronide)	Glucuronides [ST0501]	5.992	5.979	5.992	4.11	6.656	6.324	6.001	5.986	5.99
LMSP0503AA04	GalNAcbeta1-4Galbeta1-4Glcbeta-Cer(d18:1/22:0)		GalNAcbeta1-4Galbeta1-4Glc- (Ganglio series) [SP0503]	4.798	5.892	4.618	5.938	4.359	4.36	4.808	4.377	4.798
LMGP03010408	1-(9Z,12Z,15Z-octadecatrienoyl)-2-(9Z,12Z-octadecadienoyl)-glycero-3-phosphoserine	PS(18:3(9Z,12Z,15Z)/18:2(9Z,12Z))	Diacylglycerophosphoserines [GP0301]	6.439	6.376	6.39	3.6	3.559	5.616	6.063	4.508	4.491
LMGP02050001	1-octadecanoyl-sn-glycero-3-phosphoethanolamine	PE(18:0/0:0)	Monoacylglycerophosphoethanolamines [GP0205]	5.951	5.947	5.818	4.37	5.964	5.986	5.96	5.968	5.969
LMFA06000196	10E,12E,14E-Hexadecatrienal			9.368	9.317	9.316	9.422	12.778	16.003	13.483	9.274	9.329
LMSP0505BU03	Galalpha1-3Galbeta1-4GlcNAcbeta1-3(Galalpha1-3Galbeta1-4GlcNAcbeta1-6)Galbeta1-4GlcNAcbeta1-3(Galalpha1-3Galbeta1-4GlcNAcbeta1-6)Galbeta1-4GlcNAcbeta1-3Galbeta1-4Glcbeta-Cer(d18:1/20:0)		Galbeta1-4GlcNAcbeta1-3Galbeta1-4Glc- (Neolacto series) [SP0505]	11.744	14.212	9.272	11.129	19.973	11.07	12.399	11.05	14.673
LMFA01030745	12,14-Pentacosadiynoic acid		Unsaturated fatty acids [FA0103]	7.302	7.231	8.295	7.214	7.418	7.527	7.514	7.463	7.214
LMSP0501AA58				9.388	7.093	8.35	4.11	11.141	7.456	9.279	9.247	9.267
LMSP0502AS07	GlcNAcbeta1-3Galalpha1-4Galbeta1-4Glcbeta-Cer(d18:1/24:1(15Z))		GalNAcbeta1-3Galalpha1-4Galbeta1-4Glc- (Globo series) [SP0502]	6.284	6.555	7.365	6.718	3.873	4.733	6.345	3.69	5.483
LMGP10010811	1-(7Z,10Z,13Z,16Z-docosatetraenoyl)-2-heneicosanoyl-glycero-3-phosphate	PA(22:4(7Z,10Z,13Z,16Z)/21:0)	Diacylglycerophosphates [GP1001]	10.196	11.145	10.258	9.451	10.37	5.186	10.356	10.314	10.338
LMFA03010074	N,N-dimethyl-9S,11R,15S-trihydroxy-5Z,13E-prostadien-1-amide	PGF2alpha dimethyl amide	Prostaglandins [FA0301]	6.634	6.616	6.613	6.118	4.639	5.761	4.657	5.545	4.382
LMPR0104080009	(13S)-pimara-7,15-dien-18-al	isopimara-7,15-dienal	C20 isoprenoids (diterpenes) [PR0104]	6.239	6.22	5.918	6.19	6.201	6.25	6.221	6.248	5.832
LMST05050002	4-beta-(3'-sulfo-beta-D-glucopyranosyloxy)-5alpha-pregn-20-en-3beta,19-diol	Ptilosaponoside B	Other Steroid conjugates [ST0505]	4.372	10.273	8.707	10.837	10.573	6.38	10.356	10.291	10.291
LMST03020061	(5Z,7E)-(1S,3R,20R)-22-oxa-9,10-seco-5,7,10(19)-cholestatriene-1,3,25-triol	1alpha,25-dihydroxy-22-oxa-20-epivitamin D3 / 1alpha,25-dihydroxy-22-oxa-20-epicholecalciferol	Vitamin D3 and derivatives [ST0302]	6.385	4.707	4.713	4.056	4.706	4.709	4.702	4.709	4.707
LMST01080040	(25R)-12-oxo-spirost-5-en-2alpha,3beta-diol	Kammogenin	Spirostanols and derivatives [ST0108]	5.012	5.616	5.038	6.043	5.912	5.168	5.184	5.004	5.026
LMGP01011996	1-docosanoyl-2-(8Z,11Z,14Z-eicosatrienoyl)-glycero-3-phosphocholine	PC(22:0/20:3(8Z,11Z,14Z))	Diacylglycerophosphocholines [GP0101]	15.055	15.097	15.028	9.451	20.038	13.798	14.95	14.807	14.977
LMGP04010068	1-tridecanoyl-2-dodecanoyl-glycero-3-phospho-(1'-sn-glycerol)	PG(13:0/12:0)	Diacylglycerophosphoglycerols [GP0401]	10.016	9.93	9.931	10.14	9.836	9.959	9.942	9.918	9.951
LMPR04000025		2-methyl-32,35-anhydrobacteriohopanetetrol		5.92	5.892	5.918	2.401	5.8	5.813	5.802	5.794	4.264
LMGP10030050	1-(1Z-octadecenyl)-2-(5Z,8Z,11Z,14Z,17Z-eicosapentaenoyl)-glycero-3-phosphate	PA(P-18:0/20:5(5Z,8Z,11Z,14Z,17Z))	1Z-alkenyl,2-acylglycerophosphates [GP1003]	6.481	5.477	6.068	6.654	5.465	5.186	5.472	5.479	5.469
LMGL02010300	1-(10Z,13Z,16Z-docosatrienoyl)-2-(4Z,7Z,10Z,13Z,16Z,19Z-docosahexaenoyl)-sn-glycerol	DG(22:3(10Z,13Z,16Z)/22:6(4Z,7Z,10Z,13Z,16Z,19Z)/0:0)[iso2]	Diacylglycerols [GL0201]	8.927	9.296	8.82	9.102	8.815	9.282	8.888	8.86	8.9
LMGP06010781	1-(7Z,10Z,13Z,16Z-docosatetraenoyl)-2-heneicosanoyl-glycero-3-phospho-(1'-myo-inositol)	PI(22:4(7Z,10Z,13Z,16Z)/21:0)	Diacylglycerophosphoinositols [GP0601]	6.439	5.747	7.898	6.861	6.588	7.267	8.191	8.139	6.677
LMST05030002	N-(3alpha,12alpha-dihydroxy-5beta-cholan-24-oyl)-glycine	Deoxycholoyl-glycine	Glycine conjugates [ST0503]	5.628	5.458	5.094	5.902	6.477	6.474	4.372	4.36	4.382
LMGP02011096	1-(13Z,16Z-docosadienoyl)-2-heneicosanoyl-glycero-3-phosphoethanolamine	PE(22:2(13Z,16Z)/21:0)	Diacylglycerophosphoethanolamines [GP0201]	13.169	15.012	14.544	9.451	14.8	14.909	13.698	13.066	13.692
LMST05030009		Lithocholic acid glycine conjugate	Glycine conjugates [ST0503]	5.164	6.616	6.597	6.163	5.195	5.186	4.372	5.188	5.19
LMFA07010150	9Z-octadecenyl 9Z,12Z-octadecadienoate	Oleyl linoleate	Wax monoesters [FA0701]	9.094	9.02	9.036	9.311	8.986	9.084	9.102	9.079	9.087
LMST03020008	(7E)-(3S,6RS)-3-hydroxy-6,19-epithio-23,24-dinor-9,10-seco-5(10),7-choladien-22-al S,S-dioxide	(6RS)-22-oxo-23,24,25,26,27-pentanorvitamin D3 6,19-sulfur dioxide adduct / (6RS)-22-oxo-23,24,25,26,27-pentanorcholecalciferol 6,19-sulfur dioxide adduct	Vitamin D3 and derivatives [ST0302]	3.817	2.291	3.531	2.298	2.414	3.758	2.351	2.449	2.377
LMGP06010784	1-(7Z,10Z,13Z,16Z-docosatetraenoyl)-2-(13Z,16Z-docosadienoyl)-glycero-3-phospho-(1'-myo-inositol)	PI(22:4(7Z,10Z,13Z,16Z)/22:2(13Z,16Z))	Diacylglycerophosphoinositols [GP0601]	5.386	6.048	5.804	6.163	5.158	3.432	6.078	7.463	5.682
LMGP06010222	1-(9Z-heptadecenoyl)-2-hexadecanoyl-glycero-3-phospho-(1'-myo-inositol)	PI(17:1(9Z)/16:0)	Diacylglycerophosphoinositols [GP0601]	6.694	6.644	4.873	3.055	6.535	5.727	4.673	6.695	6.935
LMGP04020040	1-octadecyl-2-(7Z,10Z,13Z,16Z-docosatetraenoyl)-glycero-3-phospho-(1'-sn-glycerol)	PG(O-18:0/22:4(7Z,10Z,13Z,16Z))	1-alkyl,2-acylglycerophosphoglycerols [GP0402]	10.46	9.273	10.838	7.348	10.4	7.167	10.356	10.336	10.338
LMGP03010649	1-(5Z,8Z,11Z,14Z,17Z-eicosapentaenoyl)-2-tridecanoyl-glycero-3-phosphoserine	PS(20:5(5Z,8Z,11Z,14Z,17Z)/13:0)	Diacylglycerophosphoserines [GP0301]	5.202	3.895	3.957	3.513	3.934	3.946	3.345	4.394	3.935
LMGP02020053	1-octadecyl-2-(9Z-nonadecenoyl)-glycero-3-phosphoethanolamine	PE(O-18:0/19:1(9Z))	1-alkyl,2-acylglycerophosphoethanolamines [GP0202]	11.824	12.691	10.209	11.96	11.744	11.858	10.272	10.267	12.909
LMSP0601CD04	KDNalpha2-3Galbeta1-3(NeuAcalpha2-6)GalNAcbeta1-4Galbeta1-4Glcbeta-Cer(d18:1/22:0)		Gangliosides [SP0601]	4.372	4.963	4.441	4.13	4.359	4.36	4.372	4.377	4.382
LMGP01011898	1-(5Z,8Z,11Z,14Z-eicosatetraenoyl)-2-tridecanoyl-glycero-3-phosphocholine	PC(20:4(5Z,8Z,11Z,14Z)/13:0)	Diacylglycerophosphocholines [GP0101]	8.965	8.89	8.901	9.102	8.858	11.706	5.675	8.89	8.925
LMGL03014176	1-tetradecanoyl-2-pentadecanoyl-3-(9Z,12Z,15Z-octadecatrienoyl)-sn-glycerol	TG(14:0/15:0/18:3(9Z,12Z,15Z))[iso6]	Triacylglycerols [GL0301]	13.785	13.756	13.579	13.974	13.638	13.76	13.753	13.694	13.726
LMST01080012	(25R)-2-O-benzoyl-spirostan-2alpha,3beta,5alpha,6beta-tetrol	Karatavigenin B	Spirostanols and derivatives [ST0108]	10.016	9.93	9.931	10.14	9.836	9.938	9.942	9.918	9.927
LMFA01100004	11-amino-undecanoic acid		Amino fatty acids [FA0110]	1.688	1.695	1.705	1.654	1.684	1.681	1.701	1.698	2.646
LMSP0601CI07	GalNAcbeta1-4(NeuGcalpha2-3)Galbeta1-4Glcbeta-Cer(d18:1/24:1(15Z))		Gangliosides [SP0601]	4.91	5.717	5.722	7.235	6.971	5.861	7.04	7.032	6.484
LMPR02010034	3-[(2E,6E,10E,14E,18E,22E,26E,30E,34E)-3,7,11,15,19,23,27,31,35,39-decamethyltetraconta-2,6,10,14,18,22,26,30,34,38-decaen-1-yl]-4,5-dihydroxybenzoic acid	3-decaprenyl-4,5-dihydroxybenzoic acid	Ubiquinones [PR0201]	14.021	14.035	13.987	11.733	5.177	13.821	13.996	14.021	14.013
LMGP02010821	1-(9Z-nonadecenoyl)-2-(13Z,16Z-docosadienoyl)-glycero-3-phosphoethanolamine	PE(19:1(9Z)/22:2(13Z,16Z))	Diacylglycerophosphoethanolamines [GP0201]	10.963	10.88	10.838	10.922	10.846	10.521	9.248	10.907	10.943
LMSP0506AL08	GalNAcalpha1-3GalNAcbeta1-3Galalpha1-3(GlcNAcbeta1-6)Galbeta1-4Glcbeta-Cer(d18:1/26:1(17Z))		GalNAcbeta1-3Galalpha1-3Galbeta1-4Glc- (Isoglobo series) [SP0506]	4.004	3.983	3.812	3.84	5.236	5.843	3.827	4.052	6.51
LMGP04010825	1-(4Z,7Z,10Z,13Z,16Z,19Z-docosahexaenoyl)-2-(9Z-heptadecenoyl)-glycero-3-phospho-(1'-sn-glycerol)	PG(22:6(4Z,7Z,10Z,13Z,16Z,19Z)/17:1(9Z))	Diacylglycerophosphoglycerols [GP0401]	6.524	6.511	5.011	6.495	6.292	6.324	6.396	6.437	6.46
LMGP01011917	1-(5Z,8Z,11Z,14Z-eicosatetraenoyl)-2-(11Z,14Z-eicosadienoyl)-glycero-3-phosphocholine	PC(20:4(5Z,8Z,11Z,14Z)/20:2(11Z,14Z))	Diacylglycerophosphocholines [GP0101]	10.667	9.669	10.485	9.451	11.526	11.625	7.425	7.835	7.867
LMGP06010397	1-(6Z,9Z,12Z,15Z-octadecatetraenoyl)-2-pentadecanoyl-glycero-3-phospho-(1'-myo-inositol)	PI(18:4(6Z,9Z,12Z,15Z)/15:0)	Diacylglycerophosphoinositols [GP0601]	5.893	5.892	4.338	3.655	4.245	4.38	5.455	6.523	4.237
LMGL03012346	1-(11Z,14Z-eicosadienoyl)-2-(10Z,13Z,16Z-docosatrienoyl)-3-(13Z,16Z-docosadienoyl)-sn-glycerol	TG(20:2(11Z,14Z)/22:3(10Z,13Z,16Z)/22:2(13Z,16Z))[iso6]	Triacylglycerols [GL0301]	11.357	7.252	7.293	6.465	7.321	7.407	7.386	7.371	7.382
LMGP01010991	1-acetyl-2-(9Z-octadecenoyl)-sn-glycero-3-phosphocholine	PC(2:0/18:1(9Z))	Diacylglycerophosphocholines [GP0101]	6.855	6.819	5.804	6.214	5.982	6.007	6.126	3.8	6.848
LMST05010028	(3alpha,5beta,7alpha)-23-Carboxy-7-hydroxy-24-norcholan-3-yl-beta-D-Glucopyranosiduronic acid		Glucuronides [ST0501]	3.711	3.681	4.009	3.433	4.195	3.758	4.178	2.311	4.187
LMGP02011059	1-(11Z-docosenoyl)-2-eicosanoyl-glycero-3-phosphoethanolamine	PE(22:1(11Z)/20:0)	Diacylglycerophosphoethanolamines [GP0201]	11.646	11.562	14.303	11.698	11.526	11.656	11.589	11.589	11.589
LMSP02010013	N-(pentacosanoyl)-sphing-4-enine	Cer(d18:1/25:0)	N-acylsphingosines (ceramides) [SP0201]	5.032	7.031	7.944	5.804	7.016	5.688	7.629	5.646	8.017
LMGL02010353	1-dodecanoyl-2-(4Z,7Z,10Z,13Z,16Z,19Z-docosahexaenoyl)-sn-glycerol	DG(12:0/22:6(4Z,7Z,10Z,13Z,16Z,19Z)/0:0)[iso2]	Diacylglycerols [GL0201]	6.653	7.964	9.002	8.173	9.014	5.595	5.243	9.023	9.033
LMGP01030069	1-(1Z-octadecenyl)-2-heneicosanoyl-glycero-3-phosphocholine	PC(P-18:0/21:0)	1Z-alkenyl,2-acylglycerophosphocholines [GP0103]	13.09	13.003	12.978	13.212	12.991	13.131	13.073	13.066	12.963
LMPK12120246		Flavokawin B	Chalcones and dihydrochalcones [PK1212]	4.341	4.321	4.304	3.697	4.218	4.212	4.548	4.31	4.577
LMFA01030380	5Z,11Z,14Z-eicosatrienoic acid	Sciadonic acid	Unsaturated fatty acids [FA0103]	6.481	6.444	6.482	6.495	6.45	6.176	6.47	6.461	6.46
LMGP04020084	1-octadecyl-2-docosanoyl-glycero-3-phospho-(1'-sn-glycerol)	PG(O-18:0/22:0)	1-alkyl,2-acylglycerophosphoglycerols [GP0402]	13.114	13.047	13.266	13.243	12.991	13.071	13.073	13.004	13.078
LMGP10010761	1-(13Z,16Z-docosadienoyl)-2-hexadecanoyl-glycero-3-phosphate	PA(22:2(13Z,16Z)/16:0)	Diacylglycerophosphates [GP1001]	9.287	9.094	9.071	5.174	9.131	4.38	9.187	9.139	9.184
LMGP03030063	1-(1Z-eicosenyl)-2-(9Z-hexadecenoyl)-glycero-3-phosphoserine	PS(P-20:0/16:1(9Z))	1Z-alkenyl,2-acylglycerophosphoserines [GP0303]	9.338	10.662	9.272	9.884	5.508	9.282	9.248	9.222	9.242
LMFA03030002	9S,11,15S-trihydroxy-thromboxa-5Z,13E-dien-1-oic acid	TXB2	Thromboxanes [FA0303]	2.557	2.362	2.849	2.345	2.414	2.979	3.345	2.449	2.435
LMGP04030092	1-(1Z-hexadecenyl)-2-(4Z,7Z,10Z,13Z,16Z,19Z-docosahexaenoyl)-glycero-3-phospho-(1'-sn-glycerol)	PG(P-16:0/22:6(4Z,7Z,10Z,13Z,16Z,19Z))	1Z-alkenyl,2-acylglycerophosphoglycerols [GP0403]	4.063	4.064	4.358	3.6	4.39	5.137	4.07	4.377	4.075
LMSP0505CZ03	Galalpha1-3Galbeta1-4Glcbeta-Cer(d18:1/20:0)		Galbeta1-4GlcNAcbeta1-3Galbeta1-4Glc- (Neolacto series) [SP0505]	5.86	7.118	7.122	4.11	5.508	6.496	4.372	8.2	8.238
LMGP02020034	1-hexadecyl-2-heneicosanoyl-glycero-3-phosphoethanolamine	PE(O-16:0/21:0)	1-alkyl,2-acylglycerophosphoethanolamines [GP0202]	11.824	11.764	11.705	15.178	11.315	13.305	11.757	11.774	11.767
LMSP03010081	N-(tetracosanoyl)-4E,14Z-sphingadienine-1-phosphocholine	SM(d18:2/24:0)	Ceramide phosphocholines (sphingomyelins) [SP0301]	16.194	14.929	15.75	16.411	16.023	16.139	16.154	16.148	15.917
LMGP02020090	1-eicosyl-2-docosanoyl-glycero-3-phosphoethanolamine	PE(O-20:0/22:0)	1-alkyl,2-acylglycerophosphoethanolamines [GP0202]	13.09	13.003	12.978	13.212	12.991	13.041	13.753	12.947	12.963
LMGP06010496	1-(11Z-eicosenoyl)-2-dodecanoyl-glycero-3-phospho-(1'-myo-inositol)	PI(20:1(11Z)/12:0)	Diacylglycerophosphoinositols [GP0601]	6.653	6.595	6.631	3.03	5.508	4.395	6.345	6.321	6.365
LMPK12050099		Afrormosin 7-O-(6''-malonylglucoside)	Isoflavonoids [PK1205]	1.509	1.515	1.513	1.477	1.517	2.028	1.519	1.519	2.321
LMFA12000310	9S,10R-Epoxy-3Z,6Z-eicosadiene			6.675	6.644	7.898	7.44	9.162	6.687	8.263	6.969	7.237
LMPK12112596		Kaempferol 7,4'-dimethyl ether 3-O-sulfate	Flavones and Flavonols [PK1211]	3.979	3.983	4.161	3.513	4.048	4.058	4.047	4.052	4.05
LMGP10010282	1-(9Z,12Z-heptadecadienoyl)-2-hexadecanoyl-glycero-3-phosphate	PA(17:2(9Z,12Z)/16:0)	Diacylglycerophosphates [GP1001]	6.174	4.418	4.441	3.8	6.123	4.338	4.353	4.34	4.348
LMST02020081	13-hydroxy-3-oxo-13,17-secoandrost-4-en-17-oic acid	testolic acid	C19 steroids (androgens) and derivatives [ST0202]	3.099	3.096	2.277	2.268	2.274	2.291	2.326	3.018	2.613
LMGP02040014	1-(8-[5]-ladderane-octanyl)-2-(8-[3]-ladderane-octanyl)-sn-glycerophosphoethanolamine		Dialkylglycerophosphoethanolamines [GP0204]	9.388	9.296	9.956	10.085	9.926	10.055	10.038	9.968	10.019
LMGP03010724	1-docosanoyl-2-(7Z,10Z,13Z,16Z-docosatetraenoyl)-glycero-3-phosphoserine	PS(22:0/22:4(7Z,10Z,13Z,16Z))	Diacylglycerophosphoserines [GP0301]	8.092	8.013	6.613	4.584	7.962	8.069	8.068	5.513	8.053
LMGP01050112				12.257	11.079	11.688	12.456	12.14	12.264	11.956	10.997	11.642
LMGP03010731	1-(11Z-docosenoyl)-2-hexadecanoyl-glycero-3-phosphoserine	PS(22:1(11Z)/16:0)	Diacylglycerophosphoserines [GP0301]	10.386	9.238	9.272	10.471	10.846	10.921	10.298	10.291	10.338
LMST04010147	3beta-Hydroxy-6-oxo-5beta-cholan-24-oic Acid		C24 bile acids, alcohols, and derivatives [ST0401]	6.955	6.882	5.651	10.602	6.871	6.938	6.945	7.39	10.229
LMSP0601DH01	KDNalpha2-3Galbeta1-4Glcbeta-Cer(d18:1/16:0)		Gangliosides [SP0601]	8.165	6.882	6.455	6.629	5.912	5.93	5.508	6.922	6.908
LMFA02020012	[(1R,2R)-2-(4-hydroxypentyl)-3-oxocyclopentyl]acetic acid	(-)-11-hydroxy-9,10-dihydrojasmonic acid	Jasmonic acids [FA0202]	4.092	4.117	4.11	4.833	4.376	4.914	4.925	4.91	4.921
LMGP03020065	1-eicosyl-2-heneicosanoyl-glycero-3-phosphoserine	PS(O-20:0/21:0)	1-alkyl,2-acylglycerophosphoserines [GP0302]	13.248	13.196	14.633	11.162	13.281	13.655	13.183	13.181	13.197
LMGP06050018	1-(9Z-nonadecenoyl)-glycero-3-phospho-(1'-myo-inositol)	PI(19:1(9Z)/0:0)	Monoacylglycerophosphoinositols [GP0605]	3.817	4.272	3.812	3.458	3.824	3.84	3.827	3.861	3.825
LMSP02020023				10.593	10.425	5.127	7.797	10.454	10.551	6.917	11.185	10.527
LMGP04010398	1-(9Z,12Z,15Z-octadecatrienoyl)-2-tridecanoyl-glycero-3-phospho-(1'-sn-glycerol)	PG(18:3(9Z,12Z,15Z)/13:0)	Diacylglycerophosphoglycerols [GP0401]	10.196	9.875	9.915	9.975	9.748	9.885	9.887	10.173	9.894
LMST01010367				13.785	10.662	13.579	6.043	13.638	13.76	13.753	13.694	13.726
LMPR02010033		2-decaprenyl-6-methoxy-1,4-benzoquinone	Ubiquinones [PR0201]	11.41	15.842	11.81	15.246	14.828	8.398	14.887	13.694	13.762
LMPR01070205		6'-Hydroxysiphonaxanthin ester/ 6'-Hydroxysiphonaxanthin dodecenoate/ 6'-Hydroxysiphonaxanthin 19-(trans-delta2-dodecenoate)	C40 isoprenoids (tetraterpenes) [PR0107]	10.46	10.381	10.838	4.609	11.468	11.011	10.356	10.336	10.338
LMPR0104330002		phorbol 13-acetate 12-myristate	C20 isoprenoids (diterpenes) [PR0104]	2.804	2.809	1.727	2.268	3.296	3.299	2.326	3.298	3.31
LMPR0103500012	(1S,12S)-2,2,11,11-tetramethyl-6-oxatetracyclo[10.2.1.0(1,10).0(4,9)]pentadec-4(9)-ene	4,5-(methanoxyethano)isolongifol-4-ene	C15 isoprenoids (sesquiterpenes) [PR0103]	13.279	9.296	20.171	12.172	15.093	15.7	11.514	19.626	15.812
LMGP04030034	1-(1Z-octadecenyl)-2-hexadecanoyl-glycero-3-phospho-(1'-sn-glycerol)	PG(P-18:0/16:0)	1Z-alkenyl,2-acylglycerophosphoglycerols [GP0403]	8.526	8.409	8.432	9.533	9.162	9.282	9.248	9.201	9.242
LMPR04000004		bacteriohopane-32,33,34,35-tetrol		13.451	6.093	13.397	10.753	13.224	13.305	13.327	13.294	13.339
LMSP0509AA03	Galalpha1-4Galbeta-Cer(d18:1/20:0)		Gal- (Gala series) [SP0509]	16.324	16.23	19.71	9.422	12.047	19.877	16.184	19.898	16.15
LMFA13010043	Butyl 3-O-beta-D-glucopyranosyl-butanoate		Fatty acyl glycosides of mono- and disaccharides [FA1301]	2.25	2.744	3.591	2.298	2.274	2.613	3.559	2.337	2.321
LMSP03020079				15.149	15.191	15.157	14.456	14.933	14.336	14.283	14.266	14.335
LMST01040210				12.965	12.954	12.884	13.243	12.841	13.041	12.932	12.947	12.934
LMFA04000051	17S-hydroperoxy-4Z,7Z,10Z,13Z,15E,19Z-docosahexaenoic acid	17S-HpDHA		5.202	4.963	5.221	4.074	4.956	5.186	5.203	5.188	5.19
LMGP10010755	1-(13Z,16Z-docosadienoyl)-2-dodecanoyl-glycero-3-phosphate	PA(22:2(13Z,16Z)/12:0)	Diacylglycerophosphates [GP1001]	6.565	5.963	5.551	6.718	6.477	5.324	6.515	6.461	5.969
LMSP01080060		Scyphostatin A	Sphingoid base analogs [SP0108]	5.726	5.717	5.853	4.37	4.359	5.744	5.739	5.725	5.741
LMPK12020208		Leucodelphinidin 4-O-[2,4-bisgalloyl-6-(3-galloylgalloyl)-beta-D-glucopyranoside]	Flavans, Flavanols and Leucoanthocyanidins [PK1202]	6.832	6.772	6.773	7.017	6.771	6.82	2.326	6.801	6.127
LMGP10030070	1-(1Z-eicosenyl)-2-(6Z,9Z,12Z-octadecatrienoyl)-glycero-3-phosphate	PA(P-20:0/18:3(6Z,9Z,12Z))	1Z-alkenyl,2-acylglycerophosphates [GP1003]	9.287	9.094	9.106	9.422	4.359	9.246	9.187	9.139	7.191
LMFA11000057	5,7-Diethyl-9-methyl-3E,5E,7E,9E-tridecatetraene			6.675	6.644	9.316	6.341	6.613	6.176	6.18	6.633	6.677
LMGP10020041	1-octadecyl-2-(7Z,10Z,13Z,16Z-docosatetraenoyl)-glycero-3-phosphate	PA(O-18:0/22:4(7Z,10Z,13Z,16Z))	1-alkyl,2-acylglycerophosphates [GP1002]	8.526	10.11	4.399	7.348	8.34	8.454	8.359	8.36	8.393
LMGP06030016	1-(1Z-hexadecenyl)-2-(6Z,9Z,12Z,15Z-octadecatetraenoyl)-glycero-3-phospho-(1'-myo-inositol)	PI(P-16:0/18:4(6Z,9Z,12Z,15Z))	1Z-alkenyl,2-acylglycerophosphoinositols [GP0603]	6.284	6.269	6.337	3.6	6.292	4.38	5.786	5.759	5.775
LMGP10020083	1-hexadecyl-2-heptadecanoyl-glycero-3-phosphate	PA(O-16:0/17:0)	1-alkyl,2-acylglycerophosphates [GP1002]	5.65	5.584	8.196	8.211	5.44	8.04	8.314	8.313	5.586
LMGP02030092	1-(1Z-eicosenyl)-2-(4Z,7Z,10Z,13Z,16Z,19Z-docosahexaenoyl)-glycero-3-phosphoethanolamine	PE(P-20:0/22:6(4Z,7Z,10Z,13Z,16Z,19Z))	1Z-alkenyl,2-acylglycerophosphoethanolamines [GP0203]	11.26	10.966	10.936	11.129	10.955	11.161	10.324	10.314	10.356
LMGP01020044	1-hexadecyl-2-nonadecanoyl-sn-glycero-3-phosphocholine	PC(O-16:0/19:0)	1-alkyl,2-acylglycerophosphocholines [GP0102]	11.824	11.378	11.705	12.015	7.438	5.571	11.806	12.918	11.796
LMGP01030099	1-(1Z-eicosenyl)-2-heneicosanoyl-glycero-3-phosphocholine	PC(P-20:0/21:0)	1Z-alkenyl,2-acylglycerophosphocholines [GP0103]	15.531	17.645	15.587	18.344	15.252	15.431	15.377	15.186	15.88
LMGL02040001	1-O-(1Z-tetradecenyl)-2-(9Z-octadecenoyl)-sn-glycerol	DG(P-14:0/18:1(9Z))	1Z-alkenylacylglycerols [GL0204]	11.41	11.356	11.335	11.6	11.254	11.364	11.342	11.344	4.451
LMSP01080038	(2R,3R,26R,27S)-2,27-diamino-3,26,28-trihydroxyoctacosan-11-one	Oceanin	Sphingoid base analogs [SP0108]	5.012	7.917	5.011	4.726	5	7.924	5.002	5.004	5.004
LMGP10010617	1-(8Z,11Z,14Z-eicosatrienoyl)-2-(4Z,7Z,10Z,13Z,16Z,19Z-docosahexaenoyl)-glycero-3-phosphate	PA(20:3(8Z,11Z,14Z)/22:6(4Z,7Z,10Z,13Z,16Z,19Z))	Diacylglycerophosphates [GP1001]	6.059	6.158	6.206	6.393	5.465	6.229	5.184	5.68	5.79
LMSL03000009	2-O-octadecanoyl-3-O-(2S,4S,6S-trimethyl-3S-hydroxy-tricosanoyl)-alpha,alpha-trehalose	DAT(18:0/23:0(2Me[S],3OH[S],4Me[S],6Me[S]))		16.882	11.861	12.728	10.224	9.949	10.055	9.942	10.017	9.242
LMPK12090013		Sophoracoumestan A	Coumestan flavonoids [PK1209]	4.693	4.685	4.161	3.893	4.163	4.674	4.849	4.847	4.835
LMGP10010555	1-(11Z-eicosenoyl)-2-(4Z,7Z,10Z,13Z,16Z,19Z-docosahexaenoyl)-glycero-3-phosphate	PA(20:1(11Z)/22:6(4Z,7Z,10Z,13Z,16Z,19Z))	Diacylglycerophosphates [GP1001]	5.483	5.477	4.465	7.322	5.335	8.901	5.184	4.812	6.46
LMGP03030044	1-(1Z-octadecenyl)-2-nonadecanoyl-glycero-3-phosphoserine	PS(P-18:0/19:0)	1Z-alkenyl,2-acylglycerophosphoserines [GP0303]	10.039	9.93	9.636	10.659	10.429	7.43	10.474	7.945	7.456
LMGP02011013	1-heneicosanoyl-2-(11Z-docosenoyl)-glycero-3-phosphoethanolamine	PE(21:0/22:1(11Z))	Diacylglycerophosphoethanolamines [GP0201]	16.096	16.093	15.934	9.451	15.385	15.464	15.947	15.977	15.88
LMGL03011253	1-octadecanoyl-2-(8Z,11Z,14Z-eicosatrienoyl)-3-heneicosanoyl-sn-glycerol	TG(18:0/20:3(8Z,11Z,14Z)/21:0)[iso6]	Triacylglycerols [GL0301]	6.439	6.376	6.577	4.11	4.427	4.444	6.447	4.448	5.644
LMSP0601DG07	GalNAcbeta1-4(KDNalpha2-3)Galbeta1-4Glcbeta-Cer(d18:1/24:1(15Z))	0	Gangliosides [SP0601]	5.743	4.365	5.634	3.72	6.123	7.5	5.632	5.629	3.967
LMST01010144	cholest-5-en-3beta,22R-diol(d7)	22R-hydroxycholesterol(d7)	Cholesterol and derivatives [ST0101]	5.012	5.01	8.234	8.896	5	8.258	8.624	8.583	8.637
LMGP10050038	1-(9Z-tetradecenoyl)-glycero-3-phosphate	PA(14:1(9Z)/0:0)	Monoacylglycerophosphates [GP1005]	10.511	10.425	10.277	7.698	9.904	7.5	11.562	10.387	11.456
LMGP03020080	1-hexadecyl-2-octadecanoyl-glycero-3-phosphoserine	PS(O-16:0/18:0)	1-alkyl,2-acylglycerophosphoserines [GP0302]	9.338	9.273	9.684	9.957	9.748	9.853	9.825	9.175	9.837
LMGP04010322	1-(9Z-octadecenoyl)-2-dodecanoyl-glycero-3-phospho-(1'-sn-glycerol)	PG(18:1(9Z)/12:0)	Diacylglycerophosphoglycerols [GP0401]	6.417	5.859	5.885	3.03	5.12	5.115	5.525	5.561	5.627
LMSP03010008	N-(tetracosanoyl)-sphing-4-enine-1-phosphocholine	SM(d18:1/24:0)	Ceramide phosphocholines (sphingomyelins) [SP0301]	16.194	16.23	15.75	16.306	15.992	16.139	16.021	14.877	15.955
LMSP0601AJ04	NeuAcalpha2-3Galbeta1-4Glcbeta-Cer(d18:1/22:0)		Gangliosides [SP0601]	5.326	6.882	4.489	7.121	6.871	8.602	6.945	6.922	6.935
LMST04030016	5beta-Cholestane-3alpha,7alpha,12alpha,25,26-pentol		C27 bile acids, alcohols, and derivatives [ST0403]	6.634	8.219	6.597	7.535	6.633	7.324	6.667	6.633	6.677
LMST01040221				15.09	16.392	15.028	14.6	14.709	14.964	14.918	14.807	14.916
LMGL03014230	1-tetradecanoyl-2-hexadecanoyl-3-(6Z,9Z,12Z,15Z-octadecatetraenoyl)-sn-glycerol	TG(14:0/16:0/18:4(6Z,9Z,12Z,15Z))[iso6]	Triacylglycerols [GL0301]	13.09	13.003	12.978	13.212	12.991	13.131	13.073	13.066	12.963
LMSP0505DF08	Galbeta1-4(Fucalpha1-3)GlcNAcbeta1-3Galalpha1-3Galbeta1-4Glcbeta-Cer(d18:1/26:1(17Z))		Galbeta1-4GlcNAcbeta1-3Galbeta1-4Glc- (Neolacto series) [SP0505]	6.565	9.584	5.992	6.718	6.49	6.565	5.96	5.953	4.451
LMSP0505DJ08	Galalpha1-3Galbeta1-3GalNAcbeta1-3Galalpha1-3Galbeta1-4Glcbeta-Cer(d18:1/26:1(17Z))		Galbeta1-4GlcNAcbeta1-3Galbeta1-4Glc- (Neolacto series) [SP0505]	6.385	3.681	5.15	6.718	5.526	5.761	4.205	4.692	5.969
LMFA08020128	N-(9Z-octadecenoyl)-glutamine	N-oleoyl glutamine	N-acyl amines [FA0802]	7.003	6.947	6.956	8.736	7.623	12.387	6.977	6.969	6.976
LMSP02010030	N-(tricosanoyl)-4E,14Z-sphingadienine	Cer(d18:2/23:0)	N-acylsphingosines (ceramides) [SP0201]	15.242	12.886	15.231	13.024	12.715	12.83	12.689	12.774	12.783
LMST01040224				17.978	13.584	7.352	14.75	15.514	19.001	16.352	18.63	16.696
LMGP03010277	1-(9Z-heptadecenoyl)-2-(4Z,7Z,10Z,13Z,16Z,19Z-docosahexaenoyl)-glycero-3-phosphoserine	PS(17:1(9Z)/22:6(4Z,7Z,10Z,13Z,16Z,19Z))	Diacylglycerophosphoserines [GP0301]	6.333	6.328	6.312	6.523	4.975	4.36	5.472	6.348	5.451
LMGL03016229	1-(9Z-octadecenoyl)-2-(6Z,9Z,12Z-octadecatrienoyl)-3-(5Z,8Z,11Z,14Z-eicosatetraenoyl)-sn-glycerol	TG(18:1(9Z)/18:3(6Z,9Z,12Z)/20:4(5Z,8Z,11Z,14Z))[iso6]	Triacylglycerols [GL0301]	18.413	16.853	18.006	18.219	18.201	18.362	17.932	18.377	18.806
LMST01020031	cholest-5-en-3beta-yl (7Z,10Z,13Z,16Z,19Z-docosapentaenoate)	22:5 Cholesteryl ester	Cholesteryl esters [ST0102]	18.339	17.26	17.209	13.212	16.898	17.016	16.97	17.02	17.003
LMGP02011088	1-(13Z,16Z-docosadienoyl)-2-nonadecanoyl-glycero-3-phosphoethanolamine	PE(22:2(13Z,16Z)/19:0)	Diacylglycerophosphoethanolamines [GP0201]	11.537	12.954	11.481	8.409	11.468	11.571	11.539	11.536	4.798
LMGP06010604	1-(5Z,8Z,11Z,14Z-eicosatetraenoyl)-2-nonadecanoyl-glycero-3-phospho-(1'-myo-inositol)	PI(20:4(5Z,8Z,11Z,14Z)/19:0)	Diacylglycerophosphoinositols [GP0601]	3.228	2.774	2.821	3.107	2.274	3.209	3.222	1.964	3.22
LMGL03012611	1,2,3-tri-(4Z,7Z,10Z,13Z,16Z,19Z-docosahexaenoyl)-glycerol	TG(22:6(4Z,7Z,10Z,13Z,16Z,19Z)/22:6(4Z,7Z,10Z,13Z,16Z,19Z)/22:6(4Z,7Z,10Z,13Z,16Z,19Z))	Triacylglycerols [GL0301]	6.634	6.644	8.975	3.407	6.679	6.709	6.69	4.692	6.677
LMGP06010812	1-(4Z,7Z,10Z,13Z,16Z,19Z-docosahexaenoyl)-2-(11Z-docosenoyl)-glycero-3-phospho-(1'-myo-inositol)	PI(22:6(4Z,7Z,10Z,13Z,16Z,19Z)/22:1(11Z))	Diacylglycerophosphoinositols [GP0601]	5.386	5.947	8.234	6.629	4.445	5.843	5.632	5.629	7.023
LMSP01060003				6.608	6.616	6.597	6.899	5.1	5.137	6.644	6.633	5.169
LMSP0505DJ05	Galalpha1-3Galbeta1-3GalNAcbeta1-3Galalpha1-3Galbeta1-4Glcbeta-Cer(d18:1/24:0)		Galbeta1-4GlcNAcbeta1-3Galbeta1-4Glc- (Neolacto series) [SP0505]	4.864	5.892	4.19	6.341	4.408	5.55	5.944	5.932	5.969
LMST04080001	3alpha,7alpha,12alpha-trihydroxy-27-carboxymethyl-5beta-cholestan-26-oic acid		C29 bile acids, alcohols, and derivatives [ST0408]	5.935	5.928	6.068	4.197	4.688	2.979	5.96	5.953	5.969
LMGP02020017	1-octadecyl-2-docosanoyl-sn-glycero-3-phosphoethanolamine	PE(O-18:0/22:0)	1-alkyl,2-acylglycerophosphoethanolamines [GP0202]	13.785	11.429	14.749	14.059	13.638	13.041	14.762	13.694	13.692
LMGP06010745	1-(13Z,16Z-docosadienoyl)-2-(11Z-eicosenoyl)-glycero-3-phospho-(1'-myo-inositol)	PI(22:2(13Z,16Z)/20:1(11Z))	Diacylglycerophosphoinositols [GP0601]	5.906	6.967	8.952	9.622	8.878	5.186	7.004	8.997	9.005
LMGP03020089	1-hexadecyl-2-docosanoyl-glycero-3-phosphoserine	PS(O-16:0/22:0)	1-alkyl,2-acylglycerophosphoserines [GP0302]	11.26	11	12.159	12.365	12.14	12.292	12.222	11.021	12.241
LMSP03010046	N-(heptadecanoyl)-sphinganine-1-phosphocholine	SM(d18:0/17:0)	Ceramide phosphocholines (sphingomyelins) [SP0301]	11.691	11.629	11.582	9.071	8.815	8.927	11.643	11.614	11.642
LMFA01020301	2S,4S,6S,8S,10S,12S,14S-heptamethyl-dotriacontanoic acid	Phthioceranic acid (C39)	Branched fatty acids [FA0102]	11.769	11.99	11.831	12.146	11.799	11.885	11.835	11.825	11.852
LMGP10010752	1-(11Z-docosenoyl)-2-(13Z,16Z-docosadienoyl)-glycero-3-phosphate	PA(22:1(11Z)/22:2(13Z,16Z))	Diacylglycerophosphates [GP1001]	12.356	10.88	11.294	10.955	10.819	12.292	10.956	10.907	4.365
LMGP10010948	1-eicosanoyl-2-docosanoyl-glycero-3-phosphate	PA(20:0/22:0)	Diacylglycerophosphates [GP1001]	12.257	12.189	11.397	12.365	12.169	13.821	13.753	12.203	12.241
LMSP01080058	2S-aminooctadecane-3S,5S-diol	Enigmol	Sphingoid base analogs [SP0108]	6.608	6.573	6.701	6.835	9.926	6.603	6.537	6.483	6.591
LMSP0601AN06	GalNAcbeta1-4(NeuAcalpha2-8NeuAcalpha2-3)Galbeta1-4Glcbeta-Cer(d18:1/26:0)		Gangliosides [SP0601]	5.83	6.489	5.344	6.608	4.359	4.752	3.827	4.287	5.755
LMFA07010092	9Z-hexadecenyl dodecanoate	Palmitoleyl laurate	Wax monoesters [FA0701]	5.386	4.942	4.968	4.393	4.956	5.382	4.95	4.95	4.949
LMGP10020008	1-hexadecyl-2-(9Z-hexadecenoyl)-glycero-3-phosphate	PA(O-16:0/16:1(9Z))	1-alkyl,2-acylglycerophosphates [GP1002]	7.22	6.072	8.378	10.356	10.4	10.389	10.121	7.164	7.191
LMGP01011600	1-(9Z-octadecenoyl)-2-heptadecanoyl-glycero-3-phosphocholine	PC(18:1(9Z)/17:0)	Diacylglycerophosphocholines [GP0101]	11.034	15.538	11.252	11.698	11.438	13.621	11.036	11.456	12.909
LMGL03015544	1-(9Z-pentadecenoyl)-2-(6Z,9Z,12Z-octadecatrienoyl)-3-(5Z,8Z,11Z,14Z-eicosatetraenoyl)-sn-glycerol	TG(15:1(9Z)/18:3(6Z,9Z,12Z)/20:4(5Z,8Z,11Z,14Z))[iso6]	Triacylglycerols [GL0301]	14.492	14.433	14.488	14.573	16.192	14.245	14.259	19.898	14.335
LMFA03090008	11S,15S-dihydroxy-14R-(S-glutathionyl)-5Z,8Z,12E-eicosatrienoic acid	14,15-HxA3-C(11S)	Hepoxilins [FA0309]	5.969	6.819	6.597	6.951	6.728	6.892	6.917	6.848	6.871
LMFA01030846	10Z,13Z,16Z,19Z,22Z-octacosapentaenoic acid	28:5(10Z,13Z,16Z,19Z,22Z)	Unsaturated fatty acids [FA0103]	7.003	6.967	7.63	10.538	4.791	7.456	6.945	6.942	7.479
LMPK12111516		Artoindonesianin A	Flavones and Flavonols [PK1211]	11.124	10.425	10.049	11.476	16.459	9.853	11.199	9.968	12.934
LMGP04050029	1-heneicosanoyl-glycero-3-phospho-(1'-sn-glycerol)	PG(21:0/0:0)	Monoacylglycerophosphoglycerols [GP0405]	3.039	1.72	1.751	2.268	2.274	2.291	2.654	2.311	2.299
LMFA08020151	N-(15S-hydroxy-5Z,8Z,11Z,13E-eicosatetraenoyl)-dopamine	15-HETE-DA	N-acyl amines [FA0802]	5.951	5.947	5.965	6.098	4.376	5.951	5.944	5.854	5.951
LMGP01020232	1-eicosyl-2-nonadecanoyl-glycero-3-phosphocholine	PC(O-20:0/19:0)	1-alkyl,2-acylglycerophosphocholines [GP0102]	14.999	14.985	14.893	15.246	14.828	15.063	14.887	14.842	14.887
LMGP01030024	1-(1Z-hexadecenyl)-2-(9Z-pentadecenoyl)-glycero-3-phosphocholine	PC(P-16:0/15:1(9Z))	1Z-alkenyl,2-acylglycerophosphocholines [GP0103]	9.985	9.447	6.906	9.84	5.947	9.645	9.582	9.507	9.578
LMSP0505DJ06	Galalpha1-3Galbeta1-3GalNAcbeta1-3Galalpha1-3Galbeta1-4Glcbeta-Cer(d18:1/26:0)		Galbeta1-4GlcNAcbeta1-3Galbeta1-4Glc- (Neolacto series) [SP0505]	7.302	7.093	5.992	7.322	7.08	7.149	7.154	6.506	7.147
LMGP04010847	1-docosanoyl-2-octadecanoyl-glycero-3-phospho-(1'-sn-glycerol)	PG(22:0/18:0)	Diacylglycerophosphoglycerols [GP0401]	14.021	14.035	8.378	12.565	13.695	7.879	13.996	14.021	14.013
LMFA01090046	2-chlorohexadecanoic acid	2-chloro-palmitic acid	Halogenated fatty acids [FA0109]	8.279	8.188	5.455	8.409	8.148	8.233	5.127	8.2	5.107
LMPR0105010001	2,6,14-trimethyl-6,7-epoxy-10-methylene-9-(3-methylpent-4-enyl)-pentadec-2-ene	C25:3 6,7-Epoxy highly branched isoprenoid	C25 isoprenoids (sesterterpenes) [PR0105]	7.932	7.231	7.654	7.893	7.77	7.9	7.894	7.835	7.276
LMPR04000024		30-(-2-(O-2-hydroxy-ethane)-3-hydroxy-propane)-hopane		13.451	9.02	9.036	9.311	8.986	9.084	9.102	9.079	9.108
LMSP01080033	1-deoxy-tetradecasphinganine	Xestoaminol C	Sphingoid base analogs [SP0108]	4.629	4.643	4.646	4.006	4.639	4.634	4.64	4.643	4.382
LMPR01070154		Diketospirilloxanthin/ 2,2'-Diketospirilloxanthin	C40 isoprenoids (tetraterpenes) [PR0107]	10.016	9.93	9.931	10.14	9.836	9.959	9.965	9.918	4.894
LMFA03010081	9S,11R,15S-trihydroxy-17-phenyl-18,19,20-trinor-5Z,13E-prostadienoic acid	17-phenyl-trinor-PGF2alpha	Prostaglandins [FA0301]	2.557	2.362	2.849	2.345	2.414	2.499	3.345	2.449	2.435
LMSP03010047	N-(9Z-octadecenoyl)-4E,14Z-sphingadienine-1-phosphocholine	SM(d18:2/18:1)	Ceramide phosphocholines (sphingomyelins) [SP0301]	14.392	7.396	15.157	17.569	14.144	14.336	14.314	15.026	14.335
LMFA08040048	N-(9Z-octadecenoyl)-ethanolamine(d2)	Oleoyl-EA(d2)	N-acyl ethanolamines (endocannabinoids) [FA0804]	7.081	6.644	7.63	6.718	6.45	6.496	7.868	8.2	7.867
LMGP04030071	1-(1Z-eicosenyl)-2-(9Z,12Z,15Z-octadecatrienoyl)-glycero-3-phospho-(1'-sn-glycerol)	PG(P-20:0/18:3(9Z,12Z,15Z))	1Z-alkenyl,2-acylglycerophosphoglycerols [GP0403]	7.302	9.769	7.365	10.446	10.245	9.853	9.248	9.247	9.242
LMFA07070109				9.482	5.568	8.432	7.322	8.511	5.813	9.689	9.706	9.716
LMGP10010396	1-(9Z,12Z,15Z-octadecatrienoyl)-2-tridecanoyl-glycero-3-phosphate	PA(18:3(9Z,12Z,15Z)/13:0)	Diacylglycerophosphates [GP1001]	1.712	1.675	1.599	2.679	1.704	1.7	1.55	2.311	1.713
LMGP01030011	1-(1Z-octadecenyl)-2-acetyl-sn-glycero-3-phosphocholine	PC(P-18:0/2:0)	1Z-alkenyl,2-acylglycerophosphocholines [GP0103]	6.905	10.425	6.879	10.14	6.895	6.957	6.917	6.922	6.935
LMGP01011771	1-(9Z-nonadecenoyl)-2-(9Z,12Z,15Z-octadecatrienoyl)-glycero-3-phosphocholine	PC(19:1(9Z)/18:3(9Z,12Z,15Z))	Diacylglycerophosphocholines [GP0101]	8.417	10.075	10.258	11.698	10.819	7.943	8.38	5.328	9.242
LMGP10010473	1-nonadecanoyl-2-docosanoyl-glycero-3-phosphate	PA(19:0/22:0)	Diacylglycerophosphates [GP1001]	11.537	11.861	11.831	11.698	10.606	11.543	10.986	13.514	11.513
LMSP03020039				6.855	6.819	4.358	3.697	6.535	6.584	7.514	6.633	6.57
LMGP10010775	1-(13Z,16Z-docosadienoyl)-2-(11Z-eicosenoyl)-glycero-3-phosphate	PA(22:2(13Z,16Z)/20:1(11Z))	Diacylglycerophosphates [GP1001]	6.979	9.739	5.514	11.041	10.754	10.889	10.856	10.814	8.339
LMSP0505DO03	Galalpha1-3(GalNAcbeta1-4)Galbeta1-4Glcbeta-Cer(d18:1/20:0)		Galbeta1-4GlcNAcbeta1-3Galbeta1-4Glc- (Neolacto series) [SP0505]	6.174	6.028	6.206	8.371	6.054	6.229	6.063	6.068	6.083
LMST04060018	3alpha,7alpha-dihydroxy-5beta-24-nor-cholan-23-oic Acid	Norchenodeoxycholic acid	C23 bile acids, alcohols, and derivatives [ST0406]	6.542	5.911	5.918	5.877	5.526	5.843	5.91	5.854	5.551
LMGP02010137	1-eicosanoyl-2-(13Z-octadecenoyl)-sn-glycero-3-phosphoethanolamine	PE(20:0/18:1(13Z))	Diacylglycerophosphoethanolamines [GP0201]	10.998	11.484	11.252	11.698	11.438	16.172	11.491	11.456	5.496
LMGP01040026				16.572	15.869	14.463	16.712	15.42	14.39	15.407	16.45	13.265
LMSP0502AS08	GlcNAcbeta1-3Galalpha1-4Galbeta1-4Glcbeta-Cer(d18:1/26:1(17Z))		GalNAcbeta1-3Galalpha1-4Galbeta1-4Glc- (Globo series) [SP0502]	10.016	9.93	9.931	10.14	9.836	9.959	7.154	9.94	9.951
LMSP0505AJ04	GalNAcalpha1-3(Fucalpha1-2)Galbeta1-3GalNAcalpha1-3(Fucalpha1-2)Galbeta1-4GlcNAcbeta1-3Galbeta1-4Glcbeta-Cer(d18:1/22:0)		Galbeta1-4GlcNAcbeta1-3Galbeta1-4Glc- (Neolacto series) [SP0505]	4.652	4.643	4.646	3.486	5.3	2.291	4.95	4.643	6.127
LMSP0502BD05	GlcNAcbeta1-6GalNAcbeta1-3Galalpha1-4Galbeta1-4Glcbeta-Cer(d18:1/24:0)		GalNAcbeta1-3Galalpha1-4Galbeta1-4Glc- (Globo series) [SP0502]	6.059	4.903	7.352	6.234	7.061	7.385	6.063	6.068	6.064
LMST04060005	24-Nor-5beta-cholane-3alpha,7beta,22,23-tetrol		C23 bile acids, alcohols, and derivatives [ST0406]	6.634	6.595	6.613	6.861	6.477	6.641	6.644	6.612	6.531
LMSP03030038				11.124	8.977	11.227	6.069	11.949	12.054	11.923	7.121	7.147
LMPR0104170033		gibberellin A3 O-beta-D-glucoside	C20 isoprenoids (diterpenes) [PR0104]	20.168	20.245	20.262	20.329	20.243	20.224	20.267	20.165	20.357
LMSP0505CC07	GlcNAcbeta1-3Galbeta1-4(Fucalpha1-3)GlcNAcbeta1-3Galbeta1-4GlcNAcbeta1-3Galbeta1-4GlcNAcbeta1-3Galbeta1-4Glcbeta-Cer(d18:1/24:1(15Z))		Galbeta1-4GlcNAcbeta1-3Galbeta1-4Glc- (Neolacto series) [SP0505]	4.585	4.39	6.613	7.348	4.614	6.474	5.96	6.695	3.31
LMSP0601CG08	Fucalpha1-2GalNAcbeta1-4(NeuAcalpha2-8NeuAcalpha2-3)Galbeta1-4Glcbeta-Cer(d18:1/26:1(17Z))		Gangliosides [SP0601]	4.42	5.415	4.618	4.074	4.759	5.727	4.623	4.6	4.765
LMGL03014200	1-tetradecanoyl-2-(9Z-pentadecenoyl)-3-(9Z-octadecenoyl)-sn-glycerol	TG(14:0/15:1(9Z)/18:1(9Z))[iso6]	Triacylglycerols [GL0301]	14.861	20.127	14.749	15.056	16.969	19.839	14.798	14.749	14.785
LMGP01030017	1,2-di-(4Z,7Z,10Z,13Z,16Z,19Z-docosahexaenoyl)-sn-glycero-3-phosphoserine	PS(22:6(4Z,7Z,10Z,13Z,16Z,19Z)/22:6(4Z,7Z,10Z,13Z,16Z,19Z))	1Z-alkenyl,2-acylglycerophosphocholines [GP0103]	3.902	5.911	6.251	6.043	5.1	5.094	3.854	5.101	5.107
LMST01010170	1-(3beta-hydroxy-5alpha-cholesta-8,24-dien-4-yl)ethanone	zymosterol intermediate 1c	Cholesterol and derivatives [ST0101]	7.245	8.997	7.63	9.495	6.45	6.496	6.493	6.461	6.484
LMGP20030003	1'-[1-(10,12-dihydroperoxy-8E,13E-octadienoyl),2-(9Z,12Z-octadienoyl)-sn-glycero-3-phospho],3'-[1,2-di-(9Z,12Z-octadienoyl)-sn-glycero-3-phospho]-sn-glycerol	CL(1'-[18:2(8E,13E)(10OOH,12OOH)/18:2(9Z,12Z)],3'- [18:2(9Z,12Z)/18:2(9Z,12Z)])	Oxidized Cardiolipins [GP2003]	6.196	6.18	4.852	6.393	6.054	3.594	6.063	6.044	6.083
LMPK12130001	Furano[2'',3'':6,7]aurone		Aurone flavonoids [PK1213]	4.15	4.146	4.19	3.626	4.108	4.117	4.122	4.106	4.133
LMPK12112390		Isorhamnetin 3-rhamnosyl-(1->6)-[rhamnosyl-(1->2)-(3'''-(E)-p-coumaroylgalactoside]-7-rhamnoside	Flavones and Flavonols [PK1211]	1.604	1.611	1.599	1.55	1.586	1.596	2.326	2.337	2.299
LMST01031137				14.968	16.199	16.106	16.505	16.052	16.247	16.154	16.148	16.15
LMPK12060067		Dehydromillettone	Rotenoid flavonoids [PK1206]	4.341	4.342	4.358	3.893	4.302	4.315	4.766	4.774	4.31
LMST01020004	cholest-5-en-3beta-yl tetradecanoate	14:0 Cholesteryl ester	Cholesteryl esters [ST0102]	12.965	12.954	7.424	13.151	12.778	12.899	12.88	12.859	12.909
LMGP01030102	1-(1Z-eicosenyl)-2-(13Z,16Z-docosadienoyl)-glycero-3-phosphocholine	PC(P-20:0/22:2(13Z,16Z))	1Z-alkenyl,2-acylglycerophosphocholines [GP0103]	14.968	16.199	16.106	16.505	16.052	16.247	16.154	16.148	16.15
LMGL03015459	1-(9Z-pentadecenoyl)-2-(9Z,12Z-heptadecadienoyl)-3-(6Z,9Z,12Z,15Z-octadecatetraenoyl)-sn-glycerol	TG(15:1(9Z)/17:2(9Z,12Z)/18:4(6Z,9Z,12Z,15Z))[iso6]	Triacylglycerols [GL0301]	13.114	13.047	13.266	13.243	18.447	13.071	13.073	13.004	13.078
LMGL02010319	1,3-di-(9Z-octadecenoyl)-2-hydroxy-glycerol (d5)	DG(18:1(9Z)/0:0/18:1(9Z)) (d5)	Diacylglycerols [GL0201]	6.675	6.22	5.438	7.194	4.427	6.027	6.423	6.461	4.451
LMFA08020094	N-(4Z,7Z,10Z,12E,16Z,19Z-docosahexaenoyl)-phenylalanine	N-docosahexaenoyl phenylalanine	N-acyl amines [FA0802]	5.845	6.093	5.839	5.999	5.729	5.727	5.722	5.725	5.721
LMGP01012043	1-(13Z,16Z-docosadienoyl)-2-heptadecanoyl-glycero-3-phosphocholine	PC(22:2(13Z,16Z)/17:0)	Diacylglycerophosphocholines [GP0101]	11.646	12.522	14.131	7.893	12.169	7.456	12.31	12.319	12.331
LMGL03014843	1-(9Z-tetradecenoyl)-2-(6Z,9Z,12Z,15Z-octadecatetraenoyl)-3-9Z-nonadecenoyl-sn-glycerol	TG(14:1(9Z)/18:4(6Z,9Z,12Z,15Z)/19:1(9Z))[iso6]	Triacylglycerols [GL0301]	14.968	16.199	16.106	16.505	16.052	16.247	16.154	16.148	16.15
LMFA13010024	1-(O-alpha-D-galactopyranosyl)-3-keto-(1,27R,29R)-triacontanetriol		Fatty acyl glycosides of mono- and disaccharides [FA1301]	8.035	6.533	7.961	10.224	11.254	9.217	8.007	7.97	7.997
LMST01010377				14.968	14.158	14.946	12.54	14.8	14.909	14.798	14.842	14.822
LMSP02020009	N-(eicosanoyl)-sphinganine	Cer(d18:0/20:0)	N-acylsphinganines (dihydroceramides) [SP0202]	11.769	10.026	5.634	12.146	9.926	10.028	11.835	10.017	7.127
LMGP02020089	1-eicosyl-2-(4Z,7Z,10Z,13Z,16Z,19Z-docosahexaenoyl)-glycero-3-phosphoethanolamine	PE(O-20:0/22:6(4Z,7Z,10Z,13Z,16Z,19Z))	1-alkyl,2-acylglycerophosphoethanolamines [GP0202]	8.013	10.69	12.159	12.365	12.14	12.292	12.222	12.224	8.393
LMGP02030080	1-(1Z-eicosenyl)-2-(9Z-nonadecenoyl)-glycero-3-phosphoethanolamine	PE(P-20:0/19:1(9Z))	1Z-alkenyl,2-acylglycerophosphoethanolamines [GP0203]	10.489	8.837	10.38	11.761	12.841	11.995	10.5	10.47	10.48
LMGP01020189	1-hexadecyl-2-heneicosanoyl-glycero-3-phosphocholine	PC(O-16:0/21:0)	1-alkyl,2-acylglycerophosphocholines [GP0102]	12.965	12.954	12.884	13.181	6.45	12.929	12.932	12.947	12.934
LMFA12000285	6,7-Epoxy-9Z-octadecene			6.634	6.616	6.613	6.861	6.49	6.539	6.623	6.633	6.531
LMFA11000174	6Z,9Z,12Z-Octadecatriene			6.634	6.595	6.613	6.861	6.944	6.519	6.556	6.523	6.612
LMFA07010049	octadecanyl hexadecanoate	Stearyl palmitate	Wax monoesters [FA0701]	9.094	9.02	9.036	7.258	8.931	9.031	9.022	8.997	9.033
LMSP01040003	heptadecasphinganine	C17 Sphinganine	Sphingoid base homologs and variants [SP0104]	6.284	6.269	4.598	6.367	6.247	6.274	6.275	6.248	4.187
LMGL03012839	1,2-di-(9Z-tetradecenoyl)-3-(7Z,10Z,13Z,16Z-docosatetraenoyl)-sn-glycerol	TG(14:1(9Z)/14:1(9Z)/22:4(7Z,10Z,13Z,16Z))[iso3]	Triacylglycerols [GL0301]	14.968	14.985	14.946	12.54	13.695	14.909	14.798	14.842	14.822
LMST01040227				13.722	11.378	13.133	8.654	9.162	13.798	13.753	10.907	13.798
LMGP04010821	1-(4Z,7Z,10Z,13Z,16Z,19Z-docosahexaenoyl)-2-pentadecanoyl-glycero-3-phospho-(1'-sn-glycerol)	PG(22:6(4Z,7Z,10Z,13Z,16Z,19Z)/15:0)	Diacylglycerophosphoglycerols [GP0401]	6.385	6.376	6.39	6.393	6.201	6.045	6.078	6.201	6.064
LMGL03012629	1,2-didodecanoyl-3-(9Z-tetradecenoyl)-sn-glycerol	TG(12:0/12:0/14:1(9Z))[iso3]	Triacylglycerols [GL0301]	15.178	10.188	14.974	15.056	14.739	14.806	14.859	14.807	14.822
LMPR04000011	0	bacteriohopane-,32,33,34-triol-35-cyclitol		10.016	9.613	9.583	10.14	9.836	9.938	9.942	9.918	9.927
LMGP10010453	1-(6Z,9Z,12Z,15Z-octadecatetraenoyl)-2-(4Z,7Z,10Z,13Z,16Z,19Z-docosahexaenoyl)-glycero-3-phosphate	PA(18:4(6Z,9Z,12Z,15Z)/22:6(4Z,7Z,10Z,13Z,16Z,19Z))	Diacylglycerophosphates [GP1001]	3.817	3.818	6.085	3.294	4.359	3.758	3.939	3.773	3.765
LMSP0502AM06	Galalpha1-3Galalpha1-3Galalpha1-4Galbeta1-4Glcbeta-Cer(d18:1/26:0)		GalNAcbeta1-3Galalpha1-4Galbeta1-4Glc- (Globo series) [SP0502]	6.174	6.028	5.634	2.345	6.201	6.083	7.04	6.201	6.064
LMST05050005	3beta-[beta-glucopyranosyl-(1-2)-beta-glucopyranosyloxyuronic acid]-16-hydroxy-5alpha,14beta-cholest-16-ene-15,23-dione	Pandaroside C	Other Steroid conjugates [ST0505]	3.817	5.215	3.957	2.345	3.621	3.758	3.939	3.972	4.641
LMSP0601GB05	NeuAcalpha2-8NeuAcalpha2-3Galbeta1-4GlcNAcbeta1-3Galbeta1-4GlcNAcbeta1-3Galbeta1-4Glcbeta-Cer(d18:1/24:0)		Gangliosides [SP0601]	5.121	3.983	3.984	5.826	4.738	4.752	5.11	4.029	4.05
LMGP04010569	1-(11Z,14Z-eicosadienoyl)-2-octadecanoyl-glycero-3-phospho-(1'-sn-glycerol)	PG(20:2(11Z,14Z)/18:0)	Diacylglycerophosphoglycerols [GP0401]	6.955	6.882	6.906	10.382	9.631	6.938	6.945	7.945	9.242
LMGP10010720	1-docosanoyl-2-heneicosanoyl-glycero-3-phosphate	PA(22:0/21:0)	Diacylglycerophosphates [GP1001]	13.114	12.408	12.703	12.591	12.259	12.387	12.906	12.288	12.963
LMFA01020299	2S,4S,6S,8S,10S,12S-hexamethyl-triacontanoic acid	Phthioceranic acid (C36)	Branched fatty acids [FA0102]	10.077	10.381	10.019	10.248	9.926	10.028	10.008	9.994	9.997
LMGL03012341	1-(8Z,11Z,14Z-eicosatrienoyl)-2,3-di-(10Z,13Z,16Z-docosatrienoyl)-sn-glycerol	TG(20:3(8Z,11Z,14Z)/22:3(10Z,13Z,16Z)/22:3(10Z,13Z,16Z))[iso3]	Triacylglycerols [GL0301]	19.445	19.841	19.904	20.088	17.644	18.821	17.688	19.928	19.882
LMFA01060136	20-oxo-heneicosanoic acid		Oxo fatty acids [FA0106]	6.634	6.616	6.613	6.861	6.49	6.539	6.537	6.523	6.531
LMGP02050019	1-(9Z-nonadecenoyl)-glycero-3-phosphoethanolamine	PE(19:1(9Z)/0:0)	Monoacylglycerophosphoethanolamines [GP0205]	5.726	5.717	5.722	4.11	3.587	3.974	5.739	5.612	5.741
LMGP02011140	1-(4Z,7Z,10Z,13Z,16Z,19Z-docosahexaenoyl)-2-(9Z-heptadecenoyl)-glycero-3-phosphoethanolamine	PE(22:6(4Z,7Z,10Z,13Z,16Z,19Z)/17:1(9Z))	Diacylglycerophosphoethanolamines [GP0201]	6.417	6.444	5.918	6.443	6.477	6.274	5.574	5.578	6.173
LMGP10010763	1-(13Z,16Z-docosadienoyl)-2-heptadecanoyl-glycero-3-phosphate	PA(22:2(13Z,16Z)/17:0)	Diacylglycerophosphates [GP1001]	9.419	9.358	9.337	9.57	9.224	9.348	9.279	9.247	5.57
LMGP06010129	1-(9Z-pentadecenoyl)-2-dodecanoyl-glycero-3-phospho-(1'-myo-inositol)	PI(15:1(9Z)/12:0)	Diacylglycerophosphoinositols [GP0601]	2.224	5.197	6.085	4.074	4.376	3.946	4.394	4.394	4.402
LMSP03010073	N-(tetracosanoyl)-hexadecasphing-4-enine-1-phosphocholine	SM(d16:1/24:0)	Ceramide phosphocholines (sphingomyelins) [SP0301]	13.785	12.189	13.579	13.974	13.638	13.76	13.753	13.694	7.908
LMGL03012828	1,2-di-(9Z-tetradecenoyl)-3-eicosanoyl-sn-glycerol	TG(14:1(9Z)/14:1(9Z)/20:0)[iso3]	Triacylglycerols [GL0301]	18.754	18.729	19.904	19.926	19.869	19.694	19.773	19.765	19.812
LMGP02050026	1-heneicosanoyl-glycero-3-phosphoethanolamine	PE(21:0/0:0)	Monoacylglycerophosphoethanolamines [GP0205]	6.565	6.533	6.546	6.341	6.771	6.82	6.602	6.823	6.824
LMGP04040007	1-(3-hydroxyphytanyl)-2-phytanyl-sn-glycero-3-phospho-(1'-sn-glycerol)	beta-hydroarchaetidylglycerol	Dialkylglycerophosphoglycerols [GP0404]	14.968	12.662	14.946	11.96	11.664	14.909	14.798	14.842	14.822
LMSP0502AO04	Galbeta1-3Galalpha1-4Galbeta1-4Glcbeta-Cer(d18:1/22:0)		GalNAcbeta1-3Galalpha1-4Galbeta1-4Glc- (Globo series) [SP0502]	4.265	6.427	6.39	3.655	6.407	7.836	6.221	6.201	6.194
LMGP03020069	1-eicosyl-2-docosanoyl-glycero-3-phosphoserine	PS(O-20:0/22:0)	1-alkyl,2-acylglycerophosphoserines [GP0302]	16.096	16.093	15.934	8.017	14.032	14.245	16.087	14.236	16.018
LMGP06010396	1-(6Z,9Z,12Z,15Z-octadecatetraenoyl)-2-(9Z-tetradecenoyl)-glycero-3-phospho-(1'-myo-inositol)	PI(18:4(6Z,9Z,12Z,15Z)/14:1(9Z))	Diacylglycerophosphoinositols [GP0601]	4.402	4.39	3.984	5.126	2.302	4.428	4.808	4.001	4.835
LMSP0601AA03	NeuAcalpha2-3Galbeta-Cer(d18:1/20:0)		Gangliosides [SP0601]	6.784	6.533	6.526	7.017	3.991	6.82	6.602	6.593	6.8
LMSP00000002	N-(hexadecanoyl)-deoxysphing-4-enine-1-sulfonate			4.444	4.942	5.438	4.37	4.359	5.727	4.735	4.725	4.641
LMGP10010735	1-(11Z-docosenoyl)-2-octadecanoyl-glycero-3-phosphate	PA(22:1(11Z)/18:0)	Diacylglycerophosphates [GP1001]	10.077	9.961	9.956	10.955	10.787	10.921	10.038	10.017	9.997
LMGP01011004	1-eicosanoyl-2-octadecanoyl-sn-glycero-3-phosphocholine	PC(20:0/18:0)	Diacylglycerophosphocholines [GP0101]	14.968	16.853	18.395	14.295	14.828	6.496	14.887	14.842	14.887
LMSL05000004	Butyl 4'-O-hexadecanoyl-neohesperidoside			4.444	4.439	5.514	5.258	5.3	6.474	5.303	5.304	3.012
LMFA07010055	eicosanyl octadecanoate	Arachidyl stearate	Wax monoesters [FA0701]	11.288	11.677	11.252	11.448	11.108	11.191	11.199	11.185	11.192
LMGL03016457	1-(6Z,9Z,12Z-octadecatrienoyl)-2-(8Z,11Z,14Z-eicosatrienoyl)-3-11Z-docosenoyl-sn-glycerol	TG(18:3(6Z,9Z,12Z)/20:3(8Z,11Z,14Z)/22:1(11Z))[iso6]	Triacylglycerols [GL0301]	6.077	6.028	6.068	4.11	6.076	6.083	6.078	6.068	6.083
LMSP02020032				5.778	7.295	7.044	6.899	6.944	5.813	5.455	5.438	6.998
LMSP0502BB02	GalNAcalpha1-3GalNAcbeta1-3(GalNAcbeta1-4)Galalpha1-4Galbeta1-4Glcbeta-Cer(d18:1/18:0)		GalNAcbeta1-3Galalpha1-4Galbeta1-4Glc- (Globo series) [SP0502]	5.893	6.093	6.105	6.308	4.48	5.907	5.065	4.709	4.47
LMPK12111028	4',7-Dimethoxy-6,8-dimethyl-5-hydroxyflavone	Eucalyptin	Flavones and Flavonols [PK1211]	4.198	4.204	4.258	3.626	4.163	4.179	4.178	4.6	4.187
LMFA06000248	11Z-Eicosenal			7.245	7.118	8.26	7.464	7.141	7.879	7.495	7.835	7.5
LMGP04020050	1-eicosyl-2-(9Z,12Z-heptadecadienoyl)-glycero-3-phospho-(1'-sn-glycerol)	PG(O-20:0/17:2(9Z,12Z))	1-alkyl,2-acylglycerophosphoglycerols [GP0402]	10.741	10.662	8.26	12.62	6.49	10.671	11.514	7.902	7.975
LMSP0502AU05	Fucalpha1-2Galalpha1-3Galalpha1-4Galbeta1-4Glcbeta-Cer(d18:1/24:0)		GalNAcbeta1-3Galalpha1-4Galbeta1-4Glc- (Globo series) [SP0502]	3.792	4.009	3.531	2.434	3.964	4.817	3.648	3.604	3.935
LMGP02020091	1-eicosyl-2-hexadecanoyl-glycero-3-phosphoethanolamine	PE(O-20:0/16:0)	1-alkyl,2-acylglycerophosphoethanolamines [GP0202]	12.423	10.662	11.206	7.235	8.422	10.705	10.664	10.629	10.67
LMGP01020234	1-eicosyl-2-eicosanoyl-glycero-3-phosphocholine	PC(O-20:0/20:0)	1-alkyl,2-acylglycerophosphocholines [GP0102]	16.194	16.199	16.041	16.377	16.023	16.139	15.983	16.148	15.99
LMGP01011867	1-(8Z,11Z,14Z-eicosatrienoyl)-2-tridecanoyl-glycero-3-phosphocholine	PC(20:3(8Z,11Z,14Z)/13:0)	Diacylglycerophosphocholines [GP0101]	8.927	9.613	9.611	9.57	9.224	9.348	9.279	9.247	9.267
LMFA01030904	5Z,9Z,23Z-Nonacosatrienoic acid	29:3(5Z,9Z,23Z)	Unsaturated fatty acids [FA0103]	9.825	8.915	9.316	10.538	9.131	9.282	3.533	10.147	9.184
LMGP10010679	1-heneicosanoyl-2-hexadecanoyl-glycero-3-phosphate	PA(21:0/16:0)	Diacylglycerophosphates [GP1001]	8.927	9.296	9.659	9.102	8.815	8.951	8.888	8.86	7.431
LMSP0501AA28	N-(tetradecanoyl)-1-beta-glucosyl-sphinganine	GlcCer(d18:0/14:0)	Simple Glc series [SP0501]	4.777	4.788	4.798	3.03	4.808	4.799	4.784	4.792	4.798
LMSL05000005	Butyl 4'-O-butanoyl-6-O-hexadecanoyl-neohesperidoside			6.077	5.363	6.546	5.735	5.357	5.115	5.127	5.365	5.364
LMGP01040098	1-(2E-phytaenyl)-2-(2E-phytaenyl)-sn-glycero-3-phosphocholine		Dialkylglycerophosphocholines [GP0104]	16.194	16.199	16.041	16.377	16.023	16.139	15.983	16.148	15.99
LMGL03014296	1-tetradecanoyl-2-(9Z-heptadecenoyl)-3-(9Z,12Z-heptadecadienoyl)-sn-glycerol	TG(14:0/17:1(9Z)/17:2(9Z,12Z))[iso6]	Triacylglycerols [GL0301]	14.999	15.012	14.893	15.15	14.77	15.063	14.887	14.842	14.887
LMPK12120054		Xanthoangelol B	Chalcones and dihydrochalcones [PK1212]	3.533	4.064	3.531	3.458	4.048	2.291	3.612	4.847	4.05
LMGL03014320	1-tetradecanoyl-2-(9Z,12Z-heptadecadienoyl)-3-(9Z-octadecenoyl)-sn-glycerol	TG(14:0/17:2(9Z,12Z)/18:1(9Z))[iso6]	Triacylglycerols [GL0301]	16.194	16.199	16.041	16.377	16.023	16.139	15.983	16.148	15.99
LMGP06030075	1-(1Z-eicosenyl)-2-(9Z-nonadecenoyl)-glycero-3-phospho-(1'-myo-inositol)	PI(P-20:0/19:1(9Z))	1Z-alkenyl,2-acylglycerophosphoinositols [GP0603]	7.003	8.385	7.982	7.121	9.104	7.943	8.465	6.969	6.998
LMFA01030098	23Z-dotriacontenoic acid		Unsaturated fatty acids [FA0103]	8.013	9.123	8.26	10.837	6.426	8.114	5.026	6.437	6.998
LMGP03030077	1-(1Z-eicosenyl)-2-(11Z,14Z-eicosadienoyl)-glycero-3-phosphoserine	PS(P-20:0/20:2(11Z,14Z))	1Z-alkenyl,2-acylglycerophosphoserines [GP0303]	10.963	10.88	10.838	10.955	12.14	10.028	8.569	10.907	9.976
LMFA01030810	9Z-octadecenoic acid(d2)	Oleic acid(d2)	Unsaturated fatty acids [FA0103]	6.634	6.616	3.127	6.861	8.458	6.641	6.537	6.506	6.531
LMST01020036	(22R)-2beta,14,22,25-tetrahydroxy-6-oxo-5beta-cholest-7-en-3beta-yl hexadecanoate	ecdysone palmitate	Cholesteryl esters [ST0102]	9.985	9.447	6.906	9.84	5.947	9.645	9.582	9.327	9.329
LMSL01050001		Bordetella pertussis lipid A	Pentaacylaminosugars [SL0105]	6.439	5.963	7.365	6.393	6.633	6.202	6.69	7.39	9.242
LMGP01011020	1-eicosanoyl-2-(8Z-eicosenoyl)-sn-glycero-3-phosphocholine	PC(20:0/20:1(8Z))	Diacylglycerophosphocholines [GP0101]	15.21	17.699	17.659	19.926	15.317	15.464	19.875	15.125	19.882
LMPK12120262		4-Hydroxyrottlerin	Chalcones and dihydrochalcones [PK1212]	4.092	3.95	4.161	3.513	4.048	4.058	4.047	4.052	4.075
LMST04010120	3alpha,6beta,7alpha,12alpha-Tetrahydroxy-5beta-cholan-24-oic Acid		C24 bile acids, alcohols, and derivatives [ST0401]	5.92	5.911	5.935	6.043	5.912	3.006	5.91	5.918	5.916
LMFA01030761	5Z,8Z,11Z,14Z,17Z-eicosapentaenoic acid (d5)	EPA (d5)	Unsaturated fatty acids [FA0103]	6.481	6.093	6.105	6.523	6.45	7.149	7.131	7.055	7.064
LMPK12120441		Dihydrocordoin	Chalcones and dihydrochalcones [PK1212]	6.565	6.511	9.703	6.672	10.004	6.496	6.515	6.506	6.51
LMST01020026	cholest-5-en-3b-yl (heptadecanoate)	17:0 Cholesteryl ester	Cholesteryl esters [ST0102]	7.081	7.367	7.654	7.194	7.438	7.01	7.533	7.246	6.998
LMSP0504AC06	Galbeta1-3(Fucalpha1-4)GlcNAcbeta1-3Galbeta1-4Glcbeta-Cer(d18:1/26:0)		Galbeta1-3GlcNAcbeta1-3Galbeta1-4Glc- (Lacto series) [SP0504]	6.196	6.18	6.032	4.609	6.054	6.059	6.063	6.044	6.219
LMGP03050023	1-(11Z-docosenoyl)-glycero-3-phosphoserine	PS(22:1(11Z)/0:0)	Monoacylglycerophosphoserines [GP0305]	5.498	4.39	5.293	5.258	4.706	3.915	4.246	4.448	5.496
LMGP10010047	1-dodecanoyl-2-(9Z-hexadecenoyl)-glycero-3-phosphate	PA(12:0/16:1(9Z))	Diacylglycerophosphates [GP1001]	7.024	6.947	7.136	6.341	6.944	7.036	5.303	7.51	6.29
LMGL02010444	1-pentadecanoyl-2-11Z-docosenoyl-sn-glycerol	DG(15:0/22:1(11Z)/0:0)[iso2]	Diacylglycerols [GL0201]	12.965	12.954	19.232	13.181	12.813	12.929	12.906	12.89	12.909
LMGP01010975	1-nonadecanoyl-2-octadecanoyl-sn-glycero-3-phosphocholine	PC(19:0/18:0)	Diacylglycerophosphocholines [GP0101]	13.785	13.756	13.579	13.243	9.131	13.76	12.932	13.694	13.726
LMST03020543	(5Z,7E)-(1S,3R)-25,25-diphenyl-26,27-dinor-9,10-seco-5,7,10(19)-cholestatriene-1,3,25-triol	1alpha,25-dihydroxy-25,25-diphenyl-26,27-dinorvitamin D3 / 1alpha,25-dihydroxy-25,25-diphenyl-26,27-dinorcholecalciferol	Vitamin D3 and derivatives [ST0302]	6.333	6.093	6.312	4.147	6.143	6.176	6.148	5.986	6.149
LMGL05010007	1-hexadecanoyl-2-(11Z-hexadecenoyl)-3-(6'-sulfo-alpha-D-quinovosyl)-sn-glycerol	SQDG(16:0/16:1(11Z))	Glycosyldiacylglycerols [GL0501]	6.634	6.616	4.83	4.163	4.791	4.799	6.447	4.812	4.815
LMGP03020059	1-eicosyl-2-eicosanoyl-glycero-3-phosphoserine	PS(O-20:0/20:0)	1-alkyl,2-acylglycerophosphoserines [GP0302]	12.938	14.035	13.987	14.089	12.403	13.821	12.548	12.464	14.013
LMFA12000325	trans-11S,12S-Epoxy-6Z,9Z-heneicosadiene			7.67	7.574	4.598	7.235	7.534	8.207	4.372	7.648	7.046
LMGP10010371	1-(6Z,9Z,12Z-octadecatrienoyl)-2-(9Z-hexadecenoyl)-glycero-3-phosphate	PA(18:3(6Z,9Z,12Z)/16:1(9Z))	Diacylglycerophosphates [GP1001]	13.785	13.756	13.763	13.88	13.638	13.727	13.698	13.694	13.726
LMGP03010327	1-(9Z-octadecenoyl)-2-heptadecanoyl-glycero-3-phosphoserine	PS(18:1(9Z)/17:0)	Diacylglycerophosphoserines [GP0301]	5.483	6.444	5.918	4.022	6.477	5.83	5.472	6.674	6.484
LMSP0505BS03	Galalpha1-3Galbeta1-4GlcNAcbeta1-3(GlcNAcbeta1-6)Galbeta1-4GlcNAcbeta1-3(Galalpha1-3Galbeta1-4GlcNAcbeta1-6)Galbeta1-4GlcNAcbeta1-3Galbeta1-4Glcbeta-Cer(d18:1/20:0)		Galbeta1-4GlcNAcbeta1-3Galbeta1-4Glc- (Neolacto series) [SP0505]	15.394	10.075	8.607	20.058	14.933	14.997	15.014	18.703	15.044
LMGP17010001	1-hexadecanoyl-2-(9Z-octadecenoyl)-sn-glycero-3-phosphonoethanolamine	PnE(16:0/18:1(9Z))	Diacylglycerophosphonoethanolamines [GP1701]	8.927	8.837	8.35	9.84	8.815	8.951	8.888	8.86	8.871
LMSP0601AK03	NeuAcalpha2-8NeuAcalpha2-3Galbeta1-4Glcbeta-Cer(d18:1/20:0)		Gangliosides [SP0601]	5.368	5.829	5.722	6.81	5.729	5.595	5.739	6.483	5.851
LMGL02010526	1-9Z-nonadecenoyl-2-(9Z,12Z-heptadecadienoyl)-sn-glycerol	DG(19:1(9Z)/17:2(9Z,12Z)/0:0)[iso2]	Diacylglycerols [GL0201]	12.965	13.143	12.927	13.181	12.813	12.929	8.263	12.89	12.934
LMGP02010190				10.338	10.575	11.019	3.893	10.606	7.879	10.607	10.542	10.639
LMPR01070217		OH-Demethylspheroidenone	C40 isoprenoids (tetraterpenes) [PR0107]	8.595	7.071	5.992	11.509	11.108	8.14	11.229	10.336	8.146
LMGP04030066	1-(1Z-eicosenyl)-2-(9Z,12Z-heptadecadienoyl)-glycero-3-phospho-(1'-sn-glycerol)	PG(P-20:0/17:2(9Z,12Z))	1Z-alkenyl,2-acylglycerophosphoglycerols [GP0403]	9.889	9.258	8.26	10.806	9.131	9.765	7.682	9.764	9.745
LMGP02010589	1-(9Z-heptadecenoyl)-2-(7Z,10Z,13Z,16Z-docosatetraenoyl)-glycero-3-phosphoethanolamine	PE(17:1(9Z)/22:4(7Z,10Z,13Z,16Z))	Diacylglycerophosphoethanolamines [GP0201]	9.314	6.644	9.002	7.121	4.39	8.927	9.248	7.39	6.677
LMST01100006	15alpha,25-dihydroxy-16beta,23R:16alpha,24S-diepoxy-9beta,19-cyclolanostan-3beta-yl 2-O-acetyl-alpha-L-arabinopyranoside	cimicifoetiside A	Cycloartanols and derivatives [ST0110]	3.299	3.129	4.873	3.352	1.725	3.468	3.998	3.331	3.482
LMGP06010036	1-tridecanoyl-2-dodecanoyl-glycero-3-phospho-(1'-myo-inositol)	PI(13:0/12:0)	Diacylglycerophosphoinositols [GP0601]	1.768	2.774	1.751	2.375	2.414	2.706	3.065	3.05	2.916
LMGP04010575	1-(11Z,14Z-eicosadienoyl)-2-nonadecanoyl-glycero-3-phospho-(1'-sn-glycerol)	PG(20:2(11Z,14Z)/19:0)	Diacylglycerophosphoglycerols [GP0401]	10.386	10.273	10.072	11.041	10.573	10.889	7.868	7.463	8.393
LMGP10010042	1-(7Z,10Z,13Z,16Z-docosatetraenoyl)-2-(4Z,7Z,10Z,13Z,16Z,19Z-docosahexaenoyl)-glycero-3-phosphate	PA(22:4(7Z,10Z,13Z,16Z)/22:6(4Z,7Z,10Z,13Z,16Z,19Z))	Diacylglycerophosphates [GP1001]	5.386	6.269	4.83	6.495	3.991	7.206	5.786	6.276	6.29
LMGP01030087	1-(1Z-eicosenyl)-2-(9Z,12Z-octadecadienoyl)-glycero-3-phosphocholine	PC(P-20:0/18:2(9Z,12Z))	1Z-alkenyl,2-acylglycerophosphocholines [GP0103]	12.086	6.644	12.978	13.243	11.949	12.151	13.022	12.947	12.963
LMST03010070	(5Z,7E,22E)-(3S,24S)-9,10-seco-5,7,10(19),22-ergostatetraen-3-glucosiduronate	Vitamin D2 glucosiduronate	Vitamin D2 and derivatives [ST0301]	1.738	2.774	1.751	2.625	2.665	2.291	2.654	2.637	2.299
LMGP03020005	1-hexadecyl-2-pentadecanoyl-glycero-3-phosphoserine	PS(O-16:0/15:0)	1-alkyl,2-acylglycerophosphoserines [GP0302]	10.016	9.93	9.956	10.14	9.836	9.938	9.942	10.147	9.927
LMGP01011797	1-eicosanoyl-2-nonadecanoyl-glycero-3-phosphocholine	PC(20:0/19:0)	Diacylglycerophosphocholines [GP0101]	16.194	16.199	16.041	16.377	16.023	16.139	16.154	16.043	15.99
LMFA01060148	15-oxo-18Z-tetracosenoic acid		Oxo fatty acids [FA0106]	7.694	7.617	7.63	7.464	7.793	9.246	9.689	9.706	9.716
LMPK12160004		Lupinalbin D	Other Flavonoids [PK1216]	4.693	4.685	4.161	4.074	4.326	4.338	4.336	4.31	4.329
LMFA01030258	5,7,9,11,13-tetradecapentaenoic acid		Unsaturated fatty acids [FA0103]	4.964	5.315	4.991	5.126	4.956	4.96	5.11	4.978	4.973
LMGP10020010	1-hexadecyl-2-(9Z,12Z-heptadecadienoyl)-glycero-3-phosphate	PA(O-16:0/17:2(9Z,12Z))	1-alkyl,2-acylglycerophosphates [GP1002]	6.675	6.533	6.631	3.697	6.535	6.584	5.632	6.633	6.57
LMSP0503AN02	GlcNAcbeta1-3(GalNAcbeta1-4)Galbeta1-4Glcbeta-Cer(d18:1/18:0)		GalNAcbeta1-4Galbeta1-4Glc- (Ganglio series) [SP0503]	5.703	6.114	9.292	6.258	5.158	4.839	6.202	6.224	7.619
LMGP04010758	1-(13Z,16Z-docosadienoyl)-2-tetradecanoyl-glycero-3-phospho-(1'-sn-glycerol)	PG(22:2(13Z,16Z)/14:0)	Diacylglycerophosphoglycerols [GP0401]	8.831	4.807	6.613	9.451	5.335	6.519	6.493	5.479	5.496
LMST01020014	cholest-5-en-3beta-yl (5Z,8Z,11Z,14Z-eicosatetraenoate)	20:4 Cholesteryl ester	Cholesteryl esters [ST0102]	15.565	18.035	15.909	16.275	19.371	15.4	15.442	6.695	15.812
LMGP10010604	1-(8Z,11Z,14Z-eicosatrienoyl)-2-nonadecanoyl-glycero-3-phosphate	PA(20:3(8Z,11Z,14Z)/19:0)	Diacylglycerophosphates [GP1001]	9.752	8.89	8.874	9.451	8.858	9.959	8.918	9.104	10.181
LMGP06030082	1-(1Z-eicosenyl)-2-heneicosanoyl-glycero-3-phospho-(1'-myo-inositol)	PI(P-20:0/21:0)	1Z-alkenyl,2-acylglycerophosphoinositols [GP0603]	12.69	12.636	7.136	10.659	13.818	13.936	14.165	14.154	7.662
LMGP01010690	1-(9Z-hexadecenoyl)-2-(9Z,12Z-octadecadienoyl)-sn-glycero-3-phosphocholine	PC(16:1(9Z)/18:2(9Z,12Z))	Diacylglycerophosphocholines [GP0101]	12.938	10.662	9.272	5.877	9.2	9.311	7.179	7.164	9.242
LMPR01070026		Monoanhydroescholtzxanthin	C40 isoprenoids (tetraterpenes) [PR0107]	16.987	20.075	20.042	17.003	20.038	19.945	20.45	19.964	19.949
LMFA07010174	Methyl 2,4,8-trimethylundecanoate		Wax monoesters [FA0701]	7.263	7.189	6.068	5.15	6.754	7.943	6.743	7.212	6.392
LMSP01080008	Sphing-8Z-enine	(8Z,d18:1) sphingosine	Sphingoid base analogs [SP0108]	6.219	6.199	6.226	6.341	6.169	6.176	5.96	5.968	5.969
LMGL03014639	1-(9Z-tetradecenoyl)-2-hexadecanoyl-3-eicosanoyl-sn-glycerol	TG(14:1(9Z)/16:0/20:0)[iso6]	Triacylglycerols [GL0301]	16.194	16.199	16.041	16.306	16.023	10.055	16.154	16.148	15.917
LMSP0503AA01	GalNAcbeta1-4Galbeta1-4Glcbeta-Cer(d18:1/16:0)		GalNAcbeta1-4Galbeta1-4Glc- (Ganglio series) [SP0503]	6.023	6.533	6.526	7.017	6.02	6.82	6.602	6.801	6.8
LMPR01070139		3',4'-Dihydrorhodovibrin	C40 isoprenoids (tetraterpenes) [PR0107]	5.992	5.117	9.002	4.22	5.1	5.115	6.644	5.101	5.107
LMGP01050126	1-(9Z-heptadecenoyl)-glycero-3-phosphocholine	PC(17:1(9Z)/0:0)	Monoacylglycerophosphocholines [GP0105]	5.935	5.928	6.068	4.197	4.688	2.979	5.96	5.953	4.694
LMGP03030006	1-(1Z-hexadecenyl)-2-(9Z-pentadecenoyl)-glycero-3-phosphoserine	PS(P-16:0/15:1(9Z))	1Z-alkenyl,2-acylglycerophosphoserines [GP0303]	6.608	6.595	5.703	3.986	6.123	5.365	5.802	5.794	5.364
LMFA01090059	9,10-dichloro-octadecanoic acid	0	Halogenated fatty acids [FA0109]	6.36	5.763	5.789	6.74	6.633	6.353	6.373	6.348	6.365
LMGP01011918	1-(5Z,8Z,11Z,14Z-eicosatetraenoyl)-2-(8Z,11Z,14Z-eicosatrienoyl)-glycero-3-phosphocholine	PC(20:4(5Z,8Z,11Z,14Z)/20:3(8Z,11Z,14Z))	Diacylglycerophosphocholines [GP0101]	10.196	10.075	10.485	10.69	10.538	10.671	11.589	10.595	10.639
LMFA08020069	(+/-)N-(2-fluro-ethyl)-2,17,17-trimethyl-5Z,8Z,11Z,14Z-docosatetraenoyl amine		N-acyl amines [FA0802]	8.417	4.847	4.873	7.464	7.228	7.302	7.301	7.29	7.301
LMFA01020164	3-methyl-pentadecanoic acid		Branched fatty acids [FA0102]	6.104	6.114	6.105	6.308	6.123	6.519	6.537	6.544	6.531
LMSL01020001	2,3-bis-(3R-hydroxy-tetradecanoyl)-alphaD-glucosamine-1-phosphate	Lipid X	Diacylaminosugars [SL0102]	6.006	5.154	5.499	2.375	4.48	4.481	5.652	5.479	4.491
LMGP02011010	1-heneicosanoyl-2-(5Z,8Z,11Z,14Z-eicosatetraenoyl)-glycero-3-phosphoethanolamine	PE(21:0/20:4(5Z,8Z,11Z,14Z))	Diacylglycerophosphoethanolamines [GP0201]	10.963	10.88	10.838	10.955	12.14	10.028	10.474	10.47	10.48
LMGP03020006	1-hexadecyl-2-(9Z-pentadecenoyl)-glycero-3-phosphoserine	PS(O-16:0/15:1(9Z))	1-alkyl,2-acylglycerophosphoserines [GP0302]	7.468	6.444	6.577	3.407	5.44	6.474	5.184	5.794	5.19
LMSL01040002	Lipid A -disaccharide-1-phosphate	Lipid A -disaccharide-1-P	Tetraacylaminosugars [SL0104]	10.489	9.93	9.931	10.14	9.836	9.938	9.942	6.348	9.951
LMFA07010548	(E,E)-3,7,11-Trimethyl-2,6,10-dodecatrienyl nonanoate		Wax monoesters [FA0701]	6.653	6.406	6.068	6.584	6.679	6.424	6.423	5.188	5.586
LMGL03015188	1-pentadecanoyl-2-(6Z,9Z,12Z-octadecatrienoyl)-3-9Z-nonadecenoyl-sn-glycerol	TG(15:0/18:3(6Z,9Z,12Z)/19:1(9Z))[iso6]	Triacylglycerols [GL0301]	16.194	16.199	16.162	18.786	16.158	18.05	17.34	16.148	16.184
LMSP01080015		Termitomycesphin A	Sphingoid base analogs [SP0108]	10.016	9.613	9.611	7.822	9.224	9.575	9.279	9.247	9.267
LMFA08010008	9Z,12Z-octadecadienamide	Linoleamide	Primary amides [FA0801]	5.951	5.928	5.95	5.98	5.931	7.746	4.372	5.918	5.951
LMFA07070030				4.864	5.512	5.167	7.797	5.317	5.283	8.359	5.145	8.168
LMSP0505EP08	Fucalpha1-2(Galalpha1-3)Galbeta1-4GlcNAcbeta1-6(Galalpha1-3(Fucalpha1-2)Galbeta1-4GlcNAcbeta1-3Galbeta1-4GlcNAcbeta1-3)Galbeta1-4GlcNAcbeta1-3Galbeta1-4Glcbeta-Cer(d18:1/26:1(17Z))		Galbeta1-4GlcNAcbeta1-3Galbeta1-4Glc- (Neolacto series) [SP0505]	9.368	6.406	9.292	7.917	12.747	10.273	7.936	9.222	9.242
LMSP03010042	N-(octadecanoyl)-hexadecasphing-4-enine-1-phosphocholine	SM(d16:1/18:0)	Ceramide phosphocholines (sphingomyelins) [SP0301]	9.405	15.237	9.365	17.66	14.933	15.063	15.048	9.303	15.044
LMPR0103020001	(2'S,5'R)-4-methyl-l-(5'-methyl-2',3',4',5'-tetrahydro[2' ',3' '-bifuran]-5'-yl)pentan-2-one	Ngaione (-)	C15 isoprenoids (sesquiterpenes) [PR0103]	6.174	6.18	5.604	4.874	5.931	5.951	4.925	4.91	8.146
LMST01010370				17.488	15.345	18.63	18.877	19.938	19.911	18.008	16.856	18.573
LMSP03010004	N-(hexadecanoyl)-sphinganine-1-phosphocholine	SM(d18:0/16:0)	Ceramide phosphocholines (sphingomyelins) [SP0301]	14.358	14.665	9.975	9.397	14.106	14.336	14.38	14.205	14.335
LMSP0505BV04	Galalpha1-3Galbeta1-4GlcNAcbeta1-3Galbeta1-4GlcNAcbeta1-3Galbeta1-4GlcNAcbeta1-3Galbeta1-4Glcbeta-Cer(d18:1/22:0)		Galbeta1-4GlcNAcbeta1-3Galbeta1-4Glc- (Neolacto series) [SP0505]	4.402	3.921	3.297	3.352	3.849	3.863	4.353	3.57	3.852
LMGP06010824	1-heneicosanoyl-2-dodecanoyl-glycero-3-phospho-(1'-myo-inositol)	PI(21:0/12:0)	Diacylglycerophosphoinositols [GP0601]	6.955	5.842	5.818	7.121	6.871	6.938	4.394	6.922	4.365
LMPK04000010		Erythromycin D		10.196	9.903	9.956	9.975	9.748	9.833	9.887	10.173	9.894
LMST01010366				7.175	8.167	8.56	8.371	8.118	8.602	7.258	14.297	7.908
LMGL03016297	1-(9Z,12Z-octadecadienoyl)-2-(6Z,9Z,12Z-octadecatrienoyl)-3-(5Z,8Z,11Z,14Z,17Z-eicosapentaenoyl)-sn-glycerol	TG(18:2(9Z,12Z)/18:3(6Z,9Z,12Z)/20:5(5Z,8Z,11Z,14Z,17Z))[iso6]	Triacylglycerols [GL0301]	13.669	16.926	12.288	11.1	10.37	11.858	13.483	15.414	9.242
LMST03020068	(5Z,7E)-(1S,3R,25S)-22-oxa-9,10-seco-5,7,10(19)-cholestatriene-1,3,25,26-tetrol	(25S)-1alpha,25,26-trihydroxy-22-oxavitamin D3 / (25S)-1alpha,25,26-trihydroxy-22-oxacholecalciferol	Vitamin D3 and derivatives [ST0302]	13.95	13.047	13.311	14.264	13.929	13.936	13.996	13.895	13.398
LMGP03010575	1-(11Z,14Z-eicosadienoyl)-2-nonadecanoyl-glycero-3-phosphoserine	PS(20:2(11Z,14Z)/19:0)	Diacylglycerophosphoserines [GP0301]	9.985	9.903	7.382	9.957	10.107	10.109	9.102	9.883	9.927
LMGP04020004	1-hexadecyl-2-(9Z-tetradecenoyl)-glycero-3-phospho-(1'-sn-glycerol)	PG(O-16:0/14:1(9Z))	1-alkyl,2-acylglycerophosphoglycerols [GP0402]	7.824	6.616	7.122	6.654	7.69	11.656	5.802	5.794	7.797
LMGP10010684	1-heneicosanoyl-2-(9Z-octadecenoyl)-glycero-3-phosphate	PA(21:0/18:1(9Z))	Diacylglycerophosphates [GP1001]	9.094	11.764	9.337	5.959	7.418	6.424	9.279	11.752	9.267
LMGP01040057				8.279	8.188	8.56	8.409	8.118	8.233	9.213	8.2	8.238
LMGP02030087	1-(1Z-eicosenyl)-2-heneicosanoyl-glycero-3-phosphoethanolamine	PE(P-20:0/21:0)	1Z-alkenyl,2-acylglycerophosphoethanolamines [GP0203]	12.938	13.07	13.056	13.243	12.017	12.929	12.998	6.922	12.934
LMGP03070001	1-(1Z-eicosenyl)-glycero-3-phosphoserine	PS(P-20:0/0:0)	1Z-alkenylglycerophosphoserines [GP0307]	6.584	5.829	5.818	4.37	4.359	3.693	5.739	5.854	5.868
LMGP03010475	1-nonadecanoyl-2-docosanoyl-glycero-3-phosphoserine	PS(19:0/22:0)	Diacylglycerophosphoserines [GP0301]	8.013	12.662	13.133	8.211	7.252	8.14	13.073	12.551	12.576
LMGP10010346	1-(9Z,12Z-octadecadienoyl)-2-(9Z-heptadecenoyl)-glycero-3-phosphate	PA(18:2(9Z,12Z)/17:1(9Z))	Diacylglycerophosphates [GP1001]	10.196	9.875	10.359	10.005	5.335	5.365	9.887	9.858	9.894
LMGL02010352	1-dodecanoyl-2-(7Z,10Z,13Z,16Z,19Z-docosapentaenoyl)-sn-glycerol	DG(12:0/22:5(7Z,10Z,13Z,16Z,19Z)/0:0)[iso2]	Diacylglycerols [GL0201]	5.121	5.979	4.759	4.11	4.738	5.303	4.372	5.101	5.755
LMPK12050453		Neoraunone	Isoflavonoids [PK1205]	3.817	2.164	4.441	3.893	4.302	4.338	4.311	3.746	4.329
LMSP0501AB02	N-(dodecanoyl)-1-b-lactosyl-sphing-4-enine	LacCer(d18:1/12:0)	Simple Glc series [SP0501]	9.648	10.329	10.735	9.57	6.895	7.01	9.248	10.267	9.641
LMGP02040017	1-(8-[3]-ladderane-octanyl)-2-(8-[3]-ladderane-octanyl)-sn-glycerophosphoethanolamine		Dialkylglycerophosphoethanolamines [GP0204]	9.314	10.74	10.702	10.955	9.926	10.921	9.248	10.814	9.213
LMGL02010322	1-dodecanoyl-2-(9Z-hexadecenoyl)-sn-glycerol	DG(12:0/16:1(9Z)/0:0)[iso2]	Diacylglycerols [GL0201]	7.175	8.523	7.136	9.451	7.348	8.693	7.405	8.554	7.819
LMSP01080034	1-deoxy-tetradecasphing-13-enine	Halaminol A	Sphingoid base analogs [SP0108]	5.81	5.811	5.839	5.938	5.82	6.424	5.818	5.831	5.807
LMGP06010804	1-(4Z,7Z,10Z,13Z,16Z,19Z-docosahexaenoyl)-2-eicosanoyl-glycero-3-phospho-(1'-myo-inositol)	PI(22:6(4Z,7Z,10Z,13Z,16Z,19Z)/20:0)	Diacylglycerophosphoinositols [GP0601]	5.951	5.01	6.613	6.861	7.817	6.687	6.667	6.633	6.677
LMPR0102070020		8-Epideoxyloganin	C10 isoprenoids (monoterpenes) [PR0102]	14.527	17.082	17.033	13.516	18.305	14.604	17.107	17.02	17.033
LMST01020015	cholest-5-en-3beta-yl (5Z,8Z,11Z,14Z,17Z-eicosapentaenoate)	20:5 Cholesteryl ester	Cholesteryl esters [ST0102]	15.531	6.616	15.909	16.245	15.283	15.4	15.442	15.094	15.812
LMPR0103050003	(1E)-2-methyl-4-(2,6,6-trimethylcyclohex-1-en-1-yl)but-1-enyl formate	Latia luciferin	C15 isoprenoids (sesquiterpenes) [PR0103]	6.653	6.595	6.455	7.121	6.535	6.641	6.977	5.403	6.998
LMPR04000026		30,32-dihydroxy-2b-methyl-bishomohopane		8.013	8.112	5.011	5.877	5	5	5.525	5.004	5.004
LMPK12110191	5,7-Dihydroxyflavone 7-benzoate		Flavones and Flavonols [PK1211]	4.341	4.342	4.358	3.893	4.302	4.315	4.094	4.677	4.107
LMSP0502AN08	Galalpha1-3Galalpha1-3Galalpha1-3Galalpha1-4Galbeta1-4Glcbeta-Cer(d18:1/26:1(17Z))		GalNAcbeta1-3Galalpha1-4Galbeta1-4Glc- (Globo series) [SP0502]	6.104	5.892	5.789	6.523	5.8	6.353	9.718	5.794	5.893
LMSP0504AI07	Fucalpha1-2Galbeta1-3(Fucalpha1-4)GlcNAcbeta1-3Galbeta1-4Glcbeta-Cer(d18:1/24:1(15Z))		Galbeta1-3GlcNAcbeta1-3Galbeta1-4Glc- (Lacto series) [SP0504]	5.906	5.892	5.918	6.308	5.8	5.93	6.148	5.794	6.149
LMSP03030056				6.126	6.138	6.122	7.235	6.02	6.274	6.18	6.006	6.025
LMSP03030044				4.117	8.013	7.424	10.569	7.348	9.282	7.471	7.437	7.456
LMGP04010826	1-(4Z,7Z,10Z,13Z,16Z,19Z-docosahexaenoyl)-2-(9Z,12Z-heptadecadienoyl)-glycero-3-phospho-(1'-sn-glycerol)	PG(22:6(4Z,7Z,10Z,13Z,16Z,19Z)/17:2(9Z,12Z))	Diacylglycerophosphoglycerols [GP0401]	4.864	5.437	4.873	6.118	4.791	4.817	5.472	7.882	5.586
LMGP10010783	1,2-di-(13Z,16Z-docosadienoyl)-sn-glycero-3-phosphate	PA(22:2(13Z,16Z)/22:2(13Z,16Z))	Diacylglycerophosphates [GP1001]	10.288	9.903	10.838	11.1	6.45	10.028	9.965	10.47	10.506
LMGL05010011	1-(3Z,6Z,9Z,12Z,15Z-octadecapentaenoyl)-2-(6Z,9Z,12Z,15Z-octadecatetraenoyl)-3-O-beta-D-galactosyl-sn-glycerol	MGDG(18:5(3Z,6Z,9Z,12Z,15Z)/18:4(6Z,9Z,12Z,15Z))	Glycosyldiacylglycerols [GL0501]	4.798	4.788	4.813	4.609	4.791	5.203	3.739	5.458	3.633
LMST05020013	26-hydroxycholest-5-en-3beta-yl sulfate	26-hydroxycholesterol 3-sulfate	Sulfates [ST0502]	5.951	5.947	7.761	4.344	5.964	5.986	5.395	4.847	4.855
LMFA07010684				10.489	10.026	10.019	10.224	6.511	10.003	10.008	9.968	9.997
LMFA07070003	O-butanoyl-carnitine		Fatty acyl carnitines [FA0707]	6.457	8.326	5.438	5.126	7.252	5.168	6.47	6.418	5.169
LMGP10010197	1-hexadecanoyl-2-(11Z-docosenoyl)-glycero-3-phosphate	PA(16:0/22:1(11Z))	Diacylglycerophosphates [GP1001]	7.446	9.094	9.292	5.47	6.407	9.246	9.187	9.139	4.435
LMGL02010279	1-heneicosanoyl-2-(7Z,10Z,13Z,16Z-docosatetraenoyl)-sn-glycerol	DG(21:0/22:4(7Z,10Z,13Z,16Z)/0:0)[iso2]	Diacylglycerols [GL0201]	19.76	6.406	18.909	16.935	18.271	19.877	19.875	19.798	18.677
LMSP0502AM02	Galalpha1-3Galalpha1-3Galalpha1-4Galbeta1-4Glcbeta-Cer(d18:1/18:0)		GalNAcbeta1-3Galalpha1-4Galbeta1-4Glc- (Globo series) [SP0502]	5.422	9.317	5.979	8.371	5.622	5.631	5.91	5.918	5.951
LMGP10010606	1-(8Z,11Z,14Z-eicosatrienoyl)-2-eicosanoyl-glycero-3-phosphate	PA(20:3(8Z,11Z,14Z)/20:0)	Diacylglycerophosphates [GP1001]	9.368	9.804	4.358	9.937	9.724	9.833	9.805	9.764	9.745
LMFA08020110	N-(9Z-octadecenoyl)-methionine	N-oleoyl methionine	N-acyl amines [FA0802]	5.074	5.094	5.094	4.11	5.1	4.38	4.372	4.36	4.365
LMST04030057	3beta,7beta-Dihydroxy-5beta-cholestan-26-oic acid		C27 bile acids, alcohols, and derivatives [ST0403]	9.209	6.616	6.597	6.923	8.511	7.879	5.36	6.633	6.677
LMGL03012601	1-(7Z,10Z,13Z,16Z-docosatetraenoyl)-2,3-di-(7Z,10Z,13Z,16Z,19Z-docosapentaenoyl)-sn-glycerol	TG(22:4(7Z,10Z,13Z,16Z)/22:5(7Z,10Z,13Z,16Z,19Z)/22:5(7Z,10Z,13Z,16Z,19Z))[iso3]	Triacylglycerols [GL0301]	17.488	7.769	20.012	18.007	17.644	16.768	15.843	15.905	15.577
LMGP02030042	1-(1Z-octadecenyl)-2-heptadecanoyl-glycero-3-phosphoethanolamine	PE(P-18:0/17:0)	1Z-alkenyl,2-acylglycerophosphoethanolamines [GP0203]	11.288	11.202	8.432	9.102	13.281	13.334	7.471	11.231	14.232
LMSP03020012				9.368	8.68	9.272	9.475	4.445	9.282	8.741	9.222	7.952
LMPK12110569		Quercetin 3-(2''-galoylrutinoside)	Flavones and Flavonols [PK1211]	2.342	2.215	2.329	2.268	2.013	4.058	2.351	2.311	2.348
LMGP01010992	1,2-diacetyl-sn-glycero-3-phosphocholine	PC(2:0/2:0)	Diacylglycerophosphocholines [GP0101]	12.455	14.407	15.343	14.203	14.106	14.568	14.45	14.488	14.579
LMGP10030004	1-(1Z-hexadecenyl)-2-(9Z-tetradecenoyl)-glycero-3-phosphate	PA(P-16:0/14:1(9Z))	1Z-alkenyl,2-acylglycerophosphates [GP1003]	5.241	6.555	6.577	6.718	4.639	6.584	5.96	5.227	5.226
LMGP10020084	1-hexadecyl-2-hexadecanoyl-glycero-3-phosphate	PA(O-16:0/16:0)	1-alkyl,2-acylglycerophosphates [GP1002]	9.314	9.258	9.272	8.409	8.118	10.273	9.248	9.201	9.242
LMGP04020058	1-eicosyl-2-(9Z-nonadecenoyl)-glycero-3-phospho-(1'-sn-glycerol)	PG(O-20:0/19:1(9Z))	1-alkyl,2-acylglycerophosphoglycerols [GP0402]	11.066	11.168	11.862	10.446	8.511	8.629	11.036	11.021	5.394
LMGP03030093	1-(1Z-eicosenyl)-2-(4Z,7Z,10Z,13Z,16Z,19Z-docosahexaenoyl)-glycero-3-phosphoserine	PS(P-20:0/22:6(4Z,7Z,10Z,13Z,16Z,19Z))	1Z-alkenyl,2-acylglycerophosphoserines [GP0303]	9.714	10.398	8.515	6.718	10.169	10.171	6.644	10.206	9.927
LMGP10010813	1-(7Z,10Z,13Z,16Z-docosatetraenoyl)-2-(11Z-docosenoyl)-glycero-3-phosphate	PA(22:4(7Z,10Z,13Z,16Z)/22:1(11Z))	Diacylglycerophosphates [GP1001]	7.003	10.188	10.157	10.471	10.29	10.331	11.342	10.241	11.354
LMGL02010311	1,3-dihexadecanoyl-2-hydroxy-glycerol (d5)	DG(16:0/0:0/16:0) (d5)	Diacylglycerols [GL0201]	10.489	10.425	14.544	10.753	10.429	10.551	10.5	5.346	10.48
LMFA13030006	3-O-(alpha-L-rhamnopyranosyl-(1-2)-alpha-L-rhamnopyranosyl)-3-hydroxydecanoic acid		Rhamnolipids [FA1303]	3.498	3.375	3.559	3.38	3.587	3.594	3.97	3.946	3.935
LMSP03010051	N-(9Z-heptadecenoyl)-nonadecasphing-4-enine-1-phosphocholine	SM(d19:1/17:1)	Ceramide phosphocholines (sphingomyelins) [SP0301]	16.292	17.672	17.598	17.473	14.933	9.914	16.154	16.218	16.087
LMGP01011836	1-(11Z,14Z-eicosadienoyl)-2-tridecanoyl-glycero-3-phosphocholine	PC(20:2(11Z,14Z)/13:0)	Diacylglycerophosphocholines [GP0101]	6.417	9.613	9.611	9.57	9.253	7.48	4.372	9.247	10.181
LMST03020032	(5Z,7E)-A-dinor-(1,2)-(9,10)-diseco-5,7,10(19)-cholestatriene-1,2,25-triol	1,25-dihydroxy-2,4-dinor-1,3-secovitamin D3 / 1,25-dihydroxy-2,4-dinor-1,3-secocholecalciferol	Vitamin D3 and derivatives [ST0302]	14.424	11.909	16.549	12.818	13.167	11.392	11.514	12.52	14.424
LMGP03030062	1-(1Z-eicosenyl)-2-hexadecanoyl-glycero-3-phosphoserine	PS(P-20:0/16:0)	1Z-alkenyl,2-acylglycerophosphoserines [GP0303]	7.468	9.238	9.214	8.987	9.162	9.282	10.038	9.968	10.019
LMSP0506AL04	GalNAcalpha1-3GalNAcbeta1-3Galalpha1-3(GlcNAcbeta1-6)Galbeta1-4Glcbeta-Cer(d18:1/22:0)		GalNAcbeta1-3Galalpha1-3Galbeta1-4Glc- (Isoglobo series) [SP0506]	5.906	5.667	3.729	5.938	2.695	4.656	5.127	4.643	5.19
LMGP12010003	1'-[1,2-di-(9Z-tetradecenoyl)-sn-glycero-3-phospho],3'-[1-(9Z-tetradecenoyl),2-(10Z-pentadecenoyl)-sn-glycero-3-phospho]-rac-glycerol	CL(1'-[14:1(9Z)/14:1(9Z)],3'-[14:1(9Z)/15:1(10Z)])[rac]	Diacylglycerophosphoglycerophosphodiradylglycerols [GP1201]	7.199	6.882	6.906	7.941	4.706	7.602	7.605	6.922	6.51
LMGP01011097	1-docosanoyl-2-(11Z-eicosenoyl)-sn-glycero-3-phosphocholine	PC(22:0/20:1(11Z))	Diacylglycerophosphocholines [GP0101]	19.889	15.345	17.086	13.368	13.167	19.911	19.908	17.216	15.346
LMGP01050058				4.402	9.073	9.036	6.654	6.535	9.186	6.493	8.418	9.242
LMSP03010092	N-(docosanoyl)-4E,12Z-sphingadienine-1-phosphocholine	SM(d18:2/22:0)	Ceramide phosphocholines (sphingomyelins) [SP0301]	12.158	9.296	12.321	13.974	7.793	12.359	7.961	11.774	11.796
LMGP04010754	1-(11Z-docosenoyl)-2-(7Z,10Z,13Z,16Z-docosatetraenoyl)-glycero-3-phospho-(1'-sn-glycerol)	PG(22:1(11Z)/22:4(7Z,10Z,13Z,16Z))	Diacylglycerophosphoglycerols [GP0401]	7.468	5.437	5.094	7.583	7.348	4.893	3.854	4.743	4.736
LMPK12010337	Delphinidin 3-(6-malonylglucoside)-7,3'-di-(6-sinapoylglucoside)		Anthocyanidins [PK1201]	6.457	6.093	6.39	6.42	6.201	6.25	6.667	6.437	2.684
LMGP10010242	1-heptadecanoyl-2-docosanoyl-glycero-3-phosphate	PA(17:0/22:0)	Diacylglycerophosphates [GP1001]	10.338	10.69	15.157	14.456	6.426	10.331	11.404	13.181	8.503
LMGP10010523	1-eicosanoyl-2-(11Z-docosenoyl)-glycero-3-phosphate	PA(20:0/22:1(11Z))	Diacylglycerophosphates [GP1001]	10.593	11	11.688	11.129	10.985	12.292	12.222	11.021	9.242
LMSP0501AA74				8.195	9.094	9.106	6.584	9.776	7.795	9.187	9.139	11.105
LMST01031141				18.969	16.341	16.407	16.801	16.259	16.139	16.253	18.414	16.219
LMFA01050321	2R-hydroxy-tetracosanoic acid		Hydroxy fatty acids [FA0105]	17.88	17.978	17.949	18.007	17.644	17.322	18.212	17.692	17.684
LMGP10010191	1-hexadecanoyl-2-(9Z-tetradecenoyl)-glycero-3-phosphate	PA(16:0/14:1(9Z))	Diacylglycerophosphates [GP1001]	6.104	4.963	6.085	3.571	5.947	5.345	6.667	4.182	6.677
LMSP03020010				15.178	19.778	15.231	19.699	19.299	19.385	19.875	19.928	19.882
LMGP01011483	1-(9Z-hexadecenoyl)-2-octadecanoyl-glycero-3-phosphocholine	PC(16:1(9Z)/18:0)	Diacylglycerophosphocholines [GP0101]	10.841	10.74	11.335	13.151	7.534	11.45	11.432	10.814	11.433
LMPR02030027	2-[(2E,6E,10E,14E,18E,22E,26E)-3,7,11,15,19,23,27,31-octamethyldotriaconta-2,6,10,14,18,22,26,30-octaen-1-yl]naphthalene-1,4-dione	2-demethylmenaquinone-8	Vitamin K [PR0203]	15.178	9.875	15.231	19.699	19.335	19.385	19.875	19.928	19.882
LMSP0601GB04	NeuAcalpha2-8NeuAcalpha2-3Galbeta1-4GlcNAcbeta1-3Galbeta1-4GlcNAcbeta1-3Galbeta1-4Glcbeta-Cer(d18:1/22:0)		Gangliosides [SP0601]	7.175	8.013	7.352	4.22	4.738	6.398	4.394	7.29	8.053
LMGP04030006	1-(1Z-hexadecenyl)-2-(9Z-pentadecenoyl)-glycero-3-phospho-(1'-sn-glycerol)	PG(P-16:0/15:1(9Z))	1Z-alkenyl,2-acylglycerophosphoglycerols [GP0403]	5.368	6.533	5.384	6.718	6.477	5.365	5.632	5.968	5.364
LMSP0601CG03	Fucalpha1-2GalNAcbeta1-4(NeuAcalpha2-8NeuAcalpha2-3)Galbeta1-4Glcbeta-Cer(d18:1/20:0)		Gangliosides [SP0601]	3.498	3.375	4.441	5.227	3.587	3.758	3.97	3.946	3.935
LMST05020015	3alpha-sulfooxy-5beta-cholan-24-oic acid	lithocholic acid sulfate	Sulfates [ST0502]	2.224	4.177	4.258	3.6	3.902	4.058	3.907	4.377	4.05
LMSP03010055	N-(nonadecanoyl)-sphing-4-enine-1-phosphocholine	SM(d18:1/19:0)	Ceramide phosphocholines (sphingomyelins) [SP0301]	11.824	11.764	11.705	19.926	11.744	16.139	11.806	19.798	16.117
LMGP03020022	1-octadecyl-2-pentadecanoyl-glycero-3-phosphoserine	PS(O-18:0/15:0)	1-alkyl,2-acylglycerophosphoserines [GP0302]	8.526	9.669	9.272	9.937	9.836	9.938	7.154	7.146	5.15
LMFA06000243	9Z,12Z,15Z-Octadecatrienal			6.305	5.437	9.316	5.98	6.292	6.301	6.322	6.298	5.451
LMPK12110425		Yinyanghuo C	Flavones and Flavonols [PK1211]	4.372	4.365	4.441	3.869	4.326	4.315	4.336	3.826	4.329
LMGP03010047	1-dodecanoyl-2-pentadecanoyl-glycero-3-phosphoserine	PS(12:0/15:0)	Diacylglycerophosphoserines [GP0301]	5.141	5.135	6.337	5.343	4.975	5.155	5.472	5.328	5.807
LMGL02030032	1-tetradecanyl-2-(8-[3]-ladderane-octanyl)-sn-glycerol		Dialkylglycerols [GL0203]	19.408	10.398	16.828	18.151	16.292	11.571	18.997	13.03	17.265
LMFA11000368	3,6,9-Hexadecatriene			6.126	9.317	9.316	6.142	6.123	6.111	7.32	9.327	4.694
LMPK12140209	5-Hydroxy-6-(3-methyl-1,3-butadienyl)-6'',6''-dimethylpyrano[2'',3'':7,8]flavanone	Spinoflavanone A	Flavanones [PK1214]	19.332	18.794	19.232	17.259	19.604	19.001	16.633	18.071	19.329
LMST01090006	3alpha-acetoxy-24-methyl-(11beta,18),(18,20R)-diepoxy-5alpha-furospirostane	Hippuristanolide	Furospirostanols and derivatives [ST0109]	5.611	5.947	5.398	4.11	4.975	5.986	5.982	4.394	3.258
LMGP01012065	1-(13Z,16Z-docosadienoyl)-2-(4Z,7Z,10Z,13Z,16Z,19Z-docosahexaenoyl)-glycero-3-phosphocholine	PC(22:2(13Z,16Z)/22:6(4Z,7Z,10Z,13Z,16Z,19Z))	Diacylglycerophosphocholines [GP0101]	7.282	10.188	8.041	7.992	8.011	8.096	12.517	12.494	12.457
LMSP0601ED05	NeuAcalpha2-6Galbeta1-4GlcNAcbeta1-3Galbeta1-4Glcbeta-Cer(d18:1/24:0)		Gangliosides [SP0601]	5.906	5.892	5.918	6.308	6.316	5.93	4.372	5.794	3.66
LMST01040185	4-methylene-5alpha-poriferast-8(14)-en-3beta,7alpha,15beta-triol	Theonellasterol F	Stigmasterols and C24-ethyl derivatives [ST0104]	6.584	6.533	8.952	5.227	6.45	5.401	5.415	6.483	5.41
LMST04010325	3,12-Dioxochola-1,4,9(11)-trien-24-oic Acid		C24 bile acids, alcohols, and derivatives [ST0401]	5.141	5.295	5.167	4.806	4.639	4.656	4.394	6.87	4.973
LMSP01030001	4R-hydroxysphinganine	Phytosphingosine	4-Hydroxysphinganines (Phytosphingosines) [SP0103]	6.006	6.028	6.054	6.142	5.964	5.986	5.96	5.968	5.969
LMGP01050138				6.333	6.296	6.312	4.806	5.982	6.007	6.148	6.157	5.99
LMGP03010191	1-(9Z-pentadecenoyl)-2-(4Z,7Z,10Z,13Z,16Z,19Z-docosahexaenoyl)-glycero-3-phosphoserine	PS(15:1(9Z)/22:6(4Z,7Z,10Z,13Z,16Z,19Z))	Diacylglycerophosphoserines [GP0301]	4.798	6.595	6.068	4.177	5.158	4.817	5.556	5.953	4.815
LMGL02070008	1-(8-[5]-ladderane-octanoyl)-2-(8-[3]-ladderane-octanyl)-sn-glycerol		1-acyl,2-alkylglycerols [GL0207]	6.417	5.584	6.068	8.211	5.44	9.807	5.96	8.313	5.586
LMSP06020003	N-(2-hydroxy-hexadecanoyl)-1-beta-(3'-sulfo)-glucosyl-sphing-4-enine	(3'-sulfo)Galbeta-Cer(d18:1/16:0(2OH))	Sulfoglycosphingolipids (sulfatides) [SP0602]	5.386	6.353	5.818	6.495	7.117	6.584	8.773	6.399	5.775
LMGL03013071	1-(6Z,9Z,12Z-octadecatrienoyl)-2,3-di-(5Z,8Z,11Z,14Z-eicosatetraenoyl)-sn-glycerol	TG(18:3(6Z,9Z,12Z)/20:4(5Z,8Z,11Z,14Z)/20:4(5Z,8Z,11Z,14Z))[iso3]	Triacylglycerols [GL0301]	13.248	11.909	13.498	9.594	11.285	13.131	15.442	13.066	11.642
LMSP0505CZ08	Galalpha1-3Galbeta1-4Glcbeta-Cer(d18:1/26:1(17Z))		Galbeta1-4GlcNAcbeta1-3Galbeta1-4Glc- (Neolacto series) [SP0505]	5.241	5.231	5.236	6.861	5.236	4.36	5.243	4.692	5.969
LMGP10020094	1-hexadecyl-2-(9Z-octadecenoyl)-glycero-3-phosphate	PA(O-16:0/18:1(9Z))	1-alkyl,2-acylglycerophosphates [GP1002]	9.094	8.288	9.316	4.393	9.776	11.858	9.213	11.752	11.767
LMGL02010185	1-heptadecanoyl-2-(4Z,7Z,10Z,13Z,16Z,19Z-docosahexaenoyl)-sn-glycerol	DG(17:0/22:6(4Z,7Z,10Z,13Z,16Z,19Z)/0:0)[iso2]	Diacylglycerols [GL0201]	7.516	6.555	5.703	7.121	8.511	8.662	5.722	6.969	10.099
LMGP10030001	1-(1Z-hexadecenyl)-2-dodecanoyl-glycero-3-phosphate	PA(P-16:0/12:0)	1Z-alkenyl,2-acylglycerophosphates [GP1003]	7.175	11.286	7.56	7.322	7.037	7.13	9.689	9.447	11.221
LMFA01030834	17Z,20Z,23Z,26Z,29Z-dotriacontapentaenoic acid	32:5(17Z,20Z,23Z,26Z,29Z)	Unsaturated fatty acids [FA0103]	7.245	7.94	8.295	7.941	8.198	8.693	8.229	9.706	8.238
LMGL02010276	1-(8Z,11Z,14Z-eicosatrienoyl)-2-(4Z,7Z,10Z,13Z,16Z,19Z-docosahexaenoyl)-sn-glycerol	DG(20:3(8Z,11Z,14Z)/22:6(4Z,7Z,10Z,13Z,16Z,19Z)/0:0)[iso2]	Diacylglycerols [GL0201]	7.516	8.085	6.546	8.371	5.622	5.631	8.162	8.117	10.356
LMGL02030025	1-(14-methyl-pentadecanyl)-2-(8-[3]-ladderane-octanyl)-sn-glycerol		Dialkylglycerols [GL0203]	14.714	17.234	18.848	14.456	13.503	14.737	14.501	14.266	13.049
LMGP04010328	1-(9Z-octadecenoyl)-2-(9Z-heptadecenoyl)-glycero-3-phospho-(1'-sn-glycerol)	PG(18:1(9Z)/17:1(9Z))	Diacylglycerophosphoglycerols [GP0401]	4.063	4.625	4.235	3.6	6.477	6.641	4.394	4.081	4.075
LMGP02010999	1-heneicosanoyl-2-(9Z-octadecenoyl)-glycero-3-phosphoethanolamine	PE(21:0/18:1(9Z))	Diacylglycerophosphoethanolamines [GP0201]	11.26	11	12.159	12.365	12.14	11.421	12.222	11.05	11.083
LMFA07070092				7.245	9.238	5.703	5.343	9.131	9.246	9.213	9.201	5.696
LMGL02010316	1,3-di-(5Z,8Z,11Z,14Z-eicosatetraenoyl)-2-hydroxy-glycerol (d5)	DG(20:4(5Z,8Z,11Z,14Z)/0:0/20:4(5Z,8Z,11Z,14Z)) (d5)	Diacylglycerols [GL0201]	4.844	4.582	4.575	3.937	4.427	6.132	6.126	4.555	7.867
LMGP01010736	1-octadecanoyl-2-dodecanoyl-sn-glycero-3-phosphocholine	PC(18:0/12:0)	Diacylglycerophosphocholines [GP0101]	9.181	9.613	9.583	7.967	9.069	6.132	7.801	9.139	9.184
LMSP0601CJ05	Galbeta1-3GalNAcbeta1-4(NeuGcalpha2-3)Galbeta1-4Glcbeta-Cer(d18:1/24:0)		Gangliosides [SP0601]	6.104	5.251	5.918	6.308	6.143	5.93	5.802	5.794	5.807
LMPK12112952		Patuletin 3-rhamnoside-7-(3''',4'''-diacetylrhamnoside)	Flavones and Flavonols [PK1211]	4.341	4.342	4.465	3.893	4.302	4.315	4.702	4.31	4.329
LMST03010066	(5Z,7E,22E)-(1S,3R,24S)-24-methyl-26,27-dihomo-9,10-seco-5,7,10(19),22-ergostatetraen-1,3-diol	26,27-Dihomo-1alpha-hydroxy-24-epivitamin D2	Vitamin D2 and derivatives [ST0301]	6.608	6.573	5.455	6.899	6.895	6.938	7.28	7.571	7.301
LMGL02010212	1-nonadecanoyl-2-(10Z,13Z,16Z-docosatrienoyl)-sn-glycerol	DG(19:0/22:3(10Z,13Z,16Z)/0:0)[iso2]	Diacylglycerols [GL0201]	15.531	6.533	17.399	16.245	19.167	15.4	15.347	19.226	15.812
LMGL00000129	1-hexadecanoyl-2-(5Z,8Z,11Z,14Z,17Z-eicosapentaenoyl)-sn-glycero-3-O-carboxy-(hydroxymethyl)-choline	DGCC(16:0/20:5)		8.058	9.961	5.499	8.114	7.842	11.571	10.5	10.47	7.975
LMSP0601CJ07	Galbeta1-3GalNAcbeta1-4(NeuGcalpha2-3)Galbeta1-4Glcbeta-Cer(d18:1/24:1(15Z))		Gangliosides [SP0601]	5.951	5.947	5.684	6.523	5.964	5.168	5.594	5.968	5.586
LMST03020656	(5Z,7E)-(1S,3R)-9,10-seco-5,7,10(19)-cholestatrien-1,3-diethanoate	1-Hydroxyvitamin D3 diacetate	Vitamin D3 and derivatives [ST0302]	3.003	3.036	1.727	2.912	2.981	2.979	4.64	2.986	2.979
LMST03020468	(5Z,7E)-(1R,2R,3R)-2-(3-hydroxypropoxy)-9,10-seco-5,7,10(19)-cholestatriene-1,3-diol	1alpha-hydroxy-2beta-(3-hydroxypropoxy)vitamin D3 / 1alpha-hydroxy-2beta-(3-hydroxypropoxy)cholecalciferol	Vitamin D3 and derivatives [ST0302]	13.508	18.515	17.693	10.446	14.608	13.041	19.972	16.418	13.135
LMFA03010201	methyl 9-oxo-11R-hydroxy-15R-acetoxy-5Z,13E-prostadienoate	15R-PGE2 methyl ester, 15-acetate	Prostaglandins [FA0301]	6.694	6.644	6.648	7.768	8.255	6.709	9.553	6.674	6.699
LMGP10010035	1-octadecanoyl-2-docosanoyl-sn-glycero-3-phosphate	PA(18:0/22:0)	Diacylglycerophosphates [GP1001]	11.431	11.378	11.613	11.698	10.787	11.45	11.432	11.371	11.433
LMSP0501AB23				7.912	10.273	10.485	11.162	7.77	11.625	11.144	12.435	12.484
LMGL03012659	1-dodecanoyl-2,3-ditridecanoyl-sn-glycerol	TG(12:0/13:0/13:0)[iso3]	Triacylglycerols [GL0301]	14.942	10.662	14.974	19.73	17.932	14.842	13.698	14.842	13.692
LMPK12020228		4'-Hydroxy-4-(4-hydroxystyryl)-7-methoxyflavan	Flavans, Flavanols and Leucoanthocyanidins [PK1202]	15.178	14.548	15.858	14.059	16.359	17.322	17.107	17.02	17.033
LMPK12113167		Pollenitin 8-acetate	Flavones and Flavonols [PK1211]	4.341	4.342	4.358	3.893	4.302	4.315	3.797	2.337	4.107
LMGP02020088	1-eicosyl-2-(7Z,10Z,13Z,16Z-docosatetraenoyl)-glycero-3-phosphoethanolamine	PE(O-20:0/22:4(7Z,10Z,13Z,16Z))	1-alkyl,2-acylglycerophosphoethanolamines [GP0202]	11.41	11.708	11.314	10.955	12.813	12.292	10.956	12.288	11.378
LMGP06010489	1-eicosanoyl-2-(9Z-nonadecenoyl)-glycero-3-phospho-(1'-myo-inositol)	PI(20:0/19:1(9Z))	Diacylglycerophosphoinositols [GP0601]	7.145	6.444	7.858	6.718	10.37	4.38	7.775	7.902	7.773
LMFA01020324	2S,4S,6S,8S,10R,12R,14R-heptamethyl-15-hydroxy-triacontanoic acid	Hydroxyphthioceranic acid (C37)	Branched fatty acids [FA0102]	9.094	10.026	13.397	9.367	9.926	9.084	9.987	11.185	9.087
LMGP03020045	1-eicosyl-2-pentadecanoyl-glycero-3-phosphoserine	PS(O-20:0/15:0)	1-alkyl,2-acylglycerophosphoserines [GP0302]	4.693	9.64	10.209	10.14	9.836	9.938	10.272	7.691	5.57
LMPK12050286		Licoisoflavone A	Isoflavonoids [PK1205]	4.372	4.365	3.984	3.869	4.326	4.315	4.336	4.692	4.329
LMGP10010721	1-docosanoyl-2-(11Z-docosenoyl)-glycero-3-phosphate	PA(22:0/22:1(11Z))	Diacylglycerophosphates [GP1001]	12.965	13.504	12.597	12.565	12.813	12.929	12.932	12.947	12.909
LMGP03010508	1-(9Z-nonadecenoyl)-2-(13Z,16Z-docosadienoyl)-glycero-3-phosphoserine	PS(19:1(9Z)/22:2(13Z,16Z))	Diacylglycerophosphoserines [GP0301]	9.287	10.53	10.072	11.1	10.538	10.671	7.28	7.411	10.157
LMFA08020137	N-(9Z-octadecenoyl)-asparagine	N-oleoyl asparagine	N-acyl amines [FA0802]	5.906	6.427	5.918	6.861	6.45	5.843	5.838	4.377	4.365
LMSP06020009	(3'-sulfo)Galbeta-Cer(d18:1/22:0)	C22 Sulfatide	Sulfoglycosphingolipids (sulfatides) [SP0602]	8.013	10.457	10.157	8.087	7.205	8.015	9.248	4.643	7.952
LMPK12111699		Kaempferol 3-(2''''-sinapylglucosyl)(1->4)(6'''-sinapylglucosyl)(1->2)-galactoside	Flavones and Flavonols [PK1211]	9.314	9.273	9.214	7.583	9.162	7.48	9.248	8.645	9.242
LMGP04020074	1-hexadecyl-2-(5Z,8Z,11Z,14Z,17Z-eicosapentaenoyl)-glycero-3-phospho-(1'-sn-glycerol)	PG(O-16:0/20:5(5Z,8Z,11Z,14Z,17Z))	1-alkyl,2-acylglycerophosphoglycerols [GP0402]	8.965	8.864	6.613	7.3	6.49	6.496	6.493	6.224	6.417
LMFA03010173	1,9S,11R,15S-tetrahydroxy-13E-prostaene	PGF1a alcohol	Prostaglandins [FA0301]	7.67	6.406	6.414	7.535	7.515	6.424	6.447	7.437	7.908
LMGP06030077	1-(1Z-eicosenyl)-2-(11Z-eicosenoyl)-glycero-3-phospho-(1'-myo-inositol)	PI(P-20:0/20:1(11Z))	1Z-alkenyl,2-acylglycerophosphoinositols [GP0603]	12.658	6.573	9.292	7.417	7.793	7.25	6.515	9.139	7.167
LMSP02010036				9.122	7.94	7.944	6.341	8.049	9.031	9.022	9.023	7.592
LMGP02010919	1-(8Z,11Z,14Z-eicosatrienoyl)-2-nonadecanoyl-glycero-3-phosphoethanolamine	PE(20:3(8Z,11Z,14Z)/19:0)	Diacylglycerophosphoethanolamines [GP0201]	10.386	10.295	9.703	10.248	5.12	10.331	10.272	8.313	9.837
LMGL00000128	1,2-hexadecanoyl-sn-glycero-3-O-carboxy-(hydroxymethyl)-choline	DGCC(16:0/16:0)		17.563	9.769	9.788	13.277	19.869	19.694	17.307	17.388	17.329
LMGP01011978	1-heneicosanoyl-2-(13Z,16Z-docosadienoyl)-glycero-3-phosphocholine	PC(21:0/22:2(13Z,16Z))	Diacylglycerophosphocholines [GP0101]	19.118	18.608	17.314	15.617	9.131	10.611	15.442	15.68	19.164
LMGP10030073	1-(1Z-eicosenyl)-2-nonadecanoyl-glycero-3-phosphate	PA(P-20:0/19:0)	1Z-alkenyl,2-acylglycerophosphates [GP1003]	17.563	10.575	10.508	10.865	14.861	17.355	10.607	17.32	14.822
LMGP02010593	1-(9Z,12Z-heptadecadienoyl)-2-tetradecanoyl-glycero-3-phosphoethanolamine	PE(17:2(9Z,12Z)/14:0)	Diacylglycerophosphoethanolamines [GP0201]	5.406	5.415	9.272	5.735	5.622	6.176	5.96	6.157	5.951
LMGP06020016	1-hexadecyl-2-(11Z-docosenoyl)-glycero-3-phospho-(1'-myo-inositol)	PI(O-16:0/22:1(11Z))	1-alkyl,2-acylglycerophosphoinositols [GP0602]	7.49	11.099	11.073	9.957	7.061	7.086	9.213	11.949	9.242
LMPR0103700006	(3S,3aR,6S)-3,7,7,8-tetramethyl-2,3,4,5,6,7-hexahydro-1H-3a,6-methanoazulen-1-one	albaflavenone	C15 isoprenoids (sesquiterpenes) [PR0103]	6.653	6.595	9.316	7.121	6.511	5.705	6.977	9.201	9.242
LMFA07010443	pentadecyl hexanoate		Wax monoesters [FA0701]	11.957	7.093	12.78	11.509	11.075	11.219	12.689	11.16	11.221
LMST01040223				19.854	19.648	16.665	18.344	9.949	16.386	19.908	19.898	18.497
LMFA01170039	Tetracosanedioic acid	Tetracosanedioic acid	Dicarboxylic acids [FA0117]	7.694	7.396	7.63	7.583	7.515	8.523	8.134	9.706	7.524
LMGP03030003	1-(1Z-hexadecenyl)-2-tetradecanoyl-glycero-3-phosphoserine	PS(P-16:0/14:0)	1Z-alkenyl,2-acylglycerophosphoserines [GP0303]	5.386	5.38	5.867	5.711	4.39	6.539	5.96	6.483	5.951
LMGP02020022	1-hexadecyl-2-tridecanoyl-glycero-3-phosphoethanolamine	PE(O-16:0/13:0)	1-alkyl,2-acylglycerophosphoethanolamines [GP0202]	9.058	7.842	9.292	10.332	10.004	9.765	9.213	9.201	10.099
LMGP04030002	1-(1Z-hexadecenyl)-2-tridecanoyl-glycero-3-phospho-(1'-sn-glycerol)	PG(P-16:0/13:0)	1Z-alkenyl,2-acylglycerophosphoglycerols [GP0403]	15.863	13.657	13.763	13.851	13.605	13.727	13.723	13.694	14.303
LMGP10010479	1-(9Z-nonadecenoyl)-2-tridecanoyl-glycero-3-phosphate	PA(19:1(9Z)/13:0)	Diacylglycerophosphates [GP1001]	16.742	13.657	13.763	13.851	13.605	13.727	13.723	13.694	14.266
LMGP04010827	1-(4Z,7Z,10Z,13Z,16Z,19Z-docosahexaenoyl)-2-octadecanoyl-glycero-3-phospho-(1'-sn-glycerol)	PG(22:6(4Z,7Z,10Z,13Z,16Z,19Z)/18:0)	Diacylglycerophosphoglycerols [GP0401]	6.955	5.842	5.885	7.121	5.931	5.93	2.326	5.122	5.937
LMGP01011735	1-nonadecanoyl-2-heptadecanoyl-glycero-3-phosphocholine	PC(19:0/17:0)	Diacylglycerophosphocholines [GP0101]	12.965	12.189	12.884	12.305	20.794	12.98	19.908	12.947	12.934
LMFA08010010	9Z-hexadecenamide	Palmitoleamide	Primary amides [FA0801]	10.111	4.667	7.255	9.28	9.904	10.028	9.987	9.994	5.682
LMGL03015728	1-hexadecanoyl-2-(9Z-octadecenoyl)-3-(6Z,9Z,12Z,15Z-octadecatetraenoyl)-sn-glycerol	TG(16:0/18:1(9Z)/18:4(6Z,9Z,12Z,15Z))[iso6]	Triacylglycerols [GL0301]	17.488	14.035	18.63	18.877	13.695	19.803	17.34	16.856	19.882
LMGL02010207	1,2-di-(5Z,8Z,11Z,14Z-eicosatetraenoyl)-sn-glycerol	DG(20:4(5Z,8Z,11Z,14Z)/20:4(5Z,8Z,11Z,14Z)/0:0)	Diacylglycerols [GL0201]	13.815	14.212	7.961	11.425	14.209	13.691	14.347	14.297	13.692
LMPR0104330004	(1aR,1bS,4aR,7aR,7bR,8R,9R,9aS)-9a-acetoxy-7b-hydroxy-3-(hydroxymethyl)-1,1,6,8-tetramethyl-5-oxo-1a,1b,4,4a,5,7a,7b,8,9,9a-decahydro-1H-cyclopropa[3,4]benzo[1,2-e]azulen-9-yl (2Z,4E)-octa-2,4-dienoate	pedilstatin	C20 isoprenoids (diterpenes) [PR0104]	7.888	9.93	14.722	10.118	11.498	9.938	9.942	9.94	10.157
LMFA08010004	9Z-octadecenamide	Oleamide	Primary amides [FA0801]	6.219	6.199	6.226	6.341	6.169	6.176	6.18	9.478	6.194
LMPK12050002	7-Methoxy-2-methylisoflavone		Isoflavonoids [PK1205]	4.092	4.342	4.441	6.74	4.218	4.212	4.336	4.34	4.329
LMFA01020233	23-methyl-5Z,9Z-tetracosadienoic acid		Branched fatty acids [FA0102]	7.953	7.89	8.927	10.274	7.184	7.9	7.894	9.648	9.447
LMGP03020066	1-eicosyl-2-(11Z-docosenoyl)-glycero-3-phosphoserine	PS(O-20:0/22:1(11Z))	1-alkyl,2-acylglycerophosphoserines [GP0302]	14.527	14.433	14.18	9.451	9.043	19.911	12.967	13.03	13.02
LMGP01011721	1-(6Z,9Z,12Z,15Z-octadecatetraenoyl)-2-(11Z,14Z-eicosadienoyl)-glycero-3-phosphocholine	PC(18:4(6Z,9Z,12Z,15Z)/20:2(11Z,14Z))	Diacylglycerophosphocholines [GP0101]	9.648	9.555	9.547	9.57	5.465	10.055	9.965	9.565	5.431
LMSP03020091				8.865	9.296	8.792	9.957	9.131	9.246	9.187	6.418	9.184
LMGP02010345	1,2-dieicosanoyl-sn-glycero-3-phospho-N-methylethanolamine	PE-NMe(20:0/20:0)	Diacylglycerophosphoethanolamines [GP0201]	13.09	13.026	14.488	14.295	13.669	19.877	13.723	13.76	13.762
LMGP02010792	1-nonadecanoyl-2-(4Z,7Z,10Z,13Z,16Z,19Z-docosahexaenoyl)-glycero-3-phosphoethanolamine	PE(19:0/22:6(4Z,7Z,10Z,13Z,16Z,19Z))	Diacylglycerophosphoethanolamines [GP0201]	10.386	9.258	9.292	7.121	6.895	7.01	9.248	9.222	9.242
LMFA00000006	2-((2S)-6-amino-2-(3-hydroxy-14-methylpentadecanamido)hexanoyloxy)ethyl 2-hydroxy-13-methyltetradecanoate	Lysine-containing siolipin		16.266	18.163	9.611	19.699	16.085	19.385	19.875	19.928	19.882
LMGP01011215	1,2-dipropionyl-sn-glycero-3-phosphocholine	PC(3:0/3:0)	Diacylglycerophosphocholines [GP0101]	9.453	17.108	19.267	19.321	18.618	18.891	19.422	19.261	19.329
LMSP03020075				15.762	15.782	15.775	9.102	15.552	13.428	11.643	8.86	8.871
LMPK12111719		Ikarisoside C	Flavones and Flavonols [PK1211]	10.077	10.026	8.952	10.274	9.949	10.055	8.465	10.017	10.041
LMGP06010409	1,2-di-(6Z,9Z,12Z,15Z-octadecatetraenoyl)-sn-glycero-3-phospho-(1'-myo-inositol)	PI(18:4(6Z,9Z,12Z,15Z)/18:4(6Z,9Z,12Z,15Z))	Diacylglycerophosphoinositols [GP0601]	4.004	3.983	4.19	1.528	5.177	4.413	4.024	4.029	4.31
LMGP02010028				9.714	6.595	9.611	9.764	5.622	9.575	7.495	9.247	4.855
LMFA01030853	5Z,8Z,11Z,14Z,17Z,20Z-tricosahexaenoic acid	TrHA	Unsaturated fatty acids [FA0103]	5.368	4.707	4.713	4.091	4.427	5.649	4.431	4.431	4.435
LMGL03014016	1-tridecanoyl-2-(6Z,9Z,12Z,15Z-octadecatetraenoyl)-3-(4Z,7Z,10Z,13Z,16Z,19Z-docosahexaenoyl)-sn-glycerol	TG(13:0/18:4(6Z,9Z,12Z,15Z)/22:6(4Z,7Z,10Z,13Z,16Z,19Z))[iso6]	Triacylglycerols [GL0301]	7.468	5.911	13.106	12.119	11.887	12.023	9.248	9.247	9.242
LMGP10040004	1,2-dihexadecyl-sn-glycero-3-phosphate	PA(O-16:0/O-16:0)	Dialkylglycerophosphates [GP1004]	11.288	9.831	15.885	14.918	14.452	11.191	14.63	8.583	9.213
LMFA06000242	9Z,12Z-Octadecadienal			6.675	6.644	9.316	6.341	6.613	6.687	6.667	6.633	6.173
LMGP01012116	1-(4Z,7Z,10Z,13Z,16Z,19Z-docosahexaenoyl)-2-(11Z-eicosenoyl)-glycero-3-phosphocholine	PC(22:6(4Z,7Z,10Z,13Z,16Z,19Z)/20:1(11Z))	Diacylglycerophosphocholines [GP0101]	7.175	7.093	11.862	10.503	7.061	13.102	11.956	9.201	9.242
LMGP20020003	1-hexadecanoyl-2-(14-hydroxy-4Z,7Z,10Z,12E,16Z,19Z-docosahexaenoyl)-sn-glycero-3-phosphoethanolamine	PE(16:0/22:6(54Z,7Z,10Z,12E,16Z,19Z)(14OH))	Oxidized glycerophosphoethanolamines [GP2002]	4.092	5.437	6.906	3.626	4.39	5.425	4.394	5.421	6.194
LMGP01011349	1-tridecanoyl-2-(6Z,9Z,12Z-octadecatrienoyl)-glycero-3-phosphocholine	PC(13:0/18:3(6Z,9Z,12Z))	Diacylglycerophosphocholines [GP0101]	8.755	5.549	4.489	7.322	6.613	6.663	4.95	4.95	8.748
LMFA01050211	13,14-dihydroxy-docosanoic acid		Hydroxy fatty acids [FA0105]	7.756	6.444	7.443	6.043	6.679	8.574	6.47	8.2	6.484
LMFA08020096	N-(9Z-octadecenoyl)-tryptophan	N-oleoyl tryptophan	N-acyl amines [FA0802]	5.012	7.917	7.898	8.311	6.407	5.649	6.396	6.399	6.417
LMST03020494	(5E,7E,10E)-(3S)-19-(3-carboxylpropyl)-9,10-seco-5,7,10(19)-cholestatrien-3-ol	(5E,10E)-19-(3-carboxylpropyl)vitamin D3 / (5E,10E)-19-(3-carboxylpropyl)cholecalciferol	Vitamin D3 and derivatives [ST0302]	6.653	6.616	6.631	6.763	4.408	5.705	5.96	5.953	5.19
LMGP02011183	1,2-dinonadecanoyl-sn-glycero-3-phosphoethanolamine	PE(19:0/19:0)	Diacylglycerophosphoethanolamines [GP0201]	11.537	12.021	11.421	11.698	11.498	11.571	12.02	15.449	9.997
LMSP05010034	N-(docosanoyl)-1-beta-(2',3',4',6'-tetra-O-acetyl-galactosyl)-3-O-acetyl-sphing-4-enine	FMC-5(d18:1/22:0)	Simple Glc series [SP0501]	6.417	6.376	6.39	10.027	6.037	9.853	6.667	6.399	6.219
LMST03020079	(5Z,7E)-(3S)-26,26,26,27,27,27-hexafluoro-9,10-seco-5,7,10(19)-cholestatrien-23-yne-3,25-diol	26,26,26,27,27,27-hexafluoro-25-hydroxy-23,23,24,24-tetradehydrovitamin D3 / 26,26,26,27,27,27-hexafluoro-25-hydroxy-23,23,24,24-tetradehydrocholecalciferol	Vitamin D3 and derivatives [ST0302]	19.192	20.352	18.939	20.151	17.175	19.164	19.18	16.649	19.229
LMPK14000006		Bleomycin A2		11.9	8.68	8.707	9.975	15.624	12.929	13.022	11.774	11.695
LMFA05000074	nonadecane-1,2-diol	1,2-nonadecanediol		10.077	10.026	10.049	8.409	9.949	8.258	8.229	8.226	8.269
LMGL02010538	1-9Z-nonadecenoyl-2-heneicosanoyl-sn-glycerol	DG(19:1(9Z)/21:0/0:0)[iso2]	Diacylglycerols [GL0201]	8.13	6.328	6.068	6.19	6.588	8.114	6.078	6.068	6.083
LMGP02030091	1-(1Z-eicosenyl)-2-(7Z,10Z,13Z,16Z-docosatetraenoyl)-glycero-3-phosphoethanolamine	PE(P-20:0/22:4(7Z,10Z,13Z,16Z))	1Z-alkenyl,2-acylglycerophosphoethanolamines [GP0203]	11.066	11	9.897	10.005	9.162	8.398	11.342	11.344	9.976

## Sheet: Lipids Quant
Supplementary Dataset 15: (O) LC-MS-QTOF FBS Batch test lipids RTs and Quant.
LIPIDMAPS ID #	Systematic Name	Common Name	Category	FBS_Batch1_Sample1	FBS_Batch1_Sample2	FBS_Batch1_Sample3	FBS_Batch2_Sample1	FBS_Batch2_Sample2	FBS_Batch2_Sample3	FBS_Batch3_Sample1	FBS_Batch3_Sample2	FBS_Batch3_Sample3	CV Batch1	CV Batch2	CV Batch3	CV All Samples
LMPK12110268		Cassiaoccidentalin A	Flavones and Flavonols [PK1211]	0.000226588	0.000198817	0.00027132	0.000193301	0.000217213	0.000189504	0.000221632	0.000207739	0.000200366	0.157513	0.0751063	0.0514419	0.116755
LMGP10010506	1-(9Z-nonadecenoyl)-2-(13Z,16Z-docosadienoyl)-glycero-3-phosphate	PA(19:1(9Z)/22:2(13Z,16Z))	Diacylglycerophosphates [GP1001]	0.000487833	0.000443998	0.000559551	0.000334022	0.000581321	0.000490457	0.000479927	0.000647197	0.0004876	0.117344	0.266943	0.175453	0.177423
LMST02010036	17alpha-ethinyl-estra-1,3,5(10)-triene-3,17beta-diol	17alpha-Ethinyl estradiol	C18 steroids (estrogens) and derivatives [ST0201]	6.60526e-05	4.71483e-05	5.02535e-05	3.62679e-05	3.91902e-05	4.91916e-05	4.4008e-05	4.57261e-05	4.88767e-05	0.186063	0.163113	0.0534427	0.177585
LMFA01150004	3-carboxy-4-methyl-5-propyl-2-furanpropanoic acid		Heterocyclic fatty acids [FA0115]	3.83235e-05	2.97531e-05	4.27915e-05	2.58664e-05	2.8839e-05	2.85585e-05	2.90569e-05	2.82341e-05	2.75078e-05	0.179291	0.0591347	0.0274196	0.182108
LMPK12112142		Quercetin 3-(2''-p-coumarylglucoside)	Flavones and Flavonols [PK1211]	0.000161987	0.000105287	0.000195612	0.000116488	0.000119306	0.000136988	0.000127637	0.000125914	0.000112572	0.295868	0.0894243	0.0675635	0.213437
LMPR04000016		N-tryptophanyl-35-aminobacteriohopane-32,33,34-triol		0.003594	0.00404	0.00441928	0.00219366	0.0027244	0.00257154	0.00349257	0.00338155	0.00360228	0.102816	0.109433	0.0316039	0.214539
LMGP02030082	1-(1Z-eicosenyl)-2-(11Z-eicosenoyl)-glycero-3-phosphoethanolamine	PE(P-20:0/20:1(11Z))	1Z-alkenyl,2-acylglycerophosphoethanolamines [GP0203]	0.00421693	0.00484343	0.00414991	0.00274758	0.00319346	0.00282495	0.0048436	0.00477979	0.00379623	0.0868708	0.081538	0.131258	0.214653
LMGP01050130	1-(9Z-nonadecenoyl)-glycero-3-phosphocholine	PC(19:1(9Z)/0:0)	Monoacylglycerophosphocholines [GP0105]	0.000451777	0.000296377	0.000501586	0.000363655	0.000313747	0.000344023	0.00026346	0.000310787	0.000343722	0.25694	0.0738459	0.131853	0.215489
LMSP0601AA02	NeuAcalpha2-3Galbeta-Cer(d18:1/18:0)		Gangliosides [SP0601]	0.00758272	0.00504629	0.00660845	0.00304507	0.0059751	0.00638047	0.00658608	0.00556615	0.00614029	0.199536	0.354529	0.0838558	0.217468
LMGL03014618	1-(9Z-tetradecenoyl)-2-(9Z-pentadecenoyl)-3-(5Z,8Z,11Z,14Z,17Z-eicosapentaenoyl)-sn-glycerol	TG(14:1(9Z)/15:1(9Z)/20:5(5Z,8Z,11Z,14Z,17Z))[iso6]	Triacylglycerols [GL0301]	0.00828627	0.00917281	0.00725167	0.00533457	0.00581182	0.00428979	0.00666612	0.00658512	0.00672473	0.116733	0.151291	0.0105287	0.220825
LMGP04020057	1-eicosyl-2-nonadecanoyl-glycero-3-phospho-(1'-sn-glycerol)	PG(O-20:0/19:0)	1-alkyl,2-acylglycerophosphoglycerols [GP0402]	0.00856583	0.00899994	0.00740814	0.00525189	0.00552674	0.00444751	0.00695248	0.00685033	0.00692986	0.0988453	0.110505	0.00776341	0.221029
LMGP01040097	1-(2E,6E,10E-phytatrienyl)-2-(2E,6E10E-phytatrienyl)-sn-glycero-3-phosphocholine		Dialkylglycerophosphocholines [GP0104]	0.00828627	0.00917281	0.0079807	0.00547642	0.00581182	0.00428979	0.00666612	0.00658512	0.00672473	0.0730191	0.154006	0.0105287	0.223341
LMGP01030140				0.00213825	0.00203995	0.00125699	0.00154498	0.00183619	0.00128651	0.00241337	0.00225063	0.00239299	0.266556	0.176749	0.0376908	0.23641
LMSP0601DG04	GalNAcbeta1-4(KDNalpha2-3)Galbeta1-4Glcbeta-Cer(d18:1/22:0)		Gangliosides [SP0601]	7.68729e-05	0.000119782	9.5345e-05	9.03931e-05	8.92597e-05	6.83554e-05	4.73861e-05	8.53494e-05	7.11355e-05	0.221131	0.150106	0.28224	0.244408
LMGP03010864	1-eicosanoyl-2-hexadecanoyl-glycero-3-phosphoserine	PS(20:0/16:0)	Diacylglycerophosphoserines [GP0301]	0.000443426	0.000318424	0.00020163	0.000244846	0.000241149	0.000269749	0.000295262	0.000255529	0.000354364	0.376514	0.0617468	0.164833	0.24945
LMGL02010252	1-(5Z,8Z,11Z,14Z,17Z-eicosapentaenoyl)-2-(13Z-docosenoyl)-sn-glycerol	DG(20:5(5Z,8Z,11Z,14Z,17Z)/22:1(13Z)/0:0)[iso2]	Diacylglycerols [GL0201]	0.000321274	0.000214519	0.000422658	0.000573107	0.00047864	0.000520785	0.000487389	0.000425595	0.0004381	0.325779	0.0902838	0.0725431	0.249636
LMFA08020102	N-octadecanoyl-serine	N-stearoyl serine	N-acyl amines [FA0802]	0.000175696	0.00012294	0.000286502	0.000145201	0.000181049	0.000187823	0.000174296	0.000160423	0.000216539	0.428002	0.133662	0.159065	0.255317
LMGL02010297	1-(13Z-docosenoyl)-2-(4Z,7Z,10Z,13Z,16Z,19Z-docosahexaenoyl)-sn-glycerol	DG(22:1(13Z)/22:6(4Z,7Z,10Z,13Z,16Z,19Z)/0:0)[iso2]	Diacylglycerols [GL0201]	0.0078129	0.00516731	0.0114041	0.0101052	0.00788294	0.00868452	0.00961334	0.0084098	0.00489638	0.385121	0.126581	0.320809	0.259974
LMGP10010842	1-(4Z,7Z,10Z,13Z,16Z,19Z-docosahexaenoyl)-2-(11Z-docosenoyl)-glycero-3-phosphate	PA(22:6(4Z,7Z,10Z,13Z,16Z,19Z)/22:1(11Z))	Diacylglycerophosphates [GP1001]	0.00296481	0.00191164	0.00215358	0.00105625	0.00163609	0.00181736	0.00180535	0.00172921	0.00180424	0.235404	0.264474	0.0245244	0.268503
LMFA00000002	N-(3S-hydroxydecanoyl)-L-serine	Serratamic acid		2.30073e-05	1.87306e-05	4.26907e-05	4.88143e-05	4.26062e-05	3.73019e-05	4.1934e-05	3.56096e-05	3.24672e-05	0.454075	0.134291	0.131488	0.27307
LMGP04050026	1-(11Z-docosenoyl)-glycero-3-phospho-(1'-sn-glycerol)	PG(22:1(11Z)/0:0)	Monoacylglycerophosphoglycerols [GP0405]	6.53231e-05	5.05478e-05	5.72497e-05	9.80007e-05	0.000103614	9.14226e-05	6.29919e-05	5.89016e-05	6.06858e-05	0.128204	0.0624713	0.0336958	0.275537
LMGP01010426				0.000698531	0.000482539	0.00125473	0.000837527	0.00106171	0.00104576	0.000738059	0.000729362	0.000779303	0.490667	0.127417	0.035625	0.275805
LMFA07020004				0.000667187	0.000487709	0.00125474	0.000871104	0.00107745	0.00101156	0.000725252	0.000702826	0.000771849	0.499492	0.106816	0.0480153	0.281792
LMST01040153	(22R,24S,25S,28R)-2beta,3beta,14,20,22-pentahydroxy-26,28-epoxy-5beta-stigmast-7-ene-6,26-dione	cyasterone	Stigmasterols and C24-ethyl derivatives [ST0104]	0.000164106	0.000142817	0.000339541	0.000263725	0.000170647	0.000178672	0.000253419	0.000256461	0.000257464	0.500998	0.252404	0.00823521	0.285331
LMGP01030137				0.00158166	0.00159153	0.000936119	0.00187883	0.00292296	0.00233791	0.00197368	0.00197165	0.0018669	0.274195	0.219895	0.0315212	0.287465
LMGP01030085	1-(1Z-eicosenyl)-2-octadecanoyl-glycero-3-phosphocholine	PC(P-20:0/18:0)	1Z-alkenyl,2-acylglycerophosphocholines [GP0103]	0.00357703	0.00437324	0.00530259	0.00277631	0.00271339	0.00195323	0.00341822	0.00298585	0.00370893	0.195498	0.184654	0.107934	0.288716
LMSP03020038				0.000681818	0.000530867	0.00111834	0.00104474	0.000918789	0.000688181	0.000797629	0.000691195	0.000422974	0.392642	0.204572	0.302953	0.298344
LMFA08020049	N-(2-fluro-ethyl)-eicosanoyl amine		N-acyl amines [FA0802]	0.000568921	0.000597686	0.000821532	0.00043186	0.00113257	0.00115166	0.000844375	0.000818976	0.000864364	0.208675	0.453052	0.0269977	0.301945
LMPR02020062		alhpa-tocopheronic acid	Vitamin E [PR0202]	0.000121184	5.80187e-05	6.20116e-05	4.25065e-05	7.49429e-05	8.60938e-05	8.58831e-05	8.13481e-05	6.15357e-05	0.439926	0.333737	0.169797	0.302828
LMGP01020197	1-octadecyl-2-pentadecanoyl-glycero-3-phosphocholine	PC(O-18:0/15:0)	1-alkyl,2-acylglycerophosphocholines [GP0102]	0.00225573	0.00240761	0.00289636	0.00105341	0.00134672	0.00139045	0.00186008	0.0018103	0.00201975	0.132844	0.145048	0.0576914	0.305864
LMGP01020194	1-octadecyl-2-tridecanoyl-glycero-3-phosphocholine	PC(O-18:0/13:0)	1-alkyl,2-acylglycerophosphocholines [GP0102]	0.00531834	0.00460185	0.00734428	0.00235256	0.00336029	0.0037898	0.00472279	0.00427527	0.0047697	0.24716	0.232908	0.0594716	0.307631
LMGP10030065	1-(1Z-eicosenyl)-2-(9Z-heptadecenoyl)-glycero-3-phosphate	PA(P-20:0/17:1(9Z))	1Z-alkenyl,2-acylglycerophosphates [GP1003]	0.00841638	0.00668827	0.0125845	0.00345427	0.00680002	0.00889806	0.0104473	0.00877571	0.00968672	0.328404	0.430071	0.0868479	0.307802
LMGP06010049	1-tridecanoyl-2-(6Z,9Z,12Z,15Z-octadecatetraenoyl)-glycero-3-phospho-(1'-myo-inositol)	PI(13:0/18:4(6Z,9Z,12Z,15Z))	Diacylglycerophosphoinositols [GP0601]	0.000149777	0.000121995	9.34237e-05	0.000126965	0.000157234	0.000139168	0.000221882	0.000202668	0.00024367	0.231472	0.107912	0.0921003	0.30993
LMGL03010629	1-heptadecanoyl-2-(9Z-octadecenoyl)-3-docosanoyl-sn-glycerol	TG(17:0/18:1(9Z)/22:0)[iso6]	Triacylglycerols [GL0301]	6.34831e-05	8.56085e-05	0.000167701	0.000127609	0.000155526	0.000121963	0.000115971	0.00017711	9.45191e-05	0.519986	0.133083	0.331697	0.311628
LMGP02010833	1-eicosanoyl-2-nonadecanoyl-glycero-3-phosphoethanolamine	PE(20:0/19:0)	Diacylglycerophosphoethanolamines [GP0201]	0.00163234	0.00225698	0.00142066	0.00103687	0.00115203	0.000709121	0.00143112	0.00151229	0.00179526	0.245664	0.237888	0.121023	0.31243
LMGP01050127	1-(9Z,12Z-heptadecadienoyl)-glycero-3-phosphocholine	PC(17:2(9Z,12Z)/0:0)	Monoacylglycerophosphocholines [GP0105]	0.00123179	0.000898039	0.001109	0.00201973	0.00218167	0.00216639	0.00139808	0.00131391	0.00135608	0.156359	0.0421254	0.031034	0.31464
LMST01010191	(22R)-14,20,22,25-tetrahydroxy-6-oxo-5alpha-cholest-7-en-3beta-yl acetate	2-deoxy-20-hydroxy-5alpha-ecdysone 3-acetate	Cholesterol and derivatives [ST0101]	0.00123179	0.000898039	0.001109	0.00201973	0.00218167	0.00216639	0.00139808	0.00131391	0.00135608	0.156359	0.0421254	0.031034	0.31464
LMPK12111294	5-Hydroxy-7,8,2',3'-tetramethoxyflavone 5-glucoside		Flavones and Flavonols [PK1211]	0.000823573	0.000623555	0.000958665	0.000438045	0.000514721	0.000396522	0.000532592	0.00049185	0.000523176	0.210243	0.133325	0.0413473	0.314779
LMGL03012650	1,2-didodecanoyl-3-(5Z,8Z,11Z,14Z,17Z-eicosapentaenoyl)-sn-glycerol	TG(12:0/12:0/20:5(5Z,8Z,11Z,14Z,17Z))[iso3]	Triacylglycerols [GL0301]	0.00773364	0.00511418	0.0113337	0.0100462	0.00771459	0.00854216	0.00428547	0.00823736	0.00489255	0.387395	0.134819	0.366596	0.31686
LMFA01030393	5,8,11,14-eicosatetraenoic acid		Unsaturated fatty acids [FA0103]	0.000140478	9.7646e-05	0.000133533	0.000134997	9.25408e-05	8.66997e-05	6.62063e-05	6.43458e-05	6.55816e-05	0.185557	0.25166	0.0144827	0.318361
LMGL03014716	1-(9Z-tetradecenoyl)-2-(9Z-heptadecenoyl)-3-(5Z,8Z,11Z,14Z,17Z-eicosapentaenoyl)-sn-glycerol	TG(14:1(9Z)/17:1(9Z)/20:5(5Z,8Z,11Z,14Z,17Z))[iso6]	Triacylglycerols [GL0301]	0.0122665	0.0103573	0.00436212	0.00468806	0.00726869	0.00689724	0.00920284	0.00943859	0.00934964	0.458511	0.221987	0.01276	0.318691
LMGP01040083				4.39138e-05	3.41136e-05	4.24459e-05	5.12296e-05	6.42111e-05	7.84866e-05	4.03576e-05	3.28526e-05	3.82129e-05	0.131621	0.210908	0.104079	0.319002
LMGP04020065	1-eicosyl-2-heneicosanoyl-glycero-3-phospho-(1'-sn-glycerol)	PG(O-20:0/21:0)	1-alkyl,2-acylglycerophosphoglycerols [GP0402]	0.0123487	0.0100936	0.00427222	0.00455988	0.00704728	0.00703964	0.00926035	0.00950169	0.00934966	0.467993	0.230694	0.0130216	0.324895
LMGP01011432	1-(9Z-pentadecenoyl)-2-tridecanoyl-glycero-3-phosphocholine	PC(15:1(9Z)/13:0)	Diacylglycerophosphocholines [GP0101]	0.000316369	0.000255027	0.000615152	0.000517152	0.000373772	0.00035866	0.000296454	0.000285175	0.000299504	0.48713	0.209998	0.0256991	0.32606
LMPK12140011		Ovaliflavanone A	Flavanones [PK1214]	1.70254e-05	1.24042e-05	1.13818e-05	1.67433e-05	2.82024e-05	3.03674e-05	2.23715e-05	2.18698e-05	1.87026e-05	0.221039	0.291637	0.094813	0.326156
LMFA03050012	12R-hydroxy-5Z,8Z,12Z-eicosatrienoic acid	12R-HETrE	Hydroxy/hydroperoxyeicosatrienoic acids [FA0305]	0.000121959	9.39043e-05	0.000128549	0.000132489	7.90382e-05	9.33714e-05	6.16515e-05	5.87374e-05	5.78541e-05	0.160248	0.272221	0.0334452	0.327159
LMSP0505EF05	GalNAcalpha1-3Galbeta1-4GlcNAcbeta1-3(Fucalpha1-2Galbeta1-4GlcNAcbeta1-6)Galbeta1-4GlcNAcbeta1-3Galbeta1-4Glcbeta-Cer(d18:1/24:0)		Galbeta1-4GlcNAcbeta1-3Galbeta1-4Glc- (Neolacto series) [SP0505]	0.000248993	0.000198098	0.000380374	0.000346289	0.00014099	0.000141936	0.000253716	0.000263183	0.000255571	0.340991	0.563834	0.019484	0.327675
LMGP01030029	1-(1Z-hexadecenyl)-2-(9Z,12Z-heptadecadienoyl)-glycero-3-phosphocholine	PC(P-16:0/17:2(9Z,12Z))	1Z-alkenyl,2-acylglycerophosphocholines [GP0103]	0.00373083	0.00401921	0.00101467	0.00218048	0.0025512	0.00222975	0.002991	0.00296095	0.00336283	0.567404	0.0867606	0.0720967	0.328611
LMGP01030031	1-(1Z-hexadecenyl)-2-(6Z,9Z,12Z-octadecatrienoyl)-glycero-3-phosphocholine	PC(P-16:0/18:3(6Z,9Z,12Z))	1Z-alkenyl,2-acylglycerophosphocholines [GP0103]	0.00318504	0.00346319	0.00150521	0.001453	0.00150198	0.00184617	0.00228713	0.00240813	0.00235065	0.389768	0.133881	0.0257703	0.329456
LMGL03014709	1-(9Z-tetradecenoyl)-2-(9Z-heptadecenoyl)-3-nonadecanoyl-sn-glycerol	TG(14:1(9Z)/17:1(9Z)/19:0)[iso6]	Triacylglycerols [GL0301]	0.008311	0.00979486	0.00586662	0.00448828	0.00468936	0.00299131	0.00685571	0.00759891	0.00658274	0.248234	0.228726	0.0749962	0.330731
LMGP14070001				2.63171e-05	1.68271e-05	1.36571e-05	1.54157e-05	3.38739e-05	2.65905e-05	2.67685e-05	3.42298e-05	3.58239e-05	0.347931	0.367575	0.149783	0.332041
LMGP01011479	1-(9Z-hexadecenoyl)-2-hexadecanoyl-glycero-3-phosphocholine	PC(16:1(9Z)/16:0)	Diacylglycerophosphocholines [GP0101]	0.00108316	0.00166674	0.00184966	0.000964824	0.00110098	0.00115969	0.00142871	0.00141539	0.000445633	0.261106	0.0929773	0.514121	0.335948
LMGP04020022	1-octadecyl-2-pentadecanoyl-glycero-3-phospho-(1'-sn-glycerol)	PG(O-18:0/15:0)	1-alkyl,2-acylglycerophosphoglycerols [GP0402]	0.00313832	0.00344189	0.00153972	0.00143587	0.00194184	0.00129389	0.00232953	0.00251229	0.00244586	0.37756	0.218719	0.0380822	0.336033
LMFA07010012	hexacosyl hexadecanoate	Hexacosyl-palmitate	Wax monoesters [FA0701]	0.000685462	0.000651177	0.000105663	0.000816014	0.000823387	0.00078598	0.000656621	0.000699517	0.000600656	0.67663	0.0245089	0.0760034	0.336119
LMGL05010003	1,2-dioctadecanoyl-3-O-(6-deoxy-6-amino-alpha-D-glucosyl)-sn-glycerol		Glycosyldiacylglycerols [GL0501]	0.00331103	0.00270872	0.00481934	0.0012331	0.00265693	0.00222758	0.00380537	0.00376665	0.00396561	0.30092	0.358163	0.0274273	0.339605
LMGP01020243	1-eicosyl-2-(7Z,10Z,13Z,16Z-docosatetraenoyl)-glycero-3-phosphocholine	PC(O-20:0/22:4(7Z,10Z,13Z,16Z))	1-alkyl,2-acylglycerophosphocholines [GP0102]	0.01235	0.0103316	0.00390859	0.00449707	0.00715704	0.00654174	0.00906891	0.00931287	0.00922899	0.497334	0.229589	0.0134677	0.34205
LMST01031138				0.01235	0.0103316	0.00390308	0.00449707	0.00713769	0.00654174	0.00906891	0.00931287	0.00922899	0.497787	0.228585	0.0134677	0.342395
LMFA01020139	2,5-dimethyl-2-heptadecenoic acid		Branched fatty acids [FA0102]	1.25301e-05	7.12169e-06	5.36382e-06	3.5816e-06	7.77694e-06	6.88832e-06	8.25965e-06	5.96861e-06	9.43415e-06	0.447909	0.363476	0.223455	0.344302
LMGP01011822	1-(11Z-eicosenoyl)-2-nonadecanoyl-glycero-3-phosphocholine	PC(20:1(11Z)/19:0)	Diacylglycerophosphocholines [GP0101]	0.00963861	0.00905336	0.00753299	0.00406698	0.00462898	0.00291615	0.00684934	0.00764891	0.0073166	0.124332	0.225572	0.0552393	0.34431
LMST01030128	campestan-2alpha,3alpha,6alpha,22R,23R-pentol	6alpha-Hydroxycastasterone	Ergosterols and C24-methyl derivatives [ST0103]	0.00169914	0.00145247	0.00121471	0.00121097	0.00104459	0.000993015	0.0006942	0.000646906	0.00064838	0.16643	0.105188	0.0405477	0.345483
LMGP02010277				3.48713e-05	2.12284e-05	6.63478e-05	4.3346e-05	7.99055e-05	7.33924e-05	5.41868e-05	5.29266e-05	5.65064e-05	0.566928	0.297512	0.0332939	0.346265
LMFA08020101	N-hexadecanoyl-serine	N-palmitoyl serine	N-acyl amines [FA0802]	0.000138608	9.56616e-05	0.000194057	0.000146489	0.000174787	0.000139598	5.6029e-05	9.45129e-05	9.67345e-05	0.345506	0.121389	0.277669	0.347895
LMST01080086	(25R)-5alpha-spirostan-3beta,6alpha-diol	Chlorogenin	Spirostanols and derivatives [ST0108]	0.00169206	0.00144885	0.00125735	0.00119468	0.00104302	0.00098349	0.000688582	0.000641775	0.000638165	0.148605	0.101416	0.0428606	0.348779
LMFA08020117	N-hexadecanoyl-proline	N-palmitoyl proline	N-acyl amines [FA0802]	6.78429e-05	5.10031e-05	0.000122865	0.000123931	0.000164376	0.00017	0.000141906	0.000126334	0.000183751	0.46647	0.164509	0.197085	0.349184
LMSP02010044				0.000183042	5.50316e-05	6.83444e-05	0.000129241	0.000139424	0.000169885	0.000118673	0.000109688	0.000106652	0.689053	0.144672	0.0559796	0.34987
LMST01020087				6.92718e-05	6.6833e-05	4.17049e-05	8.30162e-05	4.28356e-05	6.58168e-05	9.49651e-05	3.33912e-05	4.30913e-05	0.257475	0.315536	0.579303	0.350091
LMPK13110001		Khellin	Benzopyranoids [PK1311]	0.000474173	0.000367559	0.000106069	0.000244155	0.000282049	0.000222364	0.000292712	0.000271048	0.000289566	0.599508	0.121041	0.0411532	0.354015
LMGP03010972	1-dodecanoyl-2-tetradecanoyl-glycero-3-phosphoserine	PS(12:0/14:0)	Diacylglycerophosphoserines [GP0301]	0.00061809	0.000478566	0.000417065	0.000386386	0.000194745	0.000169202	0.000406278	0.000381276	0.000387415	0.204142	0.474615	0.0332675	0.355085
LMGP06010366	1-(9Z,12Z,15Z-octadecatrienoyl)-2-tridecanoyl-glycero-3-phospho-(1'-myo-inositol)	PI(18:3(9Z,12Z,15Z)/13:0)	Diacylglycerophosphoinositols [GP0601]	0.00109121	0.000955618	0.00241885	0.0011912	0.00119898	0.00130097	0.000919205	0.00116203	0.00108773	0.543146	0.0497838	0.117789	0.35865
LMPR03020008	3,7,11,15,19,23,27,31,35,39-decamethyltetraconta-2Z,6Z,10Z,14Z,18Z,22Z,26Z,30Z,34E,38-decaen-1-yl phosphate	Decaprenyl phosphate	Bactoprenol monophosphates [PR0302]	0.00648314	0.00604122	0.000399769	0.00593986	0.00626117	0.00485967	0.00617689	0.00642648	0.00652922	0.787334	0.129103	0.0284111	0.359615
LMGP01020098				0.00862876	0.0089251	0.0115201	0.00436953	0.0050054	0.00327136	0.00689878	0.00758811	0.00792476	0.164135	0.2081	0.0700074	0.360049
LMSP0601AA01	NeuAcalpha2-3Galbeta-Cer(d18:1/16:0)		Gangliosides [SP0601]	0.0289662	0.0189487	0.00790291	0.00990106	0.0219901	0.0219124	0.0158904	0.0149642	0.0173482	0.566261	0.387928	0.0747977	0.367407
LMFA02000006	9R,10S,18-trihydroxy-octadecanoic acid	9R,10S,18-trihydroxy-stearic acid	Other Octadecanoids [FA0200]	7.5035e-05	4.35777e-05	4.12336e-05	3.56606e-05	4.89563e-05	4.68689e-05	2.9698e-05	2.54743e-05	2.67054e-05	0.354247	0.163142	0.07959	0.367952
LMGL03012730	1-tridecanoyl-2,3-di-(9Z,12Z-heptadecadienoyl)-sn-glycerol	TG(13:0/17:2(9Z,12Z)/17:2(9Z,12Z))[iso3]	Triacylglycerols [GL0301]	0.00390676	0.00119062	0.00518613	0.00270385	0.00281603	0.00203544	0.00329123	0.00332868	0.00406827	0.595231	0.167577	0.123	0.369981
LMSP0601FD03	NeuAcalpha2-6Galbeta1-4GlcNAcbeta1-3(GlcNAcbeta1-6)Galbeta1-4Glcbeta-Cer(d18:1/20:0)		Gangliosides [SP0601]	0.000198759	0.000153039	0.000192548	9.56136e-05	3.20272e-05	0.000213712	0.000175021	0.000157294	0.00015105	0.136669	0.810263	0.0771797	0.373116
LMGP02020078	1-eicosyl-2-(9Z-nonadecenoyl)-glycero-3-phosphoethanolamine	PE(O-20:0/19:1(9Z))	1-alkyl,2-acylglycerophosphoethanolamines [GP0202]	0.00322957	0.0034512	0.00294911	0.00129065	0.00147989	0.00128743	0.00198424	0.00205214	0.0021552	0.0783862	0.0814703	0.0417084	0.373148
LMFA07010539	(E,E)-3,7,11-Trimethyl-2,6,10-dodecatrienyl decanoate		Wax monoesters [FA0701]	0.000105876	0.000105749	5.9491e-05	3.36521e-05	0.000141898	0.000100022	6.61746e-05	0.000114609	7.27143e-05	0.29593	0.594215	0.311008	0.374328
LMFA11000502	7-Ethyl-3,11-dimethyltrideca-1,3,6,10-tetraene			4.50007e-06	2.89001e-06	4.11303e-06	2.06736e-06	2.06123e-06	3.45036e-06	1.56875e-06	2.60572e-06	1.79366e-06	0.219182	0.316767	0.2742	0.374492
LMGP04010019				0.000134671	0.000111386	0.000238332	0.000166649	7.32646e-05	6.77927e-05	0.00016528	0.000173056	0.000179802	0.418553	0.54171	0.0420748	0.375679
LMGP02040016	1-(6-[3]-ladderane-hexanyl)-2-(8-[3]-ladderane-octanyl)-sn-glycerophosphoethanolamine		Dialkylglycerophosphoethanolamines [GP0204]	0.00207912	0.00255359	0.00276937	0.00146933	0.000364825	0.00148723	0.00217518	0.00209098	0.00214203	0.143114	0.580706	0.0198567	0.376013
LMSP01080007	tetradecasphinga-4E,6E-dienine	(4E,6E,d14:2) sphingosine	Sphingoid base analogs [SP0108]	2.25593e-06	8.85533e-07	1.33917e-06	2.65466e-06	1.76214e-06	1.95429e-06	2.9306e-06	1.2704e-06	1.34564e-06	0.467424	0.221198	0.507093	0.376911
LMGP03020092	1-hexadecyl-2-(9Z-octadecenoyl)-glycero-3-phosphoserine	PS(O-16:0/18:1(9Z))	1-alkyl,2-acylglycerophosphoserines [GP0302]	0.000221432	0.00016721	0.000303324	0.000201665	0.000135433	7.85148e-05	0.000143106	0.000130313	0.000156878	0.297086	0.444889	0.0926252	0.378472
LMGP03060001	1-eicosyl-glycero-3-phosphoserine	PS(O-20:0/0:0)	Monoalkylglycerophosphoserines [GP0306]	0.00298833	0.00222308	0.00208506	0.0040555	0.004624	0.00466936	0.00423762	0.00439059	0.00122213	0.200062	0.0768759	0.544181	0.379776
LMGL05010014	1-(9Z,12Z,15Z-octadecatrienoyl)-2-(6Z,9Z,12Z,15Z-octadecatetraenoyl)-3-O-beta-D-galactosyl-sn-glycerol	MGDG(18:3(9Z,12Z,15Z)/18:4(6Z,9Z,12Z,15Z))	Glycosyldiacylglycerols [GL0501]	0.00238692	0.00190848	0.000113768	0.00256543	0.00261372	0.00293699	0.0020497	0.00253962	0.00248877	0.815399	0.0746774	0.114175	0.381953
LMSP03020001	N-(octadecanoyl)-tetradecasphing-4-enine-1-phosphoethanolamine	Etn-1-P-Cer(d14:1/18:0)	Ceramide phosphoethanolamines [SP0302]	0.00556599	0.00439271	0.000989701	0.00234523	0.00309812	0.00344833	0.00474414	0.00437703	0.00502397	0.651316	0.190177	0.0688114	0.383966
LMSP0505EB08	Fucalpha1-2(Galalpha1-3)Galbeta1-4GlcNAcbeta1-3(Fucalpha1-2Galbeta1-4GlcNAcbeta1-6)Galbeta1-4GlcNAcbeta1-3Galbeta1-4Glcbeta-Cer(d18:1/26:1(17Z))		Galbeta1-4GlcNAcbeta1-3Galbeta1-4Glc- (Neolacto series) [SP0505]	0.000159329	0.000153942	0.000189771	2.36718e-05	0.00018122	0.000145189	9.96319e-05	0.000104608	0.000170945	0.115216	0.7074	0.318354	0.384515
LMGP06010722	1-(11Z-docosenoyl)-2-(13Z,16Z-docosadienoyl)-glycero-3-phospho-(1'-myo-inositol)	PI(22:1(11Z)/22:2(13Z,16Z))	Diacylglycerophosphoinositols [GP0601]	9.02914e-05	4.0393e-05	0.000123309	0.000212846	0.000148001	0.000131423	0.000194883	0.000197226	0.000168715	0.493046	0.262235	0.0846679	0.384762
LMFA07040063	2-Hydroxy-24-keto-octacosanolide		Lactones [FA0704]	7.52148e-05	5.30864e-05	5.41041e-05	7.11495e-05	0.000114649	5.92509e-05	0.000112297	3.31557e-05	6.05568e-05	0.205461	0.357021	0.585259	0.386186
LMGP04050015	1-eicosanoyl-glycero-3-phospho-(1'-sn-glycerol)	PG(20:0/0:0)	Monoacylglycerophosphoglycerols [GP0405]	5.85575e-05	2.28765e-05	5.03811e-05	0.00011194	0.000114821	0.000108625	8.68089e-05	8.07286e-05	8.78476e-05	0.425428	0.0277316	0.0451735	0.387915
LMGP10030060	1-(1Z-eicosenyl)-2-pentadecanoyl-glycero-3-phosphate	PA(P-20:0/15:0)	1Z-alkenyl,2-acylglycerophosphates [GP1003]	0.00547523	0.00262665	0.00727371	0.00143906	0.00359492	0.00489619	0.00608413	0.00504082	0.00561324	0.457197	0.527508	0.0936441	0.387947
LMGP02060003	1-octadecyl-sn-glycero-3-phosphoethanolamine	PE(O-18:0/0:0)	Monoalkylglycerophosphoethanolamines [GP0206]	0.00011955	7.52899e-05	0.000121183	9.65837e-05	2.85721e-05	0.00018759	0.000139344	0.000122256	0.000134532	0.247175	0.76534	0.0667323	0.38938
LMSP02020001	N-(hexadecanoyl)-sphinganine	Cer(d18:0/16:0)	N-acylsphinganines (dihydroceramides) [SP0202]	4.85992e-05	4.47883e-05	5.15821e-05	0.000123247	0.000142937	9.35157e-05	0.00011348	0.000118853	0.000111895	0.0704696	0.207508	0.0317856	0.390429
LMPR01070056		19'-Hexanoyloxyfucoxanthin	C40 isoprenoids (tetraterpenes) [PR0107]	0.00209989	0.00172624	0.00491553	0.00229473	0.00228197	0.00254503	0.0017841	0.00223983	0.00216228	0.598346	0.0624841	0.118245	0.391423
LMSP0501AA60				0.00238902	0.00182526	0.00245203	0.00425115	0.00412902	0.00473784	0.00225343	0.00201564	0.0019622	0.155312	0.0736593	0.0746384	0.394618
LMGP01020177	1-hexadecyl-2-tridecanoyl-glycero-3-phosphocholine	PC(O-16:0/13:0)	1-alkyl,2-acylglycerophosphocholines [GP0102]	0.000181578	0.000300271	0.000419571	0.000196456	0.000269958	0.000573864	0.000537161	0.000484519	0.000541156	0.396031	0.577007	0.0606772	0.397305
LMGP03010205	1-(9Z-hexadecenoyl)-2-pentadecanoyl-glycero-3-phosphoserine	PS(16:1(9Z)/15:0)	Diacylglycerophosphoserines [GP0301]	0.00017548	0.000409663	0.000281929	0.000216703	0.000208377	0.00023073	0.000231841	0.000220433	6.6851e-05	0.405686	0.0516781	0.532476	0.397947
LMGP10020002	1-hexadecyl-2-dodecanoyl-glycero-3-phosphate	PA(O-16:0/12:0)	1-alkyl,2-acylglycerophosphates [GP1002]	0.00023986	0.000159952	0.000310595	7.96537e-05	0.000126361	0.000142023	0.000155933	0.000139974	0.000174588	0.318273	0.279685	0.110464	0.398793
LMSP03020014				0.00118345	0.00122152	0.00142632	0.00092269	0.00127234	0.000825727	0.000333059	0.00104415	0.000396516	0.102287	0.233304	0.66557	0.399083
LMGL02010471	1-(9Z-pentadecenoyl)-2-(7Z,10Z,13Z,16Z-docosatetraenoyl)-sn-glycerol	DG(15:1(9Z)/22:4(7Z,10Z,13Z,16Z)/0:0)[iso2]	Diacylglycerols [GL0201]	8.20943e-05	1.93997e-05	0.000108578	0.00012294	0.000123268	0.000114625	0.000108901	4.42701e-05	0.000106158	0.654035	0.040721	0.422805	0.399299
LMFA03010124	isopropyl 9S,11R,15S-trihydroxy-17-phenyl-18,19,20-trinor-5Z,13E-prostadienoate	17-phenyl-trinor-PGF2alpha isopropyl ester	Prostaglandins [FA0301]	0.00187308	0.00142138	0.00125278	0.00148278	0.001952	0.00176422	0.0015617	0.00146205	3.38413e-05	0.211603	0.136272	0.838696	0.399327
LMGL02010216	1-octadecanoyl-2-(4Z,7Z,10Z,13Z,16Z,19Z-docosahexaenoyl)-sn-glycerol	DG(18:0/22:6(4Z,7Z,10Z,13Z,16Z,19Z)/0:0)[iso2]	Diacylglycerols [GL0201]	5.14608e-05	0.000131168	0.000138655	0.00014773	0.000138125	0.000225467	0.000127797	5.81265e-05	0.000126408	0.451242	0.281009	0.382568	0.401326
LMFA07070063				4.84867e-05	4.13876e-05	0.000150595	0.000116378	0.000130783	0.000150653	0.000158642	0.000142449	7.66535e-05	0.762318	0.129782	0.34486	0.404963
LMGL03013189	1-dodecanoyl-2-tridecanoyl-3-(6Z,9Z,12Z-octadecatrienoyl)-sn-glycerol	TG(12:0/13:0/18:3(6Z,9Z,12Z))[iso6]	Triacylglycerols [GL0301]	0.00452842	0.0044909	0.000188682	0.00352992	0.00341624	0.00288785	0.00430974	0.00447666	0.00529414	0.812811	0.104524	0.112242	0.406704
LMPK12120227	8-Cinnamoyl-3,4-dihydro-5,7-dihydroxy-4-phenylcoumarin		Chalcones and dihydrochalcones [PK1212]	1.48185e-05	1.47814e-05	8.83898e-06	1.0571e-05	2.16876e-05	2.0574e-05	8.1679e-06	8.6795e-06	8.64182e-06	0.268605	0.347633	0.033557	0.407453
LMGL02010340	1-dodecanoyl-2-eicosanoyl-sn-glycerol	DG(12:0/20:0/0:0)[iso2]	Diacylglycerols [GL0201]	0.000523332	0.000520062	0.000395005	0.000425179	0.000520902	0.00049885	0.000198072	0.000167069	0.000179878	0.152595	0.104075	0.0857542	0.409734
LMGP01011942	1-(5Z,8Z,11Z,14Z,17Z-eicosapentaenoyl)-2-nonadecanoyl-glycero-3-phosphocholine	PC(20:5(5Z,8Z,11Z,14Z,17Z)/19:0)	Diacylglycerophosphocholines [GP0101]	0.000126627	8.61186e-05	0.000169452	0.000296153	0.000376406	0.000375536	0.000341569	0.00030796	0.000297431	0.327097	0.13191	0.0730313	0.41175
LMST01020001	cholest-5-en-3beta-yl dodecanoate	12:0 Cholesteryl ester	Cholesteryl esters [ST0102]	0.000276002	0.0001641	0.000143491	0.000261721	0.000491798	0.000405095	0.000250864	0.000206986	0.000230424	0.366544	0.300866	0.0956999	0.415393
LMFA11000335	2,6,10-Trimethyl-(E,E)-2,6,10,12-tridecatetraene			8.76534e-06	4.55028e-06	8.06882e-06	3.55944e-06	4.15169e-06	5.25134e-06	1.8289e-06	4.61392e-06	5.35513e-06	0.316983	0.198697	0.472763	0.418544
LMPR0103490003	(+)-3-longipinen-5-one	(+)-Vulgraon B	C15 isoprenoids (sesquiterpenes) [PR0103]	1.00611e-05	4.45229e-06	8.80374e-06	4.91741e-06	5.82082e-06	1.60846e-06	6.97778e-06	5.40612e-06	5.08897e-06	0.378675	0.538858	0.173662	0.420438
LMFA01170057	9-hydroxy-hexadecan-1,16-dioic acid		Dicarboxylic acids [FA0117]	0.000806636	0.000512427	0.000509317	9.58265e-05	0.00098771	0.000954048	0.000636243	0.000625695	0.000618747	0.280193	0.744252	0.0140524	0.420756
LMSP03020040				0.00114294	0.000474423	0.00116484	0.000471067	0.000708104	0.000373849	0.00128246	0.00112348	0.00123576	0.423164	0.332125	0.0673155	0.421246
LMFA03000005	11R-hydroxy-12E,14Z-eicosadienoic acid	11R-HEDE	Other Eicosanoids [FA0300]	9.52832e-05	5.3426e-05	7.88201e-05	0.000122512	5.01539e-05	6.00967e-05	4.31301e-05	4.01494e-05	4.69206e-05	0.278032	0.505521	0.0781955	0.424767
LMGP02050005	1-dodecanoyl-sn-glycero-3-phosphoethanolamine	PE(12:0/0:0)	Monoacylglycerophosphoethanolamines [GP0205]	0.000914774	0.000747526	0.00128619	2.9288e-06	0.00103983	0.00107544	0.000759738	0.000855335	0.000831498	0.280522	0.862802	0.0610165	0.426845
LMGP01020088				0.00521464	0.0044717	0.000110525	0.00360913	0.00371547	0.00288509	0.00506235	0.0053112	0.00540171	0.844412	0.132774	0.0334184	0.427498
LMST01010326	(25S)-5alpha-cholestan-3beta,4beta,6alpha,7beta,8beta,15alpha,16beta,26-octol		Cholesterol and derivatives [ST0101]	0.000636918	0.000758947	0.000593962	0.000394041	0.000428785	0.000404029	0.000242521	0.000234232	0.000257715	0.129045	0.0437401	0.0486459	0.427885
LMGP02050028	1-nonadecanoyl-glycero-3-phosphoethanolamine	PE(19:0/0:0)	Monoacylglycerophosphoethanolamines [GP0205]	0.0114503	0.0112265	0.00131264	0.00928333	0.0149149	0.0108456	0.00750541	0.00668444	0.0075294	0.724	0.248887	0.0664474	0.428547
LMFA02020014	{(1R,2R)-2-[4-(beta-D-glucopyranosyloxy)pentyl]-3-oxocyclopentyl}acetic acid	(-)-11-hydroxy-9,10-dihydrojasmonic acid 11-beta-D-glucoside	Jasmonic acids [FA0202]	5.62929e-05	2.60483e-05	3.72392e-05	2.36251e-05	1.09252e-05	3.17557e-05	5.50156e-05	5.02516e-05	5.46108e-05	0.383634	0.475	0.0495645	0.428763
LMGP06050017	1-(6Z,9Z,12Z,15Z-octadecatetraenoyl)-glycero-3-phospho-(1'-myo-inositol)	PI(18:4(6Z,9Z,12Z,15Z)/0:0)	Monoacylglycerophosphoinositols [GP0605]	1.2734e-05	4.87905e-06	8.15591e-06	7.74171e-06	7.18341e-06	7.86814e-06	1.18943e-05	2.18523e-06	5.84217e-06	0.45932	0.0479558	0.738422	0.428838
LMGP10010834	1-(4Z,7Z,10Z,13Z,16Z,19Z-docosahexaenoyl)-2-eicosanoyl-glycero-3-phosphate	PA(22:6(4Z,7Z,10Z,13Z,16Z,19Z)/20:0)	Diacylglycerophosphates [GP1001]	9.96965e-05	0.000147042	0.000159815	5.9187e-05	9.23867e-05	8.64899e-05	5.77425e-05	6.00062e-05	5.68143e-05	0.233716	0.22321	0.0282173	0.429418
LMST05020014	20-oxopregn-5-en-3beta-yl sulfate	pregnenolone sulfate	Sulfates [ST0502]	2.71375e-05	1.36237e-05	3.04421e-05	8.09807e-06	1.29083e-05	1.14227e-05	1.44862e-05	2.21057e-05	2.43864e-05	0.375432	0.227851	0.255064	0.429603
LMFA08020088	N-(9Z-octadecenoyl)-glutamic acid	N-oleoyl glutamic acid	N-acyl amines [FA0802]	3.57635e-05	4.99693e-05	6.2767e-05	3.43897e-05	8.46697e-05	8.51168e-05	7.37943e-05	6.61281e-05	1.52422e-05	0.272886	0.42844	0.615289	0.429884
LMPK12120394	6'',6''-Dimethylpyrano[2'',3'':4',3']-2',6',beta-trimethoxychalcone	7-Methoxypraecansone B	Chalcones and dihydrochalcones [PK1212]	2.26479e-05	1.64401e-05	2.10939e-05	5.15862e-06	1.07622e-05	1.0706e-05	1.63517e-05	1.25088e-05	7.59165e-06	0.161027	0.362692	0.361376	0.430852
LMST05050020	3beta-(2-O-3beta-(2-O-methyl-beta-D-xylopyranosyloxy)-24S-(alpha-L-arabinofuranosyloxy)-5alpha-cholestan-4beta,6beta,15alpha-triol-beta-D-xylopyranosyloxy)-24R-[2-O-methyl-beta-D-xylopyranosyl-(1-5)-alpha-L-arabinofuranosyloxy]-5alpha-cholest-22E-en-4beta,6alpha,7alpha,8,15beta-pentol	Kurilensoside J	Other Steroid conjugates [ST0505]	4.9873e-05	0.000131506	8.34375e-05	8.0613e-05	0.000133637	0.000239487	0.000163054	0.000127847	0.000134623	0.464821	0.534808	0.131699	0.431537
LMST04030060	3alpha,7alpha-Dihydroxy-5beta-cholest-23-en-26-oic acid		C27 bile acids, alcohols, and derivatives [ST0403]	0.000314475	0.000240993	0.000445789	0.000295682	0.000901039	0.000806935	0.000606912	0.000557325	0.00058606	0.310858	0.487739	0.0426751	0.431653
LMPR0103200001		Emmotin A	C15 isoprenoids (sesquiterpenes) [PR0103]	0.000118227	1.02542e-05	6.46275e-05	4.63107e-05	7.72477e-05	9.46533e-05	8.42158e-05	8.36209e-05	6.1703e-05	0.838702	0.336621	0.167677	0.432544
LMPR01070124		Isorenieratene/ (Leprotene)	C40 isoprenoids (tetraterpenes) [PR0107]	1.22726e-05	8.22118e-06	1.34194e-05	2.74736e-05	3.02105e-05	3.03353e-05	2.13256e-05	1.4592e-05	1.5251e-05	0.24159	0.0551251	0.217638	0.433817
LMGL03012636	1,2-didodecanoyl-3-(9Z,12Z-heptadecadienoyl)-sn-glycerol	TG(12:0/12:0/17:2(9Z,12Z))[iso3]	Triacylglycerols [GL0301]	0.00465679	0.00514899	0.00583254	0.00264817	0.00592076	7.97735e-05	0.00462915	0.00451183	0.00403556	0.113272	1.01549	0.0715739	0.436536
LMGP10030035	1-(1Z-octadecenyl)-2-(9Z-hexadecenoyl)-glycero-3-phosphate	PA(P-18:0/16:1(9Z))	1Z-alkenyl,2-acylglycerophosphates [GP1003]	8.36937e-05	3.79034e-05	2.19949e-05	7.98142e-05	7.10011e-05	0.00010019	6.30809e-05	4.97075e-05	3.22733e-05	0.669245	0.178938	0.319485	0.437562
LMGP10020016	1-hexadecyl-2-(11Z-docosenoyl)-glycero-3-phosphate	PA(O-16:0/22:1(11Z))	1-alkyl,2-acylglycerophosphates [GP1002]	0.00139968	0.00226895	0.00201017	0.00132555	0.0012411	0.00173245	0.00148919	2.62917e-05	0.00137982	0.235791	0.183331	0.844336	0.439105
LMST03020537	(7E)-(3S,6S)-9,10-seco-5,7,10(19)-cholestatrien-3-ol 6,19-(4-phenyl-1,2,4-triazoline-3,5-dionne) adduct	(6S)-vitamin D3 6,19-(4-phenyl-1,2,4-triazoline-3,5-dione) adduct / (6S)-cholecalciferol 6,19-(4-phenyl-1,2,4-triazoline-3,5-dione) adduct	Vitamin D3 and derivatives [ST0302]	0.00171295	0.00115874	0.00143711	9.31376e-05	0.000962467	0.000999879	0.00093477	0.000887274	0.000892689	0.192936	0.7488	0.0287321	0.440006
LMFA01030178	7Z,10Z,13Z,16Z-docosatetraenoic acid	Adrenic Acid	Unsaturated fatty acids [FA0103]	2.60338e-05	1.66428e-05	1.85862e-05	1.37432e-05	4.33598e-05	4.10871e-05	2.34308e-05	1.45558e-05	2.40305e-05	0.242744	0.503583	0.256652	0.441844
LMGP01030074	1-(1Z-eicosenyl)-2-dodecanoyl-glycero-3-phosphocholine	PC(P-20:0/12:0)	1Z-alkenyl,2-acylglycerophosphocholines [GP0103]	0.0110104	0.00922431	0.00109526	0.00458469	0.0099093	0.0128492	0.0143166	0.0123193	0.0129561	0.743309	0.459624	0.0773095	0.442678
LMFA01050416	3R-methyl-3-hydroxypentanoic acid 5-diphosphate	Mevalonate-PP	Hydroxy fatty acids [FA0105]	6.9671e-06	2.63058e-06	3.19738e-06	7.64897e-06	4.98094e-06	2.00899e-06	2.63277e-06	5.34461e-06	5.06648e-06	0.552674	0.578189	0.343124	0.445738
LMGL03014301	1-tetradecanoyl-2-(9Z-heptadecenoyl)-3-(9Z,12Z,15Z-octadecatrienoyl)-sn-glycerol	TG(14:0/17:1(9Z)/18:3(9Z,12Z,15Z))[iso6]	Triacylglycerols [GL0301]	0.0128062	0.0131594	0.0188805	0.00602127	0.00608274	0.00413509	0.00925712	0.0101276	0.010106	0.228087	0.204535	0.0505025	0.448289
LMST04010318	(20S,22E)-3beta-Hydroxychola-5,16,22-trien-24-oic Acid		C24 bile acids, alcohols, and derivatives [ST0401]	3.33489e-05	5.30097e-05	2.31194e-06	7.06532e-05	5.68169e-05	3.72513e-05	4.26929e-05	3.98394e-05	4.19352e-05	0.864799	0.305655	0.0356275	0.448729
LMGP01011982	1-docosanoyl-2-(9Z-pentadecenoyl)-glycero-3-phosphocholine	PC(22:0/15:1(9Z))	Diacylglycerophosphocholines [GP0101]	0.00255304	0.0017716	0.000768055	0.00173306	0.0018862	0.000310639	0.00278095	0.00229553	0.0024649	0.527104	0.663241	0.0980092	0.450442
LMPK04000035		10-Deoxymethymycin		0.000282498	0.000144883	0.000245469	0.000274131	0.000130988	0.000179862	0.000342747	4.88682e-05	0.000331083	0.317508	0.373148	0.69077	0.452586
LMGP02030068	1-(1Z-eicosenyl)-2-hexadecanoyl-glycero-3-phosphoethanolamine	PE(P-20:0/16:0)	1Z-alkenyl,2-acylglycerophosphoethanolamines [GP0203]	0.00227372	0.00265361	0.00267252	0.0015232	0.000922305	0.000158308	0.00233378	0.0022513	0.0024916	0.0888141	0.788153	0.0517633	0.454554
LMPK12111232	4',5,6,7-Tetrahydroxy-3'-methoxyflavone	Nodifloretin	Flavones and Flavonols [PK1211]	0.000182483	0.000133264	0.00020494	8.90713e-05	0.000135767	4.92783e-06	0.000192412	0.000203264	0.00021232	0.211228	0.865751	0.0491831	0.455565
LMFA01030583	10E,12E-tetradecadiene-4,6-diynoic acid		Unsaturated fatty acids [FA0103]	4.47482e-06	7.45514e-06	4.70408e-06	6.07566e-06	1.45403e-05	8.04849e-06	3.60635e-06	6.81386e-06	7.34075e-06	0.299111	0.463517	0.3414	0.457861
LMPK12140211		Neolinderatone	Flavanones [PK1214]	0.000530275	2.05145e-05	0.000294613	0.000539136	0.000608818	0.00082619	0.000543103	0.000487058	0.0004948	0.905326	0.227529	0.0597461	0.458649
LMGP01012204				0.00141563	0.00105794	0.00211713	0.00106796	0.00418709	0.00373671	0.00298026	0.0027945	0.00296773	0.352112	0.562489	0.0356255	0.458787
LMGP03060002	1-octadecyl-glycero-3-phosphoserine	PS(O-18:0/0:0)	Monoalkylglycerophosphoserines [GP0306]	0.00187667	0.00266711	0.00148784	0.000660504	0.00284395	0.00217563	0.00320206	0.000897121	0.00337798	0.298887	0.590884	0.555427	0.459036
LMSP03010076	N-(pentacosanoyl)-hexadecasphing-4-enine-1-phosphocholine	SM(d16:1/25:0)	Ceramide phosphocholines (sphingomyelins) [SP0301]	0.00183738	0.00297016	0.00154451	0.00134342	0.00216873	0.000368463	0.00103554	0.00218562	0.00131693	0.355603	0.696669	0.396321	0.460483
LMSL01010001	UDP-3-(3R-hydroxy-tetradecanoyl)-alphaD-glucosamine		Monoacylaminosugars [SL0101]	4.26426e-05	4.26443e-05	5.76815e-05	2.94058e-05	2.16411e-05	1.65891e-05	2.28648e-05	2.9804e-05	1.45346e-05	0.182185	0.286358	0.341289	0.460926
LMFA01150002	12,15-epoxy-13,14-dimethyl-12,14-eicosadienoic acid		Heterocyclic fatty acids [FA0115]	2.36026e-05	1.45022e-05	1.72791e-05	1.587e-05	3.74258e-06	3.21927e-06	1.75961e-05	1.61471e-05	1.63252e-05	0.252632	0.940478	0.0473472	0.464387
LMGP02010101	1,2-didecanoyl-sn-glycero-3-phosphoethanolamine	PE(10:0/10:0)	Diacylglycerophosphoethanolamines [GP0201]	2.3717e-05	1.27226e-05	2.74597e-05	4.24659e-05	4.41928e-05	4.12709e-05	9.9545e-06	1.77409e-05	2.93322e-05	0.359635	0.0344484	0.512958	0.466517
LMST02020094	5a-Androst-3-en-17-one		C19 steroids (androgens) and derivatives [ST0202]	4.61316e-05	3.4255e-05	4.33189e-05	8.26189e-06	4.31836e-05	1.21594e-05	2.7702e-05	2.55113e-05	2.27954e-05	0.150513	0.902593	0.0970153	0.466883
LMSP0601AJ01	NeuAcalpha2-3Galbeta1-4Glcbeta-Cer(d18:1/16:0)		Gangliosides [SP0601]	0.000178671	0.000405181	0.000417854	0.000193099	3.20635e-05	0.000252411	0.000334864	0.0002696	0.000231563	0.403062	0.716246	0.187476	0.46714
LMSP0601EC06	KDNalpha2-6Galbeta1-3GlcNAcbeta1-3Galbeta1-4Glcbeta-Cer(d18:1/26:0)		Gangliosides [SP0601]	0.000317829	0.000179089	0.000104535	0.000312951	0.00025464	0.000283514	0.00050301	0.000370619	0.000598338	0.539918	0.10277	0.233078	0.468291
LMSP03020015				0.000499267	0.000200217	0.000477519	0.000217556	0.000512193	3.66465e-05	0.000415711	0.000361039	0.000372885	0.424978	0.939577	0.0750545	0.468755
LMPK12020282		Hildgardtene	Flavans, Flavanols and Leucoanthocyanidins [PK1202]	1.58868e-05	2.62671e-05	2.96211e-05	8.71781e-06	1.37294e-05	1.93618e-05	2.92141e-05	3.55208e-05	8.81328e-06	0.299286	0.382095	0.569416	0.469093
LMFA03010123	9S,11R,15S-trihydroxy-17-phenyl-18,19,20-trinor-5Z,13E-prostadienamide	17-phenyl-trinor-PGF2alpha amide	Prostaglandins [FA0301]	0.000163512	8.76455e-05	6.34485e-05	4.18264e-05	7.49324e-05	7.27838e-05	0.000190006	0.000108107	0.000114363	0.497841	0.2932	0.331552	0.473668
LMGP02080004	1-(10-methyl-hexadecanoyl)-2-(8-[3]-ladderane-octanyl)-sn-glycerophosphoethanolamine		1-acyl,2-alkylglycerophosphoethanolamines [GP0208]	0.000203567	9.83018e-05	0.00039467	0.000259601	0.000280848	0.000349334	0.000176379	0.000156708	0.000499945	0.647093	0.158105	0.694117	0.474971
LMSP03020042				0.00115122	0.000813647	0.00173722	0.000627079	0.000378498	0.000571736	0.000802826	0.000646317	0.000813959	0.378695	0.248225	0.124263	0.475872
LMST01080071	3-O-(Glcb)-6-O-(Glcb)-(25R)-5alpha-spirostan-3beta,6alpha,23S-triol		Spirostanols and derivatives [ST0108]	0.000185655	0.000123731	0.000146392	7.53034e-05	4.30979e-05	0.000145727	0.00024373	0.000239837	0.000272745	0.206226	0.596155	0.0713257	0.477881
LMPR0103460001		Valerenic acid	C15 isoprenoids (sesquiterpenes) [PR0103]	0.000197304	5.06001e-06	0.000202376	0.00030826	0.000454594	0.000427856	0.000314712	0.000296158	0.000314309	0.833756	0.196328	0.0343641	0.479441
LMGP01050019				0.00300733	0.00227552	1.02051e-05	0.00465266	0.00479939	0.00474611	0.00310848	0.0028666	0.00289246	0.88564	0.0156945	0.0449333	0.480227
LMGP04030053	1-(1Z-octadecenyl)-2-(11Z-docosenoyl)-glycero-3-phospho-(1'-sn-glycerol)	PG(P-18:0/22:1(11Z))	1Z-alkenyl,2-acylglycerophosphoglycerols [GP0403]	0.00045914	0.000274437	0.000823082	0.000134203	0.000195691	0.000455925	0.000526955	0.000552649	0.000546619	0.537997	0.652007	0.024787	0.480788
LMGP02020015	1-hexadecyl-2-docosanoyl-sn-glycero-3-phosphoethanolamine	PE(O-16:0/22:0)	1-alkyl,2-acylglycerophosphoethanolamines [GP0202]	0.00179278	0.00284277	0.0015948	0.00155396	0.000413455	0.000550207	0.00164634	0.00175323	0.00121376	0.322955	0.74208	0.185757	0.485069
LMSP03030009				0.000485444	0.000443182	0.00062274	0.000485008	6.66006e-05	0.00110532	0.000903018	0.000804421	0.000862047	0.181538	0.946246	0.0578316	0.485684
LMGL03012615	1,2,3-triacetyl-sn-glycerol	Triacetin	Triacylglycerols [GL0301]	3.24904e-05	2.41316e-05	3.06239e-05	8.96311e-06	1.07404e-05	1.04914e-05	1.55312e-05	1.52393e-05	1.44958e-05	0.150869	0.0956103	0.035383	0.488371
LMGP03030050	1-(1Z-octadecenyl)-2-(5Z,8Z,11Z,14Z,17Z-eicosapentaenoyl)-glycero-3-phosphoserine	PS(P-18:0/20:5(5Z,8Z,11Z,14Z,17Z))	1Z-alkenyl,2-acylglycerophosphoserines [GP0303]	2.02463e-05	9.94678e-06	3.95289e-05	3.54935e-05	2.23328e-05	5.90273e-05	6.18703e-05	5.70228e-05	5.97829e-05	0.646138	0.477264	0.0408254	0.488518
LMSP03010045	N-(hexadecanoyl)-nonadecasphing-4-enine-1-phosphocholine	SM(d19:1/16:0)	Ceramide phosphocholines (sphingomyelins) [SP0301]	0.000897024	0.00102659	0.00111621	0.000380374	0.000492207	0.0005463	0.000702949	8.85382e-05	0.000768929	0.108755	0.178918	0.721404	0.489547
LMSP0502AN05	Galalpha1-3Galalpha1-3Galalpha1-3Galalpha1-4Galbeta1-4Glcbeta-Cer(d18:1/24:0)		GalNAcbeta1-3Galalpha1-4Galbeta1-4Glc- (Globo series) [SP0502]	0.000272452	0.000193467	0.00010992	0.000157633	0.000193746	0.000217489	0.000288079	3.34638e-05	0.000370842	0.423433	0.15895	0.761857	0.490127
LMFA08020136	N-octadecanoyl-arginine	N-stearoyl arginine	N-acyl amines [FA0802]	4.38519e-05	2.17103e-05	0.00015928	0.00011717	0.000122724	0.000141505	7.13527e-05	9.7469e-05	6.59309e-05	0.985604	0.10031	0.215496	0.492315
LMFA08020076	N-(5Z,8Z,11Z,14Z-eicosatetraenoyl)-tyrosine	N-arachidonoyl tyrosine	N-acyl amines [FA0802]	0.00256658	0.00377723	0.00525642	0.000348801	0.00266066	0.0020856	0.0050919	0.00489492	0.00537156	0.348395	0.708684	0.0467844	0.492534
LMSP0601AO08	GalNAcbeta1-4(NeuAcalpha2-8NeuAcalpha2-8NeuAcalpha2-3)Galbeta1-4Glcbeta-Cer(d18:1/26:1(17Z))		Gangliosides [SP0601]	0.00010939	0.000101764	0.000122156	2.95727e-05	0.000108228	5.62807e-05	0.000200868	9.35912e-05	0.000191026	0.0927343	0.618248	0.366435	0.492796
LMFA05000079	heneicosane-1,2-diol	1,2-heneicosanediol		1.95622e-05	5.10239e-05	5.68746e-06	8.52234e-05	8.28714e-05	6.266e-05	5.46883e-05	5.2891e-05	5.99942e-05	0.913678	0.161261	0.0661177	0.4943
LMFA01090049	16-fluoro-7Z-hexadecenoic acid		Halogenated fatty acids [FA0109]	4.61316e-05	3.97306e-05	4.2631e-05	8.26189e-06	4.31836e-05	1.21594e-05	2.7702e-05	2.55113e-05	1.71485e-05	0.0748326	0.902593	0.237462	0.494457
LMFA07010165	eicosanyl 9Z-octadecenoate	Arachidyl oleate	Wax monoesters [FA0701]	6.31999e-05	4.9966e-05	0.000160624	0.000119424	0.000135054	0.00018802	6.495e-05	6.73586e-05	6.64245e-05	0.662165	0.243741	0.0183311	0.495255
LMFA07010059	eicosanyl eicosanoate	Arachidyl arachidate	Wax monoesters [FA0701]	0.0079354	0.0111557	0.00218913	0.0219489	0.0215817	0.0155183	0.0111725	0.0112305	0.0111968	0.64034	0.183477	0.002604	0.495441
LMGP04040001				9.92307e-05	6.64192e-05	0.000174036	0.000206461	9.02411e-05	8.40848e-05	7.01353e-05	6.84882e-05	7.01345e-05	0.487128	0.543183	0.0136623	0.495923
LMPR0103600003		(+)-2-Sterpurene-6,12,15-triol	C15 isoprenoids (sesquiterpenes) [PR0103]	0.000165713	4.67593e-06	0.000198393	0.000310669	0.000448964	0.000423807	0.00030057	0.000293622	0.000305651	0.843621	0.186738	0.0201309	0.496601
LMPR0104310003		(-)-Jolkinol A	C20 isoprenoids (diterpenes) [PR0104]	0.000174678	0.000139678	0.000395906	0.00017387	9.68643e-05	7.26757e-05	0.00020237	0.000198971	0.0002079	0.58684	0.461644	0.0221929	0.499608
LMGP10010586	1-(11Z,14Z-eicosadienoyl)-2-(4Z,7Z,10Z,13Z,16Z,19Z-docosahexaenoyl)-glycero-3-phosphate	PA(20:2(11Z,14Z)/22:6(4Z,7Z,10Z,13Z,16Z,19Z))	Diacylglycerophosphates [GP1001]	0.00211605	0.0017241	0.00414271	0.00225035	0.00233352	0.00263498	0.00182877	3.79107e-06	0.00220527	0.487838	0.0841037	0.874839	0.500102
LMFA01020160	6-ethyl-dodecanoic acid		Branched fatty acids [FA0102]	1.42487e-06	5.7805e-06	8.19333e-07	4.42175e-06	7.22726e-06	6.73724e-06	5.29327e-06	3.50233e-06	4.28228e-06	1.01182	0.244499	0.205986	0.500962
LMGP01020009	1-dodecyl-2-acetyl-sn-glycero-3-phosphocholine	PC(O-12:0/2:0)	1-alkyl,2-acylglycerophosphocholines [GP0102]	0.00111402	0.00084336	0.00119397	0.000176455	0.00107907	6.99274e-05	0.00111973	0.00107625	0.00116855	0.17492	1.25491	0.0411693	0.500967
LMFA01170075	(3S,4S)-3-hydroxytetradecane-1,3,4-tricarboxylic acid	(3S,4S)-3-hydroxytetradecane-1,3,4-tricarboxylic acid	Dicarboxylic acids [FA0117]	5.11969e-06	9.22489e-06	1.45434e-05	1.55325e-05	2.15262e-05	2.24363e-05	2.71738e-06	1.60113e-05	1.33034e-05	0.490672	0.189138	0.657958	0.501717
LMSP02050012	N-(octanoyl)-sphing-4-enine-1-phosphate	CerP(d18:1/8:0)	Ceramide 1-phosphates [SP0205]	5.02078e-05	2.55524e-05	7.67253e-05	0.000134959	0.000126918	9.87601e-05	7.54949e-05	0.000153983	4.63834e-05	0.503498	0.158122	0.605261	0.502618
LMSP0502AO03	Galbeta1-3Galalpha1-4Galbeta1-4Glcbeta-Cer(d18:1/20:0)		GalNAcbeta1-3Galalpha1-4Galbeta1-4Glc- (Globo series) [SP0502]	0.00011421	0.000151811	0.000131709	5.17427e-05	0.000289903	0.000236586	0.000294883	0.000227119	8.77384e-05	0.141924	0.64846	0.519642	0.503612
LMGL02010264	1-(11Z-eicosenoyl)-2-(4Z,7Z,10Z,13Z,16Z,19Z-docosahexaenoyl)-sn-glycerol	DG(20:1(11Z)/22:6(4Z,7Z,10Z,13Z,16Z,19Z)/0:0)[iso2]	Diacylglycerols [GL0201]	8.845e-05	7.31e-05	0.000179434	0.000217461	9.56696e-05	9.03458e-05	6.43875e-05	7.43534e-05	7.58345e-05	0.505673	0.534622	0.08704	0.505351
LMPR0104170025		Gibberellin A34	C20 isoprenoids (diterpenes) [PR0104]	0.000109122	6.46448e-05	3.14641e-05	2.76721e-05	5.74244e-05	4.83202e-05	3.32231e-05	4.36841e-05	3.54968e-05	0.569588	0.342794	0.146846	0.505845
LMGP10010858	1-(5Z,8Z,11Z,14Z-eicosatetraenoyl)-2-hexadecanoyl-glycero-3-phosphate	PA(20:4(5Z,8Z,11Z,14Z)/16:0)	Diacylglycerophosphates [GP1001]	0.000160699	0.000111549	0.000117287	0.000383805	0.000501649	0.000443688	0.000280002	0.000273533	0.000230108	0.206971	0.132998	0.10387	0.5059
LMGP01012027	1-(11Z-docosenoyl)-2-(5Z,8Z,11Z,14Z-eicosatetraenoyl)-glycero-3-phosphocholine	PC(22:1(11Z)/20:4(5Z,8Z,11Z,14Z))	Diacylglycerophosphocholines [GP0101]	0.000963284	0.000716675	0.00119716	0.000106907	0.0023817	0.00193274	0.00165561	0.00146124	0.00152017	0.250535	0.81752	0.064478	0.509537
LMPR01070207		Neurosporaxanthin beta-D-glucopyranoside	C40 isoprenoids (tetraterpenes) [PR0107]	1.66848e-05	1.98829e-05	1.99822e-05	5.8863e-05	3.50822e-05	5.07841e-05	3.04136e-05	1.96327e-05	1.9626e-05	0.0995077	0.250653	0.268096	0.510016
LMGP03010307	1-(9Z,12Z-heptadecadienoyl)-2-(4Z,7Z,10Z,13Z,16Z,19Z-docosahexaenoyl)-glycero-3-phosphoserine	PS(17:2(9Z,12Z)/22:6(4Z,7Z,10Z,13Z,16Z,19Z))	Diacylglycerophosphoserines [GP0301]	8.87183e-05	7.72369e-05	0.000135664	3.76516e-05	7.34045e-05	8.3441e-05	2.10636e-05	8.3209e-05	2.88925e-05	0.307892	0.371238	0.762515	0.510989
LMGP02010888	1-(11Z,14Z-eicosadienoyl)-2-nonadecanoyl-glycero-3-phosphoethanolamine	PE(20:2(11Z,14Z)/19:0)	Diacylglycerophosphoethanolamines [GP0201]	0.00521213	0.00600409	0.00564808	0.00356582	0.00399575	0.000515771	0.00608991	0.00103818	0.00613238	0.0705606	0.704665	0.662636	0.511278
LMPR03080015	dolichyl-4 phosphate	dolichyl-4 phosphate	Dolichol monophosphates [PR0308]	0.00074273	0.000647115	0.000554718	0.000571065	0.00105712	0.000505055	0.000484487	0.000148858	0.000169545	0.145036	0.42399	0.702792	0.511544
LMGP10020019	1-octadecyl-2-dodecanoyl-glycero-3-phosphate	PA(O-18:0/12:0)	1-alkyl,2-acylglycerophosphates [GP1002]	0.00014853	0.000220535	0.000176637	0.000272774	0.000139718	0.000150532	0.000221615	6.99863e-05	0.000434589	0.199506	0.393746	0.756659	0.512261
LMGP03030015	1-(1Z-hexadecenyl)-2-(6Z,9Z,12Z,15Z-octadecatetraenoyl)-glycero-3-phosphoserine	PS(P-16:0/18:4(6Z,9Z,12Z,15Z))	1Z-alkenyl,2-acylglycerophosphoserines [GP0303]	0.00035699	0.000316942	4.45235e-05	0.000188773	0.000191042	0.000111162	0.000113664	0.000199837	0.000205997	0.70996	0.277883	0.298108	0.512426
LMPK12090003		Tephcalostan C	Coumestan flavonoids [PK1209]	2.38028e-06	1.65543e-06	2.11853e-05	1.62278e-05	1.56209e-05	1.47501e-05	1.28283e-05	1.3254e-05	1.75992e-05	1.31703	0.047819	0.181324	0.515271
LMFA01040028	5-hydroperoxy-7-[3,5-epidioxy-2-(2-octenyl)-cyclopentyl]-6-heptenoic acid		Hydroperoxy fatty acids [FA0104]	4.86332e-06	1.40859e-05	8.52434e-06	2.91651e-05	2.68057e-05	1.2577e-05	1.25958e-05	2.36748e-05	1.38127e-05	0.507085	0.392743	0.363937	0.515452
LMFA01170092	3-hydroxy-decanedioic acid	3-hydroxy-sebacic acid	Dicarboxylic acids [FA0117]	0.000204645	7.35428e-05	0.000100821	4.40317e-06	0.000229485	0.000228642	0.000158297	0.000149682	0.000157202	0.547549	0.841297	0.0302442	0.515779
LMSP0601CI02	GalNAcbeta1-4(NeuGcalpha2-3)Galbeta1-4Glcbeta-Cer(d18:1/18:0)		Gangliosides [SP0601]	9.3298e-05	0.000133459	5.48487e-05	0.000185358	3.58143e-05	0.000102378	0.00012571	7.12888e-05	4.43182e-05	0.418756	0.694684	0.515423	0.516544
LMGP02050030	1-heptadecanoyl-glycero-3-phosphoethanolamine	PE(17:0/0:0)	Monoacylglycerophosphoethanolamines [GP0205]	0.00197024	0.0029455	0.00184095	0.000260587	0.00207203	0.00164098	0.00398336	0.00383302	0.00421324	0.268117	0.714422	0.0477558	0.518501
LMGP04010635	1-(5Z,8Z,11Z,14Z-eicosatetraenoyl)-2-(6Z,9Z,12Z,15Z-octadecatetraenoyl)-glycero-3-phospho-(1'-sn-glycerol)	PG(20:4(5Z,8Z,11Z,14Z)/18:4(6Z,9Z,12Z,15Z))	Diacylglycerophosphoglycerols [GP0401]	0.0016779	0.00149317	0.00354591	0.00190205	0.00180043	0.0020078	0.00144137	0.00179488	5.55809e-06	0.507184	0.054477	0.87696	0.51886
LMPR02010032	3-[(2E,6E,10E,14E,18E,22E,26E,30E,34E)-3,7,11,15,19,23,27,31,35,39-decamethyltetraconta-2,6,10,14,18,22,26,30,34,38-decaen-1-yl]-5-methoxy-2-methylcyclohexa-2,5-diene-1,4-dione	2-decaprenyl-6-methoxy-3-methyl-1,4-benzoquinone	Ubiquinones [PR0201]	0.00284374	0.00431054	0.00354555	0.00153732	0.00106014	0.0010003	0.00165086	0.00197642	0.00178207	0.205692	0.245404	0.090842	0.520263
LMPK12112162		Quercetin 3-(6'''-p-coumaryl-gentiobioside)-7-rhamnoside	Flavones and Flavonols [PK1211]	1.30873e-05	1.32085e-05	2.71521e-06	1.37213e-05	1.65596e-05	1.40766e-05	1.01632e-05	6.49683e-06	1.78346e-06	0.622897	0.104585	0.683292	0.520827
LMPK12113168		Pollenitin 8-butyrate	Flavones and Flavonols [PK1211]	1.62161e-05	7.0841e-06	5.14785e-06	4.05387e-06	1.42119e-05	2.12937e-05	9.03779e-06	8.76379e-06	1.00772e-05	0.623362	0.657154	0.0745601	0.524638
LMST03020029	(5Z,7E)-(1S,3R)-21-nor-20-oxa-9,10-seco-5,7,10(19)-cholestatriene-1,3,25-triol	1alpha,25-dihydroxy-21-nor-20-oxavitamin D3 / 1alpha,25-dihydroxy-21-nor-20-oxacholecalciferol	Vitamin D3 and derivatives [ST0302]	1.43366e-05	2.56596e-05	2.53179e-05	7.95407e-06	2.59767e-05	3.56292e-05	1.00839e-05	6.61491e-06	3.1127e-05	0.295846	0.60582	0.832053	0.527684
LMGP01020193	1-octadecyl-2-dodecanoyl-glycero-3-phosphocholine	PC(O-18:0/12:0)	1-alkyl,2-acylglycerophosphocholines [GP0102]	0.00574021	0.0030045	3.45079e-05	0.00160426	0.0038438	0.00531534	0.00628167	0.00523489	0.00599551	0.975139	0.52086	0.0926813	0.528155
LMFA04000078	4,5-epoxy-17R-hydroxy-6E,8E,10Z,13Z,15E19Z-docosahexaenoic acid	4,5-epoxy-17R-HDHA		2.44822e-05	1.00178e-05	8.67929e-05	4.52523e-05	6.8512e-05	4.23423e-05	2.68786e-05	5.19822e-05	4.04398e-05	1.00905	0.27564	0.315974	0.528518
LMST03020492	(5Z,7E)-(1S,3R)-22-oxa-9,10-seco-5,7,10(19)-cholestatriene-1,3,25-triol 3-hemiglutarate	1alpha,25-dihydroxy-22-oxavitamin D3 3-hemiglutarate/ 1alpha,25-dihydroxy-22-oxacholecalciferol 3-hemiglutarate	Vitamin D3 and derivatives [ST0302]	0.000255324	0.00017421	2.82063e-05	0.000189141	0.000213646	0.000223036	1.57916e-05	0.000147216	0.000164749	0.754315	0.0838911	0.745181	0.529951
LMGP01012022	1-(11Z-docosenoyl)-2-(9Z-nonadecenoyl)-glycero-3-phosphocholine	PC(22:1(11Z)/19:1(9Z))	Diacylglycerophosphocholines [GP0101]	0.000463751	0.000415845	0.000549314	0.00011832	0.000332967	7.33699e-05	0.000292574	0.000426594	0.000157364	0.141956	0.793291	0.460733	0.530221
LMFA08020138	N-(9Z,12Z-octadecadienoyl)-taurine	N-linoleoyl taurine	N-acyl amines [FA0802]	0.000163512	8.76455e-05	8.95826e-05	4.18264e-05	7.49324e-05	6.3393e-05	3.09613e-05	6.0677e-05	4.95186e-05	0.380818	0.279833	0.31902	0.531248
LMGP02011149	1-(4Z,7Z,10Z,13Z,16Z,19Z-docosahexaenoyl)-2-(9Z-nonadecenoyl)-glycero-3-phosphoethanolamine	PE(22:6(4Z,7Z,10Z,13Z,16Z,19Z)/19:1(9Z))	Diacylglycerophosphoethanolamines [GP0201]	0.00155212	0.00097245	0.00112591	0.000510844	0.000333608	0.000893955	0.000134503	0.000798118	0.000945671	0.24682	0.494259	0.690114	0.531812
LMPK12110605	0	Velloquercetin 4'-methyl ether	Flavones and Flavonols [PK1211]	1.35673e-05	1.19061e-05	3.04005e-06	7.06922e-06	7.91274e-06	5.51505e-06	4.61611e-06	4.14455e-06	4.21938e-06	0.59547	0.178017	0.0585746	0.531901
LMST05050004	3beta-[beta-glucopyranosyloxyuronic acid]-16-hydroxy-5alpha,14beta-poriferast-16-ene-15,23-dione	Pandaroside B	Other Steroid conjugates [ST0505]	4.69176e-05	3.25758e-05	8.56221e-05	1.0905e-05	4.5171e-05	2.03322e-05	3.59146e-05	6.33093e-05	3.58286e-05	0.498555	0.694998	0.35189	0.533829
LMGL02010294	1-docosanoyl-2-(4Z,7Z,10Z,13Z,16Z,19Z-docosahexaenoyl)-sn-glycerol	DG(22:0/22:6(4Z,7Z,10Z,13Z,16Z,19Z)/0:0)[iso2]	Diacylglycerols [GL0201]	0.000307785	0.000243446	0.000349434	0.00133236	0.00075359	0.000772075	0.00068784	0.000537582	0.000585093	0.17786	0.345289	0.127261	0.533997
LMGP10010981	1-dodecanoyl-2-tetradecanoyl-glycero-3-phosphate	PA(12:0/14:0)	Diacylglycerophosphates [GP1001]	0.000871358	0.000575737	0.000351719	0.000610831	0.000268501	0.000213072	0.000783559	0.000742365	0.000131772	0.434687	0.591638	0.660554	0.536527
LMST01031079	campest-22E-en-3beta,4beta,5alpha,6alpha,8beta,14alpha,15alpha,25,28-nonol		Ergosterols and C24-methyl derivatives [ST0103]	0.000585156	2.45279e-05	0.000145769	0.000713766	0.000846953	0.000943076	0.00059491	0.00055663	0.000591408	1.17139	0.137974	0.0364253	0.537412
LMGP10010945	1,2-didocosanoyl-sn-glycero-3-phosphate	PA(22:0/22:0)	Diacylglycerophosphates [GP1001]	0.00039861	0.00057626	0.000864986	0.000997482	0.000188663	0.000877476	0.00034111	0.000388872	0.000285856	0.383806	0.634525	0.152249	0.541232
LMPR0104170019		Gibberellin A36	C20 isoprenoids (diterpenes) [PR0104]	2.546e-06	2.07144e-06	3.64382e-06	7.50372e-06	5.57686e-06	1.86188e-06	2.764e-06	2.77904e-06	2.39729e-06	0.292878	0.575761	0.0816815	0.543151
LMPR04000019		bacteriohopane-,32,33,34-triol-35-cyclitolguanine		0.000331624	0.00461962	0.00460505	0.00248759	0.00358489	0.00342276	0.00386287	0.00381339	0.00035256	0.77587	0.187134	0.751996	0.545051
LMGP01040028				0.000523405	0.00034627	0.000146353	0.000328252	0.000181134	0.000184179	0.000147026	0.000127527	0.000187632	0.556995	0.363657	0.199037	0.5458
LMFA02000127	9-hydroxy-octadecanoic acid	DL-9-hydroxy stearic acid	Other Octadecanoids [FA0200]	3.48736e-05	3.0169e-05	5.08976e-05	0.000111359	0.000163255	0.000196103	0.000172812	0.000129324	0.000123877	0.281193	0.272312	0.18886	0.546195
LMGP01030095	1-(1Z-eicosenyl)-2-(11Z,14Z-eicosadienoyl)-glycero-3-phosphocholine	PC(P-20:0/20:2(11Z,14Z))	1Z-alkenyl,2-acylglycerophosphocholines [GP0103]	0.00732629	0.000102337	0.00106682	0.00645158	0.00827729	0.00493014	0.00547433	0.00799522	0.0061793	1.38501	0.255742	0.198577	0.546617
LMST01040230				0.00131764	0.00714952	0.00377031	0.000339623	0.00485946	0.00434532	0.0061092	0.00637669	0.00790718	0.71784	0.777785	0.142712	0.546929
LMSP03020029				3.72645e-05	3.63934e-05	4.94282e-05	6.02907e-05	0.000108692	0.000142132	0.000124984	4.74343e-05	5.67558e-05	0.177613	0.396778	0.554248	0.546958
LMST04010380	3alpha-Hydroxy-12-oxo-5beta-chol-8-en-24-oic Acid		C24 bile acids, alcohols, and derivatives [ST0401]	2.24726e-05	1.9064e-05	1.85893e-06	7.03266e-05	4.35619e-05	5.09143e-05	3.82285e-05	4.23782e-05	3.63634e-05	0.763873	0.251714	0.0789649	0.548257
LMPK12113259		Gossypetin 3,7,3'-trimethyl ether 8-acetate	Flavones and Flavonols [PK1211]	8.15774e-06	7.45702e-06	5.1651e-06	7.26685e-06	1.22187e-05	1.91335e-06	4.25538e-06	1.42996e-06	6.89957e-06	0.225974	0.722557	0.652045	0.548542
LMPR01080008	(2R,6R,2'R,6'R)-2,2-bis(4-hydroxy-3-methyl- 2-butenyl)-epsilon,epsilon-carotene	Decaprenoxanthin	Polyterpenes [PR0108]	6.11484e-05	0.00017362	0.000344527	0.000207559	0.000346891	0.000356459	0.000128885	0.000102682	0.000141116	0.738949	0.274483	0.158063	0.552254
LMST01031139				0.00431375	0.00396859	0.0025048	0.000837437	0.00117301	0.0010928	0.00204616	0.00196177	0.00200262	0.267093	0.16941	0.021065	0.552589
LMGP10020013	1-hexadecyl-2-(11Z-eicosenoyl)-glycero-3-phosphate	PA(O-16:0/20:1(11Z))	1-alkyl,2-acylglycerophosphates [GP1002]	0.005886	0.00373844	0.00838145	0.00190661	0.000107539	0.00358226	0.00500525	0.0046511	0.00524182	0.387153	0.931522	0.0598666	0.553262
LMGP04010449	1-(6Z,9Z,12Z,15Z-octadecatetraenoyl)-2-(5Z,8Z,11Z,14Z,17Z-eicosapentaenoyl)-glycero-3-phospho-(1'-sn-glycerol)	PG(18:4(6Z,9Z,12Z,15Z)/20:5(5Z,8Z,11Z,14Z,17Z))	Diacylglycerophosphoglycerols [GP0401]	0.000137512	0.000106739	2.51356e-05	3.08643e-05	5.28079e-05	9.96966e-05	7.08519e-05	3.22913e-05	7.54902e-05	0.646721	0.575258	0.398284	0.553952
LMGL03014729	1-(9Z-tetradecenoyl)-2-(9Z,12Z-heptadecadienoyl)-3-(9Z,12Z,15Z-octadecatrienoyl)-sn-glycerol	TG(14:1(9Z)/17:2(9Z,12Z)/18:3(9Z,12Z,15Z))[iso6]	Triacylglycerols [GL0301]	0.00720779	0.000103255	0.00103933	0.00619806	0.0089687	0.00489715	0.00579096	0.0077313	0.00611175	1.38679	0.310934	0.158922	0.554174
LMGP02020070	1-eicosyl-2-(9Z,12Z-heptadecadienoyl)-glycero-3-phosphoethanolamine	PE(O-20:0/17:2(9Z,12Z))	1-alkyl,2-acylglycerophosphoethanolamines [GP0202]	0.000555646	0.000133465	0.000211596	0.000863951	0.000891302	0.000540256	0.000271507	0.000456736	0.000400789	0.748129	0.255186	0.252438	0.554619
LMGL03012640	1,2-didodecanoyl-3-(6Z,9Z,12Z-octadecatrienoyl)-sn-glycerol	TG(12:0/12:0/18:3(6Z,9Z,12Z))[iso3]	Triacylglycerols [GL0301]	0.00219598	0.00231881	0.000216738	0.000130904	0.00118647	0.0013985	0.00187936	0.00174556	0.0018593	0.748029	0.749997	0.0394725	0.554707
LMGP10010631	1-(5Z,8Z,11Z,14Z-eicosatetraenoyl)-2-(6Z,9Z,12Z-octadecatrienoyl)-glycero-3-phosphate	PA(20:4(5Z,8Z,11Z,14Z)/18:3(6Z,9Z,12Z))	Diacylglycerophosphates [GP1001]	0.000119197	4.00694e-05	6.15183e-05	8.30763e-05	0.000209394	2.37804e-05	0.000147686	0.000140419	0.000137278	0.556054	0.899307	0.0376477	0.556866
LMGP03010701	1-heneicosanoyl-2-(7Z,10Z,13Z,16Z-docosatetraenoyl)-glycero-3-phosphoserine	PS(21:0/22:4(7Z,10Z,13Z,16Z))	Diacylglycerophosphoserines [GP0301]	0.000535652	0.00101988	9.23928e-05	0.000672962	0.000285697	0.000756096	0.000340654	0.00118428	0.000871964	0.844506	0.43922	0.533846	0.562005
LMSP0601FO02	NeuAcalpha2-3Galbeta1-4GlcNAcalpha1-3(GlcNAcbeta1-6)Galbeta1-4GlcNAcbeta1-3Galbeta1-4Glcbeta-Cer(d18:1/18:0)		Gangliosides [SP0601]	0.00048147	0.000133341	0.000426159	0.000522575	0.000148874	5.90499e-05	0.00035602	0.000576282	0.000277565	0.539154	1.00955	0.384009	0.562982
LMST01031134				0.00732629	0.000102337	0.00106634	0.00645158	0.00938261	0.00493014	0.00547433	0.00799522	0.0061793	1.38513	0.326972	0.198577	0.563746
LMPR03030005	0	all-trans-hexaprenyl diphosphate	Bactoprenol diphosphates [PR0303]	0.000163746	0.000171459	0.000393802	0.000197531	8.63719e-05	6.6232e-05	0.000145542	0.000311803	0.000137092	0.537663	0.605874	0.497214	0.564487
LMGP10010749	1-(11Z-docosenoyl)-2-heneicosanoyl-glycero-3-phosphate	PA(22:1(11Z)/21:0)	Diacylglycerophosphates [GP1001]	0.000170401	0.000802208	0.000207816	8.43808e-05	0.000892802	0.000720464	0.000816967	0.000827295	0.000882577	0.900863	0.752458	0.0418849	0.56589
LMGL03015537	1-(9Z-pentadecenoyl)-2-(6Z,9Z,12Z-octadecatrienoyl)-3-(6Z,9Z,12Z,15Z-octadecatetraenoyl)-sn-glycerol	TG(15:1(9Z)/18:3(6Z,9Z,12Z)/18:4(6Z,9Z,12Z,15Z))[iso6]	Triacylglycerols [GL0301]	0.00505044	0.00490355	0.00392362	0.001172	0.00133553	0.00115508	0.00234947	0.00227035	0.00229769	0.132427	0.0816295	0.0174269	0.566013
LMGL03013165	1,2-didocosanoyl-3-11Z-docosenoyl-sn-glycerol	TG(22:0/22:0/22:1(11Z))[iso3]	Triacylglycerols [GL0301]	1.50208e-05	8.27296e-05	1.35756e-05	6.3573e-05	0.000129131	0.000129603	7.62875e-05	6.56583e-05	7.60879e-05	1.06486	0.353578	0.0836564	0.567376
LMGP01030083	1-(1Z-eicosenyl)-2-(9Z-heptadecenoyl)-glycero-3-phosphocholine	PC(P-20:0/17:1(9Z))	1Z-alkenyl,2-acylglycerophosphocholines [GP0103]	0.00697523	0.000865699	0.00951208	0.00159587	0.00479607	0.00253199	0.00579251	0.00698142	0.00603681	0.76837	0.553136	0.100138	0.567673
LMGL03010047	1-(9Z-hexadecenoyl)-2-(9Z-heptadecenoyl)-3-(9Z,12Z-heptadecadienoyl)-sn-glycerol	TG(16:1(9Z)/17:1(9Z)/17:2(9Z,12Z))[iso6]	Triacylglycerols [GL0301]	0.00205029	0.00104612	0.000621141	0.00333504	0.0039031	0.00141201	0.00140278	0.00171908	0.00147099	0.592224	0.452774	0.108729	0.56778
LMSP0505CH01	Galbeta1-4(Fucalpha1-3)GlcNAcbeta1-3Galbeta1-4GlcNAcbeta1-3Galbeta1-4(Fucalpha1-3)GlcNAcbeta1-3Galbeta1-4Glcbeta-Cer(d18:1/16:0)		Galbeta1-4GlcNAcbeta1-3Galbeta1-4Glc- (Neolacto series) [SP0505]	0.000160329	3.55786e-05	6.23212e-05	0.000275646	0.000266751	0.000267689	0.000153956	0.000152522	8.18238e-05	0.763047	0.0180983	0.318601	0.567811
LMSP03010069	N-(nonadecanoyl)-eicosasphing-4-enine-1-phosphocholine	SM(d20:1/19:0)	Ceramide phosphocholines (sphingomyelins) [SP0301]	0.000382633	0.000395537	0.000997256	0.000357025	0.00027939	0.000157575	0.000334698	0.000347893	0.000458256	0.593413	0.379869	0.178416	0.569668
LMSP02010020	N-(heptadecanoyl)-sphing-4-enine	Cer(d18:1/17:0)	N-acylsphingosines (ceramides) [SP0201]	5.30386e-05	0.000127943	3.51061e-05	0.000141706	0.000133366	4.98198e-05	3.81923e-05	4.55456e-05	7.15325e-05	0.683694	0.469212	0.338438	0.569923
LMGP03030046	1-(1Z-octadecenyl)-2-eicosanoyl-glycero-3-phosphoserine	PS(P-18:0/20:0)	1Z-alkenyl,2-acylglycerophosphoserines [GP0303]	0.00510526	0.00605642	0.00562569	0.000156406	0.00399492	0.000110789	0.00594105	0.00606387	0.00618743	0.0851151	1.56926	0.0203143	0.571282
LMGP10020071	1-eicosyl-2-docosanoyl-glycero-3-phosphate	PA(O-20:0/22:0)	1-alkyl,2-acylglycerophosphates [GP1002]	0.000365164	0.000485116	0.000692807	0.000360149	0.000175304	5.1603e-05	0.000257441	0.000265176	0.000259298	0.322279	0.793516	0.0154909	0.571305
LMFA08040005	N-(11Z,14Z,17Z-eicosatrienoyl)-ethanolamine	Anandamide (20:3, n-3)	N-acyl ethanolamines (endocannabinoids) [FA0804]	5.80738e-06	2.06256e-05	7.10626e-06	3.37317e-05	4.05297e-05	5.4678e-05	2.81883e-05	2.49025e-05	2.59207e-05	0.734014	0.248627	0.0638659	0.572332
LMSP01080006	14-methyl-hexadecasphing-4E-enine	anteiso (4E,14-methyl-d16:1) sphingosine	Sphingoid base analogs [SP0108]	2.62272e-05	2.16546e-05	5.00393e-05	6.8042e-05	6.27521e-05	6.03701e-05	1.83517e-05	1.69786e-05	1.77528e-05	0.466918	0.0616237	0.0389071	0.573576
LMST01010348	cholest-5,24-dien-3beta-ol 3-O-beta-D-glucopyranoside		Cholesterol and derivatives [ST0101]	1.62392e-05	9.90484e-06	2.27512e-05	3.73545e-05	4.29975e-05	4.36409e-05	2.69004e-06	2.12508e-05	2.8924e-05	0.394111	0.0836824	0.765439	0.574415
LMFA01050255	3R-hydroxy-eicosanoic acid		Hydroxy fatty acids [FA0105]	3.94777e-05	8.29839e-05	9.48955e-05	4.23555e-05	3.52539e-05	3.54813e-05	0.000108157	3.77095e-05	1.87146e-05	0.402628	0.107067	0.858968	0.574485
LMGP03010245	1-heptadecanoyl-2-(11Z-docosenoyl)-glycero-3-phosphoserine	PS(17:0/22:1(11Z))	Diacylglycerophosphoserines [GP0301]	0.00144692	0.000564875	0.00080797	0.000748036	0.000247801	8.69283e-05	0.00116847	0.00118483	0.00140645	0.484705	0.955235	0.106065	0.575104
LMFA07010441	dodecyl hexanoate		Wax monoesters [FA0701]	0.000210265	0.000116445	0.000143419	0.000192556	0.000280529	0.000128473	5.85288e-05	5.01945e-05	5.51511e-05	0.308224	0.380712	0.0767425	0.575762
LMSP01040006	tetradecasphing-4E-enine	C14 sphingosine	Sphingoid base homologs and variants [SP0104]	6.0791e-06	2.4877e-06	2.08147e-06	1.94874e-06	4.75864e-06	6.65326e-06	6.63955e-06	2.00213e-06	1.59833e-06	0.619864	0.531499	0.820684	0.576472
LMGP04050004				0.000205672	0.000111496	0.000116094	0.000617451	0.000619444	0.000730955	0.000401276	0.000349944	0.000374798	0.36764	0.0990377	0.0683917	0.577037
LMST01010293	9,11alpha-epoxy-6alpha-acetoxy-cholest-7-en-3beta,5alpha,19-triol		Cholesterol and derivatives [ST0101]	9.8175e-05	6.88557e-06	9.13197e-05	0.000123377	1.6069e-05	7.694e-05	4.69594e-05	0.000113678	6.60921e-05	0.776698	0.746104	0.454583	0.577735
LMGP02030072	1-(1Z-eicosenyl)-2-(9Z,12Z-heptadecadienoyl)-glycero-3-phosphoethanolamine	PE(P-20:0/17:2(9Z,12Z))	1Z-alkenyl,2-acylglycerophosphoethanolamines [GP0203]	0.000618078	0.000515947	0.000569604	0.000419209	0.00164263	0.000411266	0.000453664	0.00097441	0.000569228	0.0899626	0.859622	0.410755	0.578437
LMGP02010474	1-(9Z-pentadecenoyl)-2-dodecanoyl-glycero-3-phosphoethanolamine	PE(15:1(9Z)/12:0)	Diacylglycerophosphoethanolamines [GP0201]	6.8117e-05	5.23512e-05	8.70529e-05	0.000161638	0.000189378	0.0001959	0.000129182	2.52181e-06	0.000167109	0.251178	0.0997929	0.865304	0.578656
LMGP02010567	1-(9Z-heptadecenoyl)-2-hexadecanoyl-glycero-3-phosphoethanolamine	PE(17:1(9Z)/16:0)	Diacylglycerophosphoethanolamines [GP0201]	0.000160893	6.83773e-05	2.04923e-05	4.31331e-05	6.73076e-05	8.15392e-05	9.7787e-05	0.000188424	0.000103817	0.857289	0.303412	0.389807	0.580097
LMGP01050133	1-(8Z,11Z,14Z-eicosatrienoyl)-glycero-3-phosphocholine	PC(20:3(8Z,11Z,14Z)/0:0)	Monoacylglycerophosphocholines [GP0105]	0.000397695	0.000222287	0.00040973	0.000855742	0.000336769	0.000586618	1.05539e-05	0.00038001	0.000397382	0.305674	0.437651	0.831884	0.580308
LMGP04030081	1-(1Z-eicosenyl)-2-heneicosanoyl-glycero-3-phospho-(1'-sn-glycerol)	PG(P-20:0/21:0)	1Z-alkenyl,2-acylglycerophosphoglycerols [GP0403]	0.00495776	0.00490355	0.00442208	0.00117953	0.00132528	0.00114946	0.00230229	0.00224843	0.00212243	0.0619338	0.0772026	0.0414996	0.581232
LMSP0601AJ07	NeuAcalpha2-3Galbeta1-4Glcbeta-Cer(d18:1/24:1(15Z))		Gangliosides [SP0601]	5.86313e-05	0.000111252	1.66128e-05	7.7122e-05	9.85846e-05	4.54864e-05	3.49329e-05	3.70519e-05	2.71008e-05	0.762778	0.362277	0.158703	0.5829
LMPK12020225		Epimopanan-4alpha-ol	Flavans, Flavanols and Leucoanthocyanidins [PK1202]	9.89544e-05	7.02694e-05	9.79992e-05	4.51397e-05	5.79849e-06	5.3435e-06	7.00119e-05	6.7135e-05	6.99707e-05	0.18291	1.21777	0.0238887	0.583057
LMGP02010340	1-(9Z-octadecenoyl)-2-hexadecanoyl-sn-glycero-3-phospho-N-methylethanolamine	PE-NMe(18:1(9Z)/16:0)	Diacylglycerophosphoethanolamines [GP0201]	0.00347881	0.0040771	0.00374998	0.00235771	4.76997e-05	6.56192e-05	0.00349439	0.00339285	0.00305694	0.0794939	1.61294	0.0690717	0.583145
LMGP01050004	1-(6Z,9Z,12Z,15Z-heneicosatetraenoyl)-sn-glycero-3-phosphocholine	PC(21:4(6Z,9Z,12Z,15Z)/0:0)	Monoacylglycerophosphocholines [GP0105]	0.000140253	8.5856e-05	0.000119444	1.12271e-05	0.000181878	0.000170403	0.000185285	1.02913e-05	0.00017868	0.238291	0.787208	0.795024	0.583897
LMGP01030103	1-(1Z-eicosenyl)-2-(7Z,10Z,13Z,16Z-docosatetraenoyl)-glycero-3-phosphocholine	PC(P-20:0/22:4(7Z,10Z,13Z,16Z))	1Z-alkenyl,2-acylglycerophosphocholines [GP0103]	0.00431375	0.00422636	0.0025048	0.000802134	0.00117301	0.0010928	0.00204636	0.00196185	0.00169345	0.277079	0.190816	0.0969542	0.584296
LMGP01030092	1-(1Z-eicosenyl)-2-(9Z-nonadecenoyl)-glycero-3-phosphocholine	PC(P-20:0/19:1(9Z))	1Z-alkenyl,2-acylglycerophosphocholines [GP0103]	0.00340271	0.000526036	0.000868467	0.00174061	0.000831209	0.000803743	0.00177124	0.00225924	0.00193238	0.982666	0.47383	0.125096	0.584826
LMSP0505DI02	Galalpha1-3(Fucalpha1-2)Galbeta1-4Glcbeta-Cer(d18:1/18:0)		Galbeta1-4GlcNAcbeta1-3Galbeta1-4Glc- (Neolacto series) [SP0505]	0.000197276	7.09252e-05	5.48351e-05	9.66529e-05	0.000176222	0.000182312	9.95743e-05	5.09123e-05	3.37577e-05	0.724465	0.314999	0.555926	0.584981
LMST01040206				0.00340621	0.000526036	0.000868467	0.00174061	0.000831209	0.000803743	0.00177489	0.00225619	0.00193238	0.983205	0.47383	0.123449	0.585094
LMGP06010668	1-heneicosanoyl-2-(11Z-docosenoyl)-glycero-3-phospho-(1'-myo-inositol)	PI(21:0/22:1(11Z))	Diacylglycerophosphoinositols [GP0601]	0.00175469	0.00115476	0.00208158	0.000334041	0.000698497	0.00110381	0.000656837	0.000517626	0.00069892	0.282546	0.540732	0.151946	0.58621
LMFA07010340	8Z,10E-Pentadecadienyl acetate		Wax monoesters [FA0701]	1.0716e-05	2.79776e-06	2.10943e-05	2.47303e-05	4.65055e-05	2.53848e-05	2.01139e-05	1.30968e-05	2.23932e-05	0.795405	0.384617	0.261414	0.586385
LMGL03011931	1-(11Z-eicosenoyl)-2-(8Z,11Z,14Z-eicosatrienoyl)-3-(10Z,13Z,16Z-docosatrienoyl)-sn-glycerol	TG(20:1(11Z)/20:3(8Z,11Z,14Z)/22:3(10Z,13Z,16Z))[iso6]	Triacylglycerols [GL0301]	0.000920744	0.000763556	0.00170711	0.000795172	0.00390145	0.00436148	0.00267475	0.00250688	0.00266596	0.447186	0.642484	0.0361203	0.586423
LMGP06010757	1-(7Z,10Z,13Z,16Z-docosatetraenoyl)-2-tridecanoyl-glycero-3-phospho-(1'-myo-inositol)	PI(22:4(7Z,10Z,13Z,16Z)/13:0)	Diacylglycerophosphoinositols [GP0601]	7.32122e-05	7.57588e-05	0.00019261	6.10026e-05	3.82601e-05	2.89478e-05	0.000113436	0.000116083	0.000172715	0.599078	0.385842	0.249758	0.587273
LMFA02020003	(1R,2S)-3-oxo-2-(2'Z-pentenyl)-cyclopentaneacetic acid	(3R,7S)-iso-jasmonic acid	Jasmonic acids [FA0202]	1.05837e-05	6.30247e-06	1.96134e-05	2.20794e-05	2.53226e-06	9.41296e-06	8.76287e-06	8.005e-06	8.32841e-06	0.558514	0.874242	0.0454592	0.588967
LMFA08020122	N-octadecanoyl-valine	N-stearoyl valine	N-acyl amines [FA0802]	6.2123e-05	1.39629e-05	8.09918e-05	2.29973e-05	6.25002e-05	5.05241e-05	1.13537e-05	5.54927e-05	2.26235e-05	0.660146	0.446734	0.768974	0.591634
LMST01010378				0.00380789	0.00345053	0.00136194	0.000571132	0.000642745	0.00117433	0.0020739	0.00198003	0.0021709	0.459776	0.413955	0.0459975	0.593007
LMGL03014661	1-(9Z-tetradecenoyl)-2-(9Z-hexadecenoyl)-3-(6Z,9Z,12Z,15Z-octadecatetraenoyl)-sn-glycerol	TG(14:1(9Z)/16:1(9Z)/18:4(6Z,9Z,12Z,15Z))[iso6]	Triacylglycerols [GL0301]	0.00197957	0.0016676	0.0016124	0.000252477	0.000499612	0.00042785	0.000889987	0.000889364	0.000963952	0.112927	0.323244	0.0468973	0.594022
LMPR03070004	alpha-dihydroeicosaprenol	Dolichol-20	Dolichols [PR0307]	0.000108222	0.000135288	8.02123e-05	0.000219913	6.33418e-05	0.000284937	9.24203e-05	0.000141161	4.70611e-05	0.25521	0.601412	0.50306	0.594105
LMGP10020089	1-octadecyl-2-octadecanoyl-glycero-3-phosphate	PA(O-18:0/18:0)	1-alkyl,2-acylglycerophosphates [GP1002]	0.00105495	0.000323576	0.00108578	0.000134459	7.55603e-05	0.000742736	0.00110199	0.000959873	0.00110173	0.52522	1.16305	0.077738	0.594152
LMPR0105040001		(+)-Dysideapalaunic acid	C25 isoprenoids (sesterterpenes) [PR0105]	4.6462e-05	1.43584e-05	2.16496e-05	5.84131e-05	1.84899e-05	3.33515e-05	3.0202e-05	2.78514e-05	2.76537e-06	0.612217	0.549027	0.750137	0.595658
LMGP03030074	1-(1Z-eicosenyl)-2-(9Z-nonadecenoyl)-glycero-3-phosphoserine	PS(P-20:0/19:1(9Z))	1Z-alkenyl,2-acylglycerophosphoserines [GP0303]	8.28807e-05	0.000192326	0.000166942	0.000343352	0.000566055	9.13595e-05	0.000265392	0.00026189	0.000429423	0.388676	0.71195	0.300187	0.595993
LMST05010021	(5Z,7E,22E)-(3S)-9,10-seco-5,7,10(19),22-ergostatetraene-3,25-diol 25-D-glucuronide	25-hydroxyvitamin D2 25-(beta-glucuronide) / 25 hydroxyergocalciferol 25-(beta-glucuronide)	Glucuronides [ST0501]	0.00156941	0.00114153	0.000961425	0.000226762	4.31104e-05	0.000433312	0.00139376	0.00111331	0.00121408	0.255116	0.832838	0.114531	0.596459
LMSP0503AA04	GalNAcbeta1-4Galbeta1-4Glcbeta-Cer(d18:1/22:0)		GalNAcbeta1-4Galbeta1-4Glc- (Ganglio series) [SP0503]	0.000301172	7.58293e-05	0.000232237	0.000254309	8.4489e-05	7.296e-05	0.000284106	5.5543e-05	0.000315956	0.568577	0.739785	0.650014	0.596611
LMGP03010408	1-(9Z,12Z,15Z-octadecatrienoyl)-2-(9Z,12Z-octadecadienoyl)-glycero-3-phosphoserine	PS(18:3(9Z,12Z,15Z)/18:2(9Z,12Z))	Diacylglycerophosphoserines [GP0301]	3.25685e-05	3.94198e-05	2.24055e-05	7.42801e-05	2.13104e-05	9.67091e-05	1.96678e-05	8.36535e-05	8.349e-05	0.272073	0.604003	0.592497	0.596702
LMGP02050001	1-octadecanoyl-sn-glycero-3-phosphoethanolamine	PE(18:0/0:0)	Monoacylglycerophosphoethanolamines [GP0205]	0.00187311	0.00132299	0.000369488	0.000112976	0.00122781	0.00116823	0.000698061	0.000646098	0.000727833	0.640098	0.749886	0.0598936	0.597586
LMFA06000196	10E,12E,14E-Hexadecatrienal			1.03802e-05	5.02973e-06	8.82027e-06	1.00925e-05	3.45e-06	1.69231e-06	1.01629e-06	5.9519e-06	5.20357e-06	0.340687	0.872441	0.655616	0.599805
LMSP0505BU03	Galalpha1-3Galbeta1-4GlcNAcbeta1-3(Galalpha1-3Galbeta1-4GlcNAcbeta1-6)Galbeta1-4GlcNAcbeta1-3(Galalpha1-3Galbeta1-4GlcNAcbeta1-6)Galbeta1-4GlcNAcbeta1-3Galbeta1-4Glcbeta-Cer(d18:1/20:0)		Galbeta1-4GlcNAcbeta1-3Galbeta1-4Glc- (Neolacto series) [SP0505]	8.71557e-05	0.000290025	0.000206977	0.000545751	0.000151171	0.000435093	0.000720014	0.000508652	0.000794504	0.523773	0.539387	0.219883	0.601291
LMFA01030745	12,14-Pentacosadiynoic acid		Unsaturated fatty acids [FA0103]	2.09724e-05	4.35255e-05	1.4342e-05	4.711e-06	4.79848e-05	3.69469e-05	2.35679e-05	2.03461e-05	1.08189e-05	0.582139	0.752507	0.363362	0.601451
LMSP0501AA58				9.00595e-05	6.99555e-05	0.000130977	9.92703e-05	5.47644e-05	0.000211407	8.02858e-05	5.82563e-05	2.19941e-05	0.320595	0.662634	0.550044	0.601746
LMSP0502AS07	GlcNAcbeta1-3Galalpha1-4Galbeta1-4Glcbeta-Cer(d18:1/24:1(15Z))		GalNAcbeta1-3Galalpha1-4Galbeta1-4Glc- (Globo series) [SP0502]	6.31461e-05	4.99771e-05	0.000123009	5.25425e-05	1.64991e-05	1.41964e-05	4.53846e-05	4.74315e-05	8.14337e-05	0.494526	0.775075	0.348602	0.601898
LMGP10010811	1-(7Z,10Z,13Z,16Z-docosatetraenoyl)-2-heneicosanoyl-glycero-3-phosphate	PA(22:4(7Z,10Z,13Z,16Z)/21:0)	Diacylglycerophosphates [GP1001]	9.26809e-05	0.000206909	0.000652277	0.00052369	0.000268576	3.90546e-05	0.00057146	0.000559932	0.000463771	0.931886	0.874863	0.111201	0.604424
LMFA03010074	N,N-dimethyl-9S,11R,15S-trihydroxy-5Z,13E-prostadien-1-amide	PGF2alpha dimethyl amide	Prostaglandins [FA0301]	8.58316e-05	4.50474e-05	4.6888e-05	5.19371e-05	1.87541e-05	3.45461e-05	1.84746e-05	1.92741e-05	1.76351e-05	0.388719	0.473158	0.0443949	0.604913
LMPR0104080009	(13S)-pimara-7,15-dien-18-al	isopimara-7,15-dienal	C20 isoprenoids (diterpenes) [PR0104]	2.28702e-05	1.40662e-05	4.13646e-05	2.38185e-05	1.62552e-05	1.55163e-05	1.1786e-05	1.00226e-05	4.0707e-06	0.533822	0.247967	0.468641	0.605357
LMST05050002	4-beta-(3'-sulfo-beta-D-glucopyranosyloxy)-5alpha-pregn-20-en-3beta,19-diol	Ptilosaponoside B	Other Steroid conjugates [ST0505]	6.77349e-05	2.57047e-05	9.4263e-06	6.39105e-05	0.000107643	4.34807e-05	0.000132876	0.000128264	0.000132791	0.877466	0.457304	0.0200938	0.605377
LMST03020061	(5Z,7E)-(1S,3R,20R)-22-oxa-9,10-seco-5,7,10(19)-cholestatriene-1,3,25-triol	1alpha,25-dihydroxy-22-oxa-20-epivitamin D3 / 1alpha,25-dihydroxy-22-oxa-20-epicholecalciferol	Vitamin D3 and derivatives [ST0302]	2.54868e-05	0.000348195	0.000626674	0.000269563	0.00131449	0.00118527	0.000882826	0.000819743	0.000890887	0.902273	0.617114	0.0450639	0.60552
LMST01080040	(25R)-12-oxo-spirost-5-en-2alpha,3beta-diol	Kammogenin	Spirostanols and derivatives [ST0108]	0.000144043	0.000191392	0.000135201	0.000287172	7.34487e-05	3.29537e-05	4.13226e-05	0.000110642	0.000149093	0.192598	1.04117	0.544251	0.610068
LMGP01011996	1-docosanoyl-2-(8Z,11Z,14Z-eicosatrienoyl)-glycero-3-phosphocholine	PC(22:0/20:3(8Z,11Z,14Z))	Diacylglycerophosphocholines [GP0101]	0.000292869	0.00017936	0.000567377	0.000206446	0.000144497	0.000119522	0.000166034	0.000150353	0.000198791	0.575692	0.285378	0.143925	0.611737
LMGP04010068	1-tridecanoyl-2-dodecanoyl-glycero-3-phospho-(1'-sn-glycerol)	PG(13:0/12:0)	Diacylglycerophosphoglycerols [GP0401]	0.000288938	0.000294295	0.000178541	0.00110152	0.0012613	0.00106333	0.000550059	0.00054357	0.000549987	0.257318	0.0919588	0.0068005	0.612209
LMPR04000025		2-methyl-32,35-anhydrobacteriohopanetetrol		0.000358847	0.000319943	0.000175178	1.37725e-05	0.000438998	0.000324036	0.000257398	0.000247981	1.67874e-05	0.34001	0.849481	0.782966	0.61428
LMGP10030050	1-(1Z-octadecenyl)-2-(5Z,8Z,11Z,14Z,17Z-eicosapentaenoyl)-glycero-3-phosphate	PA(P-18:0/20:5(5Z,8Z,11Z,14Z,17Z))	1Z-alkenyl,2-acylglycerophosphates [GP1003]	3.33547e-05	0.000179053	2.12713e-05	3.65206e-05	0.000192549	0.000104253	0.000128931	0.000123742	9.15912e-05	1.12738	0.704181	0.176267	0.614398
LMGL02010300	1-(10Z,13Z,16Z-docosatrienoyl)-2-(4Z,7Z,10Z,13Z,16Z,19Z-docosahexaenoyl)-sn-glycerol	DG(22:3(10Z,13Z,16Z)/22:6(4Z,7Z,10Z,13Z,16Z,19Z)/0:0)[iso2]	Diacylglycerols [GL0201]	0.00868631	0.000547966	0.0129334	0.0032965	0.00689696	0.00130624	0.010486	0.00911923	0.0101289	0.851749	0.739258	0.0715229	0.619242
LMGP06010781	1-(7Z,10Z,13Z,16Z-docosatetraenoyl)-2-heneicosanoyl-glycero-3-phospho-(1'-myo-inositol)	PI(22:4(7Z,10Z,13Z,16Z)/21:0)	Diacylglycerophosphoinositols [GP0601]	2.47586e-05	0.000174403	0.000301753	0.000149963	0.000118976	0.000114974	9.43394e-05	0.000157412	4.30553e-05	0.83036	0.149648	0.582886	0.6202
LMST05030002	N-(3alpha,12alpha-dihydroxy-5beta-cholan-24-oyl)-glycine	Deoxycholoyl-glycine	Glycine conjugates [ST0503]	0.000275851	0.000250649	0.000389846	0.000177103	6.58456e-05	7.58467e-05	0.000114928	0.000110847	0.000116861	0.242818	0.57922	0.0268845	0.621298
LMGP02011096	1-(13Z,16Z-docosadienoyl)-2-heneicosanoyl-glycero-3-phosphoethanolamine	PE(22:2(13Z,16Z)/21:0)	Diacylglycerophosphoethanolamines [GP0201]	0.00094904	0.000557866	0.00019141	0.000379044	0.000630794	0.000207342	0.000269777	0.000912665	0.000225643	0.669278	0.524942	0.819296	0.621312
LMST05030009		Lithocholic acid glycine conjugate	Glycine conjugates [ST0503]	0.000194328	5.63477e-05	0.000176841	2.35344e-05	4.48881e-05	6.77547e-05	8.17379e-05	8.99992e-05	9.45108e-05	0.527175	0.487184	0.0729868	0.624717
LMFA07010150	9Z-octadecenyl 9Z,12Z-octadecadienoate	Oleyl linoleate	Wax monoesters [FA0701]	0.00054278	0.0004964	0.000182548	0.00211124	0.00185471	0.0016028	0.000889875	0.000898296	0.000896392	0.481207	0.136955	0.00493529	0.625377
LMST03020008	(7E)-(3S,6RS)-3-hydroxy-6,19-epithio-23,24-dinor-9,10-seco-5(10),7-choladien-22-al S,S-dioxide	(6RS)-22-oxo-23,24,25,26,27-pentanorvitamin D3 6,19-sulfur dioxide adduct / (6RS)-22-oxo-23,24,25,26,27-pentanorcholecalciferol 6,19-sulfur dioxide adduct	Vitamin D3 and derivatives [ST0302]	0.000248321	0.000734655	0.000155323	0.000193489	0.000223674	0.000122248	0.000387748	0.000591363	0.000316709	0.819976	0.289649	0.330045	0.629318
LMGP06010784	1-(7Z,10Z,13Z,16Z-docosatetraenoyl)-2-(13Z,16Z-docosadienoyl)-glycero-3-phospho-(1'-myo-inositol)	PI(22:4(7Z,10Z,13Z,16Z)/22:2(13Z,16Z))	Diacylglycerophosphoinositols [GP0601]	0.00010127	4.82422e-05	0.000204422	0.000152159	5.59032e-05	2.36247e-05	3.4585e-05	0.000135403	0.000118285	0.673169	0.865842	0.561437	0.629338
LMGP06010222	1-(9Z-heptadecenoyl)-2-hexadecanoyl-glycero-3-phospho-(1'-myo-inositol)	PI(17:1(9Z)/16:0)	Diacylglycerophosphoinositols [GP0601]	0.000137031	0.000152959	0.000190732	2.5655e-05	0.000203088	6.63374e-05	0.000143636	0.000157959	0.000392812	0.172125	0.944996	0.604445	0.629404
LMGP04020040	1-octadecyl-2-(7Z,10Z,13Z,16Z-docosatetraenoyl)-glycero-3-phospho-(1'-sn-glycerol)	PG(O-18:0/22:4(7Z,10Z,13Z,16Z))	1-alkyl,2-acylglycerophosphoglycerols [GP0402]	0.00101755	0.000189983	0.000195264	0.000310474	0.000281471	0.000224234	0.000679137	0.000707968	0.000691493	1.01856	0.161301	0.020876	0.630009
LMGP03010649	1-(5Z,8Z,11Z,14Z,17Z-eicosapentaenoyl)-2-tridecanoyl-glycero-3-phosphoserine	PS(20:5(5Z,8Z,11Z,14Z,17Z)/13:0)	Diacylglycerophosphoserines [GP0301]	0.000227249	0.000419607	0.000477391	0.000179904	0.00010397	0.000100622	0.000561241	0.000174305	0.000187621	0.349475	0.349851	0.713807	0.630709
LMGP02020053	1-octadecyl-2-(9Z-nonadecenoyl)-glycero-3-phosphoethanolamine	PE(O-18:0/19:1(9Z))	1-alkyl,2-acylglycerophosphoethanolamines [GP0202]	0.00325051	0.000643691	0.00232936	0.001571	0.00146005	0.00128097	0.0010337	0.001211	0.000160859	0.637238	0.101813	0.701065	0.631658
LMSP0601CD04	KDNalpha2-3Galbeta1-3(NeuAcalpha2-6)GalNAcbeta1-4Galbeta1-4Glcbeta-Cer(d18:1/22:0)		Gangliosides [SP0601]	0.000246397	3.33545e-05	0.000655506	0.000128582	0.000266973	0.000250048	0.000292984	0.000273137	0.000248912	1.01421	0.35079	0.0812443	0.631975
LMGP01011898	1-(5Z,8Z,11Z,14Z-eicosatetraenoyl)-2-tridecanoyl-glycero-3-phosphocholine	PC(20:4(5Z,8Z,11Z,14Z)/13:0)	Diacylglycerophosphocholines [GP0101]	0.00263725	0.00324577	0.0013009	0.00134846	0.00131244	0.00032666	0.000137083	0.00205452	0.00193447	0.415459	0.582233	0.780929	0.633348
LMGL03014176	1-tetradecanoyl-2-pentadecanoyl-3-(9Z,12Z,15Z-octadecatrienoyl)-sn-glycerol	TG(14:0/15:0/18:3(9Z,12Z,15Z))[iso6]	Triacylglycerols [GL0301]	0.00857244	0.023533	0.0118532	0.00718403	0.00502633	0.0032444	0.00711843	0.00856245	0.00822366	0.536647	0.382951	0.0947711	0.63388
LMST01080012	(25R)-2-O-benzoyl-spirostan-2alpha,3beta,5alpha,6beta-tetrol	Karatavigenin B	Spirostanols and derivatives [ST0108]	6.52143e-05	6.52303e-05	3.45466e-05	0.000280252	0.000262962	0.000223338	0.000119683	0.000113014	0.000118022	0.322028	0.114193	0.0296936	0.635624
LMFA01100004	11-amino-undecanoic acid		Amino fatty acids [FA0110]	0.000117188	9.00908e-05	0.000130845	0.000377281	0.000537664	0.000494673	0.00039358	0.000282352	9.6049e-05	0.184043	0.176681	0.584221	0.635824
LMSP0601CI07	GalNAcbeta1-4(NeuGcalpha2-3)Galbeta1-4Glcbeta-Cer(d18:1/24:1(15Z))		Gangliosides [SP0601]	5.467e-05	0.000564343	0.0002872	0.000866648	0.000961931	0.000530065	0.000675165	0.000618196	4.39786e-05	0.844708	0.288586	0.783198	0.636658
LMPR02010034	3-[(2E,6E,10E,14E,18E,22E,26E,30E,34E)-3,7,11,15,19,23,27,31,35,39-decamethyltetraconta-2,6,10,14,18,22,26,30,34,38-decaen-1-yl]-4,5-dihydroxybenzoic acid	3-decaprenyl-4,5-dihydroxybenzoic acid	Ubiquinones [PR0201]	0.0109864	0.00932305	0.00403039	0.000213145	3.58129e-05	0.00608471	0.00828059	0.00849904	0.00823055	0.447709	1.63047	0.0171259	0.638784
LMGP02010821	1-(9Z-nonadecenoyl)-2-(13Z,16Z-docosadienoyl)-glycero-3-phosphoethanolamine	PE(19:1(9Z)/22:2(13Z,16Z))	Diacylglycerophosphoethanolamines [GP0201]	0.000712779	0.000629478	0.000651116	0.000198538	7.5968e-05	0.000230056	0.000141608	0.000836843	0.000730717	0.0650514	0.484009	0.6574	0.639108
LMSP0506AL08	GalNAcalpha1-3GalNAcbeta1-3Galalpha1-3(GlcNAcbeta1-6)Galbeta1-4Glcbeta-Cer(d18:1/26:1(17Z))		GalNAcbeta1-3Galalpha1-3Galbeta1-4Glc- (Isoglobo series) [SP0506]	9.3974e-05	7.16449e-05	0.000117699	0.00011809	0.000257318	9.2699e-05	7.66777e-05	4.37183e-05	3.98788e-05	0.243865	0.567992	0.378639	0.6397
LMGP04010825	1-(4Z,7Z,10Z,13Z,16Z,19Z-docosahexaenoyl)-2-(9Z-heptadecenoyl)-glycero-3-phospho-(1'-sn-glycerol)	PG(22:6(4Z,7Z,10Z,13Z,16Z,19Z)/17:1(9Z))	Diacylglycerophosphoglycerols [GP0401]	5.35918e-05	4.74174e-05	8.76108e-05	0.000273991	0.000120303	0.000142831	7.81091e-05	7.45206e-05	9.34063e-05	0.344257	0.463561	0.122294	0.639897
LMGP01011917	1-(5Z,8Z,11Z,14Z-eicosatetraenoyl)-2-(11Z,14Z-eicosadienoyl)-glycero-3-phosphocholine	PC(20:4(5Z,8Z,11Z,14Z)/20:2(11Z,14Z))	Diacylglycerophosphocholines [GP0101]	0.00113966	3.04347e-05	0.00101315	8.8232e-05	0.000658864	0.000602129	0.000379935	0.000672193	0.000999913	0.834348	0.698977	0.453438	0.639964
LMGP06010397	1-(6Z,9Z,12Z,15Z-octadecatetraenoyl)-2-pentadecanoyl-glycero-3-phospho-(1'-myo-inositol)	PI(18:4(6Z,9Z,12Z,15Z)/15:0)	Diacylglycerophosphoinositols [GP0601]	4.30206e-05	5.49067e-05	0.000134854	9.28675e-05	9.42347e-05	6.1914e-05	0.000198144	5.47821e-05	2.37935e-05	0.643655	0.220208	1.00841	0.640197
LMGL03012346	1-(11Z,14Z-eicosadienoyl)-2-(10Z,13Z,16Z-docosatrienoyl)-3-(13Z,16Z-docosadienoyl)-sn-glycerol	TG(20:2(11Z,14Z)/22:3(10Z,13Z,16Z)/22:2(13Z,16Z))[iso6]	Triacylglycerols [GL0301]	6.73731e-06	0.000759684	0.00101677	0.00116087	0.00330945	0.0030677	0.00190242	0.00183117	0.00187894	0.883098	0.468395	0.0194087	0.640817
LMGP01010991	1-acetyl-2-(9Z-octadecenoyl)-sn-glycero-3-phosphocholine	PC(2:0/18:1(9Z))	Diacylglycerophosphocholines [GP0101]	0.000433308	0.000260475	4.07558e-05	0.00100021	0.00071083	0.000648912	0.000400939	0.000247974	0.000324194	0.803533	0.238379	0.23579	0.641762
LMST05010028	(3alpha,5beta,7alpha)-23-Carboxy-7-hydroxy-24-norcholan-3-yl-beta-D-Glucopyranosiduronic acid		Glucuronides [ST0501]	0.000187279	0.000139494	0.000322431	0.000174052	0.000119467	7.30966e-05	0.00038088	1.45652e-05	0.000310143	0.438454	0.413512	0.826195	0.641994
LMGP02011059	1-(11Z-docosenoyl)-2-eicosanoyl-glycero-3-phosphoethanolamine	PE(22:1(11Z)/20:0)	Diacylglycerophosphoethanolamines [GP0201]	0.00766982	0.00827264	0.0039851	0.00127813	0.00133687	0.00113591	0.00408413	0.00448386	0.00443556	0.349423	0.0826456	0.0503358	0.642184
LMSP02010013	N-(pentacosanoyl)-sphing-4-enine	Cer(d18:1/25:0)	N-acylsphingosines (ceramides) [SP0201]	2.43451e-05	2.01931e-05	2.49605e-05	1.5169e-05	5.27693e-05	3.99892e-05	1.9262e-05	3.05972e-05	8.55917e-05	0.111935	0.531432	0.785795	0.642693
LMGL02010353	1-dodecanoyl-2-(4Z,7Z,10Z,13Z,16Z,19Z-docosahexaenoyl)-sn-glycerol	DG(12:0/22:6(4Z,7Z,10Z,13Z,16Z,19Z)/0:0)[iso2]	Diacylglycerols [GL0201]	7.19816e-05	0.000128462	0.000577344	0.000134616	0.000362854	0.000108419	0.000359262	0.000246362	0.000299021	1.06807	0.692948	0.187342	0.643114
LMGP01030069	1-(1Z-octadecenyl)-2-heneicosanoyl-glycero-3-phosphocholine	PC(P-18:0/21:0)	1Z-alkenyl,2-acylglycerophosphocholines [GP0103]	0.00286662	0.00393992	0.00692886	0.00144267	0.00148886	0.00118033	0.00215501	0.0022199	0.0026483	0.459773	0.12141	0.114495	0.643532
LMPK12120246		Flavokawin B	Chalcones and dihydrochalcones [PK1212]	9.15811e-05	4.54779e-05	2.43812e-05	3.16459e-05	6.8378e-05	6.05656e-05	8.63807e-06	4.00459e-05	1.1361e-05	0.638626	0.361488	0.869379	0.644141
LMFA01030380	5Z,11Z,14Z-eicosatrienoic acid	Sciadonic acid	Unsaturated fatty acids [FA0103]	9.18474e-05	4.72006e-05	8.02882e-05	2.06614e-05	3.30671e-05	4.80057e-06	3.54585e-05	3.27766e-05	3.60002e-05	0.316942	0.726225	0.0496802	0.648202
LMGP04020084	1-octadecyl-2-docosanoyl-glycero-3-phospho-(1'-sn-glycerol)	PG(O-18:0/22:0)	1-alkyl,2-acylglycerophosphoglycerols [GP0402]	0.00371461	0.00354655	0.00115989	0.000702884	0.00080017	0.000897939	0.00166383	0.00157362	0.00158253	0.509054	0.121859	0.0309417	0.650497
LMGP10010761	1-(13Z,16Z-docosadienoyl)-2-hexadecanoyl-glycero-3-phosphate	PA(22:2(13Z,16Z)/16:0)	Diacylglycerophosphates [GP1001]	0.00360285	0.0032296	0.00103525	3.75879e-06	0.00250578	7.71493e-05	0.00303734	0.00304358	0.00334478	0.528973	1.65133	0.0559305	0.650767
LMGP03030063	1-(1Z-eicosenyl)-2-(9Z-hexadecenoyl)-glycero-3-phosphoserine	PS(P-20:0/16:1(9Z))	1Z-alkenyl,2-acylglycerophosphoserines [GP0303]	0.00103456	0.000848525	0.00135154	7.8748e-05	0.000390084	0.000275981	0.000503314	0.000480101	0.000526825	0.235883	0.634415	0.046408	0.651757
LMFA03030002	9S,11,15S-trihydroxy-thromboxa-5Z,13E-dien-1-oic acid	TXB2	Thromboxanes [FA0303]	0.000411057	0.000213179	0.000181803	5.34858e-05	0.000178402	0.000170467	0.000471085	0.000132063	0.000103182	0.46262	0.521498	0.868922	0.651878
LMGP04030092	1-(1Z-hexadecenyl)-2-(4Z,7Z,10Z,13Z,16Z,19Z-docosahexaenoyl)-glycero-3-phospho-(1'-sn-glycerol)	PG(P-16:0/22:6(4Z,7Z,10Z,13Z,16Z,19Z))	1Z-alkenyl,2-acylglycerophosphoglycerols [GP0403]	2.41287e-05	1.86726e-05	7.7829e-05	6.46319e-05	9.07814e-05	0.000138674	2.96271e-05	6.7311e-05	2.99957e-05	0.813052	0.383045	0.511713	0.65277
LMSP0505CZ03	Galalpha1-3Galbeta1-4Glcbeta-Cer(d18:1/20:0)		Galbeta1-4GlcNAcbeta1-3Galbeta1-4Glc- (Neolacto series) [SP0505]	0.000667796	0.000367429	0.000142707	0.000271835	0.000155678	0.000546953	0.000162835	0.000138693	0.000211628	0.670966	0.618638	0.217217	0.653491
LMGP02020034	1-hexadecyl-2-heneicosanoyl-glycero-3-phosphoethanolamine	PE(O-16:0/21:0)	1-alkyl,2-acylglycerophosphoethanolamines [GP0202]	0.000507094	0.000647396	0.000777249	0.000113257	0.000190608	0.000250538	0.000220338	0.000250059	0.000228884	0.209828	0.372425	0.0656438	0.65377
LMSP03010081	N-(tetracosanoyl)-4E,14Z-sphingadienine-1-phosphocholine	SM(d18:2/24:0)	Ceramide phosphocholines (sphingomyelins) [SP0301]	0.00371569	0.000569099	0.000380528	0.00149153	0.00107469	0.000853906	0.00213371	0.0027127	0.00240589	1.20474	0.284022	0.119825	0.654245
LMGP02020090	1-eicosyl-2-docosanoyl-glycero-3-phosphoethanolamine	PE(O-20:0/22:0)	1-alkyl,2-acylglycerophosphoethanolamines [GP0202]	0.00198533	0.00216874	0.00241319	0.000587884	0.000638373	0.000702788	0.000204277	0.000904866	0.00130213	0.0980569	0.0895665	0.691584	0.655699
LMGP06010496	1-(11Z-eicosenoyl)-2-dodecanoyl-glycero-3-phospho-(1'-myo-inositol)	PI(20:1(11Z)/12:0)	Diacylglycerophosphoinositols [GP0601]	1.96491e-05	6.66699e-05	3.80015e-05	4.14859e-05	0.000175919	5.02418e-05	7.66963e-05	8.37984e-05	6.49449e-05	0.571866	0.843071	0.12671	0.656692
LMPK12050099		Afrormosin 7-O-(6''-malonylglucoside)	Isoflavonoids [PK1205]	2.93785e-05	1.38942e-05	2.41757e-05	8.34027e-06	8.31866e-06	6.22445e-06	1.07299e-05	7.92185e-06	5.98798e-06	0.350479	0.159336	0.290308	0.656772
LMFA12000310	9S,10R-Epoxy-3Z,6Z-eicosadiene			6.23369e-06	4.0874e-06	6.83763e-06	5.11466e-06	2.87746e-06	1.48566e-06	5.80081e-06	1.64077e-06	1.26841e-05	0.252711	0.579517	0.831377	0.657011
LMPK12112596		Kaempferol 7,4'-dimethyl ether 3-O-sulfate	Flavones and Flavonols [PK1211]	0.000136468	9.80842e-05	3.25872e-05	2.62373e-05	0.000110433	9.85562e-05	3.07565e-05	3.07356e-05	3.31802e-05	0.589882	0.581191	0.0445352	0.658992
LMGP10010282	1-(9Z,12Z-heptadecadienoyl)-2-hexadecanoyl-glycero-3-phosphate	PA(17:2(9Z,12Z)/16:0)	Diacylglycerophosphates [GP1001]	2.37689e-05	0.000128525	0.000358853	0.000287949	1.91399e-05	0.000193609	0.000156991	0.000158806	0.000163952	1.00608	0.817142	0.0225782	0.661538
LMST02020081	13-hydroxy-3-oxo-13,17-secoandrost-4-en-17-oic acid	testolic acid	C19 steroids (androgens) and derivatives [ST0202]	3.73775e-06	5.39732e-06	3.71017e-06	6.86813e-06	6.43893e-06	2.75697e-06	6.1726e-06	8.96796e-06	1.79854e-05	0.225659	0.422041	0.559091	0.66385
LMGP02040014	1-(8-[5]-ladderane-octanyl)-2-(8-[3]-ladderane-octanyl)-sn-glycerophosphoethanolamine		Dialkylglycerophosphoethanolamines [GP0204]	0.000581242	0.000559513	0.00639816	0.00179812	0.00218476	0.0022688	0.00384029	0.00356221	0.00370903	1.33893	0.12046	0.0375585	0.664374
LMGP03010724	1-docosanoyl-2-(7Z,10Z,13Z,16Z-docosatetraenoyl)-glycero-3-phosphoserine	PS(22:0/22:4(7Z,10Z,13Z,16Z))	Diacylglycerophosphoserines [GP0301]	0.000399337	0.000250758	1.05407e-05	5.13836e-05	0.000494207	0.000506708	0.000253336	0.000187379	0.000225689	0.890914	0.739376	0.149109	0.665038
LMGP01050112				3.60495e-05	1.59446e-05	2.40461e-05	2.3492e-05	8.53612e-05	2.69766e-05	7.41802e-05	2.16018e-05	2.78438e-05	0.399079	0.767681	0.697046	0.666369
LMGP03010731	1-(11Z-docosenoyl)-2-hexadecanoyl-glycero-3-phosphoserine	PS(22:1(11Z)/16:0)	Diacylglycerophosphoserines [GP0301]	0.000386187	0.000273096	0.000178538	3.51864e-05	3.48717e-05	4.58003e-05	0.000285062	0.000319701	0.00033231	0.37226	0.161079	0.0783228	0.66647
LMST04010147	3beta-Hydroxy-6-oxo-5beta-cholan-24-oic Acid		C24 bile acids, alcohols, and derivatives [ST0401]	0.000140793	9.63207e-05	2.17174e-05	6.90986e-06	9.21414e-05	0.000123268	9.86865e-05	9.91124e-05	6.75851e-06	0.697402	0.812872	0.780192	0.667139
LMSP0601DH01	KDNalpha2-3Galbeta1-4Glcbeta-Cer(d18:1/16:0)		Gangliosides [SP0601]	4.47495e-05	0.0001487	0.000471411	0.000397774	0.000284133	0.000239072	4.23963e-05	0.000291958	0.000115885	1.00389	0.266402	0.854523	0.667254
LMFA02020012	[(1R,2R)-2-(4-hydroxypentyl)-3-oxocyclopentyl]acetic acid	(-)-11-hydroxy-9,10-dihydrojasmonic acid	Jasmonic acids [FA0202]	4.5241e-05	2.25763e-05	5.91336e-05	3.51559e-05	1.03606e-05	1.40242e-05	1.16649e-05	1.57614e-05	1.69036e-05	0.436071	0.674358	0.18642	0.667358
LMGP03020065	1-eicosyl-2-heneicosanoyl-glycero-3-phosphoserine	PS(O-20:0/21:0)	1-alkyl,2-acylglycerophosphoserines [GP0302]	0.000564688	0.00061197	0.000359921	1.03839e-05	0.00012611	9.96282e-05	0.000330183	0.000330195	0.000292331	0.261568	0.770364	0.0688267	0.667686
LMGP06050018	1-(9Z-nonadecenoyl)-glycero-3-phospho-(1'-myo-inositol)	PI(19:1(9Z)/0:0)	Monoacylglycerophosphoinositols [GP0605]	0.000147239	0.000151514	0.000399854	0.000157146	6.05795e-05	4.53706e-05	0.00013474	0.000130556	0.00013781	0.621075	0.691253	0.0270971	0.668302
LMSP02020023				0.000145419	0.00023599	0.000325694	0.000122325	0.000598454	0.000479105	0.000122387	0.000212058	0.000108575	0.382426	0.619397	0.380466	0.668413
LMGP04010398	1-(9Z,12Z,15Z-octadecatrienoyl)-2-tridecanoyl-glycero-3-phospho-(1'-sn-glycerol)	PG(18:3(9Z,12Z,15Z)/13:0)	Diacylglycerophosphoglycerols [GP0401]	0.000484227	0.000878049	0.00048799	0.00421236	0.0037295	0.00385997	0.00407009	0.00121203	0.00373749	0.366912	0.0634948	0.519855	0.668512
LMST01010367				0.00697516	0.000112191	0.00951206	0.000271073	0.0047919	0.00253199	0.00579251	0.00698142	0.00615892	0.87889	0.89286	0.0964766	0.66875
LMPR02010033		2-decaprenyl-6-methoxy-1,4-benzoquinone	Ubiquinones [PR0201]	5.4231e-05	0.000314321	0.000296439	0.000569887	0.00053875	0.000634531	0.000810277	0.000124387	0.000158605	0.655391	0.0840833	1.06058	0.669177
LMPR01070205		6'-Hydroxysiphonaxanthin ester/ 6'-Hydroxysiphonaxanthin dodecenoate/ 6'-Hydroxysiphonaxanthin 19-(trans-delta2-dodecenoate)	C40 isoprenoids (tetraterpenes) [PR0107]	0.000933557	0.00111325	0.000194693	0.000238677	0.00133568	6.55781e-05	0.000622481	0.000649531	0.000636263	0.651553	1.26002	0.0212638	0.669454
LMPR0104330002		phorbol 13-acetate 12-myristate	C20 isoprenoids (diterpenes) [PR0104]	0.000136953	0.000108326	0.000989309	0.000915927	0.00055406	0.000490769	0.00109394	0.000317092	0.000343582	1.21638	0.350968	0.754125	0.670774
LMPR0103500012	(1S,12S)-2,2,11,11-tetramethyl-6-oxatetracyclo[10.2.1.0(1,10).0(4,9)]pentadec-4(9)-ene	4,5-(methanoxyethano)isolongifol-4-ene	C15 isoprenoids (sesquiterpenes) [PR0103]	3.83462e-06	1.07048e-05	2.9119e-06	3.96868e-06	2.23967e-06	2.38236e-06	1.43249e-06	3.98461e-06	6.3309e-06	0.731966	0.335143	0.625619	0.671247
LMGP04030034	1-(1Z-octadecenyl)-2-hexadecanoyl-glycero-3-phospho-(1'-sn-glycerol)	PG(P-18:0/16:0)	1Z-alkenyl,2-acylglycerophosphoglycerols [GP0403]	0.00129033	0.000422406	0.00204912	0.000587765	0.00136947	0.000557835	0.000355129	0.000652829	0.000460982	0.649122	0.548934	0.308194	0.671585
LMPR04000004		bacteriohopane-32,33,34,35-tetrol		6.71859e-05	1.05607e-05	6.72807e-05	1.76599e-05	2.67165e-05	5.37574e-05	1.46833e-05	3.49457e-05	1.45914e-05	0.676837	0.574132	0.547731	0.672413
LMSP0509AA03	Galalpha1-4Galbeta-Cer(d18:1/20:0)		Gal- (Gala series) [SP0509]	0.000106564	3.29123e-05	0.000102497	4.92924e-05	5.46584e-05	3.04812e-05	2.28031e-05	3.47314e-05	1.3624e-05	0.513264	0.283334	0.446193	0.672443
LMFA13010043	Butyl 3-O-beta-D-glucopyranosyl-butanoate		Fatty acyl glycosides of mono- and disaccharides [FA1301]	0.000139187	2.58886e-05	4.86679e-05	7.10355e-05	6.77025e-05	1.4616e-05	2.22973e-05	0.000129153	8.0807e-05	0.841137	0.619264	0.691152	0.672559
LMSP03020079				0.00230782	0.00117931	0.00243603	0.00127503	0.00237214	0.000621037	0.000451669	0.000507056	0.000438173	0.350251	0.621933	0.0783942	0.673812
LMST01040210				0.00208101	0.00186326	0.00163478	0.000229068	0.000389084	0.000435365	0.00081736	0.000817101	0.000809651	0.119985	0.308247	0.0053736	0.674829
LMFA04000051	17S-hydroperoxy-4Z,7Z,10Z,13Z,15E,19Z-docosahexaenoic acid	17S-HpDHA		0.000189864	9.39253e-05	0.000361472	6.57949e-05	9.2362e-05	0.000250057	9.31671e-05	9.08341e-05	9.18839e-05	0.630187	0.732	0.0127061	0.676758
LMGP10010755	1-(13Z,16Z-docosadienoyl)-2-dodecanoyl-glycero-3-phosphate	PA(22:2(13Z,16Z)/12:0)	Diacylglycerophosphates [GP1001]	5.69296e-05	2.28403e-05	3.54211e-05	4.80018e-05	0.000115599	0.000144095	5.46668e-05	5.21863e-05	2.21332e-05	0.448952	0.481203	0.421202	0.677554
LMSP01080060		Scyphostatin A	Sphingoid base analogs [SP0108]	0.00263543	0.00285526	0.00640455	0.000294596	0.000112131	0.00311697	0.00451531	0.00313887	0.00603723	0.533531	1.43427	0.317672	0.677908
LMPK12020208		Leucodelphinidin 4-O-[2,4-bisgalloyl-6-(3-galloylgalloyl)-beta-D-glucopyranoside]	Flavans, Flavanols and Leucoanthocyanidins [PK1202]	0.000508149	0.000708987	0.000205441	0.00087751	0.000664646	0.000880014	1.03068e-05	0.000712791	2.17127e-05	0.53456	0.153119	1.62052	0.678411
LMGP10030070	1-(1Z-eicosenyl)-2-(6Z,9Z,12Z-octadecatrienoyl)-glycero-3-phosphate	PA(P-20:0/18:3(6Z,9Z,12Z))	1Z-alkenyl,2-acylglycerophosphates [GP1003]	0.00342975	0.00292852	0.000859307	0.00172151	9.22803e-05	0.00208853	0.00277026	0.00279317	5.08433e-05	0.566367	0.816862	0.842519	0.679656
LMFA11000057	5,7-Diethyl-9-methyl-3E,5E,7E,9E-tridecatetraene			7.30521e-06	5.43294e-06	9.04677e-06	1.92074e-05	1.87029e-06	1.16467e-05	3.58586e-06	5.88622e-06	4.94316e-06	0.248885	0.796848	0.240658	0.679901
LMGP10020041	1-octadecyl-2-(7Z,10Z,13Z,16Z-docosatetraenoyl)-glycero-3-phosphate	PA(O-18:0/22:4(7Z,10Z,13Z,16Z))	1-alkyl,2-acylglycerophosphates [GP1002]	0.000382071	0.000743363	3.49912e-05	0.000313269	0.000169522	0.000180952	0.000258078	0.000242857	0.000277338	0.915724	0.361122	0.0666091	0.680093
LMGP06030016	1-(1Z-hexadecenyl)-2-(6Z,9Z,12Z,15Z-octadecatetraenoyl)-glycero-3-phospho-(1'-myo-inositol)	PI(P-16:0/18:4(6Z,9Z,12Z,15Z))	1Z-alkenyl,2-acylglycerophosphoinositols [GP0603]	6.30159e-05	6.69666e-05	2.10532e-05	4.25792e-05	0.000119307	7.89867e-05	0.00025002	0.000123727	0.000129957	0.5054	0.478018	0.423969	0.681253
LMGP10020083	1-hexadecyl-2-heptadecanoyl-glycero-3-phosphate	PA(O-16:0/17:0)	1-alkyl,2-acylglycerophosphates [GP1002]	0.000219742	0.000193784	0.000429217	0.000175333	9.36993e-05	0.000620032	0.000227384	0.000398122	4.56832e-05	0.459527	0.955844	0.787771	0.681298
LMGP02030092	1-(1Z-eicosenyl)-2-(4Z,7Z,10Z,13Z,16Z,19Z-docosahexaenoyl)-glycero-3-phosphoethanolamine	PE(P-20:0/22:6(4Z,7Z,10Z,13Z,16Z,19Z))	1Z-alkenyl,2-acylglycerophosphoethanolamines [GP0203]	0.00349361	0.00431546	0.0040265	0.00257841	0.00271615	0.00220656	0.000426178	0.000398024	0.000409847	0.105676	0.105425	0.0343682	0.681782
LMGP01020044	1-hexadecyl-2-nonadecanoyl-sn-glycero-3-phosphocholine	PC(O-16:0/19:0)	1-alkyl,2-acylglycerophosphocholines [GP0102]	0.00164247	0.00101354	0.00260055	0.00156919	0.000544643	0.000173643	0.00148407	0.00011243	0.00138872	0.456101	0.947983	0.769669	0.682624
LMGP01030099	1-(1Z-eicosenyl)-2-heneicosanoyl-glycero-3-phosphocholine	PC(P-20:0/21:0)	1Z-alkenyl,2-acylglycerophosphocholines [GP0103]	0.00177821	0.000387665	0.000330026	2.78305e-05	0.000857446	0.00134667	0.00142082	0.000500349	0.00118267	0.985589	0.896125	0.461778	0.682709
LMGL02040001	1-O-(1Z-tetradecenyl)-2-(9Z-octadecenoyl)-sn-glycerol	DG(P-14:0/18:1(9Z))	1Z-alkenylacylglycerols [GL0204]	0.000513352	0.000510996	0.000395643	0.000374158	0.000493585	0.000447647	3.88163e-05	4.46057e-05	2.15894e-05	0.142162	0.13739	0.342032	0.683934
LMSP01080038	(2R,3R,26R,27S)-2,27-diamino-3,26,28-trihydroxyoctacosan-11-one	Oceanin	Sphingoid base analogs [SP0108]	0.00155621	4.99165e-05	0.00235529	0.00071126	0.00316184	4.04236e-05	0.00245245	0.00229715	0.00234074	0.886521	1.25955	0.0338912	0.684455
LMGP10010617	1-(8Z,11Z,14Z-eicosatrienoyl)-2-(4Z,7Z,10Z,13Z,16Z,19Z-docosahexaenoyl)-glycero-3-phosphate	PA(20:3(8Z,11Z,14Z)/22:6(4Z,7Z,10Z,13Z,16Z,19Z))	Diacylglycerophosphates [GP1001]	0.000114701	5.79801e-05	1.97348e-05	0.000233459	0.000205777	6.04098e-05	5.97304e-05	0.000244946	0.000110299	0.744977	0.558126	0.692105	0.68603
LMSL03000009	2-O-octadecanoyl-3-O-(2S,4S,6S-trimethyl-3S-hydroxy-tricosanoyl)-alpha,alpha-trehalose	DAT(18:0/23:0(2Me[S],3OH[S],4Me[S],6Me[S]))		6.23861e-05	2.97024e-05	2.99566e-06	8.41655e-05	3.74759e-05	3.52185e-05	2.73777e-05	4.43893e-05	7.38384e-06	0.938493	0.528452	0.702055	0.686722
LMPK12090013		Sophoracoumestan A	Coumestan flavonoids [PK1209]	0.000325566	0.000256117	0.000775594	0.000374534	0.000242998	6.46204e-05	0.000222123	0.000183837	0.000191294	0.623346	0.684066	0.101953	0.686831
LMGP10010555	1-(11Z-eicosenoyl)-2-(4Z,7Z,10Z,13Z,16Z,19Z-docosahexaenoyl)-glycero-3-phosphate	PA(20:1(11Z)/22:6(4Z,7Z,10Z,13Z,16Z,19Z))	Diacylglycerophosphates [GP1001]	0.000142668	0.000167208	9.95418e-05	6.06895e-05	8.32211e-05	0.000103261	4.43628e-05	0.000280472	2.85894e-05	0.251009	0.2585	1.19764	0.687311
LMGP03030044	1-(1Z-octadecenyl)-2-nonadecanoyl-glycero-3-phosphoserine	PS(P-18:0/19:0)	1Z-alkenyl,2-acylglycerophosphoserines [GP0303]	0.000864264	0.000900278	4.27735e-05	0.000356267	0.000502025	0.00023181	0.000619615	0.000318284	0.000143447	0.805092	0.372206	0.668245	0.687418
LMGP02011013	1-heneicosanoyl-2-(11Z-docosenoyl)-glycero-3-phosphoethanolamine	PE(21:0/22:1(11Z))	Diacylglycerophosphoethanolamines [GP0201]	0.000429784	0.000658132	0.000937457	0.000224775	5.07207e-05	0.000287283	0.000284207	0.000198756	0.000443131	0.376616	0.653467	0.401735	0.687628
LMGL03011253	1-octadecanoyl-2-(8Z,11Z,14Z-eicosatrienoyl)-3-heneicosanoyl-sn-glycerol	TG(18:0/20:3(8Z,11Z,14Z)/21:0)[iso6]	Triacylglycerols [GL0301]	0.000192878	0.000125099	8.25896e-05	0.000674976	0.000359132	0.000195981	0.00021075	0.000177093	0.000298175	0.416594	0.593908	0.273312	0.688134
LMSP0601DG07	GalNAcbeta1-4(KDNalpha2-3)Galbeta1-4Glcbeta-Cer(d18:1/24:1(15Z))	0	Gangliosides [SP0601]	0.000323971	0.000101089	0.000112248	3.07625e-05	2.23421e-05	0.000125197	0.00022454	0.000199768	0.000314015	0.701185	0.960866	0.244202	0.68842
LMST01010144	cholest-5-en-3beta,22R-diol(d7)	22R-hydroxycholesterol(d7)	Cholesterol and derivatives [ST0101]	8.22414e-06	1.13773e-05	4.25823e-05	2.6291e-05	2.27243e-05	8.19035e-05	3.66288e-05	2.55018e-05	2.90034e-05	0.916254	0.760444	0.187287	0.688516
LMGP10050038	1-(9Z-tetradecenoyl)-glycero-3-phosphate	PA(14:1(9Z)/0:0)	Monoacylglycerophosphates [GP1005]	1.74475e-06	2.6122e-06	1.7183e-06	3.36268e-06	5.16961e-06	9.07879e-06	4.0935e-06	1.68519e-06	2.08488e-06	0.251165	0.497716	0.49238	0.688637
LMGP03020080	1-hexadecyl-2-octadecanoyl-glycero-3-phosphoserine	PS(O-16:0/18:0)	1-alkyl,2-acylglycerophosphoserines [GP0302]	0.000333069	0.000226261	0.00401453	0.002487	0.003582	0.00349595	0.00385888	0.000252402	0.00351354	1.41477	0.190973	0.782975	0.688682
LMGP04010322	1-(9Z-octadecenoyl)-2-dodecanoyl-glycero-3-phospho-(1'-sn-glycerol)	PG(18:1(9Z)/12:0)	Diacylglycerophosphoglycerols [GP0401]	2.15851e-05	2.95105e-05	4.17976e-05	9.53889e-06	0.000129555	0.000117425	7.53382e-05	8.93402e-05	4.41058e-05	0.328906	0.772676	0.332751	0.691859
LMSP03010008	N-(tetracosanoyl)-sphing-4-enine-1-phosphocholine	SM(d18:1/24:0)	Ceramide phosphocholines (sphingomyelins) [SP0301]	0.00216769	0.0023524	0.000217175	0.00115048	0.000758811	0.000551866	0.00131715	0.000191331	0.00147909	0.749206	0.370582	0.704347	0.692538
LMSP0601AJ04	NeuAcalpha2-3Galbeta1-4Glcbeta-Cer(d18:1/22:0)		Gangliosides [SP0601]	0.000142077	0.00158057	0.00013838	0.00153621	0.00217998	7.89346e-05	0.00171485	0.00159891	0.00173077	1.34052	0.850922	0.042804	0.692674
LMST04030016	5beta-Cholestane-3alpha,7alpha,12alpha,25,26-pentol		C27 bile acids, alcohols, and derivatives [ST0403]	4.65304e-05	4.01051e-05	5.92163e-05	0.00013115	4.05237e-05	0.000135934	2.87523e-05	2.09376e-05	4.79612e-05	0.200032	0.524279	0.427226	0.693307
LMST01040221				0.000488447	0.000250975	0.000683475	1.12848e-05	8.46018e-05	0.000113145	0.000453721	0.000480738	0.000334058	0.456667	0.754114	0.18462	0.696121
LMGL03014230	1-tetradecanoyl-2-hexadecanoyl-3-(6Z,9Z,12Z,15Z-octadecatetraenoyl)-sn-glycerol	TG(14:0/16:0/18:4(6Z,9Z,12Z,15Z))[iso6]	Triacylglycerols [GL0301]	0.00289417	0.00295092	0.00694792	0.00117451	0.00142012	0.00106995	0.00200899	0.00206392	0.00249345	0.545038	0.147159	0.121195	0.69805
LMSP0505DF08	Galbeta1-4(Fucalpha1-3)GlcNAcbeta1-3Galalpha1-3Galbeta1-4Glcbeta-Cer(d18:1/26:1(17Z))		Galbeta1-4GlcNAcbeta1-3Galbeta1-4Glc- (Neolacto series) [SP0505]	0.000131431	5.2818e-05	2.98052e-05	0.000160843	0.000149615	0.000136416	4.97427e-05	4.43848e-05	0.000280208	0.746834	0.0820822	1.07897	0.698808
LMSP0505DJ08	Galalpha1-3Galbeta1-3GalNAcbeta1-3Galalpha1-3Galbeta1-4Glcbeta-Cer(d18:1/26:1(17Z))		Galbeta1-4GlcNAcbeta1-3Galbeta1-4Glc- (Neolacto series) [SP0505]	4.89591e-05	0.000588947	0.000355014	0.000274323	0.000310334	0.000240558	0.000443433	7.20514e-05	5.55809e-05	0.818179	0.126855	1.1522	0.698893
LMFA08020128	N-(9Z-octadecenoyl)-glutamine	N-oleoyl glutamine	N-acyl amines [FA0802]	0.000176849	0.000107667	0.000115053	2.06378e-05	4.38392e-05	1.94343e-05	6.23486e-05	4.84658e-05	6.53008e-05	0.285233	0.491801	0.15313	0.698922
LMSP02010030	N-(tricosanoyl)-4E,14Z-sphingadienine	Cer(d18:2/23:0)	N-acylsphingosines (ceramides) [SP0201]	3.16171e-05	0.00231318	7.61692e-05	0.00619891	0.00700486	0.00727456	0.00419969	0.0037279	0.00399789	1.61661	0.0819885	0.059549	0.699079
LMST01040224				0.000156015	0.000109917	8.20897e-05	0.000354108	0.000117572	0.000252522	0.000238336	0.000573394	0.000135121	0.321852	0.491546	0.725973	0.699528
LMGP03010277	1-(9Z-heptadecenoyl)-2-(4Z,7Z,10Z,13Z,16Z,19Z-docosahexaenoyl)-glycero-3-phosphoserine	PS(17:1(9Z)/22:6(4Z,7Z,10Z,13Z,16Z,19Z))	Diacylglycerophosphoserines [GP0301]	7.56174e-05	6.22907e-05	2.66295e-05	8.57891e-05	2.66484e-05	0.000124905	0.000204968	7.69457e-05	3.97397e-05	0.461808	0.625265	0.808392	0.699842
LMGL03016229	1-(9Z-octadecenoyl)-2-(6Z,9Z,12Z-octadecatrienoyl)-3-(5Z,8Z,11Z,14Z-eicosatetraenoyl)-sn-glycerol	TG(18:1(9Z)/18:3(6Z,9Z,12Z)/20:4(5Z,8Z,11Z,14Z))[iso6]	Triacylglycerols [GL0301]	0.0003759	0.000260667	0.000139943	0.000568771	1.46031e-05	0.000300651	0.000178571	8.05686e-05	0.00021568	0.455844	0.940468	0.441044	0.700836
LMST01020031	cholest-5-en-3beta-yl (7Z,10Z,13Z,16Z,19Z-docosapentaenoate)	22:5 Cholesteryl ester	Cholesteryl esters [ST0102]	0.000118998	0.00208953	0.00244038	7.63115e-05	0.00184403	0.0018388	0.000879798	0.000955277	0.000788665	0.807497	0.813286	0.0953928	0.701178
LMGP02011088	1-(13Z,16Z-docosadienoyl)-2-nonadecanoyl-glycero-3-phosphoethanolamine	PE(22:2(13Z,16Z)/19:0)	Diacylglycerophosphoethanolamines [GP0201]	0.00351945	0.000842038	0.00207243	0.000150846	0.00222534	0.00112948	0.00218695	0.00229238	0.000103216	0.624891	0.888105	0.808244	0.701745
LMGP06010604	1-(5Z,8Z,11Z,14Z-eicosatetraenoyl)-2-nonadecanoyl-glycero-3-phospho-(1'-myo-inositol)	PI(20:4(5Z,8Z,11Z,14Z)/19:0)	Diacylglycerophosphoinositols [GP0601]	0.000156746	2.87875e-05	1.89224e-05	0.000239534	0.000103232	0.000396297	0.000260276	0.000120611	0.000280265	1.12811	0.595287	0.394685	0.702682
LMGL03012611	1,2,3-tri-(4Z,7Z,10Z,13Z,16Z,19Z-docosahexaenoyl)-glycerol	TG(22:6(4Z,7Z,10Z,13Z,16Z,19Z)/22:6(4Z,7Z,10Z,13Z,16Z,19Z)/22:6(4Z,7Z,10Z,13Z,16Z,19Z))	Triacylglycerols [GL0301]	0.000457073	0.000327288	2.14409e-05	1.21961e-05	0.00036748	0.000462424	0.000374059	3.35551e-05	0.000386775	0.832712	0.845484	0.756663	0.705724
LMGP06010812	1-(4Z,7Z,10Z,13Z,16Z,19Z-docosahexaenoyl)-2-(11Z-docosenoyl)-glycero-3-phospho-(1'-myo-inositol)	PI(22:6(4Z,7Z,10Z,13Z,16Z,19Z)/22:1(11Z))	Diacylglycerophosphoinositols [GP0601]	2.79916e-05	0.00037438	7.70648e-05	7.64368e-05	8.96983e-05	0.000279816	0.000153272	0.000155748	0.00016442	1.17284	0.76546	0.037093	0.706413
LMSP01060003				9.53894e-05	4.06327e-05	0.000150723	3.51001e-05	2.07147e-05	2.31721e-05	8.35827e-05	7.40753e-05	2.91305e-05	0.5759	0.292253	0.467125	0.706922
LMSP0505DJ05	Galalpha1-3Galbeta1-3GalNAcbeta1-3Galalpha1-3Galbeta1-4Glcbeta-Cer(d18:1/24:0)		Galbeta1-4GlcNAcbeta1-3Galbeta1-4Glc- (Neolacto series) [SP0505]	0.000131672	8.61136e-05	0.000380003	5.149e-05	0.000218432	0.000331597	0.000132555	0.000115704	5.59805e-05	0.793798	0.702777	0.39677	0.709468
LMST04080001	3alpha,7alpha,12alpha-trihydroxy-27-carboxymethyl-5beta-cholestan-26-oic acid		C29 bile acids, alcohols, and derivatives [ST0408]	0.000107387	9.24063e-05	0.000299236	0.000337416	3.17558e-05	7.94914e-06	0.000367844	0.000329589	0.000389965	0.69334	1.46158	0.0842703	0.710363
LMGP02020017	1-octadecyl-2-docosanoyl-sn-glycero-3-phosphoethanolamine	PE(O-18:0/22:0)	1-alkyl,2-acylglycerophosphoethanolamines [GP0202]	0.000371753	0.000218318	0.000907588	0.000237432	0.000273693	0.000434201	5.82587e-05	0.000248779	0.000269056	0.724897	0.332325	0.605595	0.710392
LMGP06010745	1-(13Z,16Z-docosadienoyl)-2-(11Z-eicosenoyl)-glycero-3-phospho-(1'-myo-inositol)	PI(22:2(13Z,16Z)/20:1(11Z))	Diacylglycerophosphoinositols [GP0601]	0.000239972	6.86788e-05	2.83401e-05	9.23296e-05	0.000254234	0.000193391	0.000105755	4.63348e-05	5.79235e-05	1.00032	0.454374	0.449947	0.711531
LMGP03020089	1-hexadecyl-2-docosanoyl-glycero-3-phosphoserine	PS(O-16:0/22:0)	1-alkyl,2-acylglycerophosphoserines [GP0302]	0.000648369	0.000739036	0.0141954	0.0117749	0.0118151	0.00890151	0.0141895	0.000708613	0.0124768	1.50076	0.154257	0.804267	0.711929
LMSP03010046	N-(heptadecanoyl)-sphinganine-1-phosphocholine	SM(d18:0/17:0)	Ceramide phosphocholines (sphingomyelins) [SP0301]	0.000889948	0.00137166	0.00119972	0.0012452	0.00255747	0.00364111	0.000654021	0.00060672	0.000719584	0.211585	0.483533	0.0858618	0.712596
LMFA01020301	2S,4S,6S,8S,10S,12S,14S-heptamethyl-dotriacontanoic acid	Phthioceranic acid (C39)	Branched fatty acids [FA0102]	0.000111763	0.000517848	3.20302e-05	0.000621233	0.000612959	0.000507489	0.000168893	0.000200906	0.000171831	1.18133	0.109233	0.0980135	0.713165
LMGP10010752	1-(11Z-docosenoyl)-2-(13Z,16Z-docosadienoyl)-glycero-3-phosphate	PA(22:1(11Z)/22:2(13Z,16Z))	Diacylglycerophosphates [GP1001]	0.0021845	0.00287654	0.000721387	0.00071654	0.000413104	0.00331142	0.00224642	0.00218393	8.28151e-05	0.570864	1.07609	0.818615	0.713181
LMGP10010948	1-eicosanoyl-2-docosanoyl-glycero-3-phosphate	PA(20:0/22:0)	Diacylglycerophosphates [GP1001]	0.00589965	0.00670131	0.000263308	0.00406232	0.00424918	0.000246372	0.000546927	0.0050285	0.00455929	0.818205	0.791907	0.729133	0.71389
LMSP01080058	2S-aminooctadecane-3S,5S-diol	Enigmol	Sphingoid base analogs [SP0108]	0.000184221	0.00011289	6.69433e-06	0.00032414	1.78119e-05	0.000273072	0.000134165	0.000128136	0.000132822	0.882132	0.80053	0.0240309	0.713923
LMSP0601AN06	GalNAcbeta1-4(NeuAcalpha2-8NeuAcalpha2-3)Galbeta1-4Glcbeta-Cer(d18:1/26:0)		Gangliosides [SP0601]	0.000406945	5.89703e-05	9.76857e-05	9.64884e-05	0.000195617	0.000104796	5.12889e-05	0.000202996	0.000164885	1.01514	0.415651	0.564841	0.717221
LMFA07010092	9Z-hexadecenyl dodecanoate	Palmitoleyl laurate	Wax monoesters [FA0701]	5.75867e-05	0.000447746	0.000782587	0.00014432	0.00119011	5.50567e-05	0.000832744	0.000801069	0.00084554	0.845204	1.36267	0.0277009	0.717447
LMGP10020008	1-hexadecyl-2-(9Z-hexadecenoyl)-glycero-3-phosphate	PA(O-16:0/16:1(9Z))	1-alkyl,2-acylglycerophosphates [GP1002]	7.79613e-05	1.40558e-05	0.000162593	3.07469e-05	8.01101e-05	4.07536e-05	3.54541e-05	5.25959e-05	5.35383e-05	0.87792	0.516361	0.215691	0.718047
LMGP01011600	1-(9Z-octadecenoyl)-2-heptadecanoyl-glycero-3-phosphocholine	PC(18:1(9Z)/17:0)	Diacylglycerophosphocholines [GP0101]	0.000329174	0.000310856	0.000386457	0.000762918	0.000899404	0.000201277	0.000138209	0.00120353	0.000316405	0.115263	0.59564	1.0324	0.718599
LMGL03015544	1-(9Z-pentadecenoyl)-2-(6Z,9Z,12Z-octadecatrienoyl)-3-(5Z,8Z,11Z,14Z-eicosatetraenoyl)-sn-glycerol	TG(15:1(9Z)/18:3(6Z,9Z,12Z)/20:4(5Z,8Z,11Z,14Z))[iso6]	Triacylglycerols [GL0301]	0.000359616	0.000361569	0.000384513	0.000110851	2.47292e-05	1.83799e-05	0.00020646	0.000113275	0.000220046	0.0375645	1.00649	0.323022	0.718827
LMFA03090008	11S,15S-dihydroxy-14R-(S-glutathionyl)-5Z,8Z,12E-eicosatrienoic acid	14,15-HxA3-C(11S)	Hepoxilins [FA0309]	5.18998e-06	3.29001e-06	2.77102e-06	3.55635e-05	5.48383e-05	6.4968e-05	3.9284e-05	3.96809e-05	4.22422e-05	0.339566	0.288422	0.0397413	0.719477
LMFA01030846	10Z,13Z,16Z,19Z,22Z-octacosapentaenoic acid	28:5(10Z,13Z,16Z,19Z,22Z)	Unsaturated fatty acids [FA0103]	0.000173129	3.76217e-05	2.31697e-05	1.06124e-05	0.000195618	5.69393e-05	0.000130651	0.000134048	7.96043e-05	1.06092	1.0974	0.265752	0.720153
LMPK12111516		Artoindonesianin A	Flavones and Flavonols [PK1211]	5.54478e-06	1.02899e-06	1.19109e-06	1.58887e-05	2.47472e-06	8.38775e-06	6.61433e-06	1.0212e-05	8.82229e-06	0.989721	0.753907	0.212206	0.720946
LMGP04050029	1-heneicosanoyl-glycero-3-phospho-(1'-sn-glycerol)	PG(21:0/0:0)	Monoacylglycerophosphoglycerols [GP0405]	6.06708e-06	2.93873e-05	2.90018e-05	3.68222e-05	7.44276e-05	8.17368e-05	1.21792e-05	2.3467e-05	2.87508e-05	0.62154	0.37464	0.394356	0.722107
LMFA08020151	N-(15S-hydroxy-5Z,8Z,11Z,13E-eicosatetraenoyl)-dopamine	15-HETE-DA	N-acyl amines [FA0802]	0.000206756	0.000140236	0.000122659	1.9288e-05	0.000102057	5.6865e-05	3.55187e-05	2.67295e-05	6.43987e-05	0.283353	0.697652	0.466825	0.722803
LMGP01020232	1-eicosyl-2-nonadecanoyl-glycero-3-phosphocholine	PC(O-20:0/19:0)	1-alkyl,2-acylglycerophosphocholines [GP0102]	0.00228515	0.00227187	0.00539712	0.00120059	0.00101679	0.000637452	0.00138342	0.00159988	0.00165876	0.542652	0.301773	0.0937038	0.724346
LMGP01030024	1-(1Z-hexadecenyl)-2-(9Z-pentadecenoyl)-glycero-3-phosphocholine	PC(P-16:0/15:1(9Z))	1Z-alkenyl,2-acylglycerophosphocholines [GP0103]	0.00145619	0.0174416	2.68402e-05	0.018232	4.00414e-05	0.0173757	0.0146783	0.0151301	0.0149137	1.53265	0.863859	0.0151555	0.725085
LMSP0505DJ06	Galalpha1-3Galbeta1-3GalNAcbeta1-3Galalpha1-3Galbeta1-4Glcbeta-Cer(d18:1/26:0)		Galbeta1-4GlcNAcbeta1-3Galbeta1-4Glc- (Neolacto series) [SP0505]	5.43929e-05	0.000127443	1.72039e-05	0.000521982	0.00042438	0.000413136	0.000460028	8.44489e-05	0.000363881	0.845306	0.132095	0.644353	0.727073
LMGP04010847	1-docosanoyl-2-octadecanoyl-glycero-3-phospho-(1'-sn-glycerol)	PG(22:0/18:0)	Diacylglycerophosphoglycerols [GP0401]	0.00814729	0.00714625	0.000365302	0.000338809	0.00487648	0.000180859	0.00611759	0.00638759	0.00610828	0.811104	1.4825	0.0255687	0.727269
LMFA01090046	2-chlorohexadecanoic acid	2-chloro-palmitic acid	Halogenated fatty acids [FA0109]	1.16298e-05	5.36827e-06	5.47327e-05	3.16815e-05	4.22586e-05	3.86484e-05	7.93791e-05	6.91372e-06	7.79789e-05	1.12404	0.143262	0.756788	0.728579
LMPR0105010001	2,6,14-trimethyl-6,7-epoxy-10-methylene-9-(3-methylpent-4-enyl)-pentadec-2-ene	C25:3 6,7-Epoxy highly branched isoprenoid	C25 isoprenoids (sesterterpenes) [PR0105]	0.000151488	5.41935e-05	3.45992e-05	1.45846e-05	0.000155035	0.00012588	0.000156032	3.79819e-06	0.00019793	0.781594	0.752492	0.856648	0.729815
LMPR04000024		30-(-2-(O-2-hydroxy-ethane)-3-hydroxy-propane)-hopane		2.18821e-05	0.000696895	0.000239343	0.00276904	0.00238784	0.00202781	0.00114068	0.00117543	0.00112683	1.07883	0.154772	0.0218155	0.729903
LMSP01080033	1-deoxy-tetradecasphinganine	Xestoaminol C	Sphingoid base analogs [SP0108]	4.0678e-05	3.31484e-05	6.22009e-05	8.33928e-06	1.27229e-05	1.13112e-05	1.6603e-05	1.46418e-05	1.90238e-05	0.332524	0.207357	0.130996	0.730606
LMPR01070154		Diketospirilloxanthin/ 2,2'-Diketospirilloxanthin	C40 isoprenoids (tetraterpenes) [PR0107]	0.000258791	0.000257271	0.00014771	0.000976358	0.000905439	0.000992123	0.000488646	0.000486985	3.34751e-05	0.287892	0.0481993	0.779843	0.731443
LMFA03010081	9S,11R,15S-trihydroxy-17-phenyl-18,19,20-trinor-5Z,13E-prostadienoic acid	17-phenyl-trinor-PGF2alpha	Prostaglandins [FA0301]	0.00052005	0.000275986	0.000233258	6.96271e-05	0.00023676	6.10151e-05	0.000582849	0.000169851	0.000127203	0.450971	0.808981	0.85803	0.732316
LMSP03010047	N-(9Z-octadecenoyl)-4E,14Z-sphingadienine-1-phosphocholine	SM(d18:2/18:1)	Ceramide phosphocholines (sphingomyelins) [SP0301]	0.000431161	0.000380834	0.00122831	0.000431736	0.000278055	0.000350428	0.000217871	0.00101819	0.000171742	0.699056	0.21755	1.01422	0.734009
LMFA08040048	N-(9Z-octadecenoyl)-ethanolamine(d2)	Oleoyl-EA(d2)	N-acyl ethanolamines (endocannabinoids) [FA0804]	0.000583789	0.000109433	0.000361656	0.000554679	0.000678756	0.000829808	0.00205933	0.000992998	0.00184525	0.67497	0.200342	0.345536	0.735552
LMGP04030071	1-(1Z-eicosenyl)-2-(9Z,12Z,15Z-octadecatrienoyl)-glycero-3-phospho-(1'-sn-glycerol)	PG(P-20:0/18:3(9Z,12Z,15Z))	1Z-alkenyl,2-acylglycerophosphoglycerols [GP0403]	0.000126876	0.000251223	7.30038e-05	0.000535886	0.000672561	9.49558e-05	0.000250903	0.000212229	0.000253775	0.60786	0.694788	0.0970932	0.736038
LMFA07070109				3.31591e-05	3.70717e-05	0.000104517	2.49268e-05	7.89068e-06	7.87251e-05	2.77322e-05	2.74082e-05	2.96281e-05	0.68871	0.994408	0.0424376	0.736624
LMGP10010396	1-(9Z,12Z,15Z-octadecatrienoyl)-2-tridecanoyl-glycero-3-phosphate	PA(18:3(9Z,12Z,15Z)/13:0)	Diacylglycerophosphates [GP1001]	7.30688e-06	4.48725e-06	1.68418e-05	3.58346e-06	1.971e-05	1.82009e-05	3.45563e-06	5.35182e-06	4.71068e-06	0.67827	0.64397	0.21405	0.736731
LMGP01030011	1-(1Z-octadecenyl)-2-acetyl-sn-glycero-3-phosphocholine	PC(P-18:0/2:0)	1Z-alkenyl,2-acylglycerophosphocholines [GP0103]	0.000894407	1.348e-06	0.00142494	6.51291e-05	0.000439934	0.000772628	0.000534985	0.000501259	0.000611771	0.930043	0.831089	0.1031	0.737497
LMGP01011771	1-(9Z-nonadecenoyl)-2-(9Z,12Z,15Z-octadecatrienoyl)-glycero-3-phosphocholine	PC(19:1(9Z)/18:3(9Z,12Z,15Z))	Diacylglycerophosphocholines [GP0101]	0.000178334	0.000331031	0.000996278	0.000281041	0.000266984	0.000492989	0.000176487	0.00021483	0.000928251	0.866568	0.364898	0.962581	0.73859
LMGP10010473	1-nonadecanoyl-2-docosanoyl-glycero-3-phosphate	PA(19:0/22:0)	Diacylglycerophosphates [GP1001]	0.00137635	0.00020053	0.000248711	0.000610954	0.000933519	0.00069129	0.000201563	0.000102095	0.000934301	1.09343	0.225315	1.10138	0.740938
LMSP03020039				0.00012794	8.47659e-05	0.00114509	0.000773376	0.000776907	0.000462218	0.000198544	0.000419398	0.000316711	1.32591	0.26933	0.354733	0.74157
LMGP10010775	1-(13Z,16Z-docosadienoyl)-2-(11Z-eicosenoyl)-glycero-3-phosphate	PA(22:2(13Z,16Z)/20:1(11Z))	Diacylglycerophosphates [GP1001]	0.000175537	0.00239342	9.88811e-05	0.00276032	0.00304593	0.00249064	0.00139304	0.00132839	0.00036939	1.46544	0.100405	0.556409	0.742604
LMSP0505DO03	Galalpha1-3(GalNAcbeta1-4)Galbeta1-4Glcbeta-Cer(d18:1/20:0)		Galbeta1-4GlcNAcbeta1-3Galbeta1-4Glc- (Neolacto series) [SP0505]	0.000158417	5.88401e-05	3.29562e-05	1.54743e-05	0.000120813	0.000210734	5.87533e-05	6.02448e-05	5.82981e-05	0.794195	0.844888	0.01723	0.743053
LMST04060018	3alpha,7alpha-dihydroxy-5beta-24-nor-cholan-23-oic Acid	Norchenodeoxycholic acid	C23 bile acids, alcohols, and derivatives [ST0406]	1.15462e-05	0.000125081	0.000134602	7.89261e-05	4.78611e-05	6.95661e-05	1.10363e-05	1.04978e-05	9.35503e-05	0.757258	0.243481	1.24593	0.743128
LMGP02010137	1-eicosanoyl-2-(13Z-octadecenoyl)-sn-glycero-3-phosphoethanolamine	PE(20:0/18:1(13Z))	Diacylglycerophosphoethanolamines [GP0201]	0.000243264	0.00344084	0.000739354	0.00122287	0.00150413	3.06592e-05	0.00221098	0.00243539	0.00139722	1.16711	0.851005	0.271156	0.743291
LMGP01040026				0.000163128	2.49202e-05	0.000276337	0.000321344	7.13596e-05	0.000277345	5.08032e-05	0.000199481	3.06351e-05	0.813432	0.597507	0.984777	0.744282
LMSP0502AS08	GlcNAcbeta1-3Galalpha1-4Galbeta1-4Glcbeta-Cer(d18:1/26:1(17Z))		GalNAcbeta1-3Galalpha1-4Galbeta1-4Glc- (Globo series) [SP0502]	8.03759e-05	0.000101484	6.54968e-05	0.000510391	0.000461529	0.000378518	0.000104133	0.000176441	0.000210767	0.219317	0.148106	0.33235	0.745059
LMSP0505AJ04	GalNAcalpha1-3(Fucalpha1-2)Galbeta1-3GalNAcalpha1-3(Fucalpha1-2)Galbeta1-4GlcNAcbeta1-3Galbeta1-4Glcbeta-Cer(d18:1/22:0)		Galbeta1-4GlcNAcbeta1-3Galbeta1-4Glc- (Neolacto series) [SP0505]	0.000150691	0.000117513	0.000278257	5.72042e-05	0.00013445	2.35445e-06	6.67125e-05	0.000147497	3.51921e-05	0.465898	1.02619	0.696771	0.746101
LMSP0502BD05	GlcNAcbeta1-6GalNAcbeta1-3Galalpha1-4Galbeta1-4Glcbeta-Cer(d18:1/24:0)		GalNAcbeta1-3Galalpha1-4Galbeta1-4Glc- (Globo series) [SP0502]	0.00057338	4.5388e-05	8.0884e-05	0.000425164	0.000127892	8.86396e-05	0.000299251	0.000363398	0.000191311	1.26544	0.860272	0.305521	0.746243
LMST04060005	24-Nor-5beta-cholane-3alpha,7beta,22,23-tetrol		C23 bile acids, alcohols, and derivatives [ST0406]	0.000391476	0.00019946	0.000214475	0.000332263	0.000537902	0.000302945	3.70585e-05	3.27817e-05	5.58599e-05	0.397773	0.327414	0.293012	0.747191
LMSP03030038				1.30097e-05	6.2643e-05	1.82317e-05	0.000144165	6.95108e-05	5.6246e-05	1.69096e-05	0.000129117	0.000146872	0.871506	0.526788	0.721784	0.747749
LMPR0104170033		gibberellin A3 O-beta-D-glucoside	C20 isoprenoids (diterpenes) [PR0104]	0.000137074	7.13765e-05	0.000179222	6.64503e-05	8.72037e-05	6.98203e-05	1.56705e-05	1.92143e-05	2.06601e-05	0.420584	0.149512	0.138658	0.747892
LMSP0505CC07	GlcNAcbeta1-3Galbeta1-4(Fucalpha1-3)GlcNAcbeta1-3Galbeta1-4GlcNAcbeta1-3Galbeta1-4GlcNAcbeta1-3Galbeta1-4Glcbeta-Cer(d18:1/24:1(15Z))		Galbeta1-4GlcNAcbeta1-3Galbeta1-4Glc- (Neolacto series) [SP0505]	6.35273e-05	9.78011e-05	4.55168e-05	4.13336e-06	7.25752e-05	9.11984e-05	2.61444e-05	2.24823e-05	4.45879e-06	0.385221	0.819142	0.656019	0.749089
LMSP0601CG08	Fucalpha1-2GalNAcbeta1-4(NeuAcalpha2-8NeuAcalpha2-3)Galbeta1-4Glcbeta-Cer(d18:1/26:1(17Z))		Gangliosides [SP0601]	0.000280791	0.000224604	0.000442044	0.000288304	6.85548e-05	0.000557691	0.00010891	9.63221e-05	5.07534e-05	0.3574	0.803633	0.358583	0.749414
LMGL03014200	1-tetradecanoyl-2-(9Z-pentadecenoyl)-3-(9Z-octadecenoyl)-sn-glycerol	TG(14:0/15:1(9Z)/18:1(9Z))[iso6]	Triacylglycerols [GL0301]	0.000949316	0.00159732	0.00224068	0.00108012	0.000290699	0.000150042	0.000580674	0.00046009	0.000685767	0.404621	0.988915	0.196221	0.750698
LMGP01030017	1,2-di-(4Z,7Z,10Z,13Z,16Z,19Z-docosahexaenoyl)-sn-glycero-3-phosphoserine	PS(22:6(4Z,7Z,10Z,13Z,16Z,19Z)/22:6(4Z,7Z,10Z,13Z,16Z,19Z))	1Z-alkenyl,2-acylglycerophosphocholines [GP0103]	0.000153535	1.58766e-05	2.95702e-06	0.000196338	0.000369134	0.000335959	0.00014945	0.000201547	8.92455e-05	1.45253	0.305179	0.382967	0.751112
LMST01010170	1-(3beta-hydroxy-5alpha-cholesta-8,24-dien-4-yl)ethanone	zymosterol intermediate 1c	Cholesterol and derivatives [ST0101]	0.000136133	7.89027e-06	2.80633e-05	2.43098e-05	0.000168896	0.000195809	0.000100974	6.5654e-05	7.0398e-05	1.20217	0.711281	0.242631	0.751421
LMGP20030003	1'-[1-(10,12-dihydroperoxy-8E,13E-octadienoyl),2-(9Z,12Z-octadienoyl)-sn-glycero-3-phospho],3'-[1,2-di-(9Z,12Z-octadienoyl)-sn-glycero-3-phospho]-sn-glycerol	CL(1'-[18:2(8E,13E)(10OOH,12OOH)/18:2(9Z,12Z)],3'- [18:2(9Z,12Z)/18:2(9Z,12Z)])	Oxidized Cardiolipins [GP2003]	0.000369247	0.000257344	0.000243107	0.000534869	0.000314487	3.56094e-05	8.10161e-05	7.87457e-05	8.63229e-05	0.238306	0.84817	0.0474068	0.751644
LMPK12130001	Furano[2'',3'':6,7]aurone		Aurone flavonoids [PK1213]	0.000117852	7.84785e-05	0.000205282	3.07712e-05	4.32204e-05	4.40668e-05	4.72506e-05	4.87498e-05	5.03132e-05	0.484809	0.189159	0.0314001	0.752483
LMPK12112390		Isorhamnetin 3-rhamnosyl-(1->6)-[rhamnosyl-(1->2)-(3'''-(E)-p-coumaroylgalactoside]-7-rhamnoside	Flavones and Flavonols [PK1211]	0.000132903	0.000100619	0.000185408	9.42372e-05	8.98417e-05	7.3769e-05	6.1726e-06	1.41121e-05	1.63689e-05	0.306456	0.125364	0.438339	0.753071
LMST01031137				0.000973941	0.00532749	0.0069205	0.000726641	0.00104559	0.00129721	0.00350654	0.0027701	0.00303737	0.698435	0.279477	0.120078	0.754623
LMPK12060067		Dehydromillettone	Rotenoid flavonoids [PK1206]	0.000133465	0.000103642	2.14241e-05	3.09844e-05	3.2705e-05	3.04943e-05	4.10996e-05	4.58766e-05	2.74082e-05	0.673339	0.0369813	0.251417	0.754766
LMST01020004	cholest-5-en-3beta-yl tetradecanoate	14:0 Cholesteryl ester	Cholesteryl esters [ST0102]	0.000935382	0.000770763	4.74979e-05	0.000495339	0.000661484	0.000656998	0.000140076	0.000130144	0.000134029	0.808019	0.156557	0.0371425	0.75481
LMGP01030102	1-(1Z-eicosenyl)-2-(13Z,16Z-docosadienoyl)-glycero-3-phosphocholine	PC(P-20:0/22:2(13Z,16Z))	1Z-alkenyl,2-acylglycerophosphocholines [GP0103]	0.000973941	0.00532749	0.0069205	0.000723672	0.00104559	0.00129816	0.00350417	0.0027701	0.00303737	0.698435	0.281612	0.119697	0.754819
LMGL03015459	1-(9Z-pentadecenoyl)-2-(9Z,12Z-heptadecadienoyl)-3-(6Z,9Z,12Z,15Z-octadecatetraenoyl)-sn-glycerol	TG(15:1(9Z)/17:2(9Z,12Z)/18:4(6Z,9Z,12Z,15Z))[iso6]	Triacylglycerols [GL0301]	0.00404057	0.00354586	0.00135449	0.000488496	2.76252e-06	0.000893544	0.00183377	0.00171571	0.00191997	0.479669	0.966201	0.0562453	0.75492
LMGL02010319	1,3-di-(9Z-octadecenoyl)-2-hydroxy-glycerol (d5)	DG(18:1(9Z)/0:0/18:1(9Z)) (d5)	Diacylglycerols [GL0201]	0.000148272	3.90974e-05	0.000144159	0.000521594	0.000405534	0.000111361	0.000307182	0.000111703	0.000131043	0.559942	0.610875	0.587598	0.755219
LMFA08020094	N-(4Z,7Z,10Z,12E,16Z,19Z-docosahexaenoyl)-phenylalanine	N-docosahexaenoyl phenylalanine	N-acyl amines [FA0802]	0.000316561	2.00584e-05	7.06535e-05	4.74188e-05	0.000357784	0.000220583	0.000127515	0.000110117	0.000136286	1.16834	0.745604	0.106861	0.755264
LMGP01012043	1-(13Z,16Z-docosadienoyl)-2-heptadecanoyl-glycero-3-phosphocholine	PC(22:2(13Z,16Z)/17:0)	Diacylglycerophosphocholines [GP0101]	0.00410028	0.00661141	0.000253536	4.14735e-06	0.00415125	9.60949e-05	0.0048167	0.00466449	0.00489396	0.876106	1.67111	0.0243663	0.75608
LMGL03014843	1-(9Z-tetradecenoyl)-2-(6Z,9Z,12Z,15Z-octadecatetraenoyl)-3-9Z-nonadecenoyl-sn-glycerol	TG(14:1(9Z)/18:4(6Z,9Z,12Z,15Z)/19:1(9Z))[iso6]	Triacylglycerols [GL0301]	0.000970734	0.00523666	0.00694828	0.000657613	0.00115406	0.00117885	0.00341285	0.0028423	0.00305724	0.701991	0.294975	0.0928279	0.758771
LMFA13010024	1-(O-alpha-D-galactopyranosyl)-3-keto-(1,27R,29R)-triacontanetriol		Fatty acyl glycosides of mono- and disaccharides [FA1301]	0.000481861	4.28346e-05	0.000459274	3.40357e-05	0.000106272	4.69563e-05	0.000362527	0.000307062	0.000358723	0.753712	0.61712	0.0903904	0.760634
LMST01010377				0.00248432	0.000619324	0.00391995	7.33994e-05	0.00099514	0.000632853	0.00149862	0.00179385	0.0016923	0.706887	0.818809	0.0902681	0.761371
LMSP02020009	N-(eicosanoyl)-sphinganine	Cer(d18:0/20:0)	N-acylsphinganines (dihydroceramides) [SP0202]	9.84076e-05	0.000133994	3.56279e-05	0.000590974	0.000579251	0.000463678	0.000151117	0.0002661	0.000182575	0.557463	0.129178	0.29722	0.763428
LMGP02020089	1-eicosyl-2-(4Z,7Z,10Z,13Z,16Z,19Z-docosahexaenoyl)-glycero-3-phosphoethanolamine	PE(O-20:0/22:6(4Z,7Z,10Z,13Z,16Z,19Z))	1-alkyl,2-acylglycerophosphoethanolamines [GP0202]	0.00059993	4.87045e-05	0.0133876	0.0096784	0.00945622	0.00720999	0.0118037	0.0120918	0.000150857	1.61307	0.155499	0.849916	0.763564
LMGP02030080	1-(1Z-eicosenyl)-2-(9Z-nonadecenoyl)-glycero-3-phosphoethanolamine	PE(P-20:0/19:1(9Z))	1Z-alkenyl,2-acylglycerophosphoethanolamines [GP0203]	0.000481403	0.000108774	0.00104771	0.000128824	0.000269491	0.000136764	0.00100117	0.00105074	0.00114116	0.865966	0.443049	0.0666893	0.763657
LMGP01020189	1-hexadecyl-2-heneicosanoyl-glycero-3-phosphocholine	PC(O-16:0/21:0)	1-alkyl,2-acylglycerophosphocholines [GP0102]	0.00168169	0.00214904	0.00368905	0.000872841	5.05206e-05	0.00067825	0.000911108	0.000856599	0.00166625	0.419039	0.804974	0.39535	0.764733
LMFA12000285	6,7-Epoxy-9Z-octadecene			0.000156004	8.95195e-05	0.000103587	0.000141933	0.000231696	0.000257123	1.34984e-05	1.46237e-05	3.79613e-05	0.301085	0.287824	0.626949	0.765419
LMFA11000174	6Z,9Z,12Z-Octadecatriene			2.09771e-05	1.01001e-05	1.33098e-05	1.96945e-05	7.80804e-06	3.59077e-05	6.30373e-06	6.19556e-06	2.19839e-06	0.377724	0.667332	0.477548	0.767574
LMFA07010049	octadecanyl hexadecanoate	Stearyl palmitate	Wax monoesters [FA0701]	0.000876198	0.000909014	0.000341161	1.66953e-05	0.00249552	0.00276423	0.00111352	0.00102922	0.00101934	0.44978	0.861199	0.0491085	0.768798
LMSP01040003	heptadecasphinganine	C17 Sphinganine	Sphingoid base homologs and variants [SP0104]	2.93354e-05	1.8556e-05	4.28303e-05	0.000106016	5.79418e-05	6.54826e-05	2.40505e-05	2.24449e-05	1.6637e-06	0.40219	0.338063	0.777882	0.769588
LMGL03012839	1,2-di-(9Z-tetradecenoyl)-3-(7Z,10Z,13Z,16Z-docosatetraenoyl)-sn-glycerol	TG(14:1(9Z)/14:1(9Z)/22:4(7Z,10Z,13Z,16Z))[iso3]	Triacylglycerols [GL0301]	0.00233569	0.00488275	0.00325882	0.000126253	0.000552974	0.00060301	0.00160608	0.00212	0.00188935	0.369227	0.613011	0.137517	0.770531
LMST01040227				0.0043736	0.000944473	0.000348253	0.000180768	0.000539756	0.00322912	0.00384529	0.00452262	0.00379233	1.1502	1.26546	0.10046	0.770795
LMGP04010821	1-(4Z,7Z,10Z,13Z,16Z,19Z-docosahexaenoyl)-2-pentadecanoyl-glycero-3-phospho-(1'-sn-glycerol)	PG(22:6(4Z,7Z,10Z,13Z,16Z,19Z)/15:0)	Diacylglycerophosphoglycerols [GP0401]	3.15735e-05	2.57113e-05	2.52704e-05	0.000109825	7.05197e-05	0.000130347	3.29763e-05	1.78024e-05	3.46397e-05	0.12787	0.29355	0.325862	0.771463
LMGL03012629	1,2-didodecanoyl-3-(9Z-tetradecenoyl)-sn-glycerol	TG(12:0/12:0/14:1(9Z))[iso3]	Triacylglycerols [GL0301]	0.000355269	5.52765e-05	0.00113472	0.00210342	0.00200391	0.00278272	0.000698045	0.000910347	0.000608441	1.08173	0.184548	0.20983	0.772
LMPR04000011	0	bacteriohopane-,32,33,34-triol-35-cyclitol		0.000777905	8.28525e-05	0.000137055	0.00366924	0.00255761	0.00385471	0.00169501	0.0015014	0.00175169	1.16232	0.208747	0.07957	0.772691
LMGP10010453	1-(6Z,9Z,12Z,15Z-octadecatetraenoyl)-2-(4Z,7Z,10Z,13Z,16Z,19Z-docosahexaenoyl)-glycero-3-phosphate	PA(18:4(6Z,9Z,12Z,15Z)/22:6(4Z,7Z,10Z,13Z,16Z,19Z))	Diacylglycerophosphates [GP1001]	0.000420152	0.00030539	7.04874e-06	0.000224179	0.000150179	0.000306752	8.74641e-05	0.00078454	0.00035264	0.873237	0.34499	0.861912	0.773027
LMSP0502AM06	Galalpha1-3Galalpha1-3Galalpha1-4Galbeta1-4Glcbeta-Cer(d18:1/26:0)		GalNAcbeta1-3Galalpha1-4Galbeta1-4Glc- (Globo series) [SP0502]	0.00306994	0.00135718	0.000112349	1.46838e-05	0.00276566	0.00270674	0.000349067	0.00147128	0.00189448	0.981361	0.859224	0.644945	0.773208
LMST05050005	3beta-[beta-glucopyranosyl-(1-2)-beta-glucopyranosyloxyuronic acid]-16-hydroxy-5alpha,14beta-cholest-16-ene-15,23-dione	Pandaroside C	Other Steroid conjugates [ST0505]	0.000317215	0.00016238	0.000477833	7.24581e-05	0.000241844	0.000275472	7.59945e-05	6.5122e-05	3.60768e-05	0.494247	0.553481	0.349394	0.773838
LMSP0601GB05	NeuAcalpha2-8NeuAcalpha2-3Galbeta1-4GlcNAcbeta1-3Galbeta1-4GlcNAcbeta1-3Galbeta1-4Glcbeta-Cer(d18:1/24:0)		Gangliosides [SP0601]	0.000286289	8.6333e-05	0.000235346	0.000215714	9.70939e-05	9.01356e-05	0.000432913	5.67861e-05	3.17269e-05	0.512735	0.525482	1.29303	0.775965
LMGP04010569	1-(11Z,14Z-eicosadienoyl)-2-octadecanoyl-glycero-3-phospho-(1'-sn-glycerol)	PG(20:2(11Z,14Z)/18:0)	Diacylglycerophosphoglycerols [GP0401]	0.00272158	0.00175259	0.00156451	0.000294629	0.000170157	0.00169984	0.00162199	0.000294915	0.000370368	0.308462	1.17736	0.977621	0.77678
LMGP10010720	1-docosanoyl-2-heneicosanoyl-glycero-3-phosphate	PA(22:0/21:0)	Diacylglycerophosphates [GP1001]	0.00051672	0.0038116	0.000500075	0.00260592	0.00232252	0.00162412	0.000355858	0.00259844	0.000361581	1.18494	0.231346	1.16992	0.776948
LMFA01020299	2S,4S,6S,8S,10S,12S-hexamethyl-triacontanoic acid	Phthioceranic acid (C36)	Branched fatty acids [FA0102]	0.00420774	0.000381593	0.00117341	0.0258255	0.0223186	0.0195664	0.0105614	0.0110651	0.0109553	1.05139	0.138995	0.0243893	0.777424
LMGL03012341	1-(8Z,11Z,14Z-eicosatrienoyl)-2,3-di-(10Z,13Z,16Z-docosatrienoyl)-sn-glycerol	TG(20:3(8Z,11Z,14Z)/22:3(10Z,13Z,16Z)/22:3(10Z,13Z,16Z))[iso3]	Triacylglycerols [GL0301]	2.42465e-06	1.77606e-05	1.77879e-05	6.08498e-05	4.66089e-05	1.11653e-05	7.18397e-06	2.50088e-05	3.22978e-05	0.700135	0.647048	0.601018	0.778599
LMFA01060136	20-oxo-heneicosanoic acid		Oxo fatty acids [FA0106]	0.000431335	0.000257573	0.000317861	0.000407776	0.000729505	0.000787182	6.81777e-05	6.69201e-05	7.2761e-05	0.262903	0.318704	0.0443697	0.779327
LMGP02050019	1-(9Z-nonadecenoyl)-glycero-3-phosphoethanolamine	PE(19:1(9Z)/0:0)	Monoacylglycerophosphoethanolamines [GP0205]	0.00173407	0.00258591	0.00133626	0.000647789	0.000299768	0.000194669	0.00304917	0.000609513	0.00320792	0.33861	0.6229	0.636353	0.780616
LMGP02011140	1-(4Z,7Z,10Z,13Z,16Z,19Z-docosahexaenoyl)-2-(9Z-heptadecenoyl)-glycero-3-phosphoethanolamine	PE(22:6(4Z,7Z,10Z,13Z,16Z,19Z)/17:1(9Z))	Diacylglycerophosphoethanolamines [GP0201]	3.15107e-05	3.76629e-05	2.02264e-05	0.000185501	4.34733e-05	6.90931e-05	0.000119955	0.000127616	2.76607e-05	0.296752	0.761866	0.606359	0.782202
LMGP10010763	1-(13Z,16Z-docosadienoyl)-2-heptadecanoyl-glycero-3-phosphate	PA(22:2(13Z,16Z)/17:0)	Diacylglycerophosphates [GP1001]	0.00326461	0.00365519	0.00153039	0.0113235	0.0138286	0.00379884	0.00760302	0.00755239	2.59878e-05	0.401526	0.540918	0.861592	0.78406
LMGP06010129	1-(9Z-pentadecenoyl)-2-dodecanoyl-glycero-3-phospho-(1'-myo-inositol)	PI(15:1(9Z)/12:0)	Diacylglycerophosphoinositols [GP0601]	2.16506e-06	0.000281971	4.11919e-06	7.02177e-05	0.000139731	5.54529e-05	0.000160704	0.000155447	0.000161497	1.67544	0.508723	0.0206529	0.786345
LMSP03010073	N-(tetracosanoyl)-hexadecasphing-4-enine-1-phosphocholine	SM(d16:1/24:0)	Ceramide phosphocholines (sphingomyelins) [SP0301]	0.00395579	0.0138506	0.00558876	0.00399437	0.0044213	0.00184903	0.00354194	0.00317898	0.00153538	0.680217	0.402881	0.388514	0.786842
LMGL03012828	1,2-di-(9Z-tetradecenoyl)-3-eicosanoyl-sn-glycerol	TG(14:1(9Z)/14:1(9Z)/20:0)[iso3]	Triacylglycerols [GL0301]	1.27735e-05	0.00035275	0.000790432	0.000435253	0.00113497	0.000173084	0.000337122	0.000403708	0.000236535	1.01176	0.855705	0.25833	0.787171
LMGP02050026	1-heneicosanoyl-glycero-3-phosphoethanolamine	PE(21:0/0:0)	Monoacylglycerophosphoethanolamines [GP0205]	0.0108097	0.00802448	0.00972399	0.00329997	0.0519769	0.0571787	0.017311	0.0445289	0.0481836	0.147472	0.792828	0.459952	0.787469
LMGP04040007	1-(3-hydroxyphytanyl)-2-phytanyl-sn-glycero-3-phospho-(1'-sn-glycerol)	beta-hydroarchaetidylglycerol	Dialkylglycerophosphoglycerols [GP0404]	0.00310867	0.000588532	0.00431115	0.000228611	0.00050063	0.000699559	0.00170108	0.00243404	0.00238751	0.711674	0.496398	0.18876	0.787602
LMSP0502AO04	Galbeta1-3Galalpha1-4Galbeta1-4Glcbeta-Cer(d18:1/22:0)		GalNAcbeta1-3Galalpha1-4Galbeta1-4Glc- (Globo series) [SP0502]	0.000135042	3.57266e-05	2.30359e-05	6.42379e-05	5.20743e-05	3.17294e-05	2.57446e-05	2.44017e-05	2.27198e-05	0.949396	0.332844	0.0623979	0.788213
LMGP03020069	1-eicosyl-2-docosanoyl-glycero-3-phosphoserine	PS(O-20:0/22:0)	1-alkyl,2-acylglycerophosphoserines [GP0302]	0.000513532	0.000711004	0.000740423	0.000303179	2.4327e-05	7.97568e-05	0.000322953	7.82317e-05	0.000273994	0.188375	1.0874	0.575366	0.788311
LMGP06010396	1-(6Z,9Z,12Z,15Z-octadecatetraenoyl)-2-(9Z-tetradecenoyl)-glycero-3-phospho-(1'-myo-inositol)	PI(18:4(6Z,9Z,12Z,15Z)/14:1(9Z))	Diacylglycerophosphoinositols [GP0601]	7.82461e-05	5.70164e-05	0.000213083	0.000312252	4.0232e-06	8.87576e-05	0.000205946	6.15594e-05	9.80842e-05	0.728972	1.17942	0.616043	0.788452
LMSP0601AA03	NeuAcalpha2-3Galbeta-Cer(d18:1/20:0)		Gangliosides [SP0601]	0.0382168	0.00561206	0.00684002	0.0367778	3.21326e-05	0.0378746	0.0119359	0.0113339	0.0347116	1.09417	0.865188	0.689536	0.7891
LMSP00000002	N-(hexadecanoyl)-deoxysphing-4-enine-1-sulfonate			4.87267e-05	5.51004e-05	7.17729e-05	7.87301e-05	0.000368796	0.000160694	9.42385e-05	9.38546e-05	0.000169359	0.20331	0.737565	0.364935	0.789789
LMGP10010735	1-(11Z-docosenoyl)-2-octadecanoyl-glycero-3-phosphate	PA(22:1(11Z)/18:0)	Diacylglycerophosphates [GP1001]	0.0028109	0.0025684	0.00353325	0.0112782	0.0116364	0.0092779	0.00215439	0.00203602	0.00216186	0.168949	0.118439	0.0333419	0.790161
LMGP01011004	1-eicosanoyl-2-octadecanoyl-sn-glycero-3-phosphocholine	PC(20:0/18:0)	Diacylglycerophosphocholines [GP0101]	0.00197898	0.000435076	6.30104e-05	0.000426486	0.000701405	5.91923e-05	0.00121122	0.0014308	0.00122307	1.23044	0.814294	0.0958542	0.790452
LMSL05000004	Butyl 4'-O-hexadecanoyl-neohesperidoside			0.000138311	9.09059e-05	8.19273e-05	0.00044845	0.000351945	6.35988e-05	0.000170874	0.000409786	4.79889e-05	0.292106	0.695269	0.877947	0.790944
LMFA07010055	eicosanyl octadecanoate	Arachidyl stearate	Wax monoesters [FA0701]	0.00718653	0.000704896	0.00169586	0.0368392	0.0303077	0.022908	0.0130343	0.0142291	0.0134256	1.09252	0.232195	0.0449136	0.791994
LMGL03016457	1-(6Z,9Z,12Z-octadecatrienoyl)-2-(8Z,11Z,14Z-eicosatrienoyl)-3-11Z-docosenoyl-sn-glycerol	TG(18:3(6Z,9Z,12Z)/20:3(8Z,11Z,14Z)/22:1(11Z))[iso6]	Triacylglycerols [GL0301]	0.00102826	0.000797729	0.00112193	0.000937233	0.00476226	0.00455019	0.0015156	0.00137162	0.00148666	0.169792	0.629223	0.0522361	0.795477
LMSP02020032				0.000183718	0.0023087	0.000330567	0.000348887	0.00126372	0.00104068	0.000710926	0.000343998	0.00107914	1.26115	0.539346	0.516719	0.796381
LMSP0502BB02	GalNAcalpha1-3GalNAcbeta1-3(GalNAcbeta1-4)Galalpha1-4Galbeta1-4Glcbeta-Cer(d18:1/18:0)		GalNAcbeta1-3Galalpha1-4Galbeta1-4Glc- (Globo series) [SP0502]	0.000131742	2.18219e-05	1.91652e-05	0.000409523	0.000217206	0.000120709	0.000290526	6.50531e-05	0.000182507	1.11579	0.590147	0.628724	0.796749
LMPK12111028	4',7-Dimethoxy-6,8-dimethyl-5-hydroxyflavone	Eucalyptin	Flavones and Flavonols [PK1211]	0.000759655	0.000567465	0.00174771	0.000145443	0.000246524	0.000233045	0.000919854	0.000247304	0.00092847	0.617856	0.263434	0.559461	0.800784
LMFA06000248	11Z-Eicosenal			0.000410351	5.15948e-05	2.44268e-05	0.000110871	0.000174995	0.000493904	0.000139002	0.000123137	0.000289656	1.32861	0.789288	0.499659	0.801484
LMGP04020050	1-eicosyl-2-(9Z,12Z-heptadecadienoyl)-glycero-3-phospho-(1'-sn-glycerol)	PG(O-20:0/17:2(9Z,12Z))	1-alkyl,2-acylglycerophosphoglycerols [GP0402]	0.00050239	0.000233925	0.000103941	6.18874e-05	4.71837e-05	0.000954594	0.000787631	0.000795052	0.0010662	0.725477	1.46578	0.179775	0.803397
LMSP0502AU05	Fucalpha1-2Galalpha1-3Galalpha1-4Galbeta1-4Glcbeta-Cer(d18:1/24:0)		GalNAcbeta1-3Galalpha1-4Galbeta1-4Glc- (Globo series) [SP0502]	8.96127e-05	0.000286449	0.00106157	0.000144289	0.000413174	2.21712e-05	0.000864184	0.000809113	0.000472203	1.07229	1.03534	0.296723	0.804642
LMGP02020091	1-eicosyl-2-hexadecanoyl-glycero-3-phosphoethanolamine	PE(O-20:0/16:0)	1-alkyl,2-acylglycerophosphoethanolamines [GP0202]	4.56478e-05	0.00278657	0.000446208	7.11042e-05	0.000550801	0.00195906	0.0024257	0.00272429	0.00294194	1.35472	1.14062	0.0960875	0.804655
LMGP01020234	1-eicosyl-2-eicosanoyl-glycero-3-phosphocholine	PC(O-20:0/20:0)	1-alkyl,2-acylglycerophosphocholines [GP0102]	0.00567879	0.00585941	0.0139187	0.0026178	0.00189741	0.00135882	0.00327364	0.00399798	0.00364195	0.554587	0.32261	0.0995608	0.805237
LMGP01011867	1-(8Z,11Z,14Z-eicosatrienoyl)-2-tridecanoyl-glycero-3-phosphocholine	PC(20:3(8Z,11Z,14Z)/13:0)	Diacylglycerophosphocholines [GP0101]	0.0002046	0.00117718	0.000504688	0.00808142	0.00990137	0.00265875	0.00544319	0.00552656	0.00435653	0.792003	0.547589	0.127777	0.806402
LMFA01030904	5Z,9Z,23Z-Nonacosatrienoic acid	29:3(5Z,9Z,23Z)	Unsaturated fatty acids [FA0103]	1.46625e-06	2.19963e-06	9.27311e-06	1.37382e-06	9.79393e-06	1.33214e-05	1.50909e-05	1.2741e-06	6.7911e-06	0.999585	0.751984	0.901052	0.806676
LMGP10010679	1-heneicosanoyl-2-hexadecanoyl-glycero-3-phosphate	PA(21:0/16:0)	Diacylglycerophosphates [GP1001]	0.00868633	0.000560011	7.87145e-05	0.00330798	0.00726556	0.00910471	0.0104871	0.00911902	2.97155e-05	1.55602	0.451591	0.868405	0.808337
LMSP0501AA28	N-(tetradecanoyl)-1-beta-glucosyl-sphinganine	GlcCer(d18:0/14:0)	Simple Glc series [SP0501]	0.000297675	0.000351569	0.000633862	1.55746e-06	0.000170982	0.000146839	0.000152451	0.000153077	0.000126778	0.422166	0.860856	0.104138	0.808792
LMSL05000005	Butyl 4'-O-butanoyl-6-O-hexadecanoyl-neohesperidoside			1.62832e-05	0.000347551	2.77193e-05	9.08228e-05	0.000109747	0.000119318	7.38683e-05	0.000150952	0.000146364	1.44075	0.135997	0.349482	0.809141
LMGP01040098	1-(2E-phytaenyl)-2-(2E-phytaenyl)-sn-glycero-3-phosphocholine		Dialkylglycerophosphocholines [GP0104]	0.00571155	0.00596459	0.0139961	0.00260702	0.00190957	0.00135578	0.00324315	0.00390432	0.0036476	0.550605	0.32031	0.092632	0.810315
LMGL03014296	1-tetradecanoyl-2-(9Z-heptadecenoyl)-3-(9Z,12Z-heptadecadienoyl)-sn-glycerol	TG(14:0/17:1(9Z)/17:2(9Z,12Z))[iso6]	Triacylglycerols [GL0301]	0.00349789	0.012807	0.00604185	0.00611902	0.00406499	0.000737726	0.00170002	0.00277	0.00239081	0.64592	0.745935	0.237217	0.811037
LMPK12120054		Xanthoangelol B	Chalcones and dihydrochalcones [PK1212]	3.15247e-05	4.88135e-05	7.18341e-05	1.63186e-05	2.51951e-05	2.86575e-06	2.849e-05	0.000117836	3.83856e-05	0.398676	0.759985	0.795479	0.811965
LMGL03014320	1-tetradecanoyl-2-(9Z,12Z-heptadecadienoyl)-3-(9Z-octadecenoyl)-sn-glycerol	TG(14:0/17:2(9Z,12Z)/18:1(9Z))[iso6]	Triacylglycerols [GL0301]	0.00571155	0.00593034	0.0140047	0.00260894	0.00183923	0.00135562	0.00326781	0.00390379	0.0036476	0.552841	0.326724	0.0887274	0.813034
LMGP06030075	1-(1Z-eicosenyl)-2-(9Z-nonadecenoyl)-glycero-3-phospho-(1'-myo-inositol)	PI(P-20:0/19:1(9Z))	1Z-alkenyl,2-acylglycerophosphoinositols [GP0603]	0.000112168	0.000577842	0.000184052	5.56604e-05	6.51794e-05	0.000260232	0.000123744	0.000513973	0.000608667	0.860451	0.90896	0.618669	0.814583
LMFA01030098	23Z-dotriacontenoic acid		Unsaturated fatty acids [FA0103]	7.46115e-05	9.75293e-06	3.53276e-05	3.20344e-06	8.19311e-05	8.75896e-05	1.93625e-05	6.07061e-05	6.42272e-06	0.818848	0.819315	0.983446	0.81653
LMGP03030077	1-(1Z-eicosenyl)-2-(11Z,14Z-eicosadienoyl)-glycero-3-phosphoserine	PS(P-20:0/20:2(11Z,14Z))	1Z-alkenyl,2-acylglycerophosphoserines [GP0303]	0.00614152	0.00619156	0.00486908	0.00138536	0.00903484	0.000150462	0.000787495	0.00654425	0.000715085	0.130712	1.36586	1.24699	0.8177
LMFA01030810	9Z-octadecenoic acid(d2)	Oleic acid(d2)	Unsaturated fatty acids [FA0103]	0.000196417	0.000122373	1.2162e-06	0.000205908	7.65537e-06	0.000130245	6.34376e-05	4.96632e-05	5.34517e-05	0.923826	0.872995	0.128171	0.819303
LMST01020036	(22R)-2beta,14,22,25-tetrahydroxy-6-oxo-5beta-cholest-7-en-3beta-yl hexadecanoate	ecdysone palmitate	Cholesteryl esters [ST0102]	0.00145619	0.0174416	2.68402e-05	0.018232	4.00414e-05	0.0173757	0.0146783	0.00782222	0.00779928	1.53265	0.863859	0.392578	0.819474
LMSL01050001		Bordetella pertussis lipid A	Pentaacylaminosugars [SL0105]	8.29743e-05	0.000956733	0.000308344	0.000398531	0.00134483	0.000213178	0.000684848	0.000293405	0.00025114	1.00951	0.930679	0.583547	0.819704
LMGP01011020	1-eicosanoyl-2-(8Z-eicosenoyl)-sn-glycero-3-phosphocholine	PC(20:0/20:1(8Z))	Diacylglycerophosphocholines [GP0101]	0.000701451	0.000315616	0.000147307	6.21289e-05	0.000279862	0.000592608	8.16698e-05	0.000689198	6.91751e-05	0.731979	0.855941	1.26572	0.819835
LMPK12120262		4-Hydroxyrottlerin	Chalcones and dihydrochalcones [PK1212]	0.000181613	0.000142387	0.000516109	9.82248e-05	0.000202325	0.000196444	8.44435e-05	6.17462e-05	6.12361e-05	0.733417	0.352993	0.191692	0.820011
LMST04010120	3alpha,6beta,7alpha,12alpha-Tetrahydroxy-5beta-cholan-24-oic Acid		C24 bile acids, alcohols, and derivatives [ST0401]	0.000340583	0.000218122	0.000266297	0.000472219	0.000423462	1.69174e-05	6.23414e-05	5.52295e-05	5.37285e-05	0.224338	0.82178	0.080578	0.820068
LMFA01030761	5Z,8Z,11Z,14Z,17Z-eicosapentaenoic acid (d5)	EPA (d5)	Unsaturated fatty acids [FA0103]	1.96804e-05	1.79905e-06	9.26833e-07	8.03715e-06	8.72471e-06	9.81622e-06	5.0696e-06	3.75082e-06	4.43829e-06	1.41718	0.101265	0.149242	0.820326
LMPK12120441		Dihydrocordoin	Chalcones and dihydrochalcones [PK1212]	2.63642e-05	2.69406e-05	1.31714e-06	8.97249e-05	1.34107e-06	4.3124e-05	3.50505e-05	3.2786e-05	2.85371e-05	0.803532	0.98846	0.102933	0.821103
LMST01020026	cholest-5-en-3b-yl (heptadecanoate)	17:0 Cholesteryl ester	Cholesteryl esters [ST0102]	0.00305423	0.00862034	0.00234136	0.000677762	0.0155699	0.00348459	0.0142497	0.0104543	0.00263597	0.735858	1.20308	0.649801	0.821608
LMSP0504AC06	Galbeta1-3(Fucalpha1-4)GlcNAcbeta1-3Galbeta1-4Glcbeta-Cer(d18:1/26:0)		Galbeta1-3GlcNAcbeta1-3Galbeta1-4Glc- (Lacto series) [SP0504]	0.000132945	0.000372148	5.25314e-05	2.92593e-05	0.000439267	0.000258092	0.000113898	0.000107416	8.81875e-05	0.894431	0.848306	0.129611	0.821777
LMGP03050023	1-(11Z-docosenoyl)-glycero-3-phosphoserine	PS(22:1(11Z)/0:0)	Monoacylglycerophosphoserines [GP0305]	0.000252782	5.50009e-05	0.000331237	0.000259938	1.36622e-05	4.5699e-05	2.01679e-05	0.000146335	0.000162433	0.668283	1.25807	0.710533	0.821984
LMGP10010047	1-dodecanoyl-2-(9Z-hexadecenoyl)-glycero-3-phosphate	PA(12:0/16:1(9Z))	Diacylglycerophosphates [GP1001]	3.9041e-05	6.76923e-05	9.88072e-05	0.000539546	0.000194171	0.000180976	0.000138944	0.000141264	0.000206997	0.436287	0.666841	0.237916	0.822036
LMGL02010444	1-pentadecanoyl-2-11Z-docosenoyl-sn-glycerol	DG(15:0/22:1(11Z)/0:0)[iso2]	Diacylglycerols [GL0201]	0.00221883	0.000804245	2.49155e-05	0.00103465	0.00187932	0.00268346	0.000561589	0.000439343	0.000427741	1.09467	0.441892	0.155714	0.822985
LMGP01010975	1-nonadecanoyl-2-octadecanoyl-sn-glycero-3-phosphocholine	PC(19:0/18:0)	Diacylglycerophosphocholines [GP0101]	0.00688394	0.00556925	0.00934963	0.00020096	8.47733e-05	0.00260104	0.000371473	0.00611202	0.00605142	0.264073	1.47613	0.789065	0.823396
LMST03020543	(5Z,7E)-(1S,3R)-25,25-diphenyl-26,27-dinor-9,10-seco-5,7,10(19)-cholestatriene-1,3,25-triol	1alpha,25-dihydroxy-25,25-diphenyl-26,27-dinorvitamin D3 / 1alpha,25-dihydroxy-25,25-diphenyl-26,27-dinorcholecalciferol	Vitamin D3 and derivatives [ST0302]	0.00410276	0.000603879	0.00344293	0.00116553	0.00141716	0.00111448	0.00100791	0.000344267	0.000957381	0.684371	0.131482	0.479875	0.824167
LMGL05010007	1-hexadecanoyl-2-(11Z-hexadecenoyl)-3-(6'-sulfo-alpha-D-quinovosyl)-sn-glycerol	SQDG(16:0/16:1(11Z))	Glycosyldiacylglycerols [GL0501]	1.07031e-05	7.05217e-06	0.000530286	0.000235049	0.00029759	0.000313244	7.43709e-06	0.000265678	0.000258347	1.64791	0.146736	0.829927	0.824303
LMGP03020059	1-eicosyl-2-eicosanoyl-glycero-3-phosphoserine	PS(O-20:0/20:0)	1-alkyl,2-acylglycerophosphoserines [GP0302]	0.000249546	0.00674651	0.00457207	0.00292086	0.000617444	0.00387754	0.00113389	0.0011259	0.00706488	0.857651	0.677914	1.10242	0.824868
LMFA12000325	trans-11S,12S-Epoxy-6Z,9Z-heneicosadiene			7.25116e-06	1.87521e-06	2.14648e-05	2.12579e-05	3.10613e-06	2.10512e-06	1.2318e-05	4.4536e-06	1.00399e-05	0.992599	1.22186	0.452772	0.825607
LMGP10010371	1-(6Z,9Z,12Z-octadecatrienoyl)-2-(9Z-hexadecenoyl)-glycero-3-phosphate	PA(18:3(6Z,9Z,12Z)/16:1(9Z))	Diacylglycerophosphates [GP1001]	0.000295861	0.000124723	0.000152761	0.00083296	0.00213984	0.00260983	0.00122183	0.00100355	0.00100427	0.480283	0.494766	0.11687	0.825664
LMGP03010327	1-(9Z-octadecenoyl)-2-heptadecanoyl-glycero-3-phosphoserine	PS(18:1(9Z)/17:0)	Diacylglycerophosphoserines [GP0301]	0.000114941	2.86613e-05	1.95546e-05	0.000123695	4.8294e-05	4.8377e-05	0.000119797	4.68843e-06	1.60166e-05	0.967898	0.592319	1.3546	0.826061
LMSP0505BS03	Galalpha1-3Galbeta1-4GlcNAcbeta1-3(GlcNAcbeta1-6)Galbeta1-4GlcNAcbeta1-3(Galalpha1-3Galbeta1-4GlcNAcbeta1-6)Galbeta1-4GlcNAcbeta1-3Galbeta1-4Glcbeta-Cer(d18:1/20:0)		Galbeta1-4GlcNAcbeta1-3Galbeta1-4Glc- (Neolacto series) [SP0505]	0.000456668	0.000364381	5.93655e-05	4.84557e-05	0.0012047	0.000777389	0.00078446	2.96662e-05	0.000692782	0.708507	0.863772	0.819972	0.830765
LMGP17010001	1-hexadecanoyl-2-(9Z-octadecenoyl)-sn-glycero-3-phosphonoethanolamine	PnE(16:0/18:1(9Z))	Diacylglycerophosphonoethanolamines [GP1701]	0.00362503	0.00293151	0.0001521	0.013045	0.00275192	0.00368484	0.00437261	0.00360983	0.00394967	0.821882	0.876598	0.0960799	0.831961
LMSP0601AK03	NeuAcalpha2-8NeuAcalpha2-3Galbeta1-4Glcbeta-Cer(d18:1/20:0)		Gangliosides [SP0601]	6.36353e-05	0.000314138	0.000145422	4.30928e-05	0.000492072	0.000194295	0.000405091	2.06657e-05	0.000129756	0.732463	0.9395	1.06989	0.832341
LMGL02010526	1-9Z-nonadecenoyl-2-(9Z,12Z-heptadecadienoyl)-sn-glycerol	DG(19:1(9Z)/17:2(9Z,12Z)/0:0)[iso2]	Diacylglycerols [GL0201]	0.00341251	0.000296769	0.00179228	0.00120845	0.00280483	0.00401678	0.000480612	0.000550027	0.000593707	0.849735	0.526227	0.105335	0.833763
LMGP02010190				0.000323605	0.00240895	0.000333908	1.1764e-05	0.00197857	3.52156e-06	0.00211084	0.00222834	0.00218808	1.17498	1.71214	0.0274438	0.833991
LMPR01070217		OH-Demethylspheroidenone	C40 isoprenoids (tetraterpenes) [PR0107]	5.42808e-05	7.73438e-05	0.000393303	0.000172543	0.000205801	0.000317062	7.01051e-05	1.1022e-05	9.34036e-05	1.0826	0.326513	0.729953	0.834582
LMGP04030066	1-(1Z-eicosenyl)-2-(9Z,12Z-heptadecadienoyl)-glycero-3-phospho-(1'-sn-glycerol)	PG(P-20:0/17:2(9Z,12Z))	1Z-alkenyl,2-acylglycerophosphoglycerols [GP0403]	0.000437044	0.00059912	0.000757489	0.00154742	0.000240727	0.00018586	0.000291212	0.000274454	0.000297672	0.267988	1.17134	0.0416413	0.834933
LMGP02010589	1-(9Z-heptadecenoyl)-2-(7Z,10Z,13Z,16Z-docosatetraenoyl)-glycero-3-phosphoethanolamine	PE(17:1(9Z)/22:4(7Z,10Z,13Z,16Z))	Diacylglycerophosphoethanolamines [GP0201]	0.000873263	0.000108326	0.000567022	0.000486228	7.59607e-05	7.63317e-05	0.000728673	0.000119204	0.000258724	0.745814	1.11239	0.865663	0.836952
LMST01100006	15alpha,25-dihydroxy-16beta,23R:16alpha,24S-diepoxy-9beta,19-cyclolanostan-3beta-yl 2-O-acetyl-alpha-L-arabinopyranoside	cimicifoetiside A	Cycloartanols and derivatives [ST0110]	5.37796e-05	3.45558e-05	2.58198e-05	2.50356e-05	2.85794e-05	0.000133115	7.60027e-06	4.25097e-05	3.64389e-05	0.375909	0.986488	0.646495	0.838788
LMGP06010036	1-tridecanoyl-2-dodecanoyl-glycero-3-phospho-(1'-myo-inositol)	PI(13:0/12:0)	Diacylglycerophosphoinositols [GP0601]	0.000149453	1.86999e-05	0.000146756	0.000527719	0.00113281	0.00170478	0.000828737	0.000480162	0.00083123	0.711863	0.524713	0.283123	0.839232
LMGP04010575	1-(11Z,14Z-eicosadienoyl)-2-nonadecanoyl-glycero-3-phospho-(1'-sn-glycerol)	PG(20:2(11Z,14Z)/19:0)	Diacylglycerophosphoglycerols [GP0401]	0.000335016	0.000576565	0.000483479	0.000192166	0.000195662	8.58517e-05	0.0012943	0.00027797	0.000412862	0.261984	0.395294	0.834166	0.839446
LMGP10010042	1-(7Z,10Z,13Z,16Z-docosatetraenoyl)-2-(4Z,7Z,10Z,13Z,16Z,19Z-docosahexaenoyl)-glycero-3-phosphate	PA(22:4(7Z,10Z,13Z,16Z)/22:6(4Z,7Z,10Z,13Z,16Z,19Z))	Diacylglycerophosphates [GP1001]	0.000203119	3.19764e-05	0.000373825	5.60736e-05	2.94786e-05	5.00422e-05	0.000170216	0.000145346	0.000125867	0.842102	0.308497	0.151072	0.840837
LMGP01030087	1-(1Z-eicosenyl)-2-(9Z,12Z-octadecadienoyl)-glycero-3-phosphocholine	PC(P-20:0/18:2(9Z,12Z))	1Z-alkenyl,2-acylglycerophosphocholines [GP0103]	0.00163493	4.09704e-05	0.00510228	0.000616067	0.00148707	0.00130618	0.00147367	0.00167515	0.00167353	1.14535	0.404457	0.072078	0.841338
LMST03010070	(5Z,7E,22E)-(3S,24S)-9,10-seco-5,7,10(19),22-ergostatetraen-3-glucosiduronate	Vitamin D2 glucosiduronate	Vitamin D2 and derivatives [ST0301]	3.12061e-05	7.19317e-06	3.47136e-05	1.16492e-05	2.67237e-05	9.72163e-05	1.9457e-05	1.58874e-05	5.12753e-05	0.614642	1.01063	0.674766	0.841598
LMGP03020005	1-hexadecyl-2-pentadecanoyl-glycero-3-phosphoserine	PS(O-16:0/15:0)	1-alkyl,2-acylglycerophosphoserines [GP0302]	0.00090194	0.000607713	0.00032119	0.00459342	0.00310201	0.00469391	0.00209085	0.000336142	0.00183403	0.475819	0.215869	0.667223	0.842395
LMGP01011797	1-eicosanoyl-2-nonadecanoyl-glycero-3-phosphocholine	PC(20:0/19:0)	Diacylglycerophosphocholines [GP0101]	0.00340579	0.00370472	0.00893916	0.0017034	0.00117939	0.00081888	0.00197592	0.00245462	0.0019581	0.581692	0.360464	0.132264	0.843689
LMFA01060148	15-oxo-18Z-tetracosenoic acid		Oxo fatty acids [FA0106]	0.000124424	2.13839e-05	7.69761e-05	7.81724e-06	2.14863e-05	3.70228e-05	3.40306e-05	2.79735e-05	3.25168e-05	0.69449	0.660947	0.10005	0.845977
LMPK12160004		Lupinalbin D	Other Flavonoids [PK1216]	0.000326185	0.0002571	0.00101323	4.3095e-05	0.000436691	0.000453725	0.00216569	0.00143791	0.00124489	0.78553	0.746589	0.300461	0.846825
LMFA01030258	5,7,9,11,13-tetradecapentaenoic acid		Unsaturated fatty acids [FA0103]	1.94091e-05	4.39139e-05	1.8376e-05	8.87251e-05	1.60471e-05	4.1441e-05	1.55886e-05	1.14197e-05	1.26171e-05	0.530801	0.756792	0.162505	0.846828
LMGP10020010	1-hexadecyl-2-(9Z,12Z-heptadecadienoyl)-glycero-3-phosphate	PA(O-16:0/17:2(9Z,12Z))	1-alkyl,2-acylglycerophosphates [GP1002]	0.000252534	0.000116909	1.75596e-05	0.00100936	0.000914212	0.000462176	0.000145398	0.000424005	0.00032652	0.914358	0.367618	0.473411	0.848939
LMSP0503AN02	GlcNAcbeta1-3(GalNAcbeta1-4)Galbeta1-4Glcbeta-Cer(d18:1/18:0)		GalNAcbeta1-4Galbeta1-4Glc- (Ganglio series) [SP0503]	0.00043368	0.000181458	1.21908e-05	4.56582e-05	8.09322e-05	6.45207e-05	0.00016712	0.000134573	0.000260289	1.0143	0.277083	0.348314	0.850108
LMGP04010758	1-(13Z,16Z-docosadienoyl)-2-tetradecanoyl-glycero-3-phospho-(1'-sn-glycerol)	PG(22:2(13Z,16Z)/14:0)	Diacylglycerophosphoglycerols [GP0401]	0.000164625	0.000224784	2.44877e-05	0.000446722	8.20693e-05	6.77788e-05	7.43839e-06	0.000199919	0.000320626	0.744932	1.08006	0.897521	0.850175
LMST01020014	cholest-5-en-3beta-yl (5Z,8Z,11Z,14Z-eicosatetraenoate)	20:4 Cholesteryl ester	Cholesteryl esters [ST0102]	0.000741675	4.64425e-06	0.000452636	0.00227395	0.000357122	0.00174221	0.00131144	7.52332e-05	0.00144348	0.929212	0.678826	0.800028	0.851305
LMGP10010604	1-(8Z,11Z,14Z-eicosatrienoyl)-2-nonadecanoyl-glycero-3-phosphate	PA(20:3(8Z,11Z,14Z)/19:0)	Diacylglycerophosphates [GP1001]	7.2686e-05	0.00419092	0.00179319	0.00125175	0.00174138	0.00100779	0.00270669	0.000703389	0.000226806	1.02449	0.280128	1.08549	0.851627
LMGP06030082	1-(1Z-eicosenyl)-2-heneicosanoyl-glycero-3-phospho-(1'-myo-inositol)	PI(P-20:0/21:0)	1Z-alkenyl,2-acylglycerophosphoinositols [GP0603]	2.23315e-05	5.21805e-05	2.72084e-05	4.97276e-05	0.000235374	0.000322568	0.000143602	0.000142047	8.71114e-05	0.472243	0.687953	0.258949	0.853009
LMGP01010690	1-(9Z-hexadecenoyl)-2-(9Z,12Z-octadecadienoyl)-sn-glycero-3-phosphocholine	PC(16:1(9Z)/18:2(9Z,12Z))	Diacylglycerophosphocholines [GP0101]	2.5548e-05	0.000286499	0.000788082	0.000227974	0.000249963	0.000209066	0.000113846	8.74936e-05	0.000376401	1.05681	0.0893782	0.829461	0.854019
LMPR01070026		Monoanhydroescholtzxanthin	C40 isoprenoids (tetraterpenes) [PR0107]	2.36693e-06	2.07e-05	2.78619e-05	1.33705e-06	6.97363e-05	5.26501e-05	1.08824e-06	5.60382e-05	4.34953e-05	0.774556	0.863174	0.858536	0.854227
LMFA07010174	Methyl 2,4,8-trimethylundecanoate		Wax monoesters [FA0701]	1.24818e-05	6.14924e-06	2.09694e-06	5.0244e-06	1.36113e-06	1.78137e-06	1.46796e-06	8.34178e-06	2.03753e-06	0.757527	0.736405	0.966	0.854593
LMSP01080008	Sphing-8Z-enine	(8Z,d18:1) sphingosine	Sphingoid base analogs [SP0108]	0.000204452	0.000143833	0.000103354	0.000628414	0.000262894	0.00028015	8.42319e-05	7.52598e-05	7.79913e-05	0.337982	0.528143	0.0580968	0.854888
LMGL03014639	1-(9Z-tetradecenoyl)-2-hexadecanoyl-3-eicosanoyl-sn-glycerol	TG(14:1(9Z)/16:0/20:0)[iso6]	Triacylglycerols [GL0301]	0.00334006	0.00397954	0.00816569	0.00158231	0.00109856	4.60467e-05	0.00189648	0.00236076	0.00216268	0.507782	0.864145	0.108867	0.855082
LMSP0503AA01	GalNAcbeta1-4Galbeta1-4Glcbeta-Cer(d18:1/16:0)		GalNAcbeta1-4Galbeta1-4Glc- (Ganglio series) [SP0503]	0.00191354	0.00546001	0.00555256	0.0346841	0.000857868	0.0319609	0.0106974	0.0258095	0.0266919	0.481534	0.835202	0.426775	0.855297
LMPR01070139		3',4'-Dihydrorhodovibrin	C40 isoprenoids (tetraterpenes) [PR0107]	0.000254962	0.000509173	0.00012624	0.000212596	0.0015595	0.00144698	1.32021e-05	0.00105383	0.00106071	0.656567	0.696418	0.849919	0.857394
LMGP01050126	1-(9Z-heptadecenoyl)-glycero-3-phosphocholine	PC(17:1(9Z)/0:0)	Monoacylglycerophosphocholines [GP0105]	0.000114222	9.24063e-05	0.000299236	0.000337416	3.17558e-05	7.94914e-06	0.000370268	0.000333152	2.03496e-05	0.673937	1.46158	0.7967	0.857987
LMGP03030006	1-(1Z-hexadecenyl)-2-(9Z-pentadecenoyl)-glycero-3-phosphoserine	PS(P-16:0/15:1(9Z))	1Z-alkenyl,2-acylglycerophosphoserines [GP0303]	1.03287e-05	7.52777e-06	3.22241e-05	1.1426e-05	0.000173144	0.000162371	0.000155531	0.000151634	6.6016e-05	0.81005	0.78185	0.406726	0.859718
LMFA01090059	9,10-dichloro-octadecanoic acid	0	Halogenated fatty acids [FA0109]	2.45322e-05	1.93464e-05	2.20092e-05	0.000128091	5.12508e-05	5.95307e-05	2.29536e-05	2.20882e-05	2.23594e-05	0.118073	0.529703	0.0197011	0.86197
LMGP01011918	1-(5Z,8Z,11Z,14Z-eicosatetraenoyl)-2-(8Z,11Z,14Z-eicosatrienoyl)-glycero-3-phosphocholine	PC(20:4(5Z,8Z,11Z,14Z)/20:3(8Z,11Z,14Z))	Diacylglycerophosphocholines [GP0101]	0.000711516	0.000812622	0.00214709	0.000310677	0.00031783	0.000244174	0.00372612	0.00210349	0.00214785	0.654745	0.139633	0.347587	0.863092
LMFA08020069	(+/-)N-(2-fluro-ethyl)-2,17,17-trimethyl-5Z,8Z,11Z,14Z-docosatetraenoyl amine		N-acyl amines [FA0802]	7.90745e-05	7.19118e-05	6.84432e-05	0.000906286	0.000929639	0.00121631	0.000401855	0.000379188	0.000377167	0.0741229	0.169691	0.0355061	0.864413
LMFA01020164	3-methyl-pentadecanoic acid		Branched fatty acids [FA0102]	5.29581e-05	3.42705e-05	1.8236e-05	0.000113383	7.20956e-05	2.251e-05	1.14847e-05	1.2233e-05	1.95971e-05	0.494324	0.65628	0.310519	0.864478
LMSL01020001	2,3-bis-(3R-hydroxy-tetradecanoyl)-alphaD-glucosamine-1-phosphate	Lipid X	Diacylaminosugars [SL0102]	2.82594e-05	0.000123933	0.000403334	0.000323058	4.73599e-05	0.000119893	4.01005e-05	0.000270521	7.24058e-05	1.05248	0.874429	0.977144	0.871073
LMGP02011010	1-heneicosanoyl-2-(5Z,8Z,11Z,14Z-eicosatetraenoyl)-glycero-3-phosphoethanolamine	PE(21:0/20:4(5Z,8Z,11Z,14Z))	Diacylglycerophosphoethanolamines [GP0201]	0.00622072	0.00613332	0.00486565	0.00166314	0.00901616	0.000158596	0.00120807	0.00137546	0.00122211	0.132124	1.31197	0.0731995	0.871219
LMGP03020006	1-hexadecyl-2-(9Z-pentadecenoyl)-glycero-3-phosphoserine	PS(O-16:0/15:1(9Z))	1-alkyl,2-acylglycerophosphoserines [GP0302]	2.87651e-05	2.96587e-05	3.30819e-05	2.64278e-05	0.000109067	4.05506e-05	0.000202714	6.71032e-05	0.000189788	0.0747032	0.753256	0.488526	0.874139
LMSL01040002	Lipid A -disaccharide-1-phosphate	Lipid A -disaccharide-1-P	Tetraacylaminosugars [SL0104]	0.000204647	0.0044388	0.00317097	0.0187667	0.0188542	0.0153449	0.00785134	7.36403e-05	0.00792231	0.834271	0.113355	0.853979	0.875907
LMFA07010548	(E,E)-3,7,11-Trimethyl-2,6,10-dodecatrienyl nonanoate		Wax monoesters [FA0701]	5.62817e-05	0.000121637	8.78681e-06	4.45982e-05	8.7684e-05	0.000244093	0.000250073	2.87848e-05	0.000316455	0.910419	0.836729	0.75906	0.876043
LMGL03015188	1-pentadecanoyl-2-(6Z,9Z,12Z-octadecatrienoyl)-3-9Z-nonadecenoyl-sn-glycerol	TG(15:0/18:3(6Z,9Z,12Z)/19:1(9Z))[iso6]	Triacylglycerols [GL0301]	0.00410035	0.00343453	0.00437798	0.000391159	0.000786838	0.000135088	0.00023415	0.0018584	0.00195455	0.122099	0.750198	0.716597	0.878537
LMSP01080015		Termitomycesphin A	Sphingoid base analogs [SP0108]	0.000261124	0.000578518	0.000329042	0.000340533	0.00546482	0.00214681	0.00325551	0.00313969	0.00323829	0.429016	0.980505	0.0194621	0.880994
LMFA08010008	9Z,12Z-octadecadienamide	Linoleamide	Primary amides [FA0801]	5.50515e-05	3.38138e-05	2.52309e-05	7.59196e-05	4.83401e-05	4.51688e-06	5.80735e-06	6.77798e-06	7.92209e-06	0.403641	0.838848	0.154855	0.88502
LMFA07070030				2.78336e-05	6.49984e-06	2.05301e-05	1.34795e-06	6.21318e-06	8.03956e-06	1.78007e-06	9.23402e-06	7.22248e-06	0.592863	0.665144	0.634384	0.885925
LMSP0505EP08	Fucalpha1-2(Galalpha1-3)Galbeta1-4GlcNAcbeta1-6(Galalpha1-3(Fucalpha1-2)Galbeta1-4GlcNAcbeta1-3Galbeta1-4GlcNAcbeta1-3)Galbeta1-4GlcNAcbeta1-3Galbeta1-4Glcbeta-Cer(d18:1/26:1(17Z))		Galbeta1-4GlcNAcbeta1-3Galbeta1-4Glc- (Neolacto series) [SP0505]	0.000135387	0.000284772	0.000190619	0.00121346	0.000806838	0.000649559	0.000405937	0.000100573	0.00011175	0.371	0.326977	0.840257	0.886352
LMSP03010042	N-(octadecanoyl)-hexadecasphing-4-enine-1-phosphocholine	SM(d16:1/18:0)	Ceramide phosphocholines (sphingomyelins) [SP0301]	0.000706084	0.00112423	0.00955125	0.000957463	0.00363004	0.00462274	0.00206132	0.00528873	0.00139016	1.3154	0.61748	0.715412	0.888014
LMPR0103020001	(2'S,5'R)-4-methyl-l-(5'-methyl-2',3',4',5'-tetrahydro[2' ',3' '-bifuran]-5'-yl)pentan-2-one	Ngaione (-)	C15 isoprenoids (sesquiterpenes) [PR0103]	1.39184e-06	8.68052e-07	1.51804e-05	3.60564e-05	8.62174e-06	1.27331e-05	2.57933e-05	2.59048e-05	1.53889e-06	1.39612	0.773162	0.790931	0.890657
LMST01010370				0.00122549	0.000340422	0.000658798	0.00235833	1.94141e-05	5.51498e-05	0.00147344	0.000512609	0.000964574	0.604531	1.65257	0.488742	0.892052
LMSP03010004	N-(hexadecanoyl)-sphinganine-1-phosphocholine	SM(d18:0/16:0)	Ceramide phosphocholines (sphingomyelins) [SP0301]	0.000287939	0.000245245	0.00223156	0.00129094	0.000507292	0.000809595	0.000415662	0.00036104	0.000413207	1.23123	0.454652	0.0777839	0.892875
LMSP0505BV04	Galalpha1-3Galbeta1-4GlcNAcbeta1-3Galbeta1-4GlcNAcbeta1-3Galbeta1-4GlcNAcbeta1-3Galbeta1-4Glcbeta-Cer(d18:1/22:0)		Galbeta1-4GlcNAcbeta1-3Galbeta1-4Glc- (Neolacto series) [SP0505]	9.91509e-05	3.91505e-05	0.000270732	5.76306e-05	4.52969e-05	3.10884e-05	0.000128313	3.1526e-05	6.8594e-05	0.881499	0.297326	0.641327	0.894463
LMGP06010824	1-heneicosanoyl-2-dodecanoyl-glycero-3-phospho-(1'-myo-inositol)	PI(21:0/12:0)	Diacylglycerophosphoinositols [GP0601]	0.00138886	5.82488e-05	5.25978e-05	0.00118652	0.00151044	0.00167359	7.78041e-05	0.00107396	7.88251e-05	1.54003	0.170173	1.40137	0.894933
LMPK04000010		Erythromycin D		0.000166492	0.000364416	0.000190434	0.00172443	0.00300345	0.00336881	0.001345	0.00039356	0.00156273	0.449268	0.31993	0.565027	0.895241
LMST01010366				0.000431959	0.000218643	0.000443296	0.00105407	0.00140454	0.000358288	0.000630565	1.4665e-06	6.65082e-05	0.347082	0.567153	1.48581	0.895957
LMGL03016297	1-(9Z,12Z-octadecadienoyl)-2-(6Z,9Z,12Z-octadecatrienoyl)-3-(5Z,8Z,11Z,14Z,17Z-eicosapentaenoyl)-sn-glycerol	TG(18:2(9Z,12Z)/18:3(6Z,9Z,12Z)/20:5(5Z,8Z,11Z,14Z,17Z))[iso6]	Triacylglycerols [GL0301]	0.000158894	0.00026078	8.20386e-06	8.9294e-05	0.000205719	2.32002e-05	0.000108697	2.65481e-05	2.73712e-05	0.890943	0.871198	0.870632	0.897352
LMST03020068	(5Z,7E)-(1S,3R,25S)-22-oxa-9,10-seco-5,7,10(19)-cholestatriene-1,3,25,26-tetrol	(25S)-1alpha,25,26-trihydroxy-22-oxavitamin D3 / (25S)-1alpha,25,26-trihydroxy-22-oxacholecalciferol	Vitamin D3 and derivatives [ST0302]	7.18909e-05	4.43906e-05	1.59732e-05	2.81937e-05	1.15622e-05	0.000147136	0.000103938	4.36866e-05	6.4042e-06	0.634233	1.18692	0.958567	0.898375
LMGP03010575	1-(11Z,14Z-eicosadienoyl)-2-nonadecanoyl-glycero-3-phosphoserine	PS(20:2(11Z,14Z)/19:0)	Diacylglycerophosphoserines [GP0301]	0.00123585	0.00111749	0.000148075	0.000143708	0.000150332	0.0001496	0.000213732	0.000517148	0.00100699	0.715757	0.0245556	0.690957	0.899947
LMGP04020004	1-hexadecyl-2-(9Z-tetradecenoyl)-glycero-3-phospho-(1'-sn-glycerol)	PG(O-16:0/14:1(9Z))	1-alkyl,2-acylglycerophosphoglycerols [GP0402]	0.000110894	1.25415e-05	6.44341e-05	5.00258e-05	0.000357387	0.000179263	5.68462e-05	5.39347e-05	0.000196081	0.785673	0.789161	0.794241	0.900311
LMGP10010684	1-heneicosanoyl-2-(9Z-octadecenoyl)-glycero-3-phosphate	PA(21:0/18:1(9Z))	Diacylglycerophosphates [GP1001]	0.000247501	0.0020432	0.000411817	0.000166721	0.000555516	5.26321e-05	0.000951206	0.000655995	0.000995648	1.10199	1.02076	0.212781	0.900894
LMGP01040057				0.000498761	0.000454041	0.000606052	0.00169204	0.00198562	0.00179021	4.785e-05	0.000266258	0.000223865	0.150346	0.0819985	0.645849	0.901943
LMGP02030087	1-(1Z-eicosenyl)-2-heneicosanoyl-glycero-3-phosphoethanolamine	PE(P-20:0/21:0)	1Z-alkenyl,2-acylglycerophosphoethanolamines [GP0203]	0.000384496	0.00339552	0.00262121	0.000638867	0.00304117	0.000531489	0.000824716	0.000210132	0.000858817	0.732788	1.01079	0.57836	0.902068
LMGP03070001	1-(1Z-eicosenyl)-glycero-3-phosphoserine	PS(P-20:0/0:0)	1Z-alkenylglycerophosphoserines [GP0307]	8.1132e-05	0.000611628	0.000392122	0.000211093	0.000136043	0.000597549	0.000661524	0.00151737	0.00179903	0.737111	0.786437	0.446777	0.90527
LMGP03010475	1-nonadecanoyl-2-docosanoyl-glycero-3-phosphoserine	PS(19:0/22:0)	Diacylglycerophosphoserines [GP0301]	0.00125828	0.000191691	0.000379705	0.00111726	0.000444755	0.001449	0.000367253	5.4793e-05	5.75801e-05	0.9335	0.509795	1.12337	0.908211
LMGP10010346	1-(9Z,12Z-octadecadienoyl)-2-(9Z-heptadecenoyl)-glycero-3-phosphate	PA(18:2(9Z,12Z)/17:1(9Z))	Diacylglycerophosphates [GP1001]	0.000212808	0.000553461	3.99438e-05	0.00260348	0.000276927	0.000399152	0.00180145	0.00172508	0.00122864	0.972276	1.19776	0.196219	0.911465
LMGL02010352	1-dodecanoyl-2-(7Z,10Z,13Z,16Z,19Z-docosapentaenoyl)-sn-glycerol	DG(12:0/22:5(7Z,10Z,13Z,16Z,19Z)/0:0)[iso2]	Diacylglycerols [GL0201]	0.000587908	0.000233753	0.000169945	0.000312251	0.000268062	0.000201581	4.12453e-05	0.00101226	0.000121482	0.681207	0.213743	1.37605	0.912108
LMPK12050453		Neoraunone	Isoflavonoids [PK1205]	4.47793e-06	1.74234e-06	0.000153979	5.21511e-05	6.70425e-05	5.05813e-05	7.89848e-05	2.8283e-06	6.36004e-05	1.63137	0.160531	0.83079	0.91499
LMSP0501AB02	N-(dodecanoyl)-1-b-lactosyl-sphing-4-enine	LacCer(d18:1/12:0)	Simple Glc series [SP0501]	0.00172275	0.00221528	3.43389e-05	0.000344895	0.00014373	0.000218272	0.000423941	0.00169942	0.001609	0.863825	0.431604	0.572078	0.915625
LMGP02040017	1-(8-[3]-ladderane-octanyl)-2-(8-[3]-ladderane-octanyl)-sn-glycerophosphoethanolamine		Dialkylglycerophosphoethanolamines [GP0204]	0.00040857	0.0116407	0.00803519	0.0114797	0.000667041	0.00885277	0.000208586	0.0124614	0.000263704	0.856598	0.805655	1.63719	0.916413
LMGL02010322	1-dodecanoyl-2-(9Z-hexadecenoyl)-sn-glycerol	DG(12:0/16:1(9Z)/0:0)[iso2]	Diacylglycerols [GL0201]	0.000142912	3.95375e-05	0.000165622	3.7897e-05	0.000611581	0.000200074	0.000571111	0.000185837	0.000127793	0.579237	1.04432	0.817012	0.91702
LMSP01080034	1-deoxy-tetradecasphing-13-enine	Halaminol A	Sphingoid base analogs [SP0108]	2.90323e-05	2.1135e-05	2.07172e-05	6.17701e-05	5.04983e-05	1.67643e-06	7.45296e-06	6.14364e-06	7.28033e-06	0.198271	0.840995	0.102222	0.919283
LMGP06010804	1-(4Z,7Z,10Z,13Z,16Z,19Z-docosahexaenoyl)-2-eicosanoyl-glycero-3-phospho-(1'-myo-inositol)	PI(22:6(4Z,7Z,10Z,13Z,16Z,19Z)/20:0)	Diacylglycerophosphoinositols [GP0601]	2.13852e-05	0.000127754	3.10887e-05	0.000188931	0.000367473	0.000136079	6.77131e-05	5.41062e-05	6.59057e-05	0.978949	0.525295	0.118093	0.9195
LMPR0102070020		8-Epideoxyloganin	C10 isoprenoids (monoterpenes) [PR0102]	3.515e-05	9.9e-06	0.000160978	5.69267e-06	1.61741e-05	3.09893e-05	9.70741e-05	0.000141618	0.000172165	1.17838	0.721394	0.275734	0.923497
LMST01020015	cholest-5-en-3beta-yl (5Z,8Z,11Z,14Z,17Z-eicosapentaenoate)	20:5 Cholesteryl ester	Cholesteryl esters [ST0102]	0.00658488	0.000491271	0.00321923	0.0225524	0.00167154	0.0131433	0.00984895	0.00145539	0.0113591	0.889436	0.839563	0.706291	0.923661
LMPR0103050003	(1E)-2-methyl-4-(2,6,6-trimethylcyclohex-1-en-1-yl)but-1-enyl formate	Latia luciferin	C15 isoprenoids (sesquiterpenes) [PR0103]	5.48962e-06	4.1918e-06	8.42275e-06	5.40533e-05	8.31746e-06	4.78184e-06	5.25715e-05	2.93096e-05	4.70069e-05	0.359173	1.22779	0.28273	0.92432
LMPR04000026		30,32-dihydroxy-2b-methyl-bishomohopane		9.51164e-05	4.54413e-05	0.00250633	0.00012561	0.00336686	0.00326317	3.39309e-05	0.00243173	0.00250578	1.59433	0.818042	0.848587	0.926835
LMPK12110191	5,7-Dihydroxyflavone 7-benzoate		Flavones and Flavonols [PK1211]	0.000137576	0.000104655	2.10732e-05	3.07394e-05	3.36337e-05	2.86271e-05	2.59159e-05	1.10121e-05	2.78133e-05	0.684293	0.0810779	0.42638	0.928301
LMSP0502AN08	Galalpha1-3Galalpha1-3Galalpha1-3Galalpha1-4Galbeta1-4Glcbeta-Cer(d18:1/26:1(17Z))		GalNAcbeta1-3Galalpha1-4Galbeta1-4Glc- (Globo series) [SP0502]	0.000130217	0.00286573	0.000537875	0.000957379	0.00326834	0.00117568	2.15252e-05	0.00523687	0.00274831	1.25287	0.708645	0.977398	0.931274
LMSP0504AI07	Fucalpha1-2Galbeta1-3(Fucalpha1-4)GlcNAcbeta1-3Galbeta1-4Glcbeta-Cer(d18:1/24:1(15Z))		Galbeta1-3GlcNAcbeta1-3Galbeta1-4Glc- (Lacto series) [SP0504]	0.0029978	0.00223871	0.00290233	0.000678012	0.00461453	0.00186984	0.000230021	0.00792043	0.000243939	0.152405	0.845526	1.58536	0.931625
LMSP03030056				0.00186336	0.00147727	0.00147002	0.000142113	0.000859832	0.00429027	0.00610381	0.000961845	0.00122658	0.140335	1.25675	1.04748	0.932644
LMSP03030044				1.61391e-05	0.000162988	0.00117431	1.56254e-05	0.000867471	3.34879e-05	0.0006345	0.000560924	0.000554087	1.3977	1.59311	0.0764511	0.932901
LMGP04010826	1-(4Z,7Z,10Z,13Z,16Z,19Z-docosahexaenoyl)-2-(9Z,12Z-heptadecadienoyl)-glycero-3-phospho-(1'-sn-glycerol)	PG(22:6(4Z,7Z,10Z,13Z,16Z,19Z)/17:2(9Z,12Z))	Diacylglycerophosphoglycerols [GP0401]	0.000665825	9.87004e-05	0.000541366	1.6523e-05	0.000178982	0.000159427	0.000161696	0.000135413	0.000138635	0.68475	0.749647	0.0986924	0.934556
LMGP10010783	1,2-di-(13Z,16Z-docosadienoyl)-sn-glycero-3-phosphate	PA(22:2(13Z,16Z)/22:2(13Z,16Z))	Diacylglycerophosphates [GP1001]	0.000528531	0.00341931	0.004829	0.00148507	3.5927e-05	0.000334901	0.0030511	0.00114502	0.000947877	0.749357	1.23676	0.677436	0.934574
LMGL05010011	1-(3Z,6Z,9Z,12Z,15Z-octadecapentaenoyl)-2-(6Z,9Z,12Z,15Z-octadecatetraenoyl)-3-O-beta-D-galactosyl-sn-glycerol	MGDG(18:5(3Z,6Z,9Z,12Z,15Z)/18:4(6Z,9Z,12Z,15Z))	Glycosyldiacylglycerols [GL0501]	0.00412643	0.00374832	0.00543363	0.00395924	0.00605951	0.000360646	2.49511e-06	0.000161142	2.01479e-05	0.199342	0.833018	1.41929	0.940983
LMST05020013	26-hydroxycholest-5-en-3beta-yl sulfate	26-hydroxycholesterol 3-sulfate	Sulfates [ST0502]	0.00081046	0.000624645	5.3095e-05	0.000176616	0.00039257	0.000383015	7.46569e-05	6.18193e-05	7.48722e-05	0.795689	0.384424	0.1061	0.941444
LMFA07010684				0.000130836	0.00151837	0.000277464	0.00926117	5.54108e-05	0.0098157	0.0051142	0.00497374	0.00518654	1.18697	0.859601	0.0212513	0.941744
LMFA07070003	O-butanoyl-carnitine		Fatty acyl carnitines [FA0707]	2.39017e-06	1.18952e-06	2.09397e-05	3.22322e-05	9.20278e-06	2.81812e-05	1.48263e-06	2.36652e-06	2.88963e-05	1.35474	0.529817	1.42723	0.944171
LMGP10010197	1-hexadecanoyl-2-(11Z-docosenoyl)-glycero-3-phosphate	PA(16:0/22:1(11Z))	Diacylglycerophosphates [GP1001]	3.4662e-05	0.000286547	0.000347836	7.41522e-05	4.65296e-05	0.000402166	0.000578689	0.000851201	6.12026e-05	0.744219	1.13514	0.807354	0.946597
LMGL02010279	1-heneicosanoyl-2-(7Z,10Z,13Z,16Z-docosatetraenoyl)-sn-glycerol	DG(21:0/22:4(7Z,10Z,13Z,16Z)/0:0)[iso2]	Diacylglycerols [GL0201]	0.000268814	0.000765571	0.0016129	0.000863858	0.000499067	0.000220205	0.000134363	0.000309758	0.00231312	0.770172	0.611664	1.31703	0.948976
LMSP0502AM02	Galalpha1-3Galalpha1-3Galalpha1-4Galbeta1-4Glcbeta-Cer(d18:1/18:0)		GalNAcbeta1-3Galalpha1-4Galbeta1-4Glc- (Globo series) [SP0502]	0.000236075	1.11068e-05	9.89924e-06	0.000134966	0.000233626	0.000121198	4.10366e-05	3.37487e-05	3.74512e-05	1.51978	0.37561	0.0974043	0.949052
LMGP10010606	1-(8Z,11Z,14Z-eicosatrienoyl)-2-eicosanoyl-glycero-3-phosphate	PA(20:3(8Z,11Z,14Z)/20:0)	Diacylglycerophosphates [GP1001]	0.00185543	0.000425484	6.8831e-05	0.000736191	0.00042307	0.000306469	0.000337647	0.000344216	0.000432373	1.20716	0.45484	0.142419	0.949192
LMFA08020110	N-(9Z-octadecenoyl)-methionine	N-oleoyl methionine	N-acyl amines [FA0802]	0.00117713	0.00102773	0.00125391	0.00011516	0.000183799	0.000178281	0.000209848	0.00021352	0.000239256	0.0997613	0.239727	0.0725493	0.951294
LMST04030057	3beta,7beta-Dihydroxy-5beta-cholestan-26-oic acid		C27 bile acids, alcohols, and derivatives [ST0403]	1.20493e-05	4.37525e-05	5.67294e-05	2.83802e-05	5.84052e-05	0.000178481	0.000101538	1.49571e-05	1.53943e-05	0.612758	0.898248	1.13417	0.952052
LMGL03012601	1-(7Z,10Z,13Z,16Z-docosatetraenoyl)-2,3-di-(7Z,10Z,13Z,16Z,19Z-docosapentaenoyl)-sn-glycerol	TG(22:4(7Z,10Z,13Z,16Z)/22:5(7Z,10Z,13Z,16Z,19Z)/22:5(7Z,10Z,13Z,16Z,19Z))[iso3]	Triacylglycerols [GL0301]	2.89212e-06	3.73943e-05	2.29308e-05	6.98154e-05	8.79353e-05	1.1806e-05	8.66793e-05	4.08114e-06	9.86513e-06	0.822212	0.703628	1.37468	0.952274
LMGP02030042	1-(1Z-octadecenyl)-2-heptadecanoyl-glycero-3-phosphoethanolamine	PE(P-18:0/17:0)	1Z-alkenyl,2-acylglycerophosphoethanolamines [GP0203]	0.00112231	0.00121044	0.000972172	0.00270517	0.000352761	0.000409824	4.35053e-05	0.000705085	0.000131772	0.109358	1.16098	1.22406	0.956197
LMSP03020012				0.00152381	0.0018354	0.00280112	0.000453014	0.000109086	0.000403168	0.00079807	0.000506467	0.00015104	0.324327	0.577632	0.667857	0.956302
LMPK12110569		Quercetin 3-(2''-galoylrutinoside)	Flavones and Flavonols [PK1211]	2.62185e-05	1.76999e-05	7.44233e-05	7.31117e-06	8.22791e-06	3.06128e-05	1.20978e-05	1.02171e-05	1.19988e-05	0.775419	0.857811	0.0925362	0.960447
LMGP01010992	1,2-diacetyl-sn-glycero-3-phosphocholine	PC(2:0/2:0)	Diacylglycerophosphocholines [GP0101]	3.09955e-06	9.35267e-07	5.46379e-06	1.26796e-06	3.51085e-06	3.10034e-05	2.95674e-05	2.8007e-05	2.98392e-05	0.715367	1.38826	0.0339321	0.961603
LMGP10030004	1-(1Z-hexadecenyl)-2-(9Z-tetradecenoyl)-glycero-3-phosphate	PA(P-16:0/14:1(9Z))	1Z-alkenyl,2-acylglycerophosphates [GP1003]	0.000301359	4.6437e-05	4.52458e-05	4.75631e-05	0.000213011	2.4657e-05	1.57642e-05	0.000355102	0.000377814	1.12602	1.08096	0.812596	0.961995
LMGP10020084	1-hexadecyl-2-hexadecanoyl-glycero-3-phosphate	PA(O-16:0/16:0)	1-alkyl,2-acylglycerophosphates [GP1002]	7.62353e-05	8.03519e-05	9.20337e-05	0.000366681	0.000259829	7.08357e-05	3.83115e-05	3.4163e-05	5.29039e-05	0.0988917	0.644492	0.235532	0.965275
LMGP04020058	1-eicosyl-2-(9Z-nonadecenoyl)-glycero-3-phospho-(1'-sn-glycerol)	PG(O-20:0/19:1(9Z))	1-alkyl,2-acylglycerophosphoglycerols [GP0402]	0.00194612	0.00198096	0.00012942	0.000147142	0.000200108	0.000361293	0.00206319	0.00217195	0.000117616	0.783241	0.472264	0.796705	0.966594
LMGP03030093	1-(1Z-eicosenyl)-2-(4Z,7Z,10Z,13Z,16Z,19Z-docosahexaenoyl)-glycero-3-phosphoserine	PS(P-20:0/22:6(4Z,7Z,10Z,13Z,16Z,19Z))	1Z-alkenyl,2-acylglycerophosphoserines [GP0303]	6.18272e-05	0.000120905	0.000555628	6.02972e-05	0.000432558	0.000345367	1.24586e-05	0.000561198	0.00108429	1.09566	0.696827	0.969815	0.966638
LMGP10010813	1-(7Z,10Z,13Z,16Z-docosatetraenoyl)-2-(11Z-docosenoyl)-glycero-3-phosphate	PA(22:4(7Z,10Z,13Z,16Z)/22:1(11Z))	Diacylglycerophosphates [GP1001]	0.000175482	0.00225096	0.0020295	0.000191008	0.000360514	0.000340399	0.000540357	0.00113889	0.000409801	0.767339	0.311481	0.5583	0.967247
LMGL02010311	1,3-dihexadecanoyl-2-hydroxy-glycerol (d5)	DG(16:0/0:0/16:0) (d5)	Diacylglycerols [GL0201]	5.10083e-05	4.1313e-05	2.67552e-05	0.000178449	0.000256547	0.000236264	3.60937e-05	2.78916e-05	3.58451e-05	0.307555	0.18111	0.140199	0.971256
LMFA13030006	3-O-(alpha-L-rhamnopyranosyl-(1-2)-alpha-L-rhamnopyranosyl)-3-hydroxydecanoic acid		Rhamnolipids [FA1303]	0.000266279	0.000209002	0.00100806	0.000220215	8.57058e-05	7.53394e-05	0.000246519	0.000235451	0.000230996	0.901459	0.635927	0.0336319	0.974897
LMSP03010051	N-(9Z-heptadecenoyl)-nonadecasphing-4-enine-1-phosphocholine	SM(d19:1/17:1)	Ceramide phosphocholines (sphingomyelins) [SP0301]	0.000162344	0.000287742	0.000846201	0.00036132	0.00030021	0.0014171	0.000191127	0.000143448	0.000210513	0.842557	0.906281	0.189949	0.976812
LMGP01011836	1-(11Z,14Z-eicosadienoyl)-2-tridecanoyl-glycero-3-phosphocholine	PC(20:2(11Z,14Z)/13:0)	Diacylglycerophosphocholines [GP0101]	2.90207e-05	0.000194599	0.00017441	0.000612593	0.0019381	0.000594269	6.50703e-05	0.00124295	0.00133766	0.680862	0.735104	0.803921	0.980522
LMST03020032	(5Z,7E)-A-dinor-(1,2)-(9,10)-diseco-5,7,10(19)-cholestatriene-1,2,25-triol	1,25-dihydroxy-2,4-dinor-1,3-secovitamin D3 / 1,25-dihydroxy-2,4-dinor-1,3-secocholecalciferol	Vitamin D3 and derivatives [ST0302]	3.57341e-05	1.7642e-05	1.58415e-06	8.87841e-06	7.91898e-06	4.24324e-06	2.8685e-06	4.6162e-06	2.7821e-05	0.932586	0.348845	1.1836	0.980843
LMGP03030062	1-(1Z-eicosenyl)-2-hexadecanoyl-glycero-3-phosphoserine	PS(P-20:0/16:0)	1Z-alkenyl,2-acylglycerophosphoserines [GP0303]	4.63765e-05	0.00142194	0.00312421	0.000205564	0.000571783	0.000556784	0.005635	0.00556217	0.00559113	1.00716	0.466017	0.00655278	0.981439
LMSP0506AL04	GalNAcalpha1-3GalNAcbeta1-3Galalpha1-3(GlcNAcbeta1-6)Galbeta1-4Glcbeta-Cer(d18:1/22:0)		GalNAcbeta1-3Galalpha1-3Galbeta1-4Glc- (Isoglobo series) [SP0506]	0.000778997	0.00059023	0.000138171	0.00072039	8.7829e-05	8.87418e-05	0.000164593	7.05842e-05	9.98421e-05	0.655376	1.22061	0.430793	0.983633
LMGP12010003	1'-[1,2-di-(9Z-tetradecenoyl)-sn-glycero-3-phospho],3'-[1-(9Z-tetradecenoyl),2-(10Z-pentadecenoyl)-sn-glycero-3-phospho]-rac-glycerol	CL(1'-[14:1(9Z)/14:1(9Z)],3'-[14:1(9Z)/15:1(10Z)])[rac]	Diacylglycerophosphoglycerophosphodiradylglycerols [GP1201]	0.000162011	2.62686e-05	3.49471e-05	2.18736e-05	1.98112e-05	0.000153958	4.6015e-05	2.41604e-05	3.34623e-05	1.02124	1.1786	0.317477	0.986081
LMGP01011097	1-docosanoyl-2-(11Z-eicosenoyl)-sn-glycero-3-phosphocholine	PC(22:0/20:1(11Z))	Diacylglycerophosphocholines [GP0101]	5.23452e-05	4.66558e-06	0.000127678	4.94453e-06	3.6986e-06	6.33648e-05	4.1352e-05	1.08385e-05	7.79583e-05	1.00746	1.42044	0.774635	0.986845
LMGP01050058				7.6302e-05	0.000165706	0.000177422	3.75501e-05	5.24612e-05	0.000428267	4.53448e-05	3.58499e-05	0.000123036	0.395613	1.28156	0.70262	0.98879
LMSP03010092	N-(docosanoyl)-4E,12Z-sphingadienine-1-phosphocholine	SM(d18:2/22:0)	Ceramide phosphocholines (sphingomyelins) [SP0301]	0.000478655	0.00938679	0.00189545	0.00496386	0.00395514	0.000600004	0.00102223	0.00189854	0.00176505	1.22104	0.720028	0.302282	0.991243
LMGP04010754	1-(11Z-docosenoyl)-2-(7Z,10Z,13Z,16Z-docosatetraenoyl)-glycero-3-phospho-(1'-sn-glycerol)	PG(22:1(11Z)/22:4(7Z,10Z,13Z,16Z))	Diacylglycerophosphoglycerols [GP0401]	0.000965515	0.000133057	0.00029788	0.000820571	0.000829727	0.000122089	0.000169019	4.11208e-05	4.54423e-05	0.946996	0.687103	0.852484	0.994162
LMPK12010337	Delphinidin 3-(6-malonylglucoside)-7,3'-di-(6-sinapoylglucoside)		Anthocyanidins [PK1201]	1.77591e-05	9.82882e-05	2.76444e-05	0.000176525	0.000160085	0.000141191	3.93936e-06	1.77994e-05	3.44746e-06	0.91694	0.111014	0.970509	1.00047
LMGP10010242	1-heptadecanoyl-2-docosanoyl-glycero-3-phosphate	PA(17:0/22:0)	Diacylglycerophosphates [GP1001]	0.00121467	6.55775e-05	0.00034419	0.000185772	4.24385e-05	0.000494927	0.000427302	0.000202614	0.000208844	1.10699	0.959372	0.457687	1.00789
LMGP10010523	1-eicosanoyl-2-(11Z-docosenoyl)-glycero-3-phosphate	PA(20:0/22:1(11Z))	Diacylglycerophosphates [GP1001]	0.000152752	0.00417803	0.000978425	0.00130966	0.00150118	0.00525931	0.00778688	0.00205358	9.25004e-05	1.20137	0.827904	1.2076	1.00804
LMSP0501AA74				2.28202e-05	0.00224911	0.000753611	3.79635e-05	0.00178458	9.0164e-05	0.00216591	0.00213408	4.69028e-06	1.12524	1.55855	0.863266	1.00806
LMST01031141				0.000413996	0.00170871	0.000908069	0.00150389	0.000115953	1.77414e-05	0.000152458	0.000435753	0.000270747	0.646744	1.5226	0.496955	1.0108
LMFA01050321	2R-hydroxy-tetracosanoic acid		Hydroxy fatty acids [FA0105]	5.56925e-05	3.58727e-05	4.66825e-05	0.000219095	0.000449338	5.64797e-05	0.000224148	0.00011391	3.49479e-05	0.215342	0.816912	0.764305	1.01117
LMGP10010191	1-hexadecanoyl-2-(9Z-tetradecenoyl)-glycero-3-phosphate	PA(16:0/14:1(9Z))	Diacylglycerophosphates [GP1001]	2.10286e-05	0.000125774	1.6536e-05	0.000163818	7.31825e-05	0.000187783	2.17969e-06	4.14674e-05	3.87507e-06	1.13529	0.426897	1.40205	1.01158
LMSP03020010				0.00384746	0.000231566	0.00488541	0.00121779	0.00205798	0.00177928	0.000406102	0.000301723	0.000305723	0.817573	0.253975	0.175056	1.01174
LMGP01011483	1-(9Z-hexadecenoyl)-2-octadecanoyl-glycero-3-phosphocholine	PC(16:1(9Z)/18:0)	Diacylglycerophosphocholines [GP0101]	0.00578911	0.00679912	0.00220496	0.000226858	0.0005784	0.000497101	0.000972446	0.00591804	0.000952779	0.489607	0.423937	1.09433	1.01613
LMPR02030027	2-[(2E,6E,10E,14E,18E,22E,26E)-3,7,11,15,19,23,27,31-octamethyldotriaconta-2,6,10,14,18,22,26,30-octaen-1-yl]naphthalene-1,4-dione	2-demethylmenaquinone-8	Vitamin K [PR0203]	0.00296738	0.00050189	0.0041436	0.000741957	0.00161753	0.00134033	0.000311826	0.000237843	0.000262994	0.732379	0.362853	0.13887	1.01897
LMSP0601GB04	NeuAcalpha2-8NeuAcalpha2-3Galbeta1-4GlcNAcbeta1-3Galbeta1-4GlcNAcbeta1-3Galbeta1-4Glcbeta-Cer(d18:1/22:0)		Gangliosides [SP0601]	8.97202e-05	0.000169849	5.16487e-05	3.41366e-05	9.87395e-05	2.32534e-05	0.000143017	8.68263e-05	0.000449494	0.581595	0.784055	0.862007	1.01943
LMGP04030006	1-(1Z-hexadecenyl)-2-(9Z-pentadecenoyl)-glycero-3-phospho-(1'-sn-glycerol)	PG(P-16:0/15:1(9Z))	1Z-alkenyl,2-acylglycerophosphoglycerols [GP0403]	0.000505898	5.02502e-05	0.000242424	6.42366e-05	7.18918e-05	0.000124135	8.10732e-05	1.73164e-05	0.000175062	0.859353	0.37575	0.870584	1.01955
LMSP0601CG03	Fucalpha1-2GalNAcbeta1-4(NeuAcalpha2-8NeuAcalpha2-3)Galbeta1-4Glcbeta-Cer(d18:1/20:0)		Gangliosides [SP0601]	0.00027916	0.0002429	0.00112906	0.000789527	0.000193315	8.2352e-05	0.000129477	0.000158302	0.000165784	0.911174	1.07114	0.1268	1.01978
LMST05020015	3alpha-sulfooxy-5beta-cholan-24-oic acid	lithocholic acid sulfate	Sulfates [ST0502]	2.64999e-06	9.02907e-06	0.000198487	9.09305e-05	3.25994e-05	6.10766e-05	1.9392e-05	6.65768e-05	4.67392e-05	1.58833	0.474007	0.535577	1.02062
LMSP03010055	N-(nonadecanoyl)-sphing-4-enine-1-phosphocholine	SM(d18:1/19:0)	Ceramide phosphocholines (sphingomyelins) [SP0301]	0.00370538	0.00428827	0.00571194	0.000227835	0.00168756	0.000357409	0.00196879	0.000142353	0.00019823	0.225942	1.06648	1.34938	1.02271
LMGP03020022	1-octadecyl-2-pentadecanoyl-glycero-3-phosphoserine	PS(O-18:0/15:0)	1-alkyl,2-acylglycerophosphoserines [GP0302]	0.000527901	6.73887e-05	0.00108118	0.0013211	0.00153828	0.000365876	0.000103703	9.57664e-05	6.18358e-05	0.908343	0.580157	0.255309	1.02379
LMFA06000243	9Z,12Z,15Z-Octadecatrienal			1.54088e-05	1.93467e-05	7.11388e-06	6.72903e-05	1.11171e-05	1.2113e-05	8.98594e-06	8.67418e-06	1.44029e-05	0.44742	1.06544	0.301397	1.02733
LMPK12110425		Yinyanghuo C	Flavones and Flavonols [PK1211]	0.000329584	0.000188267	0.000862272	4.52476e-05	5.5477e-05	0.000100724	0.000278302	0.000136258	0.000198586	0.772619	0.439658	0.348363	1.02837
LMGP03010047	1-dodecanoyl-2-pentadecanoyl-glycero-3-phosphoserine	PS(12:0/15:0)	Diacylglycerophosphoserines [GP0301]	0.000487366	0.000193996	1.5386e-05	0.000284785	7.57394e-05	7.7931e-05	7.39691e-05	4.73105e-05	7.34683e-05	1.02607	0.821508	0.234901	1.02876
LMGL02030032	1-tetradecanyl-2-(8-[3]-ladderane-octanyl)-sn-glycerol		Dialkylglycerols [GL0203]	1.04911e-05	1.85892e-05	3.70356e-05	8.43054e-06	8.1248e-05	9.97605e-05	0.000144596	2.17805e-05	8.17636e-06	0.617293	0.764587	1.29147	1.02901
LMFA11000368	3,6,9-Hexadecatriene			3.9811e-06	1.36006e-06	2.13493e-06	1.39744e-05	1.32217e-05	1.34597e-05	1.25876e-06	1.31026e-06	1.05928e-06	0.540329	0.0283874	0.109608	1.02916
LMPK12140209	5-Hydroxy-6-(3-methyl-1,3-butadienyl)-6'',6''-dimethylpyrano[2'',3'':7,8]flavanone	Spinoflavanone A	Flavanones [PK1214]	7.98745e-06	1.07618e-06	0.00012581	3.55535e-06	3.07118e-05	1.82231e-06	7.08147e-05	9.22588e-05	0.000113195	1.55935	1.34684	0.230112	1.03025
LMST01090006	3alpha-acetoxy-24-methyl-(11beta,18),(18,20R)-diepoxy-5alpha-furospirostane	Hippuristanolide	Furospirostanols and derivatives [ST0109]	8.41683e-05	0.000451558	0.000106789	8.01545e-05	3.17416e-05	0.000222881	0.000129459	5.23834e-05	1.57087e-05	0.961347	0.890492	0.881675	1.0345
LMGP01012065	1-(13Z,16Z-docosadienoyl)-2-(4Z,7Z,10Z,13Z,16Z,19Z-docosahexaenoyl)-glycero-3-phosphocholine	PC(22:2(13Z,16Z)/22:6(4Z,7Z,10Z,13Z,16Z,19Z))	Diacylglycerophosphocholines [GP0101]	0.000123294	6.39471e-06	0.000404936	0.000566502	0.000675549	0.000686832	1.16922e-05	5.9237e-05	3.4668e-05	1.14959	0.103358	0.675497	1.03605
LMSP0601ED05	NeuAcalpha2-6Galbeta1-4GlcNAcbeta1-3Galbeta1-4Glcbeta-Cer(d18:1/24:0)		Gangliosides [SP0601]	0.00303889	0.00230013	0.00291392	0.000670618	0.00158188	0.00192067	0.000174998	0.00797401	0.000128193	0.143736	0.464758	1.63691	1.03859
LMST01040185	4-methylene-5alpha-poriferast-8(14)-en-3beta,7alpha,15beta-triol	Theonellasterol F	Stigmasterols and C24-ethyl derivatives [ST0104]	5.17612e-05	3.24152e-05	3.59846e-06	0.000433299	7.19085e-05	0.000678531	0.000537754	3.6005e-05	0.000500162	0.828349	0.773378	0.780688	1.03896
LMST04010325	3,12-Dioxochola-1,4,9(11)-trien-24-oic Acid		C24 bile acids, alcohols, and derivatives [ST0401]	0.000218288	9.357e-05	0.000172223	0.000147356	1.23544e-05	1.01328e-05	2.54713e-05	1.00548e-06	2.8265e-05	0.39083	1.38821	0.821878	1.04034
LMSP01030001	4R-hydroxysphinganine	Phytosphingosine	4-Hydroxysphinganines (Phytosphingosines) [SP0103]	6.30019e-05	3.87746e-05	4.29673e-05	0.000563678	0.000327153	0.000340066	8.14745e-05	7.21107e-05	8.08211e-05	0.268367	0.324122	0.0669064	1.04216
LMGP01050138				0.00532368	0.00352362	0.00430741	9.75603e-05	0.000358304	0.000351897	0.00133422	0.00138984	0.000347886	0.205826	0.552362	0.572448	1.0428
LMGP03010191	1-(9Z-pentadecenoyl)-2-(4Z,7Z,10Z,13Z,16Z,19Z-docosahexaenoyl)-glycero-3-phosphoserine	PS(15:1(9Z)/22:6(4Z,7Z,10Z,13Z,16Z,19Z))	Diacylglycerophosphoserines [GP0301]	0.000542031	1.69335e-05	8.67704e-06	0.000535243	4.70965e-05	0.000616596	7.11978e-05	2.25514e-05	0.000512268	1.61498	0.770718	1.33557	1.04366
LMGL02070008	1-(8-[5]-ladderane-octanoyl)-2-(8-[3]-ladderane-octanyl)-sn-glycerol		1-acyl,2-alkylglycerols [GL0207]	2.4232e-05	0.000312757	4.45449e-06	0.000220215	9.25236e-05	1.57646e-05	1.45041e-05	0.000282673	8.66971e-05	1.51626	0.943162	1.08445	1.04582
LMSP06020003	N-(2-hydroxy-hexadecanoyl)-1-beta-(3'-sulfo)-glucosyl-sphing-4-enine	(3'-sulfo)Galbeta-Cer(d18:1/16:0(2OH))	Sulfoglycosphingolipids (sulfatides) [SP0602]	0.000376532	4.05513e-05	1.97307e-05	0.000498931	7.56334e-05	3.18543e-05	0.000139254	9.54449e-05	0.000161208	1.37537	1.27614	0.253707	1.04608
LMGL03013071	1-(6Z,9Z,12Z-octadecatrienoyl)-2,3-di-(5Z,8Z,11Z,14Z-eicosatetraenoyl)-sn-glycerol	TG(18:3(6Z,9Z,12Z)/20:4(5Z,8Z,11Z,14Z)/20:4(5Z,8Z,11Z,14Z))[iso3]	Triacylglycerols [GL0301]	6.21141e-05	8.75804e-05	4.28874e-05	0.000169946	4.34249e-06	1.03429e-05	2.43773e-05	1.91946e-05	2.75719e-05	0.349238	1.52618	0.178277	1.04695
LMSP0505CZ08	Galalpha1-3Galbeta1-4Glcbeta-Cer(d18:1/26:1(17Z))		Galbeta1-4GlcNAcbeta1-3Galbeta1-4Glc- (Neolacto series) [SP0505]	0.000561906	0.000144639	0.000849727	7.87522e-05	0.000371036	8.36437e-05	0.00096474	3.88501e-05	3.13826e-05	0.6834	0.941203	1.55578	1.04742
LMGP10020094	1-hexadecyl-2-(9Z-octadecenoyl)-glycero-3-phosphate	PA(O-16:0/18:1(9Z))	1-alkyl,2-acylglycerophosphates [GP1002]	2.76843e-05	0.000180697	3.44011e-05	2.43153e-05	5.00416e-05	0.000218616	5.49868e-05	1.81107e-05	3.06962e-05	1.06846	1.08071	0.5418	1.04762
LMGL02010185	1-heptadecanoyl-2-(4Z,7Z,10Z,13Z,16Z,19Z-docosahexaenoyl)-sn-glycerol	DG(17:0/22:6(4Z,7Z,10Z,13Z,16Z,19Z)/0:0)[iso2]	Diacylglycerols [GL0201]	0.000106527	4.08995e-05	0.000612087	0.000258764	9.54588e-05	0.000224181	0.000608904	4.26403e-05	1.89074e-05	1.23457	0.446347	1.49449	1.04947
LMGP10030001	1-(1Z-hexadecenyl)-2-dodecanoyl-glycero-3-phosphate	PA(P-16:0/12:0)	1Z-alkenyl,2-acylglycerophosphates [GP1003]	0.000882037	4.49381e-06	0.000760306	0.000285516	0.000507633	0.000446983	1.96672e-05	2.14996e-05	5.441e-06	0.866063	0.277733	0.565807	1.05149
LMFA01030834	17Z,20Z,23Z,26Z,29Z-dotriacontapentaenoic acid	32:5(17Z,20Z,23Z,26Z,29Z)	Unsaturated fatty acids [FA0103]	9.79106e-05	0.00119098	0.000117399	0.000914529	0.000737649	0.00429156	0.00273796	2.73636e-05	0.00234125	1.33443	1.01085	0.860035	1.05254
LMGL02010276	1-(8Z,11Z,14Z-eicosatrienoyl)-2-(4Z,7Z,10Z,13Z,16Z,19Z-docosahexaenoyl)-sn-glycerol	DG(20:3(8Z,11Z,14Z)/22:6(4Z,7Z,10Z,13Z,16Z,19Z)/0:0)[iso2]	Diacylglycerols [GL0201]	0.000165597	0.00041439	3.04169e-05	0.000732302	0.000162715	0.000100802	0.0013949	0.00123442	0.00016344	0.957241	1.04869	0.719163	1.05298
LMGL02030025	1-(14-methyl-pentadecanyl)-2-(8-[3]-ladderane-octanyl)-sn-glycerol		Dialkylglycerols [GL0203]	3.40326e-05	3.73894e-06	2.64347e-05	1.24752e-06	0.000136274	4.95553e-05	3.7186e-05	4.67234e-05	1.19311e-05	0.736443	1.09716	0.562751	1.05393
LMGP04010328	1-(9Z-octadecenoyl)-2-(9Z-heptadecenoyl)-glycero-3-phospho-(1'-sn-glycerol)	PG(18:1(9Z)/17:1(9Z))	Diacylglycerophosphoglycerols [GP0401]	2.62375e-05	1.88273e-05	9.64842e-05	4.38284e-05	0.000304789	0.000143592	6.71457e-05	3.40776e-05	4.1189e-05	0.908305	0.802585	0.366669	1.05493
LMGP02010999	1-heneicosanoyl-2-(9Z-octadecenoyl)-glycero-3-phosphoethanolamine	PE(21:0/18:1(9Z))	Diacylglycerophosphoethanolamines [GP0201]	0.000460954	0.000793023	0.0133152	0.0108899	0.0110053	0.000154394	0.012889	0.00108989	0.000868594	1.50882	0.84787	1.38953	1.05582
LMFA07070092				8.40773e-05	1.29247e-05	0.000289524	9.35869e-05	5.13789e-05	6.653e-05	2.14916e-05	1.44274e-05	0.000274935	1.11478	0.303297	1.43225	1.05821
LMGL02010316	1,3-di-(5Z,8Z,11Z,14Z-eicosatetraenoyl)-2-hydroxy-glycerol (d5)	DG(20:4(5Z,8Z,11Z,14Z)/0:0/20:4(5Z,8Z,11Z,14Z)) (d5)	Diacylglycerols [GL0201]	0.000100889	4.10825e-05	6.05533e-05	6.56905e-05	0.000408467	6.80595e-05	2.28354e-05	6.4872e-05	0.000282257	0.451856	1.0912	1.12906	1.05911
LMGP01010736	1-octadecanoyl-2-dodecanoyl-sn-glycero-3-phosphocholine	PC(18:0/12:0)	Diacylglycerophosphocholines [GP0101]	0.00419179	0.000312246	0.000454059	0.000179382	0.002377	7.9985e-05	0.000135354	0.00344419	0.00364723	1.33119	1.47753	0.818451	1.05916
LMSP0601CJ05	Galbeta1-3GalNAcbeta1-4(NeuGcalpha2-3)Galbeta1-4Glcbeta-Cer(d18:1/24:0)		Gangliosides [SP0601]	0.00012528	0.000155403	0.00186694	0.000551443	0.000217586	0.00116608	0.00535465	0.00269169	0.00243886	1.39265	0.745886	0.462194	1.05933
LMPK12112952		Patuletin 3-rhamnoside-7-(3''',4'''-diacetylrhamnoside)	Flavones and Flavonols [PK1211]	0.00176056	0.00133424	0.00035006	0.000240913	0.000339031	0.000320558	9.97352e-05	0.000228567	0.000261014	0.629984	0.173704	0.434256	1.06008
LMST03010066	(5Z,7E,22E)-(1S,3R,24S)-24-methyl-26,27-dihomo-9,10-seco-5,7,10(19),22-ergostatetraen-1,3-diol	26,27-Dihomo-1alpha-hydroxy-24-epivitamin D2	Vitamin D2 and derivatives [ST0301]	4.01497e-05	3.03334e-05	5.2033e-05	6.97623e-06	3.88798e-05	5.20224e-05	0.000114529	0.00029854	0.000119955	0.266076	0.710016	0.589323	1.06063
LMGL02010212	1-nonadecanoyl-2-(10Z,13Z,16Z-docosatrienoyl)-sn-glycerol	DG(19:0/22:3(10Z,13Z,16Z)/0:0)[iso2]	Diacylglycerols [GL0201]	0.00501198	0.000105396	0.000437149	0.0194372	0.00098022	0.0118039	0.00863235	0.000373999	0.0100408	1.48099	0.863496	0.822525	1.06269
LMGL00000129	1-hexadecanoyl-2-(5Z,8Z,11Z,14Z,17Z-eicosapentaenoyl)-sn-glycero-3-O-carboxy-(hydroxymethyl)-choline	DGCC(16:0/20:5)		0.000557489	0.00470778	0.000543445	0.000924716	0.00127448	0.000723722	0.000586357	0.000606391	0.00126694	1.23964	0.286057	0.472355	1.0704
LMSP0601CJ07	Galbeta1-3GalNAcbeta1-4(NeuGcalpha2-3)Galbeta1-4Glcbeta-Cer(d18:1/24:1(15Z))		Gangliosides [SP0601]	0.000160247	0.0001015	0.000201343	8.81303e-05	0.00015475	0.000149913	0.000914144	0.000183895	0.000931207	0.325083	0.283702	0.630708	1.07068
LMST03020656	(5Z,7E)-(1S,3R)-9,10-seco-5,7,10(19)-cholestatrien-1,3-diethanoate	1-Hydroxyvitamin D3 diacetate	Vitamin D3 and derivatives [ST0302]	0.000236617	0.000189639	0.0017954	0.000388516	0.000512699	0.000425992	7.79835e-05	0.000353546	0.000316041	1.23398	0.14398	0.599745	1.07084
LMST03020468	(5Z,7E)-(1R,2R,3R)-2-(3-hydroxypropoxy)-9,10-seco-5,7,10(19)-cholestatriene-1,3-diol	1alpha-hydroxy-2beta-(3-hydroxypropoxy)vitamin D3 / 1alpha-hydroxy-2beta-(3-hydroxypropoxy)cholecalciferol	Vitamin D3 and derivatives [ST0302]	2.9236e-05	1.48062e-06	5.17235e-05	4.37742e-06	1.48816e-06	3.11895e-05	2.42483e-05	1.47571e-06	6.01948e-06	0.915844	1.32596	1.13902	1.07515
LMFA03010201	methyl 9-oxo-11R-hydroxy-15R-acetoxy-5Z,13E-prostadienoate	15R-PGE2 methyl ester, 15-acetate	Prostaglandins [FA0301]	0.000173767	0.000118412	4.599e-05	0.000363478	9.53523e-06	0.000927501	1.89723e-06	0.000413839	0.000434483	0.568457	1.06797	0.860999	1.07767
LMGP10010035	1-octadecanoyl-2-docosanoyl-sn-glycero-3-phosphate	PA(18:0/22:0)	Diacylglycerophosphates [GP1001]	0.00217191	0.00221882	0.000265674	0.000721699	0.00669922	0.000532989	0.00116634	0.00124652	0.0011857	0.71795	1.3227	0.0348802	1.08458
LMSP0501AB23				0.000190343	0.000323883	0.000724184	0.000373693	0.000735943	0.0003401	0.00293518	0.000598271	0.000704712	0.672976	0.454193	0.934057	1.08734
LMGL03012659	1-dodecanoyl-2,3-ditridecanoyl-sn-glycerol	TG(12:0/13:0/13:0)[iso3]	Triacylglycerols [GL0301]	0.000173892	2.68688e-06	9.78034e-05	4.37206e-05	4.29292e-05	0.000425336	8.92879e-05	5.28046e-05	0.000114906	0.937874	1.29235	0.364306	1.0889
LMPK12020228		4'-Hydroxy-4-(4-hydroxystyryl)-7-methoxyflavan	Flavans, Flavanols and Leucoanthocyanidins [PK1202]	5.78424e-06	2.85258e-06	1.2071e-05	3.32306e-06	1.47929e-05	0.000157373	0.000100446	0.000155972	0.000169795	0.682333	1.46713	0.258359	1.08914
LMPK12113167		Pollenitin 8-acetate	Flavones and Flavonols [PK1211]	0.000173917	7.91044e-05	3.00503e-05	2.3709e-05	4.12618e-05	3.73968e-05	9.10411e-06	1.21838e-06	3.50792e-05	0.775099	0.270293	1.17071	1.08948
LMGP02020088	1-eicosyl-2-(7Z,10Z,13Z,16Z-docosatetraenoyl)-glycero-3-phosphoethanolamine	PE(O-20:0/22:4(7Z,10Z,13Z,16Z))	1-alkyl,2-acylglycerophosphoethanolamines [GP0202]	0.000981384	0.000632189	0.000568728	0.0013188	0.000512789	0.00615425	0.00394928	0.0069533	0.00041797	0.305464	1.14621	0.866886	1.09192
LMGP06010489	1-eicosanoyl-2-(9Z-nonadecenoyl)-glycero-3-phospho-(1'-myo-inositol)	PI(20:0/19:1(9Z))	Diacylglycerophosphoinositols [GP0601]	0.000274864	4.28664e-05	0.000201591	6.2979e-05	7.96183e-05	0.00106533	0.000254538	0.000247498	0.000319744	0.685082	1.42549	0.145423	1.0951
LMFA01020324	2S,4S,6S,8S,10R,12R,14R-heptamethyl-15-hydroxy-triacontanoic acid	Hydroxyphthioceranic acid (C37)	Branched fatty acids [FA0102]	0.000371138	5.99864e-06	1.96672e-05	0.00130911	5.35764e-05	0.000847487	2.24882e-05	0.00130998	0.000505031	1.56486	0.861995	1.06194	1.09748
LMGP03020045	1-eicosyl-2-pentadecanoyl-glycero-3-phosphoserine	PS(O-20:0/15:0)	1-alkyl,2-acylglycerophosphoserines [GP0302]	6.10837e-05	4.12137e-05	0.00427258	0.00128458	0.00175122	0.00147475	0.00326358	0.000265317	6.95095e-05	1.67131	0.156065	1.49254	1.09815
LMPK12050286		Licoisoflavone A	Isoflavonoids [PK1205]	0.000152254	7.47428e-05	0.000626338	5.01322e-05	5.78848e-05	6.58084e-05	0.000269131	6.32108e-05	0.000154786	1.04981	0.135278	0.635376	1.10566
LMGP10010721	1-docosanoyl-2-(11Z-docosenoyl)-glycero-3-phosphate	PA(22:0/22:1(11Z))	Diacylglycerophosphates [GP1001]	0.00045026	0.000277119	0.0013628	0.00045355	0.000109	0.000113778	0.000161896	0.000142405	0.000167567	0.837196	0.876325	0.0839114	1.1102
LMGP03010508	1-(9Z-nonadecenoyl)-2-(13Z,16Z-docosadienoyl)-glycero-3-phosphoserine	PS(19:1(9Z)/22:2(13Z,16Z))	Diacylglycerophosphoserines [GP0301]	0.000167823	0.000412495	0.000142282	9.74642e-06	0.000138517	0.000106573	0.000879213	0.000104338	0.000168324	0.619354	0.78938	1.12016	1.11595
LMFA08020137	N-(9Z-octadecenoyl)-asparagine	N-oleoyl asparagine	N-acyl amines [FA0802]	0.000247596	2.39909e-05	0.000117419	1.39568e-05	3.25994e-05	9.49232e-05	1.37336e-05	3.45896e-05	3.64409e-05	0.866092	0.899104	0.446285	1.11631
LMSP06020009	(3'-sulfo)Galbeta-Cer(d18:1/22:0)	C22 Sulfatide	Sulfoglycosphingolipids (sulfatides) [SP0602]	0.000789572	5.16875e-05	5.50898e-05	0.000378833	0.000109398	0.000685512	5.88195e-05	5.71087e-05	0.00118187	1.42257	0.736765	1.49997	1.11701
LMPK12111699		Kaempferol 3-(2''''-sinapylglucosyl)(1->4)(6'''-sinapylglucosyl)(1->2)-galactoside	Flavones and Flavonols [PK1211]	1.45272e-05	2.15082e-05	1.37091e-05	0.000104583	1.87525e-05	3.69922e-05	1.06996e-05	1.10925e-05	1.12275e-05	0.258492	0.846108	0.0249182	1.11967
LMGP04020074	1-hexadecyl-2-(5Z,8Z,11Z,14Z,17Z-eicosapentaenoyl)-glycero-3-phospho-(1'-sn-glycerol)	PG(O-16:0/20:5(5Z,8Z,11Z,14Z,17Z))	1-alkyl,2-acylglycerophosphoglycerols [GP0402]	0.00018285	0.000140965	1.4398e-05	7.8825e-05	3.84857e-05	3.30847e-05	1.06457e-05	3.27908e-06	1.34615e-05	0.777929	0.498592	0.575978	1.12064
LMFA03010173	1,9S,11R,15S-tetrahydroxy-13E-prostaene	PGF1a alcohol	Prostaglandins [FA0301]	5.16095e-06	1.84561e-05	5.74667e-06	9.44524e-05	0.00011487	4.37237e-05	1.83492e-05	2.39154e-05	3.08571e-06	0.767537	0.43431	0.713413	1.12424
LMGP06030077	1-(1Z-eicosenyl)-2-(11Z-eicosenoyl)-glycero-3-phospho-(1'-myo-inositol)	PI(P-20:0/20:1(11Z))	1Z-alkenyl,2-acylglycerophosphoinositols [GP0603]	3.34676e-05	1.64393e-05	2.03021e-05	0.000277728	0.000133773	0.000350396	2.21091e-05	2.58424e-05	0.000427866	0.381472	0.434111	1.47027	1.12481
LMSP02010036				0.000114713	5.11783e-05	0.000110858	6.18734e-05	0.00055023	0.000174974	9.46377e-05	8.27409e-05	3.02138e-05	0.386138	0.974377	0.495407	1.12585
LMGP02010919	1-(8Z,11Z,14Z-eicosatrienoyl)-2-nonadecanoyl-glycero-3-phosphoethanolamine	PE(20:3(8Z,11Z,14Z)/19:0)	Diacylglycerophosphoethanolamines [GP0201]	0.00571209	0.00717303	0.000711559	0.00121099	5.53795e-05	0.00129059	0.00342475	0.000412932	0.000562712	0.747639	0.811101	1.15714	1.12701
LMGL00000128	1,2-hexadecanoyl-sn-glycero-3-O-carboxy-(hydroxymethyl)-choline	DGCC(16:0/16:0)		0.0010642	0.00324787	0.00320266	0.00012465	0.000144492	0.000126441	0.000777884	0.000716532	0.000523325	0.498181	0.0832312	0.197521	1.13003
LMGP01011978	1-heneicosanoyl-2-(13Z,16Z-docosadienoyl)-glycero-3-phosphocholine	PC(21:0/22:2(13Z,16Z))	Diacylglycerophosphocholines [GP0101]	1.27979e-05	2.85028e-06	9.74472e-05	8.55919e-06	3.91871e-05	4.0831e-06	2.44045e-05	2.80972e-05	1.57847e-05	1.3789	1.10594	0.277586	1.1321
LMGP10030073	1-(1Z-eicosenyl)-2-nonadecanoyl-glycero-3-phosphate	PA(P-20:0/19:0)	1Z-alkenyl,2-acylglycerophosphates [GP1003]	0.000194131	0.00467977	0.00331815	0.00347334	2.01956e-05	0.000192274	0.00437113	9.14006e-05	4.82825e-05	0.842207	1.58383	1.65166	1.1375
LMGP02010593	1-(9Z,12Z-heptadecadienoyl)-2-tetradecanoyl-glycero-3-phosphoethanolamine	PE(17:2(9Z,12Z)/14:0)	Diacylglycerophosphoethanolamines [GP0201]	0.000463539	0.000270735	3.76894e-05	0.000125471	0.000237818	2.64054e-05	1.29838e-05	4.78041e-05	1.37609e-05	0.828698	0.814299	0.800133	1.13788
LMGP06020016	1-hexadecyl-2-(11Z-docosenoyl)-glycero-3-phospho-(1'-myo-inositol)	PI(O-16:0/22:1(11Z))	1-alkyl,2-acylglycerophosphoinositols [GP0602]	0.000139439	4.7263e-05	2.62353e-05	4.34402e-05	0.000459138	0.000143264	4.25005e-05	0.000483937	4.95569e-05	0.84832	1.00801	1.31695	1.14233
LMPR0103700006	(3S,3aR,6S)-3,7,7,8-tetramethyl-2,3,4,5,6,7-hexahydro-1H-3a,6-methanoazulen-1-one	albaflavenone	C15 isoprenoids (sesquiterpenes) [PR0103]	9.99992e-06	3.82814e-06	4.2403e-06	5.74014e-05	7.61843e-06	3.39157e-05	5.27037e-05	3.01738e-06	2.94555e-06	0.5729	0.75518	1.46798	1.14594
LMFA07010443	pentadecyl hexanoate		Wax monoesters [FA0701]	1.744e-05	0.00139724	4.0808e-05	0.000475535	0.000410494	0.000300573	0.000258365	0.000195254	0.00017277	1.62825	0.223584	0.212529	1.14652
LMST01040223				0.000470098	1.38268e-05	4.58515e-05	6.99505e-06	0.000241056	4.8857e-05	0.000397808	5.61253e-05	8.54211e-05	1.44224	1.26118	1.05338	1.15341
LMFA01170039	Tetracosanedioic acid	Tetracosanedioic acid	Dicarboxylic acids [FA0117]	8.72342e-05	0.000153576	8.71358e-05	0.000175057	0.000225225	0.000859845	0.000683342	2.80956e-05	3.39738e-05	0.350645	0.90873	1.51576	1.15978
LMGP03030003	1-(1Z-hexadecenyl)-2-tetradecanoyl-glycero-3-phosphoserine	PS(P-16:0/14:0)	1Z-alkenyl,2-acylglycerophosphoserines [GP0303]	0.0001594	0.000162287	3.76288e-05	0.000321377	7.43669e-05	1.06314e-05	1.03446e-05	2.9572e-05	1.22166e-05	0.594068	1.21169	0.610091	1.1601
LMGP02020022	1-hexadecyl-2-tridecanoyl-glycero-3-phosphoethanolamine	PE(O-16:0/13:0)	1-alkyl,2-acylglycerophosphoethanolamines [GP0202]	8.16619e-06	0.000239402	3.29745e-05	0.000136338	8.55129e-05	1.32222e-05	2.12214e-05	1.58837e-05	4.31704e-05	1.35755	0.789571	0.540446	1.16569
LMGP04030002	1-(1Z-hexadecenyl)-2-tridecanoyl-glycero-3-phospho-(1'-sn-glycerol)	PG(P-16:0/13:0)	1Z-alkenyl,2-acylglycerophosphoglycerols [GP0403]	0.000365661	0.00353082	0.000810636	0.0266074	0.0144505	0.00871748	0.00505802	0.00568299	0.000422348	1.09204	0.550584	0.77231	1.17264
LMGP10010479	1-(9Z-nonadecenoyl)-2-tridecanoyl-glycero-3-phosphate	PA(19:1(9Z)/13:0)	Diacylglycerophosphates [GP1001]	0.000211326	0.00356393	0.000813441	0.0263805	0.014434	0.00863262	0.00500156	0.00575792	0.000402145	1.16853	0.549042	0.779078	1.17359
LMGP04010827	1-(4Z,7Z,10Z,13Z,16Z,19Z-docosahexaenoyl)-2-octadecanoyl-glycero-3-phospho-(1'-sn-glycerol)	PG(22:6(4Z,7Z,10Z,13Z,16Z,19Z)/18:0)	Diacylglycerophosphoglycerols [GP0401]	0.000506969	9.8736e-05	6.89426e-05	0.000576394	0.000124001	0.000113704	2.02504e-05	6.60353e-05	3.04023e-05	1.08834	0.973635	0.618192	1.17486
LMGP01011735	1-nonadecanoyl-2-heptadecanoyl-glycero-3-phosphocholine	PC(19:0/17:0)	Diacylglycerophosphocholines [GP0101]	0.00152541	0.000381526	0.00365146	0.000297858	2.83029e-06	0.000425084	5.15217e-05	0.000816963	0.00203284	0.895602	0.895374	1.03314	1.17489
LMFA08010010	9Z-hexadecenamide	Palmitoleamide	Primary amides [FA0801]	2.64854e-06	8.36365e-06	1.39908e-05	3.31418e-05	5.1647e-06	4.14165e-06	1.65788e-06	2.22016e-06	5.2004e-06	0.680461	1.16301	0.629128	1.17519
LMGL03015728	1-hexadecanoyl-2-(9Z-octadecenoyl)-3-(6Z,9Z,12Z,15Z-octadecatetraenoyl)-sn-glycerol	TG(16:0/18:1(9Z)/18:4(6Z,9Z,12Z,15Z))[iso6]	Triacylglycerols [GL0301]	0.00132435	0.00740312	0.000687462	0.00228683	0.00454571	7.90924e-05	0.00146008	0.000726799	5.30765e-05	1.18125	0.969391	0.942489	1.1786
LMGL02010207	1,2-di-(5Z,8Z,11Z,14Z-eicosatetraenoyl)-sn-glycerol	DG(20:4(5Z,8Z,11Z,14Z)/20:4(5Z,8Z,11Z,14Z)/0:0)	Diacylglycerols [GL0201]	0.000896059	0.000517488	0.000365116	0.000328043	0.00152089	0.00491133	0.000306562	0.000385496	0.00363134	0.461107	1.05521	1.31645	1.18108
LMPR0104330004	(1aR,1bS,4aR,7aR,7bR,8R,9R,9aS)-9a-acetoxy-7b-hydroxy-3-(hydroxymethyl)-1,1,6,8-tetramethyl-5-oxo-1a,1b,4,4a,5,7a,7b,8,9,9a-decahydro-1H-cyclopropa[3,4]benzo[1,2-e]azulen-9-yl (2Z,4E)-octa-2,4-dienoate	pedilstatin	C20 isoprenoids (diterpenes) [PR0104]	1.02874e-05	2.42817e-05	0.000233802	0.000102461	4.13003e-06	7.73674e-05	5.49943e-05	4.30051e-05	4.48167e-06	1.39958	0.833211	0.7726	1.18308
LMFA08010004	9Z-octadecenamide	Oleamide	Primary amides [FA0801]	0.000204681	0.000143886	0.000102537	0.000942864	0.000248391	0.000290425	8.54245e-05	2.26598e-05	7.222e-05	0.341693	0.788403	0.550582	1.19052
LMPK12050002	7-Methoxy-2-methylisoflavone		Isoflavonoids [PK1205]	4.49562e-06	2.8292e-05	0.000180925	5.52886e-06	3.77125e-05	2.12988e-05	5.59681e-05	3.65487e-05	3.30348e-05	1.34388	0.748041	0.29514	1.19254
LMFA01020233	23-methyl-5Z,9Z-tetracosadienoic acid		Branched fatty acids [FA0102]	0.00010293	2.435e-05	4.1686e-06	2.18784e-06	0.000269262	0.000206448	0.000168425	2.20905e-06	4.16936e-06	1.19086	0.876591	1.63734	1.19277
LMGP03020066	1-eicosyl-2-(11Z-docosenoyl)-glycero-3-phosphoserine	PS(O-20:0/22:1(11Z))	1-alkyl,2-acylglycerophosphoserines [GP0302]	0.000566746	0.000465923	0.000239218	4.86544e-05	4.42741e-05	3.65094e-05	4.86851e-05	4.09496e-05	6.51024e-05	0.395666	0.142553	0.239122	1.1931
LMGP01011721	1-(6Z,9Z,12Z,15Z-octadecatetraenoyl)-2-(11Z,14Z-eicosadienoyl)-glycero-3-phosphocholine	PC(18:4(6Z,9Z,12Z,15Z)/20:2(11Z,14Z))	Diacylglycerophosphocholines [GP0101]	0.000815372	0.000616138	0.00122614	0.000241746	0.000322111	0.000565442	0.00373499	0.000700548	0.000104799	0.351121	0.447746	1.28636	1.1948
LMSP03020091				0.000117503	0.000364375	5.37788e-05	0.00245432	0.000905936	0.000471009	0.00056267	2.94406e-05	0.000656418	0.918786	0.816268	0.812605	1.19674
LMGP02010345	1,2-dieicosanoyl-sn-glycero-3-phospho-N-methylethanolamine	PE-NMe(20:0/20:0)	Diacylglycerophosphoethanolamines [GP0201]	0.00159806	0.0014885	0.000285747	0.000213764	0.000199482	4.35238e-05	0.000206185	0.000199074	0.00024966	0.647717	0.620241	0.125442	1.19776
LMGP02010792	1-nonadecanoyl-2-(4Z,7Z,10Z,13Z,16Z,19Z-docosahexaenoyl)-glycero-3-phosphoethanolamine	PE(19:0/22:6(4Z,7Z,10Z,13Z,16Z,19Z))	Diacylglycerophosphoethanolamines [GP0201]	0.00305236	0.000642219	0.00158831	0.000124698	0.000151032	0.000218562	0.000472934	0.00042175	0.000486609	0.689573	0.293845	0.0742556	1.19957
LMFA00000006	2-((2S)-6-amino-2-(3-hydroxy-14-methylpentadecanamido)hexanoyloxy)ethyl 2-hydroxy-13-methyltetradecanoate	Lysine-containing siolipin		0.000240106	4.903e-05	8.63492e-06	0.000902036	7.46026e-05	0.00134144	0.000269747	0.000213485	0.00024748	1.24565	0.832475	0.116328	1.20796
LMGP01011215	1,2-dipropionyl-sn-glycero-3-phosphocholine	PC(3:0/3:0)	Diacylglycerophosphocholines [GP0101]	1.48516e-06	3.43175e-06	0.000229495	1.45671e-05	3.32324e-06	2.45418e-06	0.000104699	0.000121844	0.000196155	1.6776	0.996315	0.345034	1.20852
LMSP03020075				0.00107551	0.000788601	0.00133302	0.00368792	0.00187987	0.000567843	0.000464621	0.0100019	0.0114393	0.255551	0.765983	0.816872	1.22104
LMPK12111719		Ikarisoside C	Flavones and Flavonols [PK1211]	1.30443e-05	1.30272e-05	5.43754e-06	0.000192911	9.14455e-05	9.67697e-05	1.25584e-06	2.65245e-05	2.75438e-05	0.417674	0.449506	0.807523	1.22475
LMGP06010409	1,2-di-(6Z,9Z,12Z,15Z-octadecatetraenoyl)-sn-glycero-3-phospho-(1'-myo-inositol)	PI(18:4(6Z,9Z,12Z,15Z)/18:4(6Z,9Z,12Z,15Z))	Diacylglycerophosphoinositols [GP0601]	4.51443e-05	3.46947e-05	0.000298479	3.48044e-06	4.61748e-05	0.00010767	4.22792e-05	2.81152e-05	4.72921e-05	1.18449	0.998759	0.253529	1.22688
LMGP02010028				0.000753284	1.48183e-05	0.000344874	0.00283228	0.000147762	0.0023743	0.000153106	0.00353295	1.69992e-05	0.997123	0.804622	1.61365	1.22699
LMFA01030853	5Z,8Z,11Z,14Z,17Z,20Z-tricosahexaenoic acid	TrHA	Unsaturated fatty acids [FA0103]	0.000681446	2.21222e-05	1.89772e-05	0.000110373	0.000142534	0.000267341	9.06105e-05	8.76633e-05	8.73218e-05	1.58428	0.478131	0.0204247	1.22988
LMGL03014016	1-tridecanoyl-2-(6Z,9Z,12Z,15Z-octadecatetraenoyl)-3-(4Z,7Z,10Z,13Z,16Z,19Z-docosahexaenoyl)-sn-glycerol	TG(13:0/18:4(6Z,9Z,12Z,15Z)/22:6(4Z,7Z,10Z,13Z,16Z,19Z))[iso6]	Triacylglycerols [GL0301]	0.00037634	7.29853e-05	0.000883959	9.66597e-05	0.000110156	0.000192763	7.5783e-05	7.32849e-05	8.15039e-05	0.921976	0.390626	0.0548228	1.23038
LMGP10040004	1,2-dihexadecyl-sn-glycero-3-phosphate	PA(O-16:0/O-16:0)	Dialkylglycerophosphates [GP1004]	8.55432e-05	5.18418e-06	1.38217e-05	1.34248e-05	0.000105623	0.000205739	4.39234e-06	3.16494e-05	2.56221e-05	1.26583	0.888436	0.696569	1.23117
LMFA06000242	9Z,12Z-Octadecadienal			1.86062e-05	1.48497e-05	9.2194e-06	8.78808e-05	8.70332e-06	1.16685e-05	1.7839e-05	1.10744e-05	6.47126e-06	0.332122	1.2438	0.484789	1.23304
LMGP01012116	1-(4Z,7Z,10Z,13Z,16Z,19Z-docosahexaenoyl)-2-(11Z-eicosenoyl)-glycero-3-phosphocholine	PC(22:6(4Z,7Z,10Z,13Z,16Z,19Z)/20:1(11Z))	Diacylglycerophosphocholines [GP0101]	0.000130688	6.77559e-05	0.000379651	0.000114377	0.000127219	4.46751e-06	0.00065949	3.08835e-05	4.04065e-05	0.855923	0.822588	1.47873	1.23455
LMGP20020003	1-hexadecanoyl-2-(14-hydroxy-4Z,7Z,10Z,12E,16Z,19Z-docosahexaenoyl)-sn-glycero-3-phosphoethanolamine	PE(16:0/22:6(54Z,7Z,10Z,12E,16Z,19Z)(14OH))	Oxidized glycerophosphoethanolamines [GP2002]	2.17168e-05	0.000137768	8.82753e-05	2.20143e-05	8.29234e-05	0.000495015	7.08533e-05	0.000148373	1.58502e-05	0.705132	1.28667	0.849675	1.23516
LMGP01011349	1-tridecanoyl-2-(6Z,9Z,12Z-octadecatrienoyl)-glycero-3-phosphocholine	PC(13:0/18:3(6Z,9Z,12Z))	Diacylglycerophosphocholines [GP0101]	0.00105921	0.000196535	0.000182421	0.000104758	5.66771e-05	6.77318e-05	0.000106826	8.79818e-05	0.000734906	1.04756	0.329659	1.18805	1.2389
LMFA01050211	13,14-dihydroxy-docosanoic acid		Hydroxy fatty acids [FA0105]	4.72678e-05	2.07212e-05	1.85768e-05	0.000193479	6.80712e-06	3.06769e-05	2.74409e-05	4.61896e-05	1.89519e-05	0.553858	1.31954	0.451614	1.25078
LMFA08020096	N-(9Z-octadecenoyl)-tryptophan	N-oleoyl tryptophan	N-acyl amines [FA0802]	0.000110899	0.00067356	0.00108106	0.000120037	8.628e-05	0.000434375	4.53604e-05	4.36011e-05	4.1663e-05	0.783393	0.898892	0.0424751	1.25313
LMST03020494	(5E,7E,10E)-(3S)-19-(3-carboxylpropyl)-9,10-seco-5,7,10(19)-cholestatrien-3-ol	(5E,10E)-19-(3-carboxylpropyl)vitamin D3 / (5E,10E)-19-(3-carboxylpropyl)cholecalciferol	Vitamin D3 and derivatives [ST0302]	7.56434e-05	3.09017e-05	1.7204e-05	7.35413e-05	0.000413906	0.000220934	3.02079e-05	4.26857e-05	3.76392e-05	0.740929	0.722874	0.17036	1.25362
LMGP02011183	1,2-dinonadecanoyl-sn-glycero-3-phosphoethanolamine	PE(19:0/19:0)	Diacylglycerophosphoethanolamines [GP0201]	0.000532977	0.00109202	0.000564242	0.000272807	0.000294896	0.000229104	0.000963803	3.98411e-05	0.00347127	0.430461	0.126062	1.19035	1.26544
LMSP05010034	N-(docosanoyl)-1-beta-(2',3',4',6'-tetra-O-acetyl-galactosyl)-3-O-acetyl-sphing-4-enine	FMC-5(d18:1/22:0)	Simple Glc series [SP0501]	0.000289581	0.000185986	0.000358779	4.82644e-05	0.00143316	4.80197e-05	3.46632e-05	0.000138484	0.000674315	0.312696	1.56849	1.21521	1.26703
LMST03020079	(5Z,7E)-(3S)-26,26,26,27,27,27-hexafluoro-9,10-seco-5,7,10(19)-cholestatrien-23-yne-3,25-diol	26,26,26,27,27,27-hexafluoro-25-hydroxy-23,23,24,24-tetradehydrovitamin D3 / 26,26,26,27,27,27-hexafluoro-25-hydroxy-23,23,24,24-tetradehydrocholecalciferol	Vitamin D3 and derivatives [ST0302]	3.05397e-05	1.70754e-05	0.000176347	1.38673e-05	1.88132e-06	1.1891e-05	1.93048e-05	7.10944e-05	4.04374e-05	1.18313	0.69748	0.597089	1.27468
LMPK14000006		Bleomycin A2		1.26867e-05	8.29716e-05	0.000116628	0.000109051	1.6868e-06	2.13365e-06	1.11811e-05	3.86681e-06	4.60113e-06	0.749488	1.64412	0.614945	1.28859
LMFA05000074	nonadecane-1,2-diol	1,2-nonadecanediol		2.29859e-05	3.47617e-05	5.86811e-06	8.1533e-06	0.000128152	2.41948e-05	1.33295e-05	1.63161e-05	1.20159e-05	0.685155	1.21768	0.158685	1.28866
LMGL02010538	1-9Z-nonadecenoyl-2-heneicosanoyl-sn-glycerol	DG(19:1(9Z)/21:0/0:0)[iso2]	Diacylglycerols [GL0201]	9.27184e-05	3.27297e-05	2.92541e-05	0.000103469	7.21091e-05	0.000430551	4.24337e-05	4.03963e-05	4.45699e-05	0.691913	0.982532	0.0491437	1.28946
LMGP02030091	1-(1Z-eicosenyl)-2-(7Z,10Z,13Z,16Z-docosatetraenoyl)-glycero-3-phosphoethanolamine	PE(P-20:0/22:4(7Z,10Z,13Z,16Z))	1Z-alkenyl,2-acylglycerophosphoethanolamines [GP0203]	0.00184756	0.000939221	0.00769412	0.000528683	0.000266536	0.000682438	0.000575123	0.000553431	0.00568429	1.04933	0.426943	1.30169	1.29217
													Batch1	Batch2	Batch3	ALL TOGETHER
												Median CV	0.580416	0.524827	0.297664	0.698907
